# Supplementary material for: Microbial environment shapes immune function and cloacal microbiota dynamics in zebra finches Taeniopygia guttata
Source: Anim Microbiome. 2020 Jun 3;2:21. doi: 10.1186/s42523-020-00039-3 (PMC7807698; doi:10.1186/s42523-020-00039-3)
Supplement: Supplementary file 1 — Additional file 1. [file 42523_2020_39_MOESM1_ESM.zip]

Archive with 3 entries (2 files):
- Additional_file_1_suppl_info_AMIC-D19-00048_R2.docx
- __MACOSX/
- __MACOSX/._Additional_file_1_suppl_info_AMIC-D19-00048_R2.docx
