# Supplementary material for: Microbial environment shapes immune function and cloacal microbiota dynamics in zebra finches Taeniopygia guttata
Source: Anim Microbiome. 2020 Jun 3;2:21. doi: 10.1186/s42523-020-00039-3 (PMC7807698; doi:10.1186/s42523-020-00039-3)
Supplement: Supplementary file 2 — Additional file 2. [file 42523_2020_39_MOESM2_ESM.zip]

Archive with 12 entries (11 files):
- Additional_file_2_QIIME1_Pipeline_vanVeelen_6314A.txt
- __MACOSX/
- __MACOSX/._Additional_file_2_QIIME1_Pipeline_vanVeelen_6314A.txt
- Microbiome_Female_sample_mean_SerumIgY_20170428.txt
- __MACOSX/._Microbiome_Female_sample_mean_SerumIgY_20170428.txt
- Microbiome_mappingfile_cloacalonly.txt
- __MACOSX/._Microbiome_mappingfile_cloacalonly.txt
- Microbiome_otu_table_with_taxonomy_json.biom
- Microbiome_Phylogeny_vanVeelen.tre
- __MACOSX/._Microbiome_Phylogeny_vanVeelen.tre
- Microbiome_vanVeelen_Rscript_ZebraFinchExp.txt
- __MACOSX/._Microbiome_vanVeelen_Rscript_ZebraFinchExp.txt
