# Supplementary material for: Microbial environment shapes immune function and cloacal microbiota dynamics in zebra finches Taeniopygia guttata
Source: Anim Microbiome. 2020 Jun 3;2:21. doi: 10.1186/s42523-020-00039-3 (PMC7807698; doi:10.1186/s42523-020-00039-3)
Supplement: Supplementary file 2 — Additional file 2. [file 42523_2020_39_MOESM2_ESM.zip › Additional_file_2_QIIME1_Pipeline_vanVeelen_6314A.txt]

## This QIIME1 analysis pipeline accompanies van Veelen et al. 
##[Microbial environment shapes immune function and host-associated microbiome dynamics in zebra finches Taeniopygia guttata]

## author:  Pieter van Veelen [pietervanveelen2 at gmail.com]

#!/bin/bash

#SBATCH --job-name=QIIME_Pieter_ZF_6314A
#SBATCH --time=12:00:00
#SBATCH --mem=100000
#SBATCH --nodes=1
#SBATCH --ntasks-per-node=1
#SBATCH --partition=himem

##goto dir with raw data and load Qiime and ea-utils modules

cd /data/p203402/DATA_6314A/6314A_RunT_Raw/

module load QIIME/1.9.0-goolfc-2.7.11-Python-2.7.9
module load ea-utils/27a4809-foss-2016a
module list

##Rename manually files with Run1-Run4
##Unzip raw data from .gz to fastq

#gzip -d Undetermined_Run1_L002_I1_001.fastq.gz
#gzip -d Undetermined_Run1_L002_R1_001.fastq.gz
#gzip -d Undetermined_Run1_L002_R2_001.fastq.gz
#gzip -d Undetermined_Run2_L003_I1_001.fastq.gz
#gzip -d Undetermined_Run2_L003_R1_001.fastq.gz
#gzip -d Undetermined_Run2_L003_R2_001.fastq.gz


##Split .fastq files into .qual and .fasta files

#convert_fastaqual_fastq.py -c fastq_to_fastaqual -f Undetermined_Run1_L001_I1_001.fastq -o ./fastaqual_Run1_I1
#convert_fastaqual_fastq.py -c fastq_to_fastaqual -f Undetermined_Run1_L001_R1_001.fastq -o ./fastaqual_Run1_R1
#convert_fastaqual_fastq.py -c fastq_to_fastaqual -f Undetermined_Run1_L001_R2_001.fastq -o ./fastaqual_Run1_R2
#convert_fastaqual_fastq.py -c fastq_to_fastaqual -f Undetermined_Run2_L001_I1_001.fastq -o ./fastaqual_Run2_I1
#convert_fastaqual_fastq.py -c fastq_to_fastaqual -f Undetermined_Run2_L001_R1_001.fastq -o ./fastaqual_Run2_R1
#convert_fastaqual_fastq.py -c fastq_to_fastaqual -f Undetermined_Run2_L001_R2_001.fastq -o ./fastaqual_Run2_R2


##quality score plots maken

#quality_scores_plot.py -q ./fastaqual_Run1_I1/Undetermined_Run1_L001_I1_001.qual -o quality_histogram_Run1_I1/
#quality_scores_plot.py -q ./fastaqual_Run1_R1/Undetermined_Run1_L001_R1_001.qual -o quality_histogram_Run1_R1/
#quality_scores_plot.py -q ./fastaqual_Run1_R2/Undetermined_Run1_L001_R2_001.qual -o quality_histogram_Run1_R2/
#quality_scores_plot.py -q ./fastaqual_Run2_I1/Undetermined_Run2_L001_I1_001.qual -o quality_histogram_Run2_I1/
#quality_scores_plot.py -q ./fastaqual_Run2_R1/Undetermined_Run2_L001_R1_001.qual -o quality_histogram_Run2_R1/
#quality_scores_plot.py -q ./fastaqual_Run2_R2/Undetermined_Run2_L001_R2_001.qual -o quality_histogram_Run2_R2/


##filter fasta and qual files on basis of quality scores = remove bases with low quality score <25

#truncate_fasta_qual_files.py -f ./fastaqual_Run1_R1/Undetermined_Run1_L001_R1_001.fna -q ./fastaqual_Run1_R1/Undetermined_Run1_L001_R1_001.qual -b 249 -o filtered_Run1R1/
#truncate_fasta_qual_files.py -f ./fastaqual_Run1_R2/Undetermined_Run1_L001_R2_001.fna -q ./fastaqual_Run1_R2/Undetermined_Run1_L001_R2_001.qual -b 220 -o filtered_Run1R2/
#truncate_fasta_qual_files.py -f ./fastaqual_Run2_R1/Undetermined_Run2_L001_R1_001.fna -q ./fastaqual_Run2_R1/Undetermined_Run2_L001_R1_001.qual -b 249 -o filtered_Run2R1/
#truncate_fasta_qual_files.py -f ./fastaqual_Run2_R2/Undetermined_Run2_L001_R2_001.fna -q ./fastaqual_Run2_R2/Undetermined_Run2_L001_R2_001.qual -b 200 -o filtered_Run2R2/


##convert fasta and qual files back to fastq files

#convert_fastaqual_fastq.py -f ./filtered_Run1R1/Undetermined_Run1_L001_R1_001_filtered.fasta -q ./filtered_Run1R1/Undetermined_Run1_L001_R1_001_filtered.qual -o ./filtered_Run1R1
#convert_fastaqual_fastq.py -f ./filtered_Run1R2/Undetermined_Run1_L001_R2_001_filtered.fasta -q ./filtered_Run1R2/Undetermined_Run1_L001_R2_001_filtered.qual -o ./filtered_Run1R2
#convert_fastaqual_fastq.py -f ./filtered_Run2R1/Undetermined_Run2_L001_R1_001_filtered.fasta -q ./filtered_Run2R1/Undetermined_Run2_L001_R1_001_filtered.qual -o ./filtered_Run2R1
#convert_fastaqual_fastq.py -f ./filtered_Run2R2/Undetermined_Run2_L001_R2_001_filtered.fasta -q ./filtered_Run2R2/Undetermined_Run2_L001_R2_001_filtered.qual -o ./filtered_Run2R2

#convert_fastaqual_fastq.py -f ./fastaqual_Run1_I1/Undetermined_Run1_L001_I1_001.fna -q ./fastaqual_Run1_I1/Undetermined_Run1_L001_I1_001.qual -o ./filtered_Run1I1
#convert_fastaqual_fastq.py -f ./fastaqual_Run2_I1/Undetermined_Run2_L001_I1_001.fna -q ./fastaqual_Run2_I1/Undetermined_Run2_L001_I1_001.qual -o ./filtered_Run2I1


##join paired ends

##test for small fragments# join_paired_ends.py -f Undetermined_Run1_L001_R1_001.fastq -r Undetermined_Run1_L001_R2_001.fastq -b Undetermined_Run1_L001_I1_001.fastq -o merged_seqs3 --min_overlap 200

#join_paired_ends.py -f ./filtered_Run1R1/Undetermined_Run1_L001_R1_001_filtered.fastq -r ./filtered_Run1R2/Undetermined_Run1_L001_R2_001_filtered.fastq -b ./filtered_Run1I1/Undetermined_Run1_L001_I1_001.fastq -o merged_filtered1_seqs 
#join_paired_ends.py -f ./filtered_Run2R1/Undetermined_Run2_L001_R1_001_filtered.fastq -r ./filtered_Run2R2/Undetermined_Run2_L001_R2_001_filtered.fastq -b ./filtered_Run2I1/Undetermined_Run2_L001_I1_001.fastq -o merged_filtered2_seqs 


## split libraries
## 1. rename 2 joined_paired-end en 2 index files with Run1 and Run2 and put in 1 dir "merged_filtered_seqs"
## 2. check mapping file met validate mapping file
## 3. MPI error therefore used srun
## 4. barcodes not Golay-12 error, therefore option "--barcode_type 12" added
## 5. phred_offset error, therefore option "--phred_offset 33" added
## 6. srun split_libraries_fastq.py works only !!!on single core run!!!

# Validate the mapping file directly in peregrine node "validate_mapping_file.py -m Mappingfile_ZF_6314A.txt"

#srun split_libraries_fastq.py -m ./Mappingfile_ZF_6314A_R1.txt,./Mappingfile_ZF_6314A_R2.txt -i ./merged_filtered_seqs/fastqjoin_Run1.join.fastq,./merged_filtered_seqs/fastqjoin_Run2.join.fastq -b ./merged_filtered_seqs/fastqjoin_Run1_barcodes.join.fastq,./merged_filtered_seqs/fastqjoin_Run2_barcodes.join.fastq -o Split_Library_Output/ --phred_offset 33 --barcode_type 12

## check read-length distribution, filter on read-length > remove short/long sequences, check read-length distribution
## length_cutoff.pl makes 3 files sequence_ok.fas, _too_long.fas, _too_short.fas

#perl basic_analysis.pl -i ./Split_Library_Output/seqs.fna -o ./Split_Library_Output/info_seqs.txt

#perl length_cutoff.pl -i ./Split_Library_Output/seqs.fna -min 368 -max 382

#cp ./sequences_ok.fas ./Split_Library_Output/seqs_375.fna

#perl basic_analysis.pl -i ./Split_Library_Output/seqs_375.fna -o ./Split_Library_Output/info_seqs_375.txt

## Step 1 pick OTUs: 
	#closed otu picking using uclust method with 97% similarity otu reference set GreenGenes 
	#parallel_pick_otus_uclust_ref.py -i ./Split_Library_Output/seqs_375.fna -o ./step1_otus/ -r gg_13_8_otus/rep_set/97_otus.fasta -T --jobs_to_start 8 

	# Filter failures not matched to GG 97% ref set to fasta and txt
	#filter_fasta.py -f ./Split_Library_Output/seqs_375.fna -s ./step1_otus/seqs_375_failures.txt -o ./step1_otus/failures.fasta 

	# Pick representative sequences for OTUs matching with GG  97%
	#pick_rep_set.py -i ./step1_otus/seqs_375_otus.txt -o ./step1_otus/step1_rep_set.fna -f ./Split_Library_Output/seqs_375.fna

## Step 2 pick OTUs:

	# Make step2_otus directory in qiime_out
	#mkdir /data/p203402/DATA_6314A/6314A_RunT_Raw/step2_otus 

	# Random subsample failures against GG 97% with 0.1%
	#subsample_fasta.py -i ./step1_otus/failures.fasta -p 0.001 -o ./step2_otus/subsampled_failures.fna

	# Pick de novo OTUs for subsampled_failures 
	#pick_otus.py -i ./step2_otus/subsampled_failures.fna -o ./step2_otus/ -m uclust  --denovo_otu_id_prefix New.ReferenceOTU

	# Pick representative set for subsampled failures 
	#pick_rep_set.py -i ./step2_otus/subsampled_failures_otus.txt -o ./step2_otus/step2_rep_set.fna -f ./step2_otus/subsampled_failures.fna

## Step3 pick OTUs

	# Pick reference OTUs using de novo rep set
	#parallel_pick_otus_uclust_ref.py -i ./step1_otus/failures.fasta -o ./step3_otus/ -r ./step2_otus/step2_rep_set.fna -T --jobs_to_start 8

	# Create fasta file of step3 failures (matched reads with de novo rep set are called failures_failures)
	#filter_fasta.py -f ./step1_otus/failures.fasta -s ./step3_otus/failures_failures.txt -o ./step3_otus/failures_failures.fasta

## Step4 pick OTUs

	# Pick de novo OTUs from reads matching with de novo rep set (failures_failures)
	#pick_otus.py -i ./step3_otus/failures_failures.fasta -o ./step4_otus/ -m uclust  --denovo_otu_id_prefix New.CleanUp.ReferenceOTU

	# Pick representative set for failures_failures
	#pick_rep_set.py -i ./step4_otus/failures_failures_otus.txt -o ./step4_otus/step4_rep_set.fna -f ./step3_otus/failures_failures.fasta

## Make OTU map without noisy data

	# Merge OTU maps to create final OTU map
	#cat ./step1_otus/seqs_375_otus.txt ./step3_otus/failures_otus.txt ./step4_otus/failures_failures_otus.txt > ./final_otu_map.txt
	
	# Singletons removed from final OTU map
	#python -c "import qiime.filter; qiime.filter.filter_otus_from_otu_map('./final_otu_map.txt', './final_otu_map_mc2.txt', 2 )"

	# Concatenate rep_sets from step1 step2 and step4 (from the different OTU picking strategies, ref based, de novo)
	#cat ./step1_otus/step1_rep_set.fna ./step2_otus/step2_rep_set.fna ./step4_otus/step4_rep_set.fna > ./rep_set.fna

	# Remove singletons from final rep_set.fna
	#filter_fasta.py -f ./rep_set.fna -o ./rep_set_no_singletons.fna -s ./final_otu_map_mc2.txt

### Copy input ref seqs (gg 97_otus.fna) naar new_refseqs.fna (no idea why)
	#cp ./gg_13_8_otus/rep_set/97_otus.fasta ./new_refseqs.fna

## Make biom table
	
	# Create .Biom OTU table
	#make_otu_table.py -i ./final_otu_map_mc2.txt -o ./otu_table_mc2.biom

	# Assign taxonomy using uclust (needs more than 20000 MB!)
	#parallel_assign_taxonomy_uclust.py -i ./rep_set.fna -o ./uclust_assigned_taxonomy -T --jobs_to_start 8

	# Add taxonomic assignment data to .Biom file
	#biom add-metadata -i ./otu_table_mc2.biom --observation-metadata-fp ./uclust_assigned_taxonomy/rep_set_tax_assignments.txt -o ./otu_table_mc2_w_tax.biom --sc-separated taxonomy --observation-header OTUID,taxonomy --sample-metadata-fp ./Mappingfile_ZF_6314A.txt

## Align sequences using PyNast and filter fasta file
	
	##Marco: Single core variant!! also works on peregrine; Make sure that temp files are written to /scratch/p203402/ (.qiime_config file in home dir maken!!)

	# Align sequences of the final rep_set_no_singletons.fna using PyNast
	#!!only single core works!! srun parallel_align_seqs_pynast.py -i /data/p203402/mergetest/qiime_out/rep_set_no_singletons.fna -t /data/p203402/mergetest/gg_13_8_otus/gg_ref_core_set_aligned/RefSetGGcore_set_aligned.fasta -o /data/p203402/mergetest/qiime_out/pynast_aligned_seqs -T --jobs_to_start 8

	srun align_seqs.py -i ./rep_set_no_singletons.fna -t ./gg_13_8_otus/gg_ref_core_set_aligned/RefSetGGcore_set_aligned.fasta

	# Filter alignment to remove positions that are gaps in every sequence based on PyNast 16S reference alignment 
	filter_alignment.py -o ./filtered_alignment -i ./pynast_aligned/rep_set_no_singletons_aligned.fasta

## Chimera checking and filtering of chimeras

	# Identify chimeras using the reference GG database (aligned)
	usearch81 -uchime_ref ./gg_13_8_otus/gg_ref_core_set_aligned/RefSetGGcore_set_aligned.fasta -db ./filtered_alignment/rep_set_no_singletons_aligned_pfiltered.fasta -uchimeout chimera_GG.uchime -strand plus

## Filter chimeras from fasta file and from OTU table
	
	# Cut first (uninformative) column from uchime output textfile, so ID is in first column which is needed for filter_otus_from_otu_tabe.py
	cut -f 2- chimera_GG.uchime > chimera_GG.txt

	# Filter the chimeric OTUs from current OTU table (.biom)
	filter_otus_from_otu_table.py -i ./otu_table_mc2_w_tax.biom -o ./otu_table_mc2_w_tax_no_chimeras.biom -e chimera_GG.txt

	# Filter fasta file without aligment failures nor singltons with chimeric seqs to remove chimeras -i /outputfile_chimeracheck
	filter_fasta.py -f ./filtered_alignment/rep_set_no_singletons_aligned_pfiltered.fasta -o non_chimeric_no_singletons_rep_set_aligned_pfiltered.fasta -s chimera_GG.txt -n

## Build the tree

	# Make phylogeny of Pynast filtered.fasta file
	make_phylogeny.py -i ./non_chimeric_no_singletons_rep_set_aligned_pfiltered.fasta -o ./rep_set.tre


##Filter OTU table for min_count_fraction
	
	filter_otus_from_otu_table.py -i ./otu_table_mc2_w_tax_no_chimeras.biom -o ./otu_table_mc2_w_tax_no_chimeras_0.01.biom --min_count_fraction 0.01
	biom summarize-table -i otu_table_mc2_w_tax_no_chimeras_0.01.biom -o summary_otu_table_mc2_w_tax_no_chimeras_0.01.txt


	filter_otus_from_otu_table.py -i ./otu_table_mc2_w_tax_no_chimeras.biom -o ./otu_table_mc2_w_tax_no_chimeras_0.001.biom --min_count_fraction 0.001
	biom summarize-table -i otu_table_mc2_w_tax_no_chimeras_0.001.biom -o summary_otu_table_mc2_w_tax_no_chimeras_0.001.txt


	filter_otus_from_otu_table.py -i ./otu_table_mc2_w_tax_no_chimeras.biom -o ./otu_table_mc2_w_tax_no_chimeras_0.0001.biom --min_count_fraction 0.0001
	biom summarize-table -i otu_table_mc2_w_tax_no_chimeras_0.0001.biom -o summary_otu_table_mc2_w_tax_no_chimeras_0.0001.txt

	filter_otus_from_otu_table.py -i ./otu_table_mc2_w_tax_no_chimeras.biom -o ./otu_table_mc2_w_tax_no_chimeras_0.00001.biom --min_count_fraction 0.00001
	biom summarize-table -i otu_table_mc2_w_tax_no_chimeras_0.00001.biom -o summary_otu_table_mc2_w_tax_no_chimeras_0.00001.txt

	biom summarize-table -i ./otu_table_mc2_w_tax_no_chimeras_0.001.biom --qualitative -o ./summary_otu_table_mc2_w_tax_no_chimeras_0.001_qual.txt
	biom summarize-table -i ./otu_table_mc2_w_tax_no_chimeras_0.0001.biom --qualitative -o ./summary_otu_table_mc2_w_tax_no_chimeras_0.0001_qual.txt
