# Supplementary material for: Microbial environment shapes immune function and cloacal microbiota dynamics in zebra finches Taeniopygia guttata
Source: Anim Microbiome. 2020 Jun 3;2:21. doi: 10.1186/s42523-020-00039-3 (PMC7807698; doi:10.1186/s42523-020-00039-3)
Supplement: Supplementary file 2 — Additional file 2. [file 42523_2020_39_MOESM2_ESM.zip › Microbiome_Female_sample_mean_SerumIgY_20170428.txt]

Sampling_date_weights	ring_ID	IgY_plate_name	plate_number	REMARKS	mean_value	sd_value
17/11/2014	2744	PLATE_II	2	NA	2.10355	0.037405949
02/12/2014	2744	PLATE_I	1	NA	2.27615	0.033304729
16/12/2014	2744	PLATE_III	3	NA	2.47845	0.058336309
12/01/2015	2744	PLATE_IV	4	NA	3.24305	0.018031223
24/02/2015	2744	PLATE_IV	4	NA	2.60615	0.106560992
17/11/2014	2784	PLATE_IV	4	NA	1.9146	0.133360339
02/12/2014	2784	PLATE_II	2	NA	1.81735	0.049426764
16/12/2014	2784	PLATE_II	2	NA	1.38675	0.010960155
12/01/2015	2784	PLATE_I	1	NA	2.11515	0.102035509
10/03/2015	2784	PLATE_III	3	NA	3.02725	0.027930718
17/11/2014	3666	PLATE_I	1	NA	3.47085	0.015909903
02/12/2014	3666	PLATE_VI	6	NA	3.3678	0.031395541
16/12/2014	3666	PLATE_II	2	NA	3.1501	0.048931789
12/01/2015	3666	PLATE_III	3	NA	3.4786	0.054730065
10/03/2015	3666	PLATE_VI	6	NA	3.53535	0.02609224
17/11/2014	3759	PLATE_V	5	NA	2.3841	0.000565685
02/12/2014	3759	PLATE_IV	4	NA	2.22945	0.083933575
16/12/2014	3759	PLATE_V	5	NA	2.0584	0.018384776
12/01/2015	3759	PLATE_VI	6	NA	2.56745	0.070639967
17/11/2014	3804	PLATE_V	5	NA	2.18685	0.041790011
02/12/2014	3804	PLATE_V	5	NA	2.541	0.039173716
16/12/2014	3804	PLATE_I	1	NA	2.12385	0.042355696
12/01/2015	3804	PLATE_V	5	NA	2.439	0.000282843
10/03/2015	3804	PLATE_II	2	NA	2.36315	0.095105862
17/11/2014	3811	PLATE_III	3	NA	1.4765	0.00311127
02/12/2014	3811	PLATE_VI	6	NA	1.4608	0.017253405
16/12/2014	3811	PLATE_I	1	NA	1.66275	0.002757716
12/01/2015	3811	PLATE_II	2	NA	1.5316	0.031536962
10/03/2015	3811	PLATE_III	3	NA	1.41795	0.050275292
17/11/2014	3824	PLATE_IV	4	NA	1.8494	0.005656854
02/12/2014	3824	PLATE_I	1	NA	1.77765	0.012798633
16/12/2014	3824	PLATE_III	3	NA	2.2185	0.025314423
12/01/2015	3824	PLATE_III	3	NA	1.9757	0.01979899
24/02/2015	3824	PLATE_III	3	NA	1.80675	0.042921382
17/11/2014	3875	PLATE_V	5	NA	2.76495	0.025667976
02/12/2014	3875	PLATE_III	3	NA	2.427	0.05006316
16/12/2014	3875	PLATE_IV	4	NA	2.55995	0.055083618
12/01/2015	3875	PLATE_V	5	NA	3.5389	0.043699199
10/03/2015	3875	PLATE_II	2	NA	3.6748	0.072690577
17/11/2014	4205	PLATE_I	1	NA	1.6214	0.209020765
02/12/2014	4205	PLATE_V	5	NA	1.7198	0.005939697
16/12/2014	4205	PLATE_II	2	NA	1.5661	0.0145664
12/01/2015	4205	PLATE_II	2	NA	1.42405	0.000353553
04/03/2015	4205	PLATE_IV	4	NA	1.6553	0.048790368
17/11/2014	4207	PLATE_III	3	NA	1.85775	0.070498546
02/12/2014	4207	PLATE_III	3	NA	1.86005	0.113349217
16/12/2014	4207	PLATE_VI	6	NA	1.5922	0.037335238
12/01/2015	4207	PLATE_III	3	NA	1.68565	0.11264211
24/02/2015	4207	PLATE_V	5	NA	1.8136	0.165321565
02/12/2014	4208	PLATE_IV	4	NA	1.6198	0.037476659
16/12/2014	4208	PLATE_I	1	NA	1.91485	0.055790725
12/01/2015	4208	PLATE_II	2	NA	1.35865	0.0072832
24/02/2015	4208	PLATE_V	5	NA	1.7077	0.000565685
17/11/2014	4211	PLATE_I	1	NA	2.566	0.014990664
02/12/2014	4211	PLATE_V	5	NA	2.5583	0.049214632
16/12/2014	4211	PLATE_V	5	NA	2.7687	0.026728636
12/01/2015	4211	PLATE_IV	4	NA	2.9844	0.055578593
16/03/2015	4211	PLATE_V	5	NA	1.9721	0.001697056
17/11/2014	4215	PLATE_I	1	NA	1.78575	0.074458344
02/12/2014	4215	PLATE_VI	6	NA	1.58565	0.013647161
16/12/2014	4215	PLATE_II	2	NA	1.5777	0.053740115
12/01/2015	4215	PLATE_IV	4	NA	1.55995	0.056214989
04/03/2015	4215	PLATE_V	5	NA	1.79185	0.039103005
17/11/2014	4218	PLATE_III	3	NA	2.94255	0.036981685
02/12/2014	4218	PLATE_IV	4	NA	2.504	0.081458701
16/12/2014	4218	PLATE_II	2	NA	2.7789	0.076508954
12/01/2015	4218	PLATE_II	2	NA	3.4871	0.023334524
24/02/2015	4218	PLATE_VI	6	NA	3.1502	0.056709964
17/11/2014	4227	PLATE_I	1	NA	2.5474	0.037335238
02/12/2014	4227	PLATE_I	1	NA	2.5871	0.14283557
16/12/2014	4227	PLATE_VI	6	NA	1.6664	0.132653232
12/01/2015	4227	PLATE_I	1	NA	2.0768	0.105641753
16/03/2015	4227	PLATE_II	2	NA	1.9519	0.022344574
17/11/2014	4229	PLATE_IV	4	NA	2.1953	0.057558492
02/12/2014	4229	PLATE_VI	6	NA	2.46695	0.062154686
16/12/2014	4229	PLATE_V	5	NA	2.51845	0.102742615
12/01/2015	4229	PLATE_III	3	NA	2.363	0.061094026
24/02/2015	4229	PLATE_VI	6	NA	2.0511	0.082307229
17/11/2014	4231	PLATE_V	5	NA	2.5628	0.020081833
02/12/2014	4231	PLATE_II	2	NA	2.0881	0.080185909
16/12/2014	4231	PLATE_VI	6	NA	2.22185	0.071064232
12/01/2015	4231	PLATE_IV	4	NA	2.5316	0.055437172
24/02/2015	4231	PLATE_III	3	NA	2.3329	0.079478802
17/11/2014	4232	PLATE_VI	6	NA	2.0912	0.154432121
02/12/2014	4232	PLATE_III	3	NA	1.9097	0.039739401
16/12/2014	4232	PLATE_V	5	NA	2.1074	0.002828427
12/01/2015	4232	PLATE_III	3	NA	2.63185	0.001767767
04/03/2015	4232	PLATE_III	3	NA	1.9837	0.017819091
17/11/2014	4237	PLATE_IV	4	NA	3.5429	0.068023672
02/12/2014	4237	PLATE_IV	4	NA	3.71375	0.005868986
16/12/2014	4237	PLATE_II	2	NA	3.78395	0.020152543
12/01/2015	4237	PLATE_II	2	NA	3.7565	0.053457273
24/02/2015	4237	PLATE_VI	6	NA	3.73605	0.013081475
17/11/2014	4238	PLATE_II	2	NA	3.14695	0.040800061
02/12/2014	4238	PLATE_IV	4	NA	3.36005	0.078276721
16/12/2014	4238	PLATE_III	3	NA	2.6927	0.087964084
12/01/2015	4238	PLATE_III	3	NA	3.18615	0.057487781
24/02/2015	4238	PLATE_I	1	NA	3.4235	0.042567828
17/11/2014	4244	PLATE_I	1	NA	1.97255	0.117450436
02/12/2014	4244	PLATE_I	1	NA	2.0616	0.115116984
16/12/2014	4244	PLATE_III	3	NA	2.31745	0.147148921
12/01/2015	4244	PLATE_VI	6	NA	2.2973	0.158674762
10/03/2015	4244	PLATE_V	5	NA	2.7008	0.047800418
17/11/2014	4250	PLATE_I	1	NA	2.22805	0.055649304
02/12/2014	4250	PLATE_II	2	NA	1.7551	0.03959798
16/12/2014	4250	PLATE_II	2	NA	1.70375	0.019162594
12/01/2015	4250	PLATE_VI	6	NA	1.8223	0.291186572
04/03/2015	4250	PLATE_IV	4	NA	1.9125	0.08966114
17/11/2014	4254	PLATE_IV	4	NA	1.89885	0.010535891
02/12/2014	4254	PLATE_I	1	NA	1.6604	0.022627417
16/12/2014	4254	PLATE_I	1	NA	1.9506	0.030971277
12/01/2015	4254	PLATE_IV	4	NA	1.5556	0.005515433
24/02/2015	4254	PLATE_II	2	NA	1.61735	0.066114484
17/11/2014	4256	PLATE_I	1	NA	2.2021	0.025738687
02/12/2014	4256	PLATE_IV	4	NA	2.6018	0.026445794
16/12/2014	4256	PLATE_III	3	NA	2.06585	0.050133871
12/01/2015	4256	PLATE_V	5	NA	2.38315	0.074599765
16/03/2015	4256	PLATE_I	1	NA	2.08955	0.064134585
17/11/2014	4271	PLATE_V	5	NA	3.5952	0.030547013
02/12/2014	4271	PLATE_I	1	NA	2.56065	0.012091526
16/12/2014	4271	PLATE_VI	6	NA	2.80905	0.040092954
12/01/2015	4271	PLATE_II	2	NA	3.36595	0.049143921
16/03/2015	4271	PLATE_I	1	NA	3.4994	0.00933381
17/11/2014	4280	PLATE_VI	6	NA	1.5675	0.062366818
02/12/2014	4280	PLATE_V	5	NA	1.4885	0.033092597
16/12/2014	4280	PLATE_III	3	NA	1.5652	0.006081118
12/01/2015	4280	PLATE_III	3	NA	1.7721	0.012162237
10/03/2015	4280	PLATE_I	1	NA	1.86545	0.04589123
17/11/2014	4298	PLATE_V	5	NA	2.88035	0.052820877
02/12/2014	4298	PLATE_III	3	NA	2.0466	0.055012908
16/12/2014	4298	PLATE_II	2	NA	2.94255	0.128339881
12/01/2015	4298	PLATE_I	1	NA	3.49135	0.047022601
24/02/2015	4298	PLATE_VI	6	NA	3.1267	0.053033009
17/11/2014	4406	PLATE_II	2	NA	2.76315	0.002333452
02/12/2014	4406	PLATE_V	5	NA	2.4114	0.002969848
16/12/2014	4406	PLATE_V	5	NA	2.9902	0.037193817
12/01/2015	4406	PLATE_II	2	NA	2.13075	0.00940452
24/02/2015	4406	PLATE_V	5	NA	1.72635	0.006151829
17/11/2014	4414	PLATE_VI	6	NA	1.76775	0.024678027
02/12/2014	4414	PLATE_III	3	NA	1.89465	0.015768481
16/12/2014	4414	PLATE_I	1	NA	2.1112	0.055012908
12/01/2015	4414	PLATE_IV	4	NA	1.91685	0.016617009
10/03/2015	4414	PLATE_IV	4	NA	1.77675	0.022839549
17/11/2014	4427	PLATE_IV	4	NA	1.9435	0.010889444
02/12/2014	4427	PLATE_V	5	NA	2.0875	0.027011479
16/12/2014	4427	PLATE_III	3	NA	2.56775	0.017465537
12/01/2015	4427	PLATE_V	5	NA	2.11975	0.068377226
04/03/2015	4427	PLATE_IV	4	NA	2.07595	0.037688791
17/11/2014	4428	PLATE_V	5	NA	3.3889	0.057699913
02/12/2014	4428	PLATE_I	1	NA	3.1905	0.025314423
16/12/2014	4428	PLATE_VI	6	NA	NA	NA
12/01/2015	4428	PLATE_IV	4	NA	2.69695	0.038820162
10/03/2015	4428	PLATE_I	1	NA	2.90955	0.019021172
17/11/2014	4432	PLATE_I	1	NA	1.7309	0.010889444
02/12/2014	4432	PLATE_I	1	NA	2.0705	0.006363961
16/12/2014	4432	PLATE_IV	4	NA	2.1387	0.035779603
12/01/2015	4432	PLATE_IV	4	NA	2.53225	0.010253048
10/03/2015	4432	PLATE_II	2	NA	1.55645	0.042497118
17/11/2014	4434	PLATE_IV	4	NA	1.0032	0.02503158
02/12/2014	4434	PLATE_III	3	NA	0.9444	0.008626703
16/12/2014	4434	PLATE_VI	6	NA	1.33055	0.030759145
12/01/2015	4434	PLATE_III	3	NA	1.3769	0.012162237
10/03/2015	4434	PLATE_II	2	NA	1.0924	0.0145664
17/11/2014	4438	PLATE_V	5	NA	2.45195	0.015202796
02/12/2014	4438	PLATE_VI	6	NA	2.38135	0.041365747
16/12/2014	4438	PLATE_II	2	NA	3.05435	0.031466252
12/01/2015	4438	PLATE_V	5	NA	2.6449	0.010182338
24/02/2015	4438	PLATE_IV	4	NA	2.38205	0.066255905
17/11/2014	4445	PLATE_II	2	NO_SWAB	2.15375	0.087751952
02/12/2014	4445	PLATE_VI	6	NA	1.7383	0.045537677
16/12/2014	4445	PLATE_III	3	NA	2.365	0.079195959
12/01/2015	4445	PLATE_V	5	NA	2.9596	0.034931075
10/03/2015	4445	PLATE_II	2	NA	2.787	0.061376869
17/11/2014	4453	PLATE_II	2	NA	2.62105	0.155634203
02/12/2014	4453	PLATE_I	1	NA	2.6003	0.026304372
16/12/2014	4453	PLATE_V	5	NA	3.01475	0.045466966
12/01/2015	4453	PLATE_VI	6	NA	2.89235	0.078418142
24/02/2015	4453	PLATE_II	2	NA	2.14285	0.012232947
17/11/2014	4454	PLATE_II	2	NA	1.877	0.058972706
02/12/2014	4454	PLATE_V	5	NA	2.24985	0.061730422
16/12/2014	4454	PLATE_I	1	NA	2.0805	0.005798276
12/01/2015	4454	PLATE_III	3	NA	2.662	0.090509668
04/03/2015	4454	PLATE_I	1	NA	2.2726	0.068023672
17/11/2014	4457	PLATE_VI	6	NA	1.9816	0.06052834
02/12/2014	4457	PLATE_I	1	NA	1.74465	0.035850314
16/12/2014	4457	PLATE_V	5	NA	2.4226	0.015414928
12/01/2015	4457	PLATE_I	1	NA	1.84755	0.001909188
24/02/2015	4457	PLATE_V	5	NA	2.298	0.104651804
17/11/2014	4459	PLATE_I	1	NA	1.83085	0.061164737
02/12/2014	4459	PLATE_I	1	NA	1.44265	0.087186266
16/12/2014	4459	PLATE_II	2	NA	1.36595	0.043487067
12/01/2015	4459	PLATE_V	5	NA	1.61425	0.01774838
24/02/2015	4459	PLATE_III	3	NA	1.5758	0.023900209
17/11/2014	4460	PLATE_I	1	NA	1.8697	0.074811897
02/12/2014	4460	PLATE_IV	4	NA	1.7182	0.00933381
16/12/2014	4460	PLATE_V	5	NA	1.7272	0.020223254
12/01/2015	4460	PLATE_IV	4	NA	1.83305	0.024112341
24/02/2015	4460	PLATE_III	3	NA	1.70915	0.048719657
17/11/2014	4464	PLATE_I	1	NA	2.6838	0.075660426
02/12/2014	4464	PLATE_II	2	NA	2.30375	0.10839947
16/12/2014	4464	PLATE_III	3	NA	2.6727	0.015414928
12/01/2015	4464	PLATE_II	2	NA	2.8031	0.000989949
16/03/2015	4464	PLATE_IV	4	NA	2.50905	0.025243712
17/11/2014	4466	PLATE_III	3	NA	2.0745	0.017111984
02/12/2014	4466	PLATE_V	5	NA	1.98055	0.020576807
16/12/2014	4466	PLATE_III	3	NA	1.8456	0.01880904
12/01/2015	4466	PLATE_IV	4	NA	2.34245	0.092277435
10/03/2015	4466	PLATE_III	3	NA	2.3131	0.027860007
17/11/2014	4469	PLATE_IV	4	NA	3.1646	0.042284986
02/12/2014	4469	PLATE_VI	6	NA	3.07245	0.023405234
16/12/2014	4469	PLATE_V	5	NA	3.32025	0.046174073
12/01/2015	4469	PLATE_IV	4	NA	2.8779	0.001555635
24/02/2015	4469	PLATE_VI	6	NA	3.0289	0.035921024
17/11/2014	4471	PLATE_IV	4	NA	2.60265	0.083650732
02/12/2014	4471	PLATE_II	2	NA	2.48615	0.137532269
16/12/2014	4471	PLATE_III	3	NA	2.81295	0.067528698
12/01/2015	4471	PLATE_III	3	NA	2.40125	0.112924953
04/03/2015	4471	PLATE_II	2	NA	2.74515	0.099631345
17/11/2014	4665	PLATE_II	2	NA	2.4066	0.118369675
02/12/2014	4665	PLATE_I	1	NA	2.53925	0.074316923
16/12/2014	4665	PLATE_II	2	NA	2.71925	0.036981685
12/01/2015	4665	PLATE_IV	4	NA	2.32365	0.097227182
04/03/2015	4665	PLATE_IV	4	NA	2.97345	0.028354982
17/11/2014	4669	PLATE_IV	4	NA	3.63345	0.003747666
02/12/2014	4669	PLATE_V	5	NA	3.7117	0.025455844
16/12/2014	4669	PLATE_III	3	NA	3.5306	0.01357645
12/01/2015	4669	PLATE_IV	4	NA	3.2429	0.037193817
04/03/2015	4669	PLATE_VI	6	NA	2.4694	0.144532626
