# Supplementary material for: Microbial environment shapes immune function and cloacal microbiota dynamics in zebra finches Taeniopygia guttata
Source: Anim Microbiome. 2020 Jun 3;2:21. doi: 10.1186/s42523-020-00039-3 (PMC7807698; doi:10.1186/s42523-020-00039-3)
Supplement: Supplementary file 2 — Additional file 2. [file 42523_2020_39_MOESM2_ESM.zip › Microbiome_mappingfile_cloacalonly.txt]

#SampleID	BarcodeSequence	LinkerPrimerSequence	StudyName	NumberID	BarcodePlate	Well	SeqRun	MiSeq_seq	Study	SampleCode	SampleTypeName	TypeCode	capture_time	Sampling_date_weights	sampling_point	ring_ID	room	side	cage	MiSeq_ID	weight_gain	wing_cm	tarsus_mm	blood_time	person_bleeding	cloacal	variable	weight	agg_titre	exp	lysis_titre	binomial_lysis	treatment	condition	egg_before_clutch	hp	Description
6314A.S3	GAATCTGACAAC	GTGTGYCAGCMGCCGCGGTAA	6314A	3	4	C5	1	29	projectZebrafinch	S3	gut	S	12:55 PM	17/11/2014	1	4227	N	L	11	6314A_S3	1.06	5.5	16.4	13:20	K	Y	weight_1611	15.15	3.25	treatment	3	1	treatment	0.759950015	2	0.5306	6314A_S3
6314A.S4	TATGGGTAGCTA	GTGTGYCAGCMGCCGCGGTAA	6314A	4	5	H8	1	177	projectZebrafinch	S4	gut	S	3:30 PM	17/11/2014	1	4427	N	L	12	6314A_S4	1.72	5.7	17	16:16	K	Y	weight_1611	14.38	4.25	treatment	0	0	treatment	-0.402190875	0	0.4101	6314A_S4
6314A.S5	TCTTGGAGGTCA	GTGTGYCAGCMGCCGCGGTAA	6314A	5	11	E4	2	605	projectZebrafinch	S5	gut	S	3:30 PM	17/11/2014	1	4211	N	L	2	6314A_S5	2.21	5.5	15.8	16:01	M	Y	weight_1611	13.15	2	treatment	0	0	treatment	0.396090906	12	0.5033	6314A_S5
6314A.S6	TTCGCTAACCTT	GTGTGYCAGCMGCCGCGGTAA	6314A	6	10	C3	2	485	projectZebrafinch	S6	gut	S	3:30 PM	17/11/2014	1	4215	N	L	3	6314A_S6	0.85	5.6	17.4	16:07	M	Y	weight_1611	14.18	3	treatment	0	0	treatment	-1.913618135	2	0.6346	6314A_S6
6314A.S7	GAGGTTCTTGAC	GTGTGYCAGCMGCCGCGGTAA	6314A	7	9	E11	2	421	projectZebrafinch	S7	gut	S	3:30 PM	17/11/2014	1	4469	N	L	5	6314A_S7	1.69	5.9	16.7	15:55	K	Y	weight_1611	15.23	3	treatment	0	0	treatment	0.54387957	0	0.3882	6314A_S7
6314A.S8	TGATTTAATTGC	GTGTGYCAGCMGCCGCGGTAA	6314A	8	5	H6	1	175	projectZebrafinch	S8	gut	S	3:30 PM	17/11/2014	1	3811	N	L	6	6314A_S8	1.05	5.7	17.6	16:16	M	Y	weight_1611	16.84	4.75	treatment	0	0	treatment	2.363668235	10	0.631	6314A_S8
6314A.S9	GAGGCGCCATAG	GTGTGYCAGCMGCCGCGGTAA	6314A	9	7	C9	1	306	projectZebrafinch	S9	gut	S	12:55 PM	17/11/2014	1	3824	N	L	7	6314A_S9	0.07	5.5	17.1	13:29	M	Y	weight_1611	15.8	3	treatment	2.166666667	1	treatment	0.10445231	0	0.3585	6314A_S9
6314A.S10	ATTACTACACTC	GTGTGYCAGCMGCCGCGGTAA	6314A	10	12	A10	2	659	projectZebrafinch	S10	gut	S	2:45 PM	17/11/2014	1	4471	N	L	8	6314A_S10	2.32	5.7	16.2	15:11	K	Y	weight_1611	13.16	3.5	treatment	0	0	treatment	0.170663645	3	0.6957	6314A_S10
6314A.S11	GTTTATCTTAAG	GTGTGYCAGCMGCCGCGGTAA	6314A	11	4	E6	1	53	projectZebrafinch	S11	gut	S	3:30 PM	17/11/2014	1	4406	N	L	9	6314A_S11	-0.28	5.5	16.3	16:11	M	Y	weight_1611	13.66	5	treatment	4	1	treatment	-0.96869317	0	1.1288	6314A_S11
6314A.S12	GTGCGAGGACAA	GTGTGYCAGCMGCCGCGGTAA	6314A	12	6	H8	1	270	projectZebrafinch	S12	gut	S	2:45 PM	17/11/2014	1	4466	N	R	1	6314A_S12	0.57	5.5	17.2	15:13	M	Y	weight_1611	14.09	3	control	0	0	control	-1.484904505	0	0.3667	6314A_S12
6314A.S13	TTCCATCATGTC	GTGTGYCAGCMGCCGCGGTAA	6314A	13	9	B2	2	378	projectZebrafinch	S13	gut	S	3:30 PM	17/11/2014	1	4256	N	R	10	6314A_S13	1.21	5.7	16.2	16:05	K	Y	weight_1611	12.73	4	control	2	1	control	-0.905336355	17	0.4062	6314A_S13
6314A.S14	CTTGAGAAATCG	GTGTGYCAGCMGCCGCGGTAA	6314A	14	6	F10	1	249	projectZebrafinch	S14	gut	S	1:45 PM	17/11/2014	1	2784	N	R	11	6314A_S14	0.54	5.5	16.7	14:07	K	Y	weight_1611	15.63	4	control	4	1	control	1.42137957	0	0.3593	6314A_S14
6314A.S15	CAGAAATGTGTC	GTGTGYCAGCMGCCGCGGTAA	6314A	15	7	H7	1	359	projectZebrafinch	S15	gut	S	2:45 PM	17/11/2014	1	4254	N	R	12	6314A_S15	3.07	5.5	16.2	15:28	K	Y	weight_1611	12.87	2.25	control	0	0	control	-0.167336355	2	0.4347	6314A_S15
6314A.S16	GGAATAGTTTAG	GTGTGYCAGCMGCCGCGGTAA	6314A	16	11	B10	2	575	projectZebrafinch	S16	gut	S	1:45 PM	17/11/2014	1	4428	N	R	2	6314A_S16	1.17	5.7	15.8	13:59	M	Y	weight_1611	13.36	3	control	1	1	control	1.002090906	4	0.462	6314A_S16
6314A.S17	TCTCGCACTGGA	GTGTGYCAGCMGCCGCGGTAA	6314A	17	4	G2	1	73	projectZebrafinch	S17	gut	S	1:45 PM	17/11/2014	1	4237	N	R	3	6314A_S17	0.94	5.9	17.9	14:02	K	Y	weight_1611	16.08	7.5	control	0	0	control	-0.02840221	0	0.2501	6314A_S17
6314A.S18	GTTGCCTCTGAG	GTGTGYCAGCMGCCGCGGTAA	6314A	18	11	G6	2	631	projectZebrafinch	S18	gut	S	2:45 PM	17/11/2014	1	4414	N	R	4	6314A_S18	2.38	5.5	16.8	15:17	M	Y	weight_1611	12.4	5	control	0	0	control	-1.815477245	15	NA	6314A_S18
6314A.S19	ATACCTAAATAT	GTGTGYCAGCMGCCGCGGTAA	6314A	19	10	E9	2	515	projectZebrafinch	S19	gut	S	12:55 PM	17/11/2014	1	4665	N	R	5	6314A_S19	0.95	5.6	16.8	13:26	M	Y	weight_1611	13.28	2.5	control	0	0	control	-1.507477245	0	0.6607	6314A_S19
6314A.S20	ACCGTCTTTCTC	GTGTGYCAGCMGCCGCGGTAA	6314A	20	12	A9	2	658	projectZebrafinch	S20	gut	S	1:45 PM	17/11/2014	1	3875	N	R	6	6314A_S20	1.17	5.8	17.2	14:02	M	Y	weight_1611	15.24	3	control	0	0	control	0.343095495	0	0.3868	6314A_S20
6314A.S21	CCGCCGTAGGGC	GTGTGYCAGCMGCCGCGGTAA	6314A	21	12	A1	2	650	projectZebrafinch	S21	gut	S	12:55 PM	17/11/2014	1	4218	N	R	7	6314A_S21	-0.23	5.9	17.3	13:12	K	Y	weight_1611	16.35	3	control	0	0	control	0.99373868	0	0.7246	6314A_S21
6314A.S22	CAGTGTCATGAA	GTGTGYCAGCMGCCGCGGTAA	6314A	22	6	C6	1	210	projectZebrafinch	S22	gut	S	1:45 PM	17/11/2014	1	4238	N	R	8	6314A_S22	1.33	5.9	1.9	14:17	M	Y	weight_1611	14.45	2	control	0	0	control	-0.38483406	0	0.4683	6314A_S22
6314A.S23	GTTTGGCCACAC	GTGTGYCAGCMGCCGCGGTAA	6314A	23	4	B1	1	13	projectZebrafinch	S23	gut	S	3:30 PM	17/11/2014	1	4271	N	R	9	6314A_S23	0.77	5.6	16.6	16:01	K	Y	weight_1611	13.37	3.75	control	0	0	control	-0.664763615	0	0.6493	6314A_S23
6314A.S24	AGGTGCCGACAG	GTGTGYCAGCMGCCGCGGTAA	6314A	24	11	G1	2	626	projectZebrafinch	S24	gut	S	2:45 PM	17/11/2014	1	4229	Z	L	1	6314A_S24	2.43	5.8	17.8	15:24	K	Y	weight_1611	14.82	4	treatment	2	1	treatment	0.470954605	0	0.3957	6314A_S24
6314A.S25	GACGACATTTAG	GTGTGYCAGCMGCCGCGGTAA	6314A	25	14	A11	2	688	projectZebrafinch	S25	gut	S	12:55 PM	17/11/2014	1	4205	Z	L	10	6314A_S25	1.9	5.8	17.7	13:23	K	Y	weight_1611	15.19	3.5	treatment	0	0	treatment	-0.30768858	0	0.4345	6314A_S25
6314A.S26	TTATACGTTGTA	GTGTGYCAGCMGCCGCGGTAA	6314A	26	6	F3	1	242	projectZebrafinch	S26	gut	S	1:45 PM	17/11/2014	1	4432	Z	L	11	6314A_S26	4.64	5.7	16.9	14:26	K	Y	weight_1611	14.37	1.5	treatment	0	0	treatment	1.33716594	0	1.3038	6314A_S26
6314A.S27	CACATATTGGGC	GTGTGYCAGCMGCCGCGGTAA	6314A	27	10	G3	2	533	projectZebrafinch	S27	gut	S	12:55 PM	17/11/2014	1	3759	Z	L	12	6314A_S27	2.56	5.8	16.8	13:30	K	Y	weight_1611	14.43	3.5	treatment	0	0	treatment	0.975522755	0	0.3459	6314A_S27
6314A.S28	GACCCGTTTCGC	GTGTGYCAGCMGCCGCGGTAA	6314A	28	4	B6	1	18	projectZebrafinch	S28	gut	S	12:55 PM	17/11/2014	1	4434	Z	L	2	6314A_S28	3.23	5.7	16.7	13:18	M	Y	weight_1611	15.4	4.5	treatment	0	0	treatment	2.41387957	0	0.4389	6314A_S28
6314A.S29	CACCGAAATCTG	GTGTGYCAGCMGCCGCGGTAA	6314A	29	11	H5	2	642	projectZebrafinch	S29	gut	S	1:45 PM	17/11/2014	1	2744	Z	L	3	6314A_S29	0.88	5.8	17.1	14:15	K	Y	weight_1611	17.78	3.25	treatment	0	0	treatment	3.51045231	0	0.2773	6314A_S29
6314A.S30	GCGGTCGGTCAG	GTGTGYCAGCMGCCGCGGTAA	6314A	30	5	D6	1	133	projectZebrafinch	S30	gut	S	2:45 PM	17/11/2014	1	4280	Z	L	4	6314A_S30	1.51	5.7	16.5	15:14	K	Y	weight_1611	14.73	4.75	treatment	0	0	treatment	0.5865932	18	0.4706	6314A_S30
6314A.S31	AGTTGAGGCATT	GTGTGYCAGCMGCCGCGGTAA	6314A	31	9	F11	2	433	projectZebrafinch	S31	gut	S	1:45 PM	17/11/2014	1	4464	Z	L	5	6314A_S31	1.91	5.7	17.5	14:21	M	Y	weight_1611	12.81	3.5	treatment	0	0	treatment	-1.09697495	0	0.4544	6314A_S31
6314A.S32	TAGTTACTAGTT	GTGTGYCAGCMGCCGCGGTAA	6314A	32	14	D4	2	467	projectZebrafinch	S32	gut	S	2:45 PM	17/11/2014	1	4207	Z	L	6	6314A_S32	0.73	5.5	16.6	15:21	M	Y	weight_1611	13.55	2.5	treatment	0	0	treatment	-1.008763615	NA	0.3842	6314A_S32
6314A.S33	ATCATTGATTAC	GTGTGYCAGCMGCCGCGGTAA	6314A	33	9	H10	2	456	projectZebrafinch	S33	gut	S	1:45 PM	17/11/2014	1	4454	Z	L	7	6314A_S33	0.99	5.7	17.2	14:18	K	Y	weight_1611	13.6	3	treatment	0	0	treatment	-0.224904505	0	0.2886	6314A_S33
6314A.S34	CGTTCGCTAGCC	GTGTGYCAGCMGCCGCGGTAA	6314A	34	4	E12	1	59	projectZebrafinch	S34	gut	S	1:45 PM	17/11/2014	1	4453	Z	L	9	6314A_S34	-0.73	5.6	16.5	14:12	M	Y	weight_1611	13.69	3.25	treatment	3	1	treatment	-0.8334068	0	0.382	6314A_S34
6314A.S35	AAGCCGGGTCCG	GTGTGYCAGCMGCCGCGGTAA	6314A	35	6	E11	1	238	projectZebrafinch	S35	gut	S	2:45 PM	17/11/2014	1	4459	Z	R	10	6314A_S35	1.09	5.7	17.3	15:06	K	Y	weight_1611	15.15	3	control	0	0	control	1.23973868	0	NA	6314A_S35
6314A.S36	TGGTGTTTATAT	GTGTGYCAGCMGCCGCGGTAA	6314A	36	5	C10	1	127	projectZebrafinch	S36	gut	S	2:45 PM	17/11/2014	1	4445	Z	R	11	6314A_S36	1.29	5.5	16.3	15:08	M	Y	weight_1611	12.8	3.5	control	0	0	control	-1.31269317	2	0.8901	6314A_S36
6314A.S37	GTCTTCAGCAAG	GTGTGYCAGCMGCCGCGGTAA	6314A	37	11	G7	2	632	projectZebrafinch	S37	gut	S	2:45 PM	17/11/2014	1	4298	Z	R	12	6314A_S37	0.97	5.8	16.1	15:20	K	Y	weight_1611	14.04	5	control	2.25	1	control	0.43402046	0	1.335	6314A_S37
6314A.S38	AACTTCACTTCC	GTGTGYCAGCMGCCGCGGTAA	6314A	38	10	H6	2	547	projectZebrafinch	S38	gut	S	1:45 PM	17/11/2014	1	4232	Z	R	1	6314A_S38	0.25	5.8	17	14:21	K	Y	weight_1611	14.29	4	control	0	0	control	-0.848190875	0	0.6039	6314A_S38
6314A.S39	GATTACATCATT	GTGTGYCAGCMGCCGCGGTAA	6314A	39	11	B4	2	569	projectZebrafinch	S39	gut	S	2:45 PM	17/11/2014	1	4669	Z	R	2	6314A_S39	0.5	5.6	16.4	15:17	K	Y	weight_1611	13.84	4.5	control	0	0	control	-0.308049985	0	0.3523	6314A_S39
6314A.S40	GGAGTGCCCGAA	GTGTGYCAGCMGCCGCGGTAA	6314A	40	10	D3	2	497	projectZebrafinch	S40	gut	S	1:45 PM	17/11/2014	1	4231	Z	R	3	6314A_S40	2.93	5.7	16.5	13:59	K	Y	weight_1611	14.35	3	control	0	0	control	0.6245932	0	0.5458	6314A_S40
6314A.S41	TGTGCTTGTAGG	GTGTGYCAGCMGCCGCGGTAA	6314A	41	4	H12	1	95	projectZebrafinch	S41	gut	S	12:55 PM	17/11/2014	1	3804	Z	R	4	6314A_S41	1.11	5.9	16.2	13:26	K	Y	weight_1611	15.6	NA	control	4.75	1	control	1.348663645	14	0.5662	6314A_S41
6314A.S42	GATATCGATGAA	GTGTGYCAGCMGCCGCGGTAA	6314A	42	10	B11	2	481	projectZebrafinch	S42	gut	S	12:55 PM	17/11/2014	1	4244	Z	R	5	6314A_S42	0.18	5.7	16.4	13:28	K	Y	weight_1611	14.27	3.5	control	4	1	control	-0.300049985	9	0.41	6314A_S42
6314A.S43	TTGCCAAGAGTC	GTGTGYCAGCMGCCGCGGTAA	6314A	43	11	A8	2	561	projectZebrafinch	S43	gut	S	12:55 PM	17/11/2014	1	4457	Z	R	6	6314A_S43	0.64	5.7	16.1	13:16	K	Y	weight_1611	14.05	4	control	1	1	control	1.03202046	0	0.86445	6314A_S43
6314A.S44	GCCCTTCCCGTG	GTGTGYCAGCMGCCGCGGTAA	6314A	44	5	C12	1	129	projectZebrafinch	S44	gut	S	2:45 PM	17/11/2014	1	4460	Z	R	7	6314A_S44	2.19	5.6	16.6	15:02	K	Y	weight_1611	13.07	2	control	1	1	control	-1.010763615	0	0.3512	6314A_S44
6314A.S45	AGCCAGTCATAC	GTGTGYCAGCMGCCGCGGTAA	6314A	45	7	B4	1	289	projectZebrafinch	S45	gut	S	1:45 PM	17/11/2014	1	4438	Z	R	8	6314A_S45	1.77	5.7	18	14:11	K	Y	weight_1611	15.69	3	control	0	0	control	-0.209759025	2	0.3531	6314A_S45
6314A.S46	CCACTGCCCACC	GTGTGYCAGCMGCCGCGGTAA	6314A	46	4	B4	1	16	projectZebrafinch	S46	gut	S	12:55 PM	17/11/2014	1	3666	Z	R	9	6314A_S46	2.18	5.8	16.3	13:33	K	Y	weight_1611	15.18	5.333333333	control	0	0	control	1.74930683	5	0.4507	6314A_S46
6314A.S47	AATAGTCGTGAC	GTGTGYCAGCMGCCGCGGTAA	6314A	47	7	F12	1	342	projectZebrafinch	S47	gut	S	3:30 PM	02/12/2014	2	4208	N	L	10	6314A_S47	-1	5.7	16.2	15:58	K	Y	weight_212	14.76	9	treatment	0	0	treatment	0.088663645	2	0.79995	6314A_S47
6314A.S48	GTTTGCTCGAGA	GTGTGYCAGCMGCCGCGGTAA	6314A	48	7	D7	1	316	projectZebrafinch	S48	gut	S	12:55 PM	02/12/2014	2	4227	N	L	11	6314A_S48	1.06	5.5	16.4	13:20	K	Y	weight_212	14.86	3	treatment	3.5	1	treatment	0.759950015	2	0.2636	6314A_S48
6314A.S49	GCGAGCGAAGTA	GTGTGYCAGCMGCCGCGGTAA	6314A	49	10	G12	2	542	projectZebrafinch	S49	gut	S	3:30 PM	02/12/2014	2	4427	N	L	12	6314A_S49	1.72	5.7	17	16:16	K	Y	weight_212	14.52	3	treatment	1.5	1	treatment	-0.402190875	0	0.5925	6314A_S49
6314A.S50	CTCTTCTGATCA	GTGTGYCAGCMGCCGCGGTAA	6314A	50	6	D10	1	225	projectZebrafinch	S50	gut	S	3:30 PM	02/12/2014	2	4211	N	L	2	6314A_S50	2.21	5.5	15.8	16:01	M	Y	weight_212	14.12	2.25	treatment	0	0	treatment	0.396090906	12	0.3039	6314A_S50
6314A.S51	CAGGTAATAATG	GTGTGYCAGCMGCCGCGGTAA	6314A	51	10	C6	2	488	projectZebrafinch	S51	gut	S	3:30 PM	02/12/2014	2	4215	N	L	3	6314A_S51	0.85	5.6	17.4	16:07	M	Y	weight_212	13.8	3	treatment	0	0	treatment	-1.913618135	2	0.6166	6314A_S51
6314A.S52	GTTATCGCATGG	GTGTGYCAGCMGCCGCGGTAA	6314A	52	9	D6	2	405	projectZebrafinch	S52	gut	S	3:30 PM	02/12/2014	2	4469	N	L	5	6314A_S52	1.69	5.9	16.7	15:55	K	Y	weight_212	14.76	3.25	treatment	0	0	treatment	0.54387957	0	0.4668	6314A_S52
6314A.S53	CGGGCGAATTGG	GTGTGYCAGCMGCCGCGGTAA	6314A	53	9	F9	2	431	projectZebrafinch	S53	gut	S	3:30 PM	02/12/2014	2	3811	N	L	6	6314A_S53	1.05	5.7	17.6	16:16	M	Y	weight_212	20.16	2	treatment	0	0	treatment	2.363668235	10	0.482	6314A_S53
6314A.S54	ACTAGTTGGACC	GTGTGYCAGCMGCCGCGGTAA	6314A	54	5	B2	1	108	projectZebrafinch	S54	gut	S	12:55 PM	02/12/2014	2	3824	N	L	7	6314A_S54	0.07	5.5	17.1	13:29	M	Y	weight_212	15.9	3	treatment	1.5	1	treatment	0.10445231	0	0.4209	6314A_S54
6314A.S55	CAACTTAATGTT	GTGTGYCAGCMGCCGCGGTAA	6314A	55	7	E10	1	329	projectZebrafinch	S55	gut	S	2:45 PM	02/12/2014	2	4471	N	L	8	6314A_S55	2.32	5.7	16.2	15:11	K	Y	weight_212	15.95	3.5	treatment	2.666666667	1	treatment	0.170663645	3	0.3837	6314A_S55
6314A.S56	GTGTAATGTAGA	GTGTGYCAGCMGCCGCGGTAA	6314A	56	7	B5	1	290	projectZebrafinch	S56	gut	S	3:30 PM	02/12/2014	2	4406	N	L	9	6314A_S56	-0.28	5.5	16.3	16:11	M	Y	weight_212	13.93	3	treatment	0	0	treatment	-0.96869317	0	0.5981	6314A_S56
6314A.S57	ACACTCATTACT	GTGTGYCAGCMGCCGCGGTAA	6314A	57	7	G7	1	347	projectZebrafinch	S57	gut	S	2:45 PM	02/12/2014	2	4466	N	R	1	6314A_S57	0.57	5.5	17.2	15:13	M	Y	weight_212	14.97	2	control	0	0	control	-1.484904505	0	0.5394	6314A_S57
6314A.S58	GCTAGACACTAC	GTGTGYCAGCMGCCGCGGTAA	6314A	58	7	C12	1	309	projectZebrafinch	S58	gut	S	3:30 PM	02/12/2014	2	4256	N	R	10	6314A_S58	1.21	5.7	16.2	16:05	K	Y	weight_212	1319	2	control	0	0	control	-0.905336355	17	0.5262	6314A_S58
6314A.S59	GGTGACTAGTTC	GTGTGYCAGCMGCCGCGGTAA	6314A	59	10	C12	2	494	projectZebrafinch	S59	gut	S	1:45 PM	02/12/2014	2	2784	N	R	11	6314A_S59	0.54	5.5	16.7	14:07	K	Y	weight_212	17.21	2.5	control	0	0	control	1.42137957	0	0.8399	6314A_S59
6314A.S60	CGGCGATGAAAG	GTGTGYCAGCMGCCGCGGTAA	6314A	60	7	F4	1	334	projectZebrafinch	S60	gut	S	2:45 PM	02/12/2014	2	4254	N	R	12	6314A_S60	3.07	5.5	16.2	15:28	K	Y	weight_212	13.98	3	control	0	0	control	-0.167336355	2	0.5666	6314A_S60
6314A.S61	ATTTCGACCCGG	GTGTGYCAGCMGCCGCGGTAA	6314A	61	10	F12	2	530	projectZebrafinch	S61	gut	S	1:45 PM	02/12/2014	2	4428	N	R	2	6314A_S61	1.17	5.7	15.8	13:59	M	Y	weight_212	15.81	3	control	0	0	control	1.002090906	4	0.5704	6314A_S61
6314A.S62	ATGAACTATGAG	GTGTGYCAGCMGCCGCGGTAA	6314A	62	9	H4	2	450	projectZebrafinch	S62	gut	S	1:45 PM	02/12/2014	2	4237	N	R	3	6314A_S62	0.94	5.9	17.9	14:02	K	Y	weight_212	16.05	11	control	0	0	control	-0.02840221	0	0.8046	6314A_S62
6314A.S63	TCAAGCAATACG	GTGTGYCAGCMGCCGCGGTAA	6314A	63	7	A6	1	280	projectZebrafinch	S63	gut	S	2:45 PM	02/12/2014	2	4414	N	R	4	6314A_S63	2.38	5.5	16.8	15:17	M	Y	weight_212	13.12	2	control	0	0	control	-1.815477245	15	0.467	6314A_S63
6314A.S64	CAGCGCGGCTAG	GTGTGYCAGCMGCCGCGGTAA	6314A	64	14	A3	2	682	projectZebrafinch	S64	gut	S	12:55 PM	02/12/2014	2	4665	N	R	5	6314A_S64	0.95	5.6	16.8	13:26	M	Y	weight_212	13.68	2	control	0	0	control	-1.507477245	0	0.6205	6314A_S64
6314A.S65	ACCAGCTCAGAT	GTGTGYCAGCMGCCGCGGTAA	6314A	65	9	D5	2	404	projectZebrafinch	S65	gut	S	1:45 PM	02/12/2014	2	3875	N	R	6	6314A_S65	1.17	5.8	17.2	14:02	M	Y	weight_212	15.89	3	control	0	0	control	0.343095495	0	0.5718	6314A_S65
6314A.S66	AGAGGCCGGGTT	GTGTGYCAGCMGCCGCGGTAA	6314A	66	11	D4	2	593	projectZebrafinch	S66	gut	S	12:55 PM	02/12/2014	2	4218	N	R	7	6314A_S66	-0.23	5.9	17.3	13:12	K	Y	weight_212	17.89	3	control	0	0	control	0.99373868	0	0.6056	6314A_S66
6314A.S67	CCTCATGCTATT	GTGTGYCAGCMGCCGCGGTAA	6314A	67	11	H11	2	648	projectZebrafinch	S67	gut	S	1:45 PM	02/12/2014	2	4238	N	R	8	6314A_S67	1.33	5.9	1.9	14:17	M	Y	weight_212	14.76	2	control	0	0	control	-0.38483406	0	0.4689	6314A_S67
6314A.S68	GCCTACTCTCGG	GTGTGYCAGCMGCCGCGGTAA	6314A	68	4	H3	1	86	projectZebrafinch	S68	gut	S	3:30 PM	02/12/2014	2	4271	N	R	9	6314A_S68	0.77	5.6	16.6	16:01	K	Y	weight_212	14.52	3	control	1.5	1	control	-0.664763615	0	0.4262	6314A_S68
6314A.S69	CTGTCAGTGACC	GTGTGYCAGCMGCCGCGGTAA	6314A	69	9	B12	2	387	projectZebrafinch	S69	gut	S	2:45 PM	02/12/2014	2	4229	Z	L	1	6314A_S69	2.43	5.8	17.8	15:24	K	Y	weight_212	17.12	3	treatment	0	0	treatment	0.470954605	0	0.4893	6314A_S69
6314A.S70	AGTCCGAGTTGT	GTGTGYCAGCMGCCGCGGTAA	6314A	70	4	F8	1	67	projectZebrafinch	S70	gut	S	12:55 PM	02/12/2014	2	4205	Z	L	10	6314A_S70	1.9	5.8	17.7	13:23	K	Y	weight_212	16.6	3	treatment	0	0	treatment	-0.30768858	0	0.3879	6314A_S70
6314A.S71	CAGTCAGGCCTT	GTGTGYCAGCMGCCGCGGTAA	6314A	71	9	E2	2	413	projectZebrafinch	S71	gut	S	1:45 PM	02/12/2014	2	4432	Z	L	11	6314A_S71	4.64	5.7	16.9	14:26	K	Y	weight_212	15.31	3.5	treatment	0	0	treatment	1.33716594	0	0.4286	6314A_S71
6314A.S72	GCAGGGTCGAAC	GTGTGYCAGCMGCCGCGGTAA	6314A	72	10	C4	2	486	projectZebrafinch	S72	gut	S	12:55 PM	02/12/2014	2	3759	Z	L	12	6314A_S72	2.56	5.8	16.8	13:30	K	Y	weight_212	16.04	2.25	treatment	0	0	treatment	0.975522755	0	0.4796	6314A_S72
6314A.S73	CTAATTCTCTGC	GTGTGYCAGCMGCCGCGGTAA	6314A	73	9	C10	2	397	projectZebrafinch	S73	gut	S	12:55 PM	02/12/2014	2	4434	Z	L	2	6314A_S73	3.23	5.7	16.7	13:18	M	Y	weight_212	17.5	1	treatment	0	0	treatment	2.41387957	0	0.5807	6314A_S73
6314A.S74	CGGTCAATTGAC	GTGTGYCAGCMGCCGCGGTAA	6314A	74	5	C3	1	120	projectZebrafinch	S74	gut	S	1:45 PM	02/12/2014	2	2744	Z	L	3	6314A_S74	0.88	5.8	17.1	14:15	K	Y	weight_212	20.04	2	treatment	0	0	treatment	3.51045231	0	0.4006	6314A_S74
6314A.S75	CGTGGAAGACGA	GTGTGYCAGCMGCCGCGGTAA	6314A	75	12	B4	2	665	projectZebrafinch	S75	gut	S	2:45 PM	02/12/2014	2	4280	Z	L	4	6314A_S75	1.51	5.7	16.5	15:14	K	Y	weight_212	14.89	4.5	treatment	0	0	treatment	0.5865932	18	NA	6314A_S75
6314A.S76	GAGAATGGAAAG	GTGTGYCAGCMGCCGCGGTAA	6314A	76	6	D4	1	219	projectZebrafinch	S76	gut	S	1:45 PM	02/12/2014	2	4464	Z	L	5	6314A_S76	1.91	5.7	17.5	14:21	M	Y	weight_212	15.57	3.5	treatment	0	0	treatment	-1.09697495	0	0.4622	6314A_S76
6314A.S77	TCACTGCTAGGA	GTGTGYCAGCMGCCGCGGTAA	6314A	77	7	D1	1	310	projectZebrafinch	S77	gut	S	2:45 PM	02/12/2014	2	4207	Z	L	6	6314A_S77	0.73	5.5	16.6	15:21	M	Y	weight_212	13.97	4	treatment	0	0	treatment	-1.008763615	NA	0.5219	6314A_S77
6314A.S78	ACTATATTAGCT	GTGTGYCAGCMGCCGCGGTAA	6314A	78	10	D8	2	502	projectZebrafinch	S78	gut	S	1:45 PM	02/12/2014	2	4454	Z	L	7	6314A_S78	0.99	5.7	17.2	14:18	K	Y	weight_212	16.86	3.5	treatment	0	0	treatment	-0.224904505	0	0.3288	6314A_S78
6314A.S79	CTACTTACATCC	GTGTGYCAGCMGCCGCGGTAA	6314A	79	4	D10	1	45	projectZebrafinch	S79	gut	S	3:30 PM	02/12/2014	2	4250	Z	L	8	6314A_S79	0	5.7	16	16:11	K	N	weight_212	12.23	3.25	treatment	0	0	treatment	-0.832622724	0	0.8638	6314A_S79
6314A.S80	CGCTGCTTCGGT	GTGTGYCAGCMGCCGCGGTAA	6314A	80	9	E4	2	415	projectZebrafinch	S80	gut	S	1:45 PM	02/12/2014	2	4453	Z	L	9	6314A_S80	-0.73	5.6	16.5	14:12	M	Y	weight_212	13.84	2	treatment	0	0	treatment	-0.8334068	0	0.4412	6314A_S80
6314A.S81	TACTGAGCCTCG	GTGTGYCAGCMGCCGCGGTAA	6314A	81	5	G4	1	165	projectZebrafinch	S81	gut	S	2:45 PM	02/12/2014	2	4459	Z	R	10	6314A_S81	1.09	5.7	17.3	15:06	K	Y	weight_212	17.52	2	control	0	0	control	1.23973868	0	0.4199	6314A_S81
6314A.S82	TGTCGTCCCGCC	GTGTGYCAGCMGCCGCGGTAA	6314A	82	9	F12	2	434	projectZebrafinch	S82	gut	S	2:45 PM	02/12/2014	2	4445	Z	R	11	6314A_S82	1.29	5.5	16.3	15:08	M	Y	weight_212	12.45	NA	control	0	0	control	-1.31269317	2	0.7785	6314A_S82
6314A.S83	TCTGGCTACGAC	GTGTGYCAGCMGCCGCGGTAA	6314A	83	4	A5	1	5	projectZebrafinch	S83	gut	S	2:45 PM	02/12/2014	2	4298	Z	R	12	6314A_S83	0.97	5.8	16.1	15:20	K	Y	weight_212	13.88	4	control	0	0	control	0.43402046	0	0.322	6314A_S83
6314A.S84	ATCTTGGAGTCG	GTGTGYCAGCMGCCGCGGTAA	6314A	84	10	H10	2	551	projectZebrafinch	S84	gut	S	1:45 PM	02/12/2014	2	4232	Z	R	1	6314A_S84	0.25	5.8	17	14:21	K	Y	weight_212	14.55	4	control	0	0	control	-0.848190875	0	0.3145	6314A_S84
6314A.S85	AACTGTTCGCGC	GTGTGYCAGCMGCCGCGGTAA	6314A	85	11	G8	2	633	projectZebrafinch	S85	gut	S	2:45 PM	02/12/2014	2	4669	Z	R	2	6314A_S85	0.5	5.6	16.4	15:17	K	Y	weight_212	14.59	2.5	control	0	0	control	-0.308049985	0	0.3822	6314A_S85
6314A.S86	CTTCGGAGGGAG	GTGTGYCAGCMGCCGCGGTAA	6314A	86	6	B4	1	196	projectZebrafinch	S86	gut	S	1:45 PM	02/12/2014	2	4231	Z	R	3	6314A_S86	2.93	5.7	16.5	13:59	K	Y	weight_212	14.08	2.5	control	0	0	control	0.6245932	0	NA	6314A_S86
6314A.S87	CTGCCCTCGATG	GTGTGYCAGCMGCCGCGGTAA	6314A	87	10	B9	2	479	projectZebrafinch	S87	gut	S	12:55 PM	02/12/2014	2	3804	Z	R	4	6314A_S87	1.11	5.9	16.2	13:26	K	Y	weight_212	14.83	4	control	0	0	control	1.348663645	14	0.478	6314A_S87
6314A.S88	CAGGCCACTCTC	GTGTGYCAGCMGCCGCGGTAA	6314A	88	4	D2	1	37	projectZebrafinch	S88	gut	S	12:55 PM	02/12/2014	2	4244	Z	R	5	6314A_S88	0.18	5.7	16.4	13:28	K	Y	weight_212	14.12	3	control	0	0	control	-0.300049985	9	0.4454	6314A_S88
6314A.S89	CTAGTCGCTGGT	GTGTGYCAGCMGCCGCGGTAA	6314A	89	6	D1	1	216	projectZebrafinch	S89	gut	S	12:55 PM	02/12/2014	2	4457	Z	R	6	6314A_S89	0.64	5.7	16.1	13:16	K	Y	weight_212	15.62	2	control	0	0	control	1.03202046	0	0.384	6314A_S89
6314A.S90	TAAACTGTTCAT	GTGTGYCAGCMGCCGCGGTAA	6314A	90	11	G10	2	635	projectZebrafinch	S90	gut	S	2:45 PM	02/12/2014	2	4460	Z	R	7	6314A_S90	2.19	5.6	16.6	15:02	K	Y	weight_212	13.73	2	control	0	0	control	-1.010763615	0	0.4743	6314A_S90
6314A.S91	CACAGTTGAAGT	GTGTGYCAGCMGCCGCGGTAA	6314A	91	5	D12	1	139	projectZebrafinch	S91	gut	S	1:45 PM	02/12/2014	2	4438	Z	R	8	6314A_S91	1.77	5.7	18	14:11	K	Y	weight_212	15.76	2	control	0	0	control	-0.209759025	2	0.4488	6314A_S91
6314A.S92	TCCCGAGGTCCT	GTGTGYCAGCMGCCGCGGTAA	6314A	92	11	F10	2	623	projectZebrafinch	S92	gut	S	12:55 PM	02/12/2014	2	3666	Z	R	9	6314A_S92	2.18	5.8	16.3	13:33	K	Y	weight_212	16.65	4	control	0	0	control	1.74930683	5	0.2397	6314A_S92
6314A.S93	GTCCTCGCGACT	GTGTGYCAGCMGCCGCGGTAA	6314A	93	4	D12	1	47	projectZebrafinch	S93	gut	S	3:30 PM	16/12/2014	3	4208	N	L	10	6314A_S93	-1	5.7	16.2	15:58	K	Y	weight_1612	14.71	7.5	treatment	0	0	treatment	0.088663645	2	0.56485	6314A_S93
6314A.S94	CTTACACTGCTT	GTGTGYCAGCMGCCGCGGTAA	6314A	94	5	B9	1	115	projectZebrafinch	S94	gut	S	12:55 PM	16/12/2014	3	4227	N	L	11	6314A_S94	1.06	5.5	16.4	13:20	K	Y	weight_1612	15.5	2	treatment	0	0	treatment	0.759950015	2	0.97045	6314A_S94
6314A.S95	AGTATCATATAT	GTGTGYCAGCMGCCGCGGTAA	6314A	95	5	H11	1	180	projectZebrafinch	S95	gut	S	3:30 PM	16/12/2014	3	4427	N	L	12	6314A_S95	1.72	5.7	17	16:16	K	Y	weight_1612	14.58	2	treatment	0	0	treatment	-0.402190875	0	0.3347	6314A_S95
6314A.S96	TTGGGTACACGT	GTGTGYCAGCMGCCGCGGTAA	6314A	96	10	B10	2	480	projectZebrafinch	S96	gut	S	3:30 PM	16/12/2014	3	4211	N	L	2	6314A_S96	2.21	5.5	15.8	16:01	M	Y	weight_1612	14.19	3	treatment	0	0	treatment	0.396090906	12	0.57555	6314A_S96
6314A.S97	AATCTAACAATT	GTGTGYCAGCMGCCGCGGTAA	6314A	97	6	G5	1	255	projectZebrafinch	S97	gut	S	3:30 PM	16/12/2014	3	4215	N	L	3	6314A_S97	0.85	5.6	17.4	16:07	M	Y	weight_1612	13.68	3	treatment	0	0	treatment	-1.913618135	2	0.6723	6314A_S97
6314A.S98	GAGGGTTGTCGG	GTGTGYCAGCMGCCGCGGTAA	6314A	98	10	E4	2	510	projectZebrafinch	S98	gut	S	3:30 PM	16/12/2014	3	4469	N	L	5	6314A_S98	1.69	5.9	16.7	15:55	K	Y	weight_1612	15.79	3.5	treatment	0	0	treatment	0.54387957	0	0.4989	6314A_S98
6314A.S99	TAAGAAACGTCA	GTGTGYCAGCMGCCGCGGTAA	6314A	99	6	B5	1	197	projectZebrafinch	S99	gut	S	3:30 PM	16/12/2014	3	3811	N	L	6	6314A_S99	1.05	5.7	17.6	16:16	M	Y	weight_1612	19.71	0	treatment	0	0	treatment	2.363668235	10	0.41795	6314A_S99
6314A.S100	GCAAAGGCCCGC	GTGTGYCAGCMGCCGCGGTAA	6314A	100	5	E12	1	151	projectZebrafinch	S100	gut	S	12:55 PM	16/12/2014	3	3824	N	L	7	6314A_S100	0.07	5.5	17.1	13:29	M	Y	weight_1612	15.4	2	treatment	0	0	treatment	0.10445231	0	0.4271	6314A_S100
6314A.S101	CTCAAGTCAAAG	GTGTGYCAGCMGCCGCGGTAA	6314A	101	9	G1	2	435	projectZebrafinch	S101	gut	S	2:45 PM	16/12/2014	3	4471	N	L	8	6314A_S101	2.32	5.7	16.2	15:11	K	Y	weight_1612	14.12	3	treatment	0	0	treatment	0.170663645	3	0.44675	6314A_S101
6314A.S102	GTTGAAGCACCT	GTGTGYCAGCMGCCGCGGTAA	6314A	102	5	D9	1	136	projectZebrafinch	S102	gut	S	3:30 PM	16/12/2014	3	4406	N	L	9	6314A_S102	-0.28	5.5	16.3	16:11	M	Y	weight_1612	13.63	3	treatment	0	0	treatment	-0.96869317	0	0.95885	6314A_S102
6314A.S103	AGAATAGCGCTT	GTGTGYCAGCMGCCGCGGTAA	6314A	103	12	B6	2	667	projectZebrafinch	S103	gut	S	2:45 PM	16/12/2014	3	4466	N	R	1	6314A_S103	0.57	5.5	17.2	15:13	M	Y	weight_1612	12.15	2.5	control	0	0	control	-1.484904505	0	1.21145	6314A_S103
6314A.S104	AGCGATTCCTCG	GTGTGYCAGCMGCCGCGGTAA	6314A	104	4	E9	1	56	projectZebrafinch	S104	gut	S	3:30 PM	16/12/2014	3	4256	N	R	10	6314A_S104	1.21	5.7	16.2	16:05	K	Y	weight_1612	14.04	3.25	control	0	0	control	-0.905336355	17	0.43395	6314A_S104
6314A.S105	ATTTGAAGAGGT	GTGTGYCAGCMGCCGCGGTAA	6314A	105	6	A10	1	191	projectZebrafinch	S105	gut	S	1:45 PM	16/12/2014	3	2784	N	R	11	6314A_S105	0.54	5.5	16.7	14:07	K	Y	weight_1612	16.7	7	control	0	0	control	1.42137957	0	0.435	6314A_S105
6314A.S106	GATGGCGGACTG	GTGTGYCAGCMGCCGCGGTAA	6314A	106	10	H9	2	550	projectZebrafinch	S106	gut	S	2:45 PM	16/12/2014	3	4254	N	R	12	6314A_S106	3.07	5.5	16.2	15:28	K	Y	weight_1612	14.06	3.25	control	0	0	control	-0.167336355	2	0.70265	6314A_S106
6314A.S107	TACTTAAACATC	GTGTGYCAGCMGCCGCGGTAA	6314A	107	6	H7	1	269	projectZebrafinch	S107	gut	S	1:45 PM	16/12/2014	3	4428	N	R	2	6314A_S107	1.17	5.7	15.8	13:59	M	Y	weight_1612	15.84	3.25	control	0	0	control	1.002090906	4	0.5159	6314A_S107
6314A.S108	ATCCATGAGCGT	GTGTGYCAGCMGCCGCGGTAA	6314A	108	7	G11	1	351	projectZebrafinch	S108	gut	S	1:45 PM	16/12/2014	3	4237	N	R	3	6314A_S108	0.94	5.9	17.9	14:02	K	Y	weight_1612	16.97	2	control	0	0	control	-0.02840221	0	0.6585	6314A_S108
6314A.S109	TGAACCCTATGG	GTGTGYCAGCMGCCGCGGTAA	6314A	109	5	F8	1	158	projectZebrafinch	S109	gut	S	2:45 PM	16/12/2014	3	4414	N	R	4	6314A_S109	2.38	5.5	16.8	15:17	M	Y	weight_1612	13.47	6.25	control	0	0	control	-1.815477245	15	0.4912	6314A_S109
6314A.S110	TACGACTCTGGC	GTGTGYCAGCMGCCGCGGTAA	6314A	110	9	A6	2	370	projectZebrafinch	S110	gut	S	12:55 PM	16/12/2014	3	4665	N	R	5	6314A_S110	0.95	5.6	16.8	13:26	M	Y	weight_1612	13.56	4	control	0	0	control	-1.507477245	0	0.4018	6314A_S110
6314A.S111	TCCGTCATGGGT	GTGTGYCAGCMGCCGCGGTAA	6314A	111	9	G9	2	443	projectZebrafinch	S111	gut	S	1:45 PM	16/12/2014	3	3875	N	R	6	6314A_S111	1.17	5.8	17.2	14:02	M	Y	weight_1612	16.21	2.25	control	0	0	control	0.343095495	0	0.5997	6314A_S111
6314A.S112	AGTAAGTCGATA	GTGTGYCAGCMGCCGCGGTAA	6314A	112	10	E6	2	512	projectZebrafinch	S112	gut	S	12:55 PM	16/12/2014	3	4218	N	R	7	6314A_S112	-0.23	5.9	17.3	13:12	K	Y	weight_1612	18.08	3.5	control	0	0	control	0.99373868	0	0.5502	6314A_S112
6314A.S113	ACGAAAGAGCAG	GTGTGYCAGCMGCCGCGGTAA	6314A	113	9	F2	2	424	projectZebrafinch	S113	gut	S	1:45 PM	16/12/2014	3	4238	N	R	8	6314A_S113	1.33	5.9	1.9	14:17	M	Y	weight_1612	14.75	2	control	0	0	control	-0.38483406	0	0.71795	6314A_S113
6314A.S114	GATCTGCGATCC	GTGTGYCAGCMGCCGCGGTAA	6314A	114	9	C5	2	392	projectZebrafinch	S114	gut	S	3:30 PM	16/12/2014	3	4271	N	R	9	6314A_S114	0.77	5.6	16.6	16:01	K	Y	weight_1612	14.66	3	control	0	0	control	-0.664763615	0	0.5834	6314A_S114
6314A.S115	ACCTATGGTGAA	GTGTGYCAGCMGCCGCGGTAA	6314A	115	6	G4	1	254	projectZebrafinch	S115	gut	S	2:45 PM	16/12/2014	3	4229	Z	L	1	6314A_S115	2.43	5.8	17.8	15:24	K	Y	weight_1612	17.48	6.5	treatment	0	0	treatment	0.470954605	0	0.5304	6314A_S115
6314A.S116	GACCTTTCAAGG	GTGTGYCAGCMGCCGCGGTAA	6314A	116	11	F12	2	625	projectZebrafinch	S116	gut	S	12:55 PM	16/12/2014	3	4205	Z	L	10	6314A_S116	1.9	5.8	17.7	13:23	K	Y	weight_1612	16.55	2.25	treatment	0	0	treatment	-0.30768858	0	0.68815	6314A_S116
6314A.S117	TAATGGTCGTAG	GTGTGYCAGCMGCCGCGGTAA	6314A	117	11	D12	2	601	projectZebrafinch	S117	gut	S	1:45 PM	16/12/2014	3	4432	Z	L	11	6314A_S117	4.64	5.7	16.9	14:26	K	Y	weight_1612	16.23	7.5	treatment	0	0	treatment	1.33716594	0	0.7848	6314A_S117
6314A.S118	CACCGGCCGAGC	GTGTGYCAGCMGCCGCGGTAA	6314A	118	11	E12	2	613	projectZebrafinch	S118	gut	S	12:55 PM	16/12/2014	3	3759	Z	L	12	6314A_S118	2.56	5.8	16.8	13:30	K	Y	weight_1612	16.96	3.25	treatment	0	0	treatment	0.975522755	0	0.64115	6314A_S118
6314A.S119	AGCGGTAGCGGT	GTGTGYCAGCMGCCGCGGTAA	6314A	119	4	C11	1	34	projectZebrafinch	S119	gut	S	12:55 PM	16/12/2014	3	4434	Z	L	2	6314A_S119	3.23	5.7	16.7	13:18	M	Y	weight_1612	17.81	2	treatment	0	0	treatment	2.41387957	0	0.77375	6314A_S119
6314A.S120	CATAAATTCTTG	GTGTGYCAGCMGCCGCGGTAA	6314A	120	6	H10	1	272	projectZebrafinch	S120	gut	S	1:45 PM	16/12/2014	3	2744	Z	L	3	6314A_S120	0.88	5.8	17.1	14:15	K	Y	weight_1612	19.69	2.75	treatment	0	0	treatment	3.51045231	0	0.514	6314A_S120
6314A.S121	CTGAGGCCCTTC	GTGTGYCAGCMGCCGCGGTAA	6314A	121	5	H7	1	176	projectZebrafinch	S121	gut	S	2:45 PM	16/12/2014	3	4280	Z	L	4	6314A_S121	1.51	5.7	16.5	15:14	K	Y	weight_1612	15.1	3	treatment	0	0	treatment	0.5865932	18	0.63515	6314A_S121
6314A.S122	ATCGTTATATCA	GTGTGYCAGCMGCCGCGGTAA	6314A	122	6	H6	1	268	projectZebrafinch	S122	gut	S	1:45 PM	16/12/2014	3	4464	Z	L	5	6314A_S122	1.91	5.7	17.5	14:21	M	Y	weight_1612	16.39	2.5	treatment	0	0	treatment	-1.09697495	0	0.61425	6314A_S122
6314A.S123	GTGACCCTGTCA	GTGTGYCAGCMGCCGCGGTAA	6314A	123	6	C4	1	208	projectZebrafinch	S123	gut	S	2:45 PM	16/12/2014	3	4207	Z	L	6	6314A_S123	0.73	5.5	16.6	15:21	M	Y	weight_1612	13.72	3	treatment	0	0	treatment	-1.008763615	NA	0.5544	6314A_S123
6314A.S124	TCTACGGCACGT	GTGTGYCAGCMGCCGCGGTAA	6314A	124	6	B10	1	202	projectZebrafinch	S124	gut	S	1:45 PM	16/12/2014	3	4454	Z	L	7	6314A_S124	0.99	5.7	17.2	14:18	K	Y	weight_1612	16.78	2.5	treatment	0	0	treatment	-0.224904505	0	0.2963	6314A_S124
6314A.S125	GATCCCACGTAC	GTGTGYCAGCMGCCGCGGTAA	6314A	125	4	B10	1	22	projectZebrafinch	S125	gut	S	3:30 PM	16/12/2014	3	4250	Z	L	8	6314A_S125	0	5.7	16	16:11	K	N	weight_1612	15.79	3	treatment	0	0	treatment	-0.832622724	0	0.8855	6314A_S125
6314A.S126	CATGACGCCTCC	GTGTGYCAGCMGCCGCGGTAA	6314A	126	10	D4	2	498	projectZebrafinch	S126	gut	S	1:45 PM	16/12/2014	3	4453	Z	L	9	6314A_S126	-0.73	5.6	16.5	14:12	M	Y	weight_1612	14.1	3	treatment	0	0	treatment	-0.8334068	0	0.85695	6314A_S126
6314A.S127	ACAAAGGTATCA	GTGTGYCAGCMGCCGCGGTAA	6314A	127	5	E8	1	147	projectZebrafinch	S127	gut	S	2:45 PM	16/12/2014	3	4459	Z	R	10	6314A_S127	1.09	5.7	17.3	15:06	K	Y	weight_1612	18.03	1.5	control	0	0	control	1.23973868	0	0.56055	6314A_S127
6314A.S128	CTTCTTCGCCCT	GTGTGYCAGCMGCCGCGGTAA	6314A	128	7	C5	1	302	projectZebrafinch	S128	gut	S	2:45 PM	16/12/2014	3	4445	Z	R	11	6314A_S128	1.29	5.5	16.3	15:08	M	Y	weight_1612	12.9	7	control	0	0	control	-1.31269317	2	1.31885	6314A_S128
6314A.S129	TATACCGCTGCG	GTGTGYCAGCMGCCGCGGTAA	6314A	129	5	B8	1	114	projectZebrafinch	S129	gut	S	2:45 PM	16/12/2014	3	4298	Z	R	12	6314A_S129	0.97	5.8	16.1	15:20	K	Y	weight_1612	14.96	4.5	control	0	0	control	0.43402046	0	1.38715	6314A_S129
6314A.S130	CCATCTTACCAT	GTGTGYCAGCMGCCGCGGTAA	6314A	130	9	D1	2	400	projectZebrafinch	S130	gut	S	1:45 PM	16/12/2014	3	4232	Z	R	1	6314A_S130	0.25	5.8	17	14:21	K	Y	weight_1612	14.49	2.5	control	0	0	control	-0.848190875	0	0.74735	6314A_S130
6314A.S131	ATACCGTCTTTC	GTGTGYCAGCMGCCGCGGTAA	6314A	131	4	H11	1	94	projectZebrafinch	S131	gut	S	2:45 PM	16/12/2014	3	4669	Z	R	2	6314A_S131	0.5	5.6	16.4	15:17	K	Y	weight_1612	14.44	4.25	control	0	0	control	-0.308049985	0	0.57775	6314A_S131
6314A.S132	TATGCTCTCTCA	GTGTGYCAGCMGCCGCGGTAA	6314A	132	7	H5	1	357	projectZebrafinch	S132	gut	S	1:45 PM	16/12/2014	3	4231	Z	R	3	6314A_S132	2.93	5.7	16.5	13:59	K	Y	weight_1612	14.63	3.5	control	0	0	control	0.6245932	0	0.4275	6314A_S132
6314A.S133	GATAGCACTCGT	GTGTGYCAGCMGCCGCGGTAA	6314A	133	4	A8	1	8	projectZebrafinch	S133	gut	S	12:55 PM	16/12/2014	3	3804	Z	R	4	6314A_S133	1.11	5.9	16.2	13:26	K	Y	weight_1612	15.86	3.75	control	0	0	control	1.348663645	14	0.4781	6314A_S133
6314A.S134	TGTGGCTCGTGT	GTGTGYCAGCMGCCGCGGTAA	6314A	134	11	E10	2	611	projectZebrafinch	S134	gut	S	12:55 PM	16/12/2014	3	4244	Z	R	5	6314A_S134	0.18	5.7	16.4	13:28	K	Y	weight_1612	14.32	2	control	0	0	control	-0.300049985	9	0.9501	6314A_S134
6314A.S135	CTCATCATGTTC	GTGTGYCAGCMGCCGCGGTAA	6314A	135	4	D5	1	40	projectZebrafinch	S135	gut	S	12:55 PM	16/12/2014	3	4457	Z	R	6	6314A_S135	0.64	5.7	16.1	13:16	K	Y	weight_1612	16.33	2.75	control	0	0	control	1.03202046	0	0.77805	6314A_S135
6314A.S136	AAGGTCAATCGT	GTGTGYCAGCMGCCGCGGTAA	6314A	136	9	C3	2	390	projectZebrafinch	S136	gut	S	2:45 PM	16/12/2014	3	4460	Z	R	7	6314A_S136	2.19	5.6	16.6	15:02	K	Y	weight_1612	13.34	3	control	0	0	control	-1.010763615	0	0.87035	6314A_S136
6314A.S137	AATTTCCTAACA	GTGTGYCAGCMGCCGCGGTAA	6314A	137	5	G1	1	162	projectZebrafinch	S137	gut	S	1:45 PM	16/12/2014	3	4438	Z	R	8	6314A_S137	1.77	5.7	18	14:11	K	Y	weight_1612	16.01	3	control	0	0	control	-0.209759025	2	0.63165	6314A_S137
6314A.S138	CTCCGAACAACA	GTGTGYCAGCMGCCGCGGTAA	6314A	138	4	A4	1	4	projectZebrafinch	S138	gut	S	12:55 PM	16/12/2014	3	3666	Z	R	9	6314A_S138	2.18	5.8	16.3	13:33	K	Y	weight_1612	15.1	3	control	0	0	control	1.74930683	5	0.5081	6314A_S138
6314A.S139	TCCTCCGGTTGG	GTGTGYCAGCMGCCGCGGTAA	6314A	139	10	H5	2	546	projectZebrafinch	S139	gut	S	3:30 PM	12/01/2015	4	4208	N	L	10	6314A_S139	-1	5.7	16.2	15:58	K	Y	weight_1201	14.66	3	treatment	NA	NA	NA	NA	NA	NA	6314A_S139
6314A.S140	ATGTAGGCTTAG	GTGTGYCAGCMGCCGCGGTAA	6314A	140	5	F10	1	160	projectZebrafinch	S140	gut	S	12:55 PM	12/01/2015	4	4227	N	L	11	6314A_S140	1.06	5.5	16.4	13:20	K	Y	weight_1201	15.26	3	treatment	0	0	treatment	0.759950015	2	0.3905	6314A_S140
6314A.S141	AGCTATGTATGG	GTGTGYCAGCMGCCGCGGTAA	6314A	141	7	F1	1	331	projectZebrafinch	S141	gut	S	3:30 PM	12/01/2015	4	4427	N	L	12	6314A_S141	1.72	5.7	17	16:16	K	Y	weight_1201	15.29	2.5	treatment	0	0	treatment	-0.402190875	0	0.92735	6314A_S141
6314A.S142	AGAGGAGTCGAC	GTGTGYCAGCMGCCGCGGTAA	6314A	142	5	F11	1	161	projectZebrafinch	S142	gut	S	3:30 PM	12/01/2015	4	4211	N	L	2	6314A_S142	2.21	5.5	15.8	16:01	M	Y	weight_1201	14.64	2	treatment	0	0	treatment	0.396090906	12	0.46	6314A_S142
6314A.S143	GAGTCCGTTGCT	GTGTGYCAGCMGCCGCGGTAA	6314A	143	7	D10	1	319	projectZebrafinch	S143	gut	S	3:30 PM	12/01/2015	4	4215	N	L	3	6314A_S143	0.85	5.6	17.4	16:07	M	Y	weight_1201	13.09	3	treatment	0	0	treatment	-1.913618135	2	0.90485	6314A_S143
6314A.S144	AGCAGCTATTGC	GTGTGYCAGCMGCCGCGGTAA	6314A	144	9	G4	2	438	projectZebrafinch	S144	gut	S	3:30 PM	12/01/2015	4	4469	N	L	5	6314A_S144	1.69	5.9	16.7	15:55	K	Y	weight_1201	15.05	6.5	treatment	0	0	treatment	0.54387957	0	0.45585	6314A_S144
6314A.S145	CGACTAACTAGA	GTGTGYCAGCMGCCGCGGTAA	6314A	145	11	G2	2	627	projectZebrafinch	S145	gut	S	3:30 PM	12/01/2015	4	3811	N	L	6	6314A_S145	1.05	5.7	17.6	16:16	M	Y	weight_1201	17.8	4	treatment	0	0	treatment	2.363668235	10	0.5242	6314A_S145
6314A.S146	GGAGTTGAGGTG	GTGTGYCAGCMGCCGCGGTAA	6314A	146	10	G1	2	531	projectZebrafinch	S146	gut	S	12:55 PM	12/01/2015	4	3824	N	L	7	6314A_S146	0.07	5.5	17.1	13:29	M	Y	weight_1201	15.05	3.5	treatment	0	0	treatment	0.10445231	0	0.55815	6314A_S146
6314A.S147	TATGTGCCGGCT	GTGTGYCAGCMGCCGCGGTAA	6314A	147	4	H10	1	93	projectZebrafinch	S147	gut	S	2:45 PM	12/01/2015	4	4471	N	L	8	6314A_S147	2.32	5.7	16.2	15:11	K	Y	weight_1201	14.09	3	treatment	1.166666667	1	treatment	0.170663645	3	0.58785	6314A_S147
6314A.S148	GGCTTACTTGGA	GTGTGYCAGCMGCCGCGGTAA	6314A	148	11	D8	2	597	projectZebrafinch	S148	gut	S	3:30 PM	12/01/2015	4	4406	N	L	9	6314A_S148	-0.28	5.5	16.3	16:11	M	Y	weight_1201	13.12	2.75	treatment	0	0	treatment	-0.96869317	0	0.68815	6314A_S148
6314A.S149	TAAGATGCAGTC	GTGTGYCAGCMGCCGCGGTAA	6314A	149	10	B3	2	473	projectZebrafinch	S149	gut	S	2:45 PM	12/01/2015	4	4466	N	R	1	6314A_S149	0.57	5.5	17.2	15:13	M	Y	weight_1201	14.82	2	control	0	0	control	-1.484904505	0	0.68485	6314A_S149
6314A.S150	CCGTCGCTCGTA	GTGTGYCAGCMGCCGCGGTAA	6314A	150	9	B8	2	383	projectZebrafinch	S150	gut	S	3:30 PM	12/01/2015	4	4256	N	R	10	6314A_S150	1.21	5.7	16.2	16:05	K	Y	weight_1201	13.52	1.75	control	0	0	control	-0.905336355	17	0.56485	6314A_S150
6314A.S151	CTCATATGCTAT	GTGTGYCAGCMGCCGCGGTAA	6314A	151	6	D9	1	224	projectZebrafinch	S151	gut	S	1:45 PM	12/01/2015	4	2784	N	R	11	6314A_S151	0.54	5.5	16.7	14:07	K	Y	weight_1201	16.17	2.5	control	0	0	control	1.42137957	0	0.42125	6314A_S151
6314A.S152	CGACCGGTGAAG	GTGTGYCAGCMGCCGCGGTAA	6314A	152	10	H7	2	548	projectZebrafinch	S152	gut	S	2:45 PM	12/01/2015	4	4254	N	R	12	6314A_S152	3.07	5.5	16.2	15:28	K	Y	weight_1201	14.26	2	control	0	0	control	-0.167336355	2	0.7596	6314A_S152
6314A.S153	AATGTATAGACG	GTGTGYCAGCMGCCGCGGTAA	6314A	153	11	F5	2	618	projectZebrafinch	S153	gut	S	1:45 PM	12/01/2015	4	4428	N	R	2	6314A_S153	1.17	5.7	15.8	13:59	M	Y	weight_1201	14.95	4	control	0	0	control	1.002090906	4	0.5086	6314A_S153
6314A.S154	TAGACCGACTCC	GTGTGYCAGCMGCCGCGGTAA	6314A	154	7	A1	1	275	projectZebrafinch	S154	gut	S	1:45 PM	12/01/2015	4	4237	N	R	3	6314A_S154	0.94	5.9	17.9	14:02	K	Y	weight_1201	16.17	2	control	0	0	control	-0.02840221	0	0.4748	6314A_S154
6314A.S155	CTATAACACATT	GTGTGYCAGCMGCCGCGGTAA	6314A	155	9	F5	2	427	projectZebrafinch	S155	gut	S	2:45 PM	12/01/2015	4	4414	N	R	4	6314A_S155	2.38	5.5	16.8	15:17	M	Y	weight_1201	12.8	2	control	0	0	control	-1.815477245	15	0.6209	6314A_S155
6314A.S156	ACGCACATACAA	GTGTGYCAGCMGCCGCGGTAA	6314A	156	10	F10	2	528	projectZebrafinch	S156	gut	S	12:55 PM	12/01/2015	4	4665	N	R	5	6314A_S156	0.95	5.6	16.8	13:26	M	Y	weight_1201	13.36	2.5	control	0	0	control	-1.507477245	0	0.73235	6314A_S156
6314A.S157	AGCTGATAGTTG	GTGTGYCAGCMGCCGCGGTAA	6314A	157	11	B11	2	576	projectZebrafinch	S157	gut	S	1:45 PM	12/01/2015	4	3875	N	R	6	6314A_S157	1.17	5.8	17.2	14:02	M	Y	weight_1201	16.08	3	control	0	0	control	0.343095495	0	0.61215	6314A_S157
6314A.S158	ATTTAATCATCG	GTGTGYCAGCMGCCGCGGTAA	6314A	158	12	A11	2	660	projectZebrafinch	S158	gut	S	12:55 PM	12/01/2015	4	4218	N	R	7	6314A_S158	-0.23	5.9	17.3	13:12	K	Y	weight_1201	15.26	5	control	0	0	control	0.99373868	0	0.5948	6314A_S158
6314A.S159	CCACCGGGCCGA	GTGTGYCAGCMGCCGCGGTAA	6314A	159	4	G10	1	81	projectZebrafinch	S159	gut	S	1:45 PM	12/01/2015	4	4238	N	R	8	6314A_S159	1.33	5.9	1.9	14:17	M	Y	weight_1201	14.6	3	control	0	0	control	-0.38483406	0	0.6059	6314A_S159
6314A.S160	GTTGACCATCGC	GTGTGYCAGCMGCCGCGGTAA	6314A	160	6	C7	1	211	projectZebrafinch	S160	gut	S	3:30 PM	12/01/2015	4	4271	N	R	9	6314A_S160	0.77	5.6	16.6	16:01	K	Y	weight_1201	14.4	2.5	control	0	0	control	-0.664763615	0	0.595	6314A_S160
6314A.S161	GTTCGAGTGAAT	GTGTGYCAGCMGCCGCGGTAA	6314A	161	4	F7	1	66	projectZebrafinch	S161	gut	S	2:45 PM	12/01/2015	4	4229	Z	L	1	6314A_S161	2.43	5.8	17.8	15:24	K	Y	weight_1201	17.5	3	treatment	0	0	treatment	0.470954605	0	0.47705	6314A_S161
6314A.S162	GTAGGTGCTTAC	GTGTGYCAGCMGCCGCGGTAA	6314A	162	7	E4	1	324	projectZebrafinch	S162	gut	S	12:55 PM	12/01/2015	4	4205	Z	L	10	6314A_S162	1.9	5.8	17.7	13:23	K	Y	weight_1201	14.23	2	treatment	0	0	treatment	-0.30768858	0	0.5153	6314A_S162
6314A.S163	AGATCTATGCAG	GTGTGYCAGCMGCCGCGGTAA	6314A	163	9	H12	2	458	projectZebrafinch	S163	gut	S	1:45 PM	12/01/2015	4	4432	Z	L	11	6314A_S163	4.64	5.7	16.9	14:26	K	Y	weight_1201	18.03	7	treatment	0	0	treatment	1.33716594	0	0.45725	6314A_S163
6314A.S164	GTGCAACCAATC	GTGTGYCAGCMGCCGCGGTAA	6314A	164	4	E1	1	48	projectZebrafinch	S164	gut	S	12:55 PM	12/01/2015	4	3759	Z	L	12	6314A_S164	2.56	5.8	16.8	13:30	K	Y	weight_1201	16.99	3.5	treatment	0	0	treatment	0.975522755	0	0.3319	6314A_S164
6314A.S165	GCGCTTAGAATA	GTGTGYCAGCMGCCGCGGTAA	6314A	165	5	E11	1	150	projectZebrafinch	S165	gut	S	12:55 PM	12/01/2015	4	4434	Z	L	2	6314A_S165	3.23	5.7	16.7	13:18	M	Y	weight_1201	17.76	NA	treatment	0	0	treatment	2.41387957	0	1.30495	6314A_S165
6314A.S166	GCGCAATAGTAT	GTGTGYCAGCMGCCGCGGTAA	6314A	166	10	G2	2	532	projectZebrafinch	S166	gut	S	1:45 PM	12/01/2015	4	2744	Z	L	3	6314A_S166	0.88	5.8	17.1	14:15	K	Y	weight_1201	18.88	3	treatment	0	0	treatment	3.51045231	0	0.42	6314A_S166
6314A.S167	ACTAGCGTTCAG	GTGTGYCAGCMGCCGCGGTAA	6314A	167	14	B7	2	695	projectZebrafinch	S167	gut	S	2:45 PM	12/01/2015	4	4280	Z	L	4	6314A_S167	1.51	5.7	16.5	15:14	K	Y	weight_1201	15.77	NA	treatment	NA	NA	NA	NA	NA	0.73885	6314A_S167
6314A.S168	GTTCAACAGCTG	GTGTGYCAGCMGCCGCGGTAA	6314A	168	10	G10	2	540	projectZebrafinch	S168	gut	S	1:45 PM	12/01/2015	4	4464	Z	L	5	6314A_S168	1.91	5.7	17.5	14:21	M	Y	weight_1201	14.99	3	treatment	0	0	treatment	-1.09697495	0	0.45725	6314A_S168
6314A.S169	AATCATTTGTAA	GTGTGYCAGCMGCCGCGGTAA	6314A	169	7	H4	1	356	projectZebrafinch	S169	gut	S	2:45 PM	12/01/2015	4	4207	Z	L	6	6314A_S169	0.73	5.5	16.6	15:21	M	Y	weight_1201	13.85	4	treatment	0	0	treatment	-1.008763615	NA	0.74	6314A_S169
6314A.S170	AACGGGCGACGT	GTGTGYCAGCMGCCGCGGTAA	6314A	170	5	F4	1	154	projectZebrafinch	S170	gut	S	1:45 PM	12/01/2015	4	4454	Z	L	7	6314A_S170	0.99	5.7	17.2	14:18	K	Y	weight_1201	15.16	2.25	treatment	0	0	treatment	-0.224904505	0	0.3331	6314A_S170
6314A.S171	CCTGCACCTGCA	GTGTGYCAGCMGCCGCGGTAA	6314A	171	5	B10	1	116	projectZebrafinch	S171	gut	S	3:30 PM	12/01/2015	4	4250	Z	L	8	6314A_S171	0	5.7	16	16:11	K	N	weight_1201	12.57	1	treatment	0	0	treatment	-0.832622724	0	0.8315	6314A_S171
6314A.S172	GCTGACTCCGCT	GTGTGYCAGCMGCCGCGGTAA	6314A	172	11	C3	2	580	projectZebrafinch	S172	gut	S	1:45 PM	12/01/2015	4	4453	Z	L	9	6314A_S172	-0.73	5.6	16.5	14:12	M	Y	weight_1201	15.04	3	treatment	0	0	treatment	-0.8334068	0	0.5345	6314A_S172
6314A.S173	TTCAGCGATGGT	GTGTGYCAGCMGCCGCGGTAA	6314A	173	6	A8	1	189	projectZebrafinch	S173	gut	S	2:45 PM	12/01/2015	4	4459	Z	R	10	6314A_S173	1.09	5.7	17.3	15:06	K	Y	weight_1201	17.99	0	control	0	0	control	1.23973868	0	0.3616	6314A_S173
6314A.S174	CGACGAGATTAT	GTGTGYCAGCMGCCGCGGTAA	6314A	174	10	F5	2	523	projectZebrafinch	S174	gut	S	2:45 PM	12/01/2015	4	4445	Z	R	11	6314A_S174	1.29	5.5	16.3	15:08	M	Y	weight_1201	13.76	5	control	0	0	control	-1.31269317	2	0.8906	6314A_S174
6314A.S175	TTAAACCGCGCC	GTGTGYCAGCMGCCGCGGTAA	6314A	175	9	D3	2	402	projectZebrafinch	S175	gut	S	2:45 PM	12/01/2015	4	4298	Z	R	12	6314A_S175	0.97	5.8	16.1	15:20	K	Y	weight_1201	15.61	2.5	control	0	0	control	0.43402046	0	0.90135	6314A_S175
6314A.S176	GCATCGTCTGGT	GTGTGYCAGCMGCCGCGGTAA	6314A	176	7	H10	1	362	projectZebrafinch	S176	gut	S	1:45 PM	12/01/2015	4	4232	Z	R	1	6314A_S176	0.25	5.8	17	14:21	K	Y	weight_1201	14.77	3.25	control	0	0	control	-0.848190875	0	0.5577	6314A_S176
6314A.S177	GAGGCAAACGCC	GTGTGYCAGCMGCCGCGGTAA	6314A	177	7	H11	1	363	projectZebrafinch	S177	gut	S	2:45 PM	12/01/2015	4	4669	Z	R	2	6314A_S177	0.5	5.6	16.4	15:17	K	Y	weight_1201	14.43	8	control	0	0	control	-0.308049985	0	0.4464	6314A_S177
6314A.S178	CTTTGTCAGGGC	GTGTGYCAGCMGCCGCGGTAA	6314A	178	11	G5	2	630	projectZebrafinch	S178	gut	S	1:45 PM	12/01/2015	4	4231	Z	R	3	6314A_S178	2.93	5.7	16.5	13:59	K	Y	weight_1201	16.58	1	control	0	0	control	0.6245932	0	0.48535	6314A_S178
6314A.S179	CCAGATATAGCA	GTGTGYCAGCMGCCGCGGTAA	6314A	179	6	D7	1	222	projectZebrafinch	S179	gut	S	12:55 PM	12/01/2015	4	3804	Z	R	4	6314A_S179	1.11	5.9	16.2	13:26	K	Y	weight_1201	15.69	3.25	control	0	0	control	1.348663645	14	0.50855	6314A_S179
6314A.S180	GTACTTTCCAAT	GTGTGYCAGCMGCCGCGGTAA	6314A	180	11	C12	2	589	projectZebrafinch	S180	gut	S	12:55 PM	12/01/2015	4	4244	Z	R	5	6314A_S180	0.18	5.7	16.4	13:28	K	Y	weight_1201	14.52	7	control	0	0	control	-0.300049985	9	0.82825	6314A_S180
6314A.S181	TAGGCCATGTAA	GTGTGYCAGCMGCCGCGGTAA	6314A	181	9	H9	2	455	projectZebrafinch	S181	gut	S	12:55 PM	12/01/2015	4	4457	Z	R	6	6314A_S181	0.64	5.7	16.1	13:16	K	Y	weight_1201	15.8	2.25	control	0	0	control	1.03202046	0	0.50355	6314A_S181
6314A.S182	TTATCCAGTCCT	GTGTGYCAGCMGCCGCGGTAA	6314A	182	4	E5	1	52	projectZebrafinch	S182	gut	S	2:45 PM	12/01/2015	4	4460	Z	R	7	6314A_S182	2.19	5.6	16.6	15:02	K	Y	weight_1201	13.96	3.25	control	0	0	control	-1.010763615	0	0.89935	6314A_S182
6314A.S183	ACGGCCCTGGAG	GTGTGYCAGCMGCCGCGGTAA	6314A	183	6	G10	1	260	projectZebrafinch	S183	gut	S	1:45 PM	12/01/2015	4	4438	Z	R	8	6314A_S183	1.77	5.7	18	14:11	K	Y	weight_1201	17.08	3	control	0	0	control	-0.209759025	2	0.4163	6314A_S183
6314A.S184	AGCCACCCGGGA	GTGTGYCAGCMGCCGCGGTAA	6314A	184	10	F8	2	526	projectZebrafinch	S184	gut	S	12:55 PM	12/01/2015	4	3666	Z	R	9	6314A_S184	2.18	5.8	16.3	13:33	K	Y	weight_1201	17.02	4	control	0	0	control	1.74930683	5	0.2943	6314A_S184
6314A.S185	TGTATGCTTCTA	GTGTGYCAGCMGCCGCGGTAA	6314A	185	7	B7	1	292	projectZebrafinch	S185	gut	S	3:30 PM	24/02/2015	5	4208	N	L	10	6314A_S185	-1	5.7	16.2	15:58	K	Y	weight_2402	13.63	NA	treatment	NA	NA	NA	NA	NA	NA	6314A_S185
6314A.S186	CGTTTCAAGGAC	GTGTGYCAGCMGCCGCGGTAA	6314A	186	10	G11	2	541	projectZebrafinch	S186	gut	S	12:55 PM	16/03/2015	5	4227	N	L	11	6314A_S186	1.06	5.5	16.4	13:20	K	Y	weight_2402	16.21	4	treatment	0	0	treatment	0.759950015	2	1.21145	6314A_S186
6314A.S187	TCGTTTCTTCAG	GTGTGYCAGCMGCCGCGGTAA	6314A	187	11	A6	2	559	projectZebrafinch	S187	gut	S	3:30 PM	04/03/2015	5	4427	N	L	12	6314A_S187	1.72	5.7	17	16:16	K	Y	weight_2402	16.1	4	treatment	0	0	treatment	-0.402190875	0	0.71795	6314A_S187
6314A.S188	AGACATACCGTA	GTGTGYCAGCMGCCGCGGTAA	6314A	188	10	A8	2	466	projectZebrafinch	S188	gut	S	3:30 PM	16/03/2015	5	4211	N	L	2	6314A_S188	2.21	5.5	15.8	16:01	M	Y	weight_2402	15.36	4	treatment	0	0	treatment	0.396090906	12	0.00865	6314A_S188
6314A.S189	ATCACCAGGTGT	GTGTGYCAGCMGCCGCGGTAA	6314A	189	10	D12	2	506	projectZebrafinch	S189	gut	S	3:30 PM	04/03/2015	5	4215	N	L	3	6314A_S189	0.85	5.6	17.4	16:07	M	Y	weight_2402	15.03	4	treatment	0	0	treatment	-1.913618135	2	0.63165	6314A_S189
6314A.S190	CTTCCAACTCAT	GTGTGYCAGCMGCCGCGGTAA	6314A	190	5	B5	1	111	projectZebrafinch	S190	gut	S	3:30 PM	24/02/2015	5	4469	N	L	5	6314A_S190	1.69	5.9	16.7	15:55	K	Y	weight_2402	16.92	4	treatment	1	1	treatment	0.54387957	0	0.61425	6314A_S190
6314A.S191	TATTCGTATTCG	GTGTGYCAGCMGCCGCGGTAA	6314A	191	9	D2	2	401	projectZebrafinch	S191	gut	S	3:30 PM	10/03/2015	5	3811	N	L	6	6314A_S191	1.05	5.7	17.6	16:16	M	Y	weight_2402	17.89	4	treatment	0	0	treatment	2.363668235	10	0.61215	6314A_S191
6314A.S192	CAGAAGGTGTGG	GTGTGYCAGCMGCCGCGGTAA	6314A	192	12	A4	2	653	projectZebrafinch	S192	gut	S	12:55 PM	24/02/2015	5	3824	N	L	7	6314A_S192	0.07	5.5	17.1	13:29	M	Y	weight_2402	15.87	4.5	treatment	0	0	treatment	0.10445231	0	0.90135	6314A_S192
6314A.S193	GGTTGAGAAGAG	GTGTGYCAGCMGCCGCGGTAA	6314A	193	11	H9	2	646	projectZebrafinch	S193	gut	S	2:45 PM	04/03/2015	5	4471	N	L	8	6314A_S193	2.32	5.7	16.2	15:11	K	Y	weight_2402	15.48	4	treatment	0	0	treatment	0.170663645	3	0.73235	6314A_S193
6314A.S194	GTAAATTCAGGC	GTGTGYCAGCMGCCGCGGTAA	6314A	194	6	C2	1	206	projectZebrafinch	S194	gut	S	3:30 PM	24/02/2015	5	4406	N	L	9	6314A_S194	-0.28	5.5	16.3	16:11	M	Y	weight_2402	13.38	4	treatment	0	0	treatment	-0.96869317	0	0.95885	6314A_S194
6314A.S195	CGATGGCGCGAC	GTGTGYCAGCMGCCGCGGTAA	6314A	195	9	D9	2	408	projectZebrafinch	S195	gut	S	2:45 PM	10/03/2015	5	4466	N	R	1	6314A_S195	0.57	5.5	17.2	15:13	M	Y	weight_2402	14.66	4	control	0	0	control	-1.484904505	0	0.50855	6314A_S195
6314A.S196	GCATTACTGGAC	GTGTGYCAGCMGCCGCGGTAA	6314A	196	5	G10	1	168	projectZebrafinch	S196	gut	S	3:30 PM	16/03/2015	5	4256	N	R	10	6314A_S196	1.21	5.7	16.2	16:05	K	Y	weight_2402	13.94	4	control	0	0	control	-0.905336355	17	0.90485	6314A_S196
6314A.S197	TACCAATCGGTG	GTGTGYCAGCMGCCGCGGTAA	6314A	197	10	A4	2	462	projectZebrafinch	S197	gut	S	1:45 PM	10/03/2015	5	2784	N	R	11	6314A_S197	0.54	5.5	16.7	14:07	K	Y	weight_2402	NA	4.5	control	0	0	control	1.42137957	0	0.00375	6314A_S197
6314A.S198	TGACACGACATC	GTGTGYCAGCMGCCGCGGTAA	6314A	198	11	H3	2	640	projectZebrafinch	S198	gut	S	2:45 PM	24/02/2015	5	4254	N	R	12	6314A_S198	3.07	5.5	16.2	15:28	K	Y	weight_2402	15.94	4	control	0	0	control	-0.167336355	2	0.56055	6314A_S198
6314A.S199	CGATAGGCCTTA	GTGTGYCAGCMGCCGCGGTAA	6314A	199	10	B2	2	472	projectZebrafinch	S199	gut	S	1:45 PM	10/03/2015	5	4428	N	R	2	6314A_S199	1.17	5.7	15.8	13:59	M	Y	weight_2402	14.53	NA	control	NA	NA	NA	NA	NA	0.48535	6314A_S199
6314A.S200	ACTCCACGCTCG	GTGTGYCAGCMGCCGCGGTAA	6314A	200	9	B3	2	379	projectZebrafinch	S200	gut	S	1:45 PM	24/02/2015	5	4237	N	R	3	6314A_S200	0.94	5.9	17.9	14:02	K	Y	weight_2402	17.02	3	control	0	0	control	-0.02840221	0	0.58785	6314A_S200
6314A.S201	AGACCTGACCCT	GTGTGYCAGCMGCCGCGGTAA	6314A	201	11	D3	2	592	projectZebrafinch	S201	gut	S	2:45 PM	10/03/2015	5	4414	N	R	4	6314A_S201	2.38	5.5	16.8	15:17	M	Y	weight_2402	14.78	4	control	0	0	control	-1.815477245	15	NA	6314A_S201
6314A.S202	GAGCAACATCCT	GTGTGYCAGCMGCCGCGGTAA	6314A	202	9	G12	2	446	projectZebrafinch	S202	gut	S	12:55 PM	04/03/2015	5	4665	N	R	5	6314A_S202	0.95	5.6	16.8	13:26	M	Y	weight_2402	14.23	4	control	0	0	control	-1.507477245	0	0.68815	6314A_S202
6314A.S203	CTCACGCAATGC	GTGTGYCAGCMGCCGCGGTAA	6314A	203	6	H5	1	267	projectZebrafinch	S203	gut	S	1:45 PM	10/03/2015	5	3875	N	R	6	6314A_S203	1.17	5.8	17.2	14:02	M	Y	weight_2402	16.41	5	control	0	0	control	0.343095495	0	0.00555	6314A_S203
6314A.S204	GCGTGGTCATTA	GTGTGYCAGCMGCCGCGGTAA	6314A	204	5	A10	1	105	projectZebrafinch	S204	gut	S	12:55 PM	24/02/2015	5	4218	N	R	7	6314A_S204	-0.23	5.9	17.3	13:12	K	Y	weight_2402	16.12	NA	control	NA	NA	NA	NA	NA	0.97045	6314A_S204
6314A.S205	TAGGACGGGAGT	GTGTGYCAGCMGCCGCGGTAA	6314A	205	4	A1	1	1	projectZebrafinch	S205	gut	S	1:45 PM	24/02/2015	5	4238	N	R	8	6314A_S205	1.33	5.9	1.9	14:17	M	Y	weight_2402	15.78	4	control	0	0	control	-0.38483406	0	0.45585	6314A_S205
6314A.S206	ATCAGGTAAACA	GTGTGYCAGCMGCCGCGGTAA	6314A	206	9	A1	2	365	projectZebrafinch	S206	gut	S	3:30 PM	16/03/2015	5	4271	N	R	9	6314A_S206	0.77	5.6	16.6	16:01	K	Y	weight_2402	14.14	3	control	0	0	control	-0.664763615	0	0.74735	6314A_S206
6314A.S207	ATTATACGGCGC	GTGTGYCAGCMGCCGCGGTAA	6314A	207	11	E3	2	604	projectZebrafinch	S207	gut	S	2:45 PM	24/02/2015	5	4229	Z	L	1	6314A_S207	2.43	5.8	17.8	15:24	K	Y	weight_2402	17.25	3	treatment	0	0	treatment	0.470954605	0	0.57775	6314A_S207
6314A.S208	CAAATGGTCGTC	GTGTGYCAGCMGCCGCGGTAA	6314A	208	6	E9	1	236	projectZebrafinch	S208	gut	S	12:55 PM	04/03/2015	5	4205	Z	L	10	6314A_S208	1.9	5.8	17.7	13:23	K	Y	weight_2402	17.09	4	treatment	0	0	treatment	-0.30768858	0	1.38715	6314A_S208
6314A.S209	GTCAATTAGTGG	GTGTGYCAGCMGCCGCGGTAA	6314A	209	6	A11	1	192	projectZebrafinch	S209	gut	S	1:45 PM	10/03/2015	5	4432	Z	L	11	6314A_S209	4.64	5.7	16.9	14:26	K	Y	weight_2402	19.01	3	treatment	0	0	treatment	1.33716594	0	0.53385	6314A_S209
6314A.S211	GACGTCCCTCCA	GTGTGYCAGCMGCCGCGGTAA	6314A	211	7	C7	1	304	projectZebrafinch	S211	gut	S	12:55 PM	10/03/2015	5	4434	Z	L	2	6314A_S211	3.23	5.7	16.7	13:18	M	Y	weight_2402	18.63	NA	treatment	NA	NA	NA	NA	NA	0.77805	6314A_S211
6314A.S212	CGGTAGTTGATC	GTGTGYCAGCMGCCGCGGTAA	6314A	212	7	D3	1	312	projectZebrafinch	S212	gut	S	1:45 PM	24/02/2015	5	2744	Z	L	3	6314A_S212	0.88	5.8	17.1	14:15	K	Y	weight_2402	18.66	2	treatment	0	0	treatment	3.51045231	0	0.43395	6314A_S212
6314A.S213	TTCGACTAATAT	GTGTGYCAGCMGCCGCGGTAA	6314A	213	7	H3	1	355	projectZebrafinch	S213	gut	S	2:45 PM	10/03/2015	5	4280	Z	L	4	6314A_S213	1.51	5.7	16.5	15:14	K	Y	weight_2402	16.24	NA	treatment	NA	NA	NA	NA	NA	0.00255	6314A_S213
6314A.S214	GTTCGCCGCATC	GTGTGYCAGCMGCCGCGGTAA	6314A	214	4	E7	1	54	projectZebrafinch	S214	gut	S	1:45 PM	16/03/2015	5	4464	Z	L	5	6314A_S214	1.91	5.7	17.5	14:21	M	Y	weight_2402	14.72	4	treatment	0	0	treatment	-1.09697495	0	0.70265	6314A_S214
6314A.S215	CAGCTGGTTCAA	GTGTGYCAGCMGCCGCGGTAA	6314A	215	6	F9	1	248	projectZebrafinch	S215	gut	S	2:45 PM	24/02/2015	5	4207	Z	L	6	6314A_S215	0.73	5.5	16.6	15:21	M	Y	weight_2402	14.28	3	treatment	0	0	treatment	-1.008763615	NA	0.00395	6314A_S215
6314A.S216	CACAATACACCG	GTGTGYCAGCMGCCGCGGTAA	6314A	216	6	G12	1	262	projectZebrafinch	S216	gut	S	1:45 PM	04/03/2015	5	4454	Z	L	7	6314A_S216	0.99	5.7	17.2	14:18	K	Y	weight_2402	14.59	4.5	treatment	0	0	treatment	-0.224904505	0	0.77375	6314A_S216
6314A.S217	CGCTTGTGTAGC	GTGTGYCAGCMGCCGCGGTAA	6314A	217	9	G5	2	439	projectZebrafinch	S217	gut	S	3:30 PM	04/03/2015	5	4250	Z	L	8	6314A_S217	0	5.7	16	16:11	K	N	weight_2402	12.98	5	treatment	0	0	treatment	-0.832622724	0	0.73885	6314A_S217
6314A.S218	GCAAGAATACAT	GTGTGYCAGCMGCCGCGGTAA	6314A	218	6	B1	1	193	projectZebrafinch	S218	gut	S	1:45 PM	24/02/2015	5	4453	Z	L	9	6314A_S218	-0.73	5.6	16.5	14:12	M	Y	weight_2402	12.96	NA	treatment	0	0	treatment	-0.8334068	0	0.57555	6314A_S218
6314A.S219	AGGACAAACTAT	GTGTGYCAGCMGCCGCGGTAA	6314A	219	5	B11	1	117	projectZebrafinch	S219	gut	S	2:45 PM	24/02/2015	5	4459	Z	R	10	6314A_S219	1.09	5.7	17.3	15:06	K	Y	weight_2402	16.24	3	control	0	0	control	1.23973868	0	0.42125	6314A_S219
6314A.S220	TGCTCACGTGTG	GTGTGYCAGCMGCCGCGGTAA	6314A	220	11	H4	2	641	projectZebrafinch	S220	gut	S	2:45 PM	10/03/2015	5	4445	Z	R	11	6314A_S220	1.29	5.5	16.3	15:08	M	Y	weight_2402	14.09	3	control	NA	NA	NA	NA	NA	0.79995	6314A_S220
6314A.S221	TACCTGTGTCTT	GTGTGYCAGCMGCCGCGGTAA	6314A	221	6	G1	1	251	projectZebrafinch	S221	gut	S	2:45 PM	24/02/2015	5	4298	Z	R	12	6314A_S221	0.97	5.8	16.1	15:20	K	Y	weight_2402	15.01	3	control	0	0	control	0.43402046	0	0.68815	6314A_S221
6314A.S222	GGACTTCCAGCT	GTGTGYCAGCMGCCGCGGTAA	6314A	222	7	A9	1	283	projectZebrafinch	S222	gut	S	1:45 PM	04/03/2015	5	4232	Z	R	1	6314A_S222	0.25	5.8	17	14:21	K	Y	weight_2402	14.54	3	control	0	0	control	-0.848190875	0	0.47705	6314A_S222
6314A.S223	CTCTTAATTTGG	GTGTGYCAGCMGCCGCGGTAA	6314A	223	11	E8	2	609	projectZebrafinch	S223	gut	S	2:45 PM	04/03/2015	5	4669	Z	R	2	6314A_S223	0.5	5.6	16.4	15:17	K	Y	weight_2402	14.34	3	control	0	0	control	-0.308049985	0	0.89935	6314A_S223
6314A.S224	ACCCAAGCGTTA	GTGTGYCAGCMGCCGCGGTAA	6314A	224	4	E2	1	49	projectZebrafinch	S224	gut	S	1:45 PM	24/02/2015	5	4231	Z	R	3	6314A_S224	2.93	5.7	16.5	13:59	K	Y	weight_2402	17.28	4	control	0	0	control	0.6245932	0	0.85695	6314A_S224
6314A.S225	CCGCATGACCTA	GTGTGYCAGCMGCCGCGGTAA	6314A	225	7	C2	1	299	projectZebrafinch	S225	gut	S	12:55 PM	10/03/2015	5	3804	Z	R	4	6314A_S225	1.11	5.9	16.2	13:26	K	Y	weight_2402	16.71	4	control	NA	NA	NA	NA	NA	0.55815	6314A_S225
6314A.S226	AGCCGACTCTGT	GTGTGYCAGCMGCCGCGGTAA	6314A	226	10	B5	2	475	projectZebrafinch	S226	gut	S	12:55 PM	10/03/2015	5	4244	Z	R	5	6314A_S226	0.18	5.7	16.4	13:28	K	Y	weight_2402	14.45	4	control	0	0	control	-0.300049985	9	0.53385	6314A_S226
6314A.S227	CGTGTTATGTGG	GTGTGYCAGCMGCCGCGGTAA	6314A	227	7	F9	1	339	projectZebrafinch	S227	gut	S	12:55 PM	24/02/2015	5	4457	Z	R	6	6314A_S227	0.64	5.7	16.1	13:16	K	Y	weight_2402	14.69	4.5	control	0.5	1	control	1.03202046	0	0.52765	6314A_S227
6314A.S228	CAGGCTCAGAGG	GTGTGYCAGCMGCCGCGGTAA	6314A	228	9	G10	2	444	projectZebrafinch	S228	gut	S	2:45 PM	24/02/2015	5	4460	Z	R	7	6314A_S228	2.19	5.6	16.6	15:02	K	Y	weight_2402	15.26	4.25	control	0	0	control	-1.010763615	0	0.92735	6314A_S228
6314A.S229	AGCCCGCAAAGG	GTGTGYCAGCMGCCGCGGTAA	6314A	229	6	B11	1	203	projectZebrafinch	S229	gut	S	1:45 PM	24/02/2015	5	4438	Z	R	8	6314A_S229	1.77	5.7	18	14:11	K	Y	weight_2402	17.46	4	control	0	0	control	-0.209759025	2	0.68485	6314A_S229
6314A.S230	GACATCTGACAC	GTGTGYCAGCMGCCGCGGTAA	6314A	230	5	F1	1	152	projectZebrafinch	S230	gut	S	12:55 PM	10/03/2015	5	3666	Z	R	9	6314A_S230	2.18	5.8	16.3	13:33	K	Y	weight_2402	17.36	4	control	0	0	control	1.74930683	5	0.63515	6314A_S230
NC1	AAGCCTCTACGA	GTGTGYCAGCMGCCGCGGTAA	NC1	1	6	D3	1	218	projectZebrafinch	NC	NC	NC	NA	NA	NA	NA	NA	NA	NA	NA	NA	NA	NA	NA	NA	NA	NA	NA	NA	NC	NA	NA	NA	NA	NA	NA	NC1
NC8	GCGATGGCGATG	GTGTGYCAGCMGCCGCGGTAA	NC8	8	6	E3	1	230	projectZebrafinch	NC	NC	NC	NA	NA	NA	NA	NA	NA	NA	NA	NA	NA	NA	NA	NA	NA	NA	NA	NA	NC	NA	NA	NA	NA	NA	NA	NC8
