# Supplementary material for: Microbial environment shapes immune function and cloacal microbiota dynamics in zebra finches Taeniopygia guttata
Source: Anim Microbiome. 2020 Jun 3;2:21. doi: 10.1186/s42523-020-00039-3 (PMC7807698; doi:10.1186/s42523-020-00039-3)
Supplement: Supplementary file 2 — Additional file 2. [file 42523_2020_39_MOESM2_ESM.zip › Microbiome_otu_table_with_taxonomy_json.biom]

{"id": "No Table ID","format": "Biological Observation Matrix 1.0.0","format_url": "http://biom-format.org","matrix_type": "sparse","generated_by": "BIOM-Format 2.1.4","date": "2017-03-27T14:12:46.746575","type": "OTU table","matrix_element_type": "float","shape": [1496, 229],"data": [[0,0,3.0],[0,4,3.0],[0,5,2.0],[0,9,3.0],[0,15,51.0],[0,16,6.0],[0,17,2.0],[0,18,7.0],[0,19,2.0],[0,20,3.0],[0,21,1.0],[0,22,3.0],[0,23,1.0],[0,24,3.0],[0,25,1.0],[0,26,1.0],[0,27,1.0],[0,28,1.0],[0,29,1.0],[0,30,1.0],[0,31,1.0],[0,32,40.0],[0,33,6.0],[0,34,1.0],[0,35,3.0],[0,36,1.0],[0,37,6.0],[0,38,1.0],[0,39,1.0],[0,40,7.0],[0,41,1.0],[0,42,3.0],[0,43,3.0],[0,44,2.0],[0,45,2.0],[0,46,6.0],[0,47,1.0],[0,48,2.0],[0,49,2.0],[0,50,1.0],[0,51,1.0],[0,52,2.0],[0,53,1.0],[0,54,1.0],[0,55,4.0],[0,56,1.0],[0,57,1.0],[1,58,8.0],[1,59,1.0],[1,60,1.0],[1,61,3.0],[1,62,1.0],[1,63,6.0],[1,64,3.0],[2,6,15.0],[2,66,2.0],[2,68,5.0],[2,69,3.0],[3,9,6.0],[3,12,2.0],[3,14,2.0],[3,19,1.0],[3,22,1.0],[3,26,1.0],[3,37,2.0],[3,40,5.0],[3,42,3.0],[3,46,2.0],[3,52,1.0],[3,56,1.0],[3,70,1.0],[3,71,1.0],[3,72,1.0],[3,73,4.0],[3,74,1.0],[3,75,2.0],[3,76,2.0],[4,1,7.0],[4,6,1.0],[4,16,2.0],[4,20,1.0],[4,32,1.0],[4,54,3.0],[4,64,2.0],[4,66,1.0],[4,68,2.0],[4,73,7.0],[4,77,1.0],[4,78,14.0],[4,79,6.0],[4,80,18.0],[4,81,1.0],[4,82,1.0],[4,83,2.0],[4,84,2.0],[5,8,2.0],[5,41,2.0],[5,80,1.0],[5,82,1.0],[5,85,3.0],[5,86,5.0],[5,87,5.0],[5,88,1.0],[5,89,1.0],[6,9,2.0],[6,11,1.0],[6,15,1.0],[6,30,3.0],[6,31,4.0],[6,33,2.0],[6,36,2.0],[6,38,2.0],[6,40,4.0],[6,41,2.0],[6,45,3.0],[6,48,1.0],[6,49,2.0],[6,60,4.0],[6,63,5.0],[6,64,4.0],[6,71,1.0],[6,75,1.0],[6,80,1.0],[6,84,1.0],[6,91,2.0],[6,92,1.0],[6,93,5.0],[6,94,2.0],[6,95,2.0],[6,96,5.0],[6,97,2.0],[6,98,5.0],[6,99,3.0],[6,100,4.0],[6,101,2.0],[6,102,1.0],[6,103,1.0],[6,104,3.0],[6,105,1.0],[6,106,1.0],[6,107,2.0],[6,108,10.0],[6,109,8.0],[6,110,1.0],[6,111,2.0],[6,112,1.0],[6,113,1.0],[6,114,1.0],[6,115,2.0],[6,116,2.0],[6,117,1.0],[7,1,8.0],[7,64,1.0],[7,84,24.0],[8,4,1.0],[8,9,2.0],[8,10,1.0],[8,37,1.0],[8,42,1.0],[8,47,1.0],[8,49,1.0],[8,54,4.0],[8,56,1.0],[8,74,1.0],[8,76,1.0],[9,75,57.0],[9,77,1.0],[9,79,2.0],[9,84,6.0],[9,109,7.0],[10,4,1.0],[10,15,2.0],[10,21,1.0],[10,36,2.0],[10,37,1.0],[10,56,3.0],[10,118,14.0],[10,125,2.0],[10,126,1.0],[10,127,1.0],[11,20,1.0],[11,22,1.0],[11,49,5.0],[11,63,23.0],[11,75,3.0],[11,112,3.0],[11,119,1.0],[11,126,2.0],[11,132,1.0],[11,133,1.0],[12,3,4.0],[12,8,1.0],[12,41,3.0],[12,69,1.0],[12,91,1.0],[12,103,1.0],[12,107,4.0],[12,134,1.0],[12,135,12.0],[12,136,2.0],[13,67,2.0],[13,107,20.0],[14,6,2.0],[14,27,1.0],[14,40,5.0],[14,41,5.0],[14,54,6.0],[14,55,2.0],[14,59,1.0],[14,60,2.0],[14,62,2.0],[14,63,23.0],[14,67,3.0],[14,69,1.0],[14,71,1.0],[14,82,6.0],[14,88,2.0],[14,107,5.0],[14,108,1.0],[14,114,1.0],[14,130,1.0],[14,134,9.0],[14,137,1.0],[14,138,1.0],[15,0,1.0],[15,15,3.0],[15,27,1.0],[15,76,1.0],[15,110,8.0],[15,116,1.0],[15,118,1.0],[15,140,1.0],[15,141,1.0],[16,27,1.0],[16,81,1.0],[16,84,16.0],[17,58,2.0],[17,75,31.0],[17,77,2.0],[17,84,15.0],[17,91,3.0],[17,109,5.0],[18,8,1.0],[18,10,1.0],[18,20,1.0],[18,22,1.0],[18,40,7.0],[18,49,1.0],[18,54,3.0],[18,73,8.0],[18,120,1.0],[18,144,1.0],[19,3,17.0],[19,6,11.0],[19,25,1.0],[19,43,1.0],[19,60,7.0],[19,62,1.0],[19,65,7.0],[19,79,1.0],[19,119,5.0],[19,145,1.0],[20,10,1.0],[20,15,6.0],[20,20,1.0],[20,26,1.0],[20,40,1.0],[20,75,3.0],[20,126,2.0],[20,148,1.0],[21,1,2.0],[21,6,61.0],[21,8,1.0],[21,59,1.0],[21,69,2.0],[21,75,2.0],[21,84,2.0],[21,91,3.0],[21,96,3.0],[21,131,12.0],[21,142,2.0],[21,149,3.0],[22,9,16.0],[22,23,1.0],[22,46,6.0],[22,54,4.0],[22,73,7.0],[22,75,5.0],[22,150,1.0],[23,43,5.0],[23,73,22.0],[24,3,9.0],[24,6,4.0],[24,69,2.0],[24,75,5.0],[25,3,15.0],[25,6,1.0],[26,20,1.0],[26,43,1.0],[26,66,1.0],[26,73,1.0],[26,78,2.0],[26,80,1.0],[26,84,1.0],[26,106,1.0],[26,131,3.0],[26,138,1.0],[26,154,1.0],[26,155,1.0],[27,66,6.0],[27,75,1.0],[27,107,16.0],[28,15,3.0],[28,22,1.0],[28,45,1.0],[28,46,5.0],[28,74,2.0],[28,118,1.0],[28,153,1.0],[28,158,1.0],[29,3,8.0],[29,6,3.0],[29,8,1.0],[29,14,2.0],[29,15,4.0],[29,21,1.0],[29,37,2.0],[29,41,30.0],[29,43,8.0],[29,46,1.0],[29,49,2.0],[29,53,3.0],[29,55,3.0],[29,64,3.0],[29,65,8.0],[29,79,3.0],[29,80,2.0],[29,82,2.0],[29,84,1.0],[29,118,1.0],[29,126,3.0],[29,131,2.0],[29,159,1.0],[29,160,1.0],[30,36,3.0],[30,42,2.0],[30,118,14.0],[30,161,1.0],[31,4,1.0],[31,18,1.0],[31,75,20.0],[32,37,1.0],[32,43,3.0],[32,55,1.0],[32,80,2.0],[32,83,1.0],[32,90,2.0],[32,138,1.0],[32,154,4.0],[32,162,1.0],[33,1,1.0],[33,3,7.0],[33,6,7.0],[33,37,1.0],[33,40,1.0],[33,41,2.0],[33,42,3.0],[33,43,3.0],[33,44,1.0],[33,54,1.0],[33,59,1.0],[33,63,2.0],[33,64,6.0],[33,65,2.0],[33,68,2.0],[33,73,2.0],[33,79,2.0],[33,84,4.0],[33,86,1.0],[33,91,1.0],[33,99,1.0],[33,102,1.0],[33,103,6.0],[33,107,8.0],[33,114,2.0],[33,119,1.0],[33,121,1.0],[33,131,2.0],[33,138,1.0],[33,150,1.0],[34,9,4.0],[34,15,14.0],[34,20,2.0],[34,27,2.0],[34,29,1.0],[34,37,6.0],[34,38,1.0],[34,44,3.0],[34,46,6.0],[34,54,5.0],[34,75,1.0],[34,119,2.0],[34,130,10.0],[34,163,2.0],[35,2,4.0],[35,3,1.0],[35,6,5.0],[35,7,2.0],[35,13,2.0],[35,14,1.0],[35,15,14.0],[35,32,35.0],[35,40,11.0],[35,41,44.0],[35,43,3.0],[35,44,3.0],[35,45,2.0],[35,53,2.0],[35,54,12.0],[35,55,3.0],[35,56,2.0],[35,59,2.0],[35,60,3.0],[35,62,2.0],[35,66,1.0],[35,67,11.0],[35,68,2.0],[35,79,5.0],[35,95,1.0],[35,103,10.0],[35,107,15.0],[35,108,1.0],[35,116,3.0],[35,118,1.0],[35,119,2.0],[35,121,2.0],[35,130,7.0],[35,131,1.0],[35,146,3.0],[35,155,1.0],[35,164,1.0],[35,165,4.0],[35,166,1.0],[36,2,1.0],[36,4,1.0],[36,9,27.0],[36,10,2.0],[36,13,2.0],[36,14,2.0],[36,15,34.0],[36,16,4.0],[36,20,8.0],[36,21,8.0],[36,22,11.0],[36,24,2.0],[36,25,3.0],[36,26,1.0],[36,27,3.0],[36,30,2.0],[36,31,2.0],[36,32,3.0],[36,36,4.0],[36,37,23.0],[36,39,1.0],[36,40,13.0],[36,41,1.0],[36,42,6.0],[36,43,1.0],[36,45,2.0],[36,46,17.0],[36,47,1.0],[36,49,13.0],[36,52,2.0],[36,54,4.0],[36,55,4.0],[36,56,10.0],[36,73,10.0],[36,74,6.0],[36,75,6.0],[36,81,4.0],[36,83,1.0],[36,88,1.0],[36,90,2.0],[36,94,1.0],[36,100,3.0],[36,106,2.0],[36,109,3.0],[36,118,8.0],[36,119,10.0],[36,120,1.0],[36,126,1.0],[36,132,4.0],[36,137,1.0],[36,141,1.0],[36,145,2.0],[36,146,2.0],[36,147,2.0],[36,150,4.0],[36,153,1.0],[36,154,8.0],[36,157,1.0],[36,167,1.0],[36,168,1.0],[36,169,1.0],[36,170,1.0],[36,171,1.0],[36,172,1.0],[37,1,1.0],[37,3,3.0],[37,7,9.0],[37,9,1.0],[37,11,1.0],[37,15,4.0],[37,22,1.0],[37,26,2.0],[37,27,1.0],[37,28,2.0],[37,30,2.0],[37,31,9.0],[37,32,3.0],[37,33,13.0],[37,34,1.0],[37,36,3.0],[37,37,1.0],[37,40,16.0],[37,41,4.0],[37,45,5.0],[37,55,2.0],[37,60,4.0],[37,61,1.0],[37,62,1.0],[37,63,8.0],[37,64,10.0],[37,66,3.0],[37,67,2.0],[37,69,4.0],[37,70,1.0],[37,71,8.0],[37,75,5.0],[37,80,1.0],[37,83,1.0],[37,84,11.0],[37,85,3.0],[37,88,5.0],[37,91,5.0],[37,92,1.0],[37,93,12.0],[37,94,3.0],[37,96,3.0],[37,97,4.0],[37,98,9.0],[37,99,3.0],[37,100,3.0],[37,103,1.0],[37,104,5.0],[37,105,3.0],[37,106,1.0],[37,107,4.0],[37,108,14.0],[37,109,4.0],[37,112,2.0],[37,114,2.0],[37,115,1.0],[37,116,3.0],[37,117,1.0],[37,134,6.0],[37,136,1.0],[37,138,3.0],[37,143,2.0],[37,144,1.0],[37,147,1.0],[37,151,1.0],[37,152,6.0],[37,156,3.0],[37,158,2.0],[37,161,2.0],[37,164,1.0],[37,165,2.0],[37,167,3.0],[37,170,2.0],[37,173,1.0],[37,174,1.0],[37,175,2.0],[37,176,1.0],[37,177,2.0],[37,178,3.0],[37,179,4.0],[37,180,4.0],[37,181,1.0],[38,3,20.0],[38,6,20.0],[38,8,11.0],[38,41,8.0],[38,45,1.0],[38,58,13.0],[38,59,28.0],[38,60,14.0],[38,63,52.0],[38,64,18.0],[38,65,18.0],[38,66,7.0],[38,67,8.0],[38,68,8.0],[38,69,19.0],[38,75,9.0],[38,79,15.0],[38,84,42.0],[38,87,5.0],[38,102,4.0],[38,103,1.0],[38,107,76.0],[38,113,1.0],[38,130,4.0],[38,131,57.0],[38,135,4.0],[38,136,11.0],[38,142,7.0],[38,143,4.0],[38,149,2.0],[38,182,2.0],[38,183,4.0],[38,184,1.0],[38,185,2.0],[39,15,4.0],[39,37,4.0],[39,75,5.0],[39,84,2.0],[40,6,6.0],[40,7,1.0],[40,11,1.0],[40,15,9.0],[40,21,2.0],[40,23,1.0],[40,26,3.0],[40,27,4.0],[40,37,2.0],[40,42,2.0],[40,70,1.0],[40,76,1.0],[40,82,1.0],[40,106,1.0],[40,108,3.0],[40,170,1.0],[40,176,1.0],[40,187,1.0],[40,188,1.0],[41,6,11.0],[41,66,9.0],[41,67,1.0],[41,136,1.0],[42,3,10.0],[42,64,5.0],[42,73,1.0],[42,75,84.0],[42,77,1.0],[42,79,1.0],[42,84,13.0],[42,91,4.0],[42,102,10.0],[42,109,1.0],[42,142,4.0],[42,154,3.0],[43,15,23.0],[43,20,2.0],[43,21,2.0],[43,22,2.0],[43,25,2.0],[43,27,4.0],[43,30,2.0],[43,32,13.0],[43,33,2.0],[43,36,2.0],[43,37,2.0],[43,40,17.0],[43,42,4.0],[43,46,6.0],[43,49,1.0],[43,54,3.0],[43,56,2.0],[43,74,2.0],[43,112,1.0],[43,118,3.0],[43,119,5.0],[43,120,1.0],[43,128,1.0],[43,146,2.0],[43,150,1.0],[44,6,3.0],[44,41,20.0],[44,67,4.0],[45,4,1.0],[45,9,4.0],[45,13,1.0],[45,14,4.0],[45,15,7.0],[45,16,2.0],[45,19,6.0],[45,32,17.0],[45,37,9.0],[45,46,1.0],[45,49,2.0],[45,54,2.0],[45,55,1.0],[45,73,14.0],[45,74,2.0],[45,82,1.0],[45,90,1.0],[45,115,1.0],[45,119,1.0],[45,121,2.0],[45,189,2.0],[46,8,1.0],[46,18,1.0],[46,37,1.0],[46,54,11.0],[46,73,2.0],[46,74,1.0],[46,75,26.0],[46,77,11.0],[46,84,4.0],[46,91,2.0],[46,131,9.0],[46,154,2.0],[47,6,6.0],[47,67,5.0],[47,69,6.0],[47,79,2.0],[47,89,3.0],[47,107,1.0],[47,135,1.0],[48,1,2.0],[48,3,16.0],[48,6,5.0],[48,41,8.0],[48,58,3.0],[48,63,6.0],[48,64,1.0],[48,66,3.0],[48,68,2.0],[48,75,17.0],[48,91,5.0],[48,102,2.0],[48,107,65.0],[48,129,1.0],[48,131,47.0],[48,173,2.0],[48,183,4.0],[49,2,2.0],[49,3,4.0],[49,6,7.0],[49,8,1.0],[49,41,1.0],[49,67,2.0],[49,68,1.0],[49,69,1.0],[49,75,11.0],[49,79,2.0],[50,9,165.0],[50,11,2.0],[50,12,1.0],[50,14,2.0],[50,15,4.0],[50,17,1.0],[50,20,10.0],[50,26,1.0],[50,29,3.0],[50,35,1.0],[50,36,1.0],[50,37,48.0],[50,40,4.0],[50,42,8.0],[50,43,3.0],[50,46,37.0],[50,48,1.0],[50,53,1.0],[50,54,86.0],[50,56,6.0],[50,63,1.0],[50,67,1.0],[50,70,1.0],[50,72,1.0],[50,73,49.0],[50,74,2.0],[50,75,5.0],[50,81,1.0],[50,82,4.0],[50,100,2.0],[50,118,1.0],[50,119,2.0],[50,122,1.0],[50,126,2.0],[50,127,2.0],[50,141,2.0],[50,147,3.0],[50,150,5.0],[50,153,2.0],[50,172,1.0],[50,174,1.0],[50,178,2.0],[50,191,1.0],[51,3,18.0],[51,69,1.0],[51,84,5.0],[52,58,1.0],[52,59,2.0],[52,60,5.0],[52,63,2.0],[52,67,7.0],[52,68,3.0],[52,75,3.0],[52,102,2.0],[52,149,3.0],[53,7,1.0],[53,36,2.0],[53,37,1.0],[53,40,3.0],[53,45,2.0],[53,55,2.0],[53,58,1.0],[53,64,2.0],[53,68,1.0],[53,71,2.0],[53,84,1.0],[53,91,2.0],[53,94,2.0],[53,96,7.0],[53,97,1.0],[53,98,2.0],[53,99,2.0],[53,100,2.0],[53,104,1.0],[53,108,2.0],[53,115,3.0],[53,141,1.0],[53,146,1.0],[53,156,1.0],[53,158,1.0],[53,167,1.0],[53,169,1.0],[53,173,1.0],[53,180,1.0],[53,193,1.0],[54,18,1.0],[54,55,2.0],[54,60,1.0],[54,69,1.0],[54,86,2.0],[54,87,1.0],[54,88,1.0],[54,108,2.0],[54,119,1.0],[54,134,2.0],[54,146,1.0],[55,107,18.0],[55,135,5.0],[56,3,11.0],[56,6,2.0],[56,9,28.0],[56,15,2.0],[56,20,1.0],[56,26,2.0],[56,35,3.0],[56,36,1.0],[56,37,7.0],[56,54,16.0],[56,56,1.0],[56,64,2.0],[56,67,1.0],[56,73,8.0],[56,74,1.0],[56,79,1.0],[56,118,1.0],[56,121,1.0],[56,122,1.0],[56,127,2.0],[57,0,2.0],[57,15,2.0],[57,46,2.0],[57,54,4.0],[57,73,15.0],[58,10,2.0],[58,14,2.0],[58,15,1.0],[58,17,1.0],[58,20,1.0],[58,27,1.0],[58,29,1.0],[58,40,4.0],[58,49,1.0],[58,73,1.0],[58,109,3.0],[58,121,2.0],[58,150,1.0],[59,13,1.0],[59,18,2.0],[59,43,9.0],[59,62,1.0],[59,75,2.0],[59,108,1.0],[59,119,3.0],[59,145,2.0],[60,64,3.0],[60,75,22.0],[61,1,5.0],[61,3,9.0],[61,5,2.0],[61,6,14.0],[61,7,48.0],[61,8,2.0],[61,9,2.0],[61,10,3.0],[61,11,22.0],[61,14,1.0],[61,15,10.0],[61,16,1.0],[61,18,1.0],[61,19,2.0],[61,20,3.0],[61,22,1.0],[61,26,3.0],[61,27,10.0],[61,30,14.0],[61,31,51.0],[61,32,3.0],[61,33,16.0],[61,34,1.0],[61,36,26.0],[61,37,4.0],[61,38,3.0],[61,40,120.0],[61,41,35.0],[61,45,19.0],[61,48,5.0],[61,49,22.0],[61,55,26.0],[61,58,16.0],[61,59,1.0],[61,60,6.0],[61,61,15.0],[61,62,8.0],[61,63,53.0],[61,64,73.0],[61,65,23.0],[61,66,3.0],[61,67,4.0],[61,68,5.0],[61,69,20.0],[61,71,46.0],[61,74,1.0],[61,75,7.0],[61,76,3.0],[61,77,1.0],[61,79,3.0],[61,80,2.0],[61,81,1.0],[61,83,4.0],[61,84,22.0],[61,85,7.0],[61,87,4.0],[61,88,7.0],[61,89,2.0],[61,90,1.0],[61,91,11.0],[61,93,49.0],[61,94,5.0],[61,95,3.0],[61,96,56.0],[61,97,24.0],[61,98,72.0],[61,99,53.0],[61,100,90.0],[61,101,1.0],[61,102,7.0],[61,103,11.0],[61,104,56.0],[61,105,5.0],[61,106,19.0],[61,107,19.0],[61,108,92.0],[61,109,42.0],[61,110,4.0],[61,111,5.0],[61,112,12.0],[61,113,10.0],[61,114,3.0],[61,115,59.0],[61,116,8.0],[61,117,6.0],[61,120,5.0],[61,122,2.0],[61,126,24.0],[61,128,1.0],[61,129,3.0],[61,130,7.0],[61,131,5.0],[61,132,2.0],[61,134,4.0],[61,135,1.0],[61,136,2.0],[61,138,4.0],[61,140,2.0],[61,141,9.0],[61,143,19.0],[61,144,2.0],[61,145,2.0],[61,146,37.0],[61,147,6.0],[61,152,8.0],[61,156,6.0],[61,157,1.0],[61,158,2.0],[61,161,7.0],[61,164,1.0],[61,165,1.0],[61,167,23.0],[61,170,3.0],[61,173,8.0],[61,174,3.0],[61,175,6.0],[61,176,4.0],[61,178,3.0],[61,179,5.0],[61,180,12.0],[61,182,1.0],[61,188,2.0],[61,191,3.0],[61,193,12.0],[61,194,3.0],[61,195,1.0],[61,196,3.0],[61,197,1.0],[61,198,1.0],[61,199,4.0],[61,200,3.0],[61,201,2.0],[61,202,9.0],[62,9,3.0],[62,19,1.0],[62,40,15.0],[62,87,3.0],[63,9,3.0],[63,37,6.0],[63,54,3.0],[63,73,4.0],[63,171,3.0],[64,1,2.0],[64,3,523.0],[64,6,476.0],[64,8,44.0],[64,19,1.0],[64,41,30.0],[64,46,2.0],[64,48,2.0],[64,59,10.0],[64,60,8.0],[64,61,2.0],[64,62,5.0],[64,63,17.0],[64,64,20.0],[64,66,46.0],[64,67,38.0],[64,68,9.0],[64,69,13.0],[64,75,113.0],[64,79,28.0],[64,84,13.0],[64,87,14.0],[64,89,8.0],[64,91,1.0],[64,102,1.0],[64,103,14.0],[64,107,73.0],[64,109,4.0],[64,110,1.0],[64,119,1.0],[64,129,1.0],[64,130,36.0],[64,135,4.0],[64,136,7.0],[64,149,1.0],[64,173,1.0],[64,182,1.0],[64,183,5.0],[64,185,1.0],[65,9,8.0],[65,10,3.0],[65,17,2.0],[65,20,4.0],[65,24,1.0],[65,25,1.0],[65,26,6.0],[65,36,1.0],[65,37,6.0],[65,42,1.0],[65,49,55.0],[65,54,33.0],[65,74,1.0],[65,75,13.0],[65,83,1.0],[65,94,1.0],[65,132,6.0],[65,150,1.0],[65,168,1.0],[65,172,2.0],[65,189,1.0],[66,15,15.0],[66,18,2.0],[66,24,1.0],[66,27,2.0],[66,32,11.0],[66,40,3.0],[66,120,2.0],[66,134,1.0],[66,145,2.0],[66,156,1.0],[67,6,109.0],[67,41,1.0],[67,75,3.0],[67,91,2.0],[67,102,3.0],[67,103,2.0],[67,131,18.0],[67,142,1.0],[67,149,2.0],[68,8,3.0],[68,65,12.0],[68,79,5.0],[69,49,2.0],[69,64,2.0],[69,66,2.0],[69,73,5.0],[69,84,11.0],[69,102,1.0],[70,3,13.0],[70,6,1.0],[70,41,6.0],[70,87,9.0],[70,131,2.0],[70,150,1.0],[71,3,24.0],[71,5,1.0],[71,71,1.0],[71,174,4.0],[71,203,1.0],[72,15,1.0],[72,22,2.0],[72,40,28.0],[73,2,6.0],[73,4,3.0],[73,7,1.0],[73,10,9.0],[73,13,4.0],[73,19,5.0],[73,20,5.0],[73,21,1.0],[73,22,1.0],[73,25,1.0],[73,26,1.0],[73,31,1.0],[73,32,33.0],[73,35,1.0],[73,37,40.0],[73,40,33.0],[73,41,89.0],[73,44,5.0],[73,47,5.0],[73,48,5.0],[73,49,3.0],[73,52,10.0],[73,53,2.0],[73,56,2.0],[73,58,1.0],[73,59,8.0],[73,62,6.0],[73,63,33.0],[73,64,20.0],[73,67,29.0],[73,69,3.0],[73,72,4.0],[73,73,45.0],[73,74,6.0],[73,79,2.0],[73,81,1.0],[73,82,3.0],[73,84,3.0],[73,87,10.0],[73,93,1.0],[73,101,3.0],[73,103,6.0],[73,108,1.0],[73,109,7.0],[73,111,9.0],[73,113,1.0],[73,114,2.0],[73,116,1.0],[73,121,1.0],[73,127,5.0],[73,128,3.0],[73,129,1.0],[73,131,2.0],[73,135,3.0],[73,139,5.0],[73,141,2.0],[73,142,6.0],[73,145,6.0],[73,147,1.0],[73,157,2.0],[73,159,3.0],[73,161,4.0],[73,175,3.0],[73,177,1.0],[73,180,1.0],[73,187,3.0],[73,189,4.0],[73,196,1.0],[73,202,4.0],[73,203,1.0],[73,204,1.0],[73,205,2.0],[73,206,2.0],[73,207,3.0],[73,208,1.0],[73,209,3.0],[73,210,1.0],[74,58,2.0],[74,59,4.0],[74,62,1.0],[74,63,7.0],[74,69,8.0],[74,75,11.0],[74,199,4.0],[75,107,20.0],[75,173,3.0],[76,15,5.0],[76,18,1.0],[76,22,2.0],[76,126,2.0],[76,130,20.0],[77,9,20.0],[77,20,1.0],[77,37,27.0],[77,54,7.0],[77,73,19.0],[77,119,2.0],[77,126,2.0],[77,127,1.0],[77,147,1.0],[77,171,1.0],[77,172,2.0],[78,32,20.0],[79,32,12.0],[79,54,2.0],[79,75,2.0],[80,6,12.0],[80,64,3.0],[81,9,9.0],[81,15,1.0],[81,42,1.0],[81,49,1.0],[81,54,5.0],[81,55,4.0],[81,56,2.0],[81,74,1.0],[81,81,1.0],[81,86,2.0],[81,115,1.0],[81,119,1.0],[81,125,1.0],[81,145,1.0],[81,146,1.0],[82,3,30.0],[82,6,2.0],[82,32,2.0],[82,37,1.0],[82,41,2.0],[82,47,1.0],[82,61,1.0],[82,64,1.0],[82,67,5.0],[82,73,2.0],[82,75,3.0],[82,82,2.0],[82,84,1.0],[82,87,3.0],[82,154,1.0],[82,185,1.0],[83,15,2.0],[83,23,1.0],[83,46,1.0],[83,75,8.0],[83,100,3.0],[83,126,1.0],[83,147,1.0],[83,168,1.0],[84,3,8.0],[84,15,8.0],[84,20,4.0],[84,23,2.0],[84,36,1.0],[84,37,1.0],[84,40,14.0],[84,43,2.0],[84,45,2.0],[84,48,1.0],[84,49,1.0],[84,63,9.0],[84,66,3.0],[84,82,1.0],[84,87,13.0],[84,91,1.0],[84,95,1.0],[84,118,1.0],[84,145,1.0],[84,184,1.0],[85,9,1.0],[85,15,9.0],[85,37,5.0],[85,40,1.0],[85,45,2.0],[85,46,3.0],[85,73,1.0],[85,74,1.0],[85,81,1.0],[85,118,2.0],[86,4,4.0],[86,14,2.0],[86,19,2.0],[86,28,1.0],[86,31,1.0],[86,40,1.0],[86,41,6.0],[86,42,3.0],[86,43,3.0],[86,48,4.0],[86,53,2.0],[86,61,2.0],[86,72,1.0],[86,74,5.0],[86,77,1.0],[86,82,2.0],[86,85,3.0],[86,88,1.0],[86,94,8.0],[86,102,1.0],[86,113,3.0],[86,114,3.0],[86,121,2.0],[86,129,4.0],[86,130,4.0],[86,132,2.0],[86,136,1.0],[86,138,6.0],[86,139,3.0],[86,141,1.0],[86,142,2.0],[86,143,12.0],[86,146,1.0],[86,148,1.0],[86,149,1.0],[86,151,1.0],[86,156,2.0],[86,158,2.0],[86,160,2.0],[86,162,2.0],[86,169,2.0],[86,173,1.0],[86,175,1.0],[86,176,1.0],[86,178,5.0],[86,180,3.0],[86,181,1.0],[86,187,2.0],[86,189,7.0],[86,199,1.0],[86,203,3.0],[86,206,2.0],[86,209,1.0],[86,211,1.0],[86,212,7.0],[86,213,8.0],[87,9,3.0],[87,18,1.0],[87,32,12.0],[87,53,1.0],[87,77,1.0],[87,134,1.0],[87,156,2.0],[87,190,1.0],[88,1,1.0],[88,3,40.0],[88,6,9.0],[88,8,1.0],[88,13,1.0],[88,14,1.0],[88,15,1.0],[88,32,2.0],[88,33,2.0],[88,35,2.0],[88,40,15.0],[88,41,25.0],[88,43,1.0],[88,47,1.0],[88,48,2.0],[88,52,1.0],[88,63,6.0],[88,64,58.0],[88,65,16.0],[88,66,2.0],[88,67,1.0],[88,68,1.0],[88,73,6.0],[88,75,57.0],[88,77,4.0],[88,78,13.0],[88,79,6.0],[88,84,10.0],[88,87,3.0],[88,89,4.0],[88,91,2.0],[88,99,2.0],[88,107,3.0],[88,109,4.0],[88,120,1.0],[88,129,1.0],[88,130,7.0],[88,131,30.0],[88,142,5.0],[88,151,4.0],[88,154,28.0],[88,172,2.0],[88,180,1.0],[88,183,2.0],[88,184,1.0],[88,202,1.0],[89,3,4.0],[89,6,5.0],[89,8,1.0],[89,87,2.0],[89,107,6.0],[90,15,14.0],[90,18,1.0],[90,27,4.0],[90,54,4.0],[90,90,2.0],[90,120,1.0],[91,6,11.0],[91,9,2.0],[91,108,2.0],[91,114,1.0],[91,130,5.0],[91,131,12.0],[92,3,1.0],[92,59,1.0],[92,63,2.0],[92,64,3.0],[92,67,1.0],[92,82,3.0],[92,131,3.0],[92,134,2.0],[92,183,1.0],[93,6,6.0],[93,22,1.0],[93,25,1.0],[93,82,1.0],[93,107,11.0],[94,75,26.0],[94,84,7.0],[95,0,4.0],[95,1,235.0],[95,2,18.0],[95,3,1027.0],[95,4,2.0],[95,5,19.0],[95,6,1349.0],[95,7,4366.0],[95,8,130.0],[95,9,49.0],[95,10,878.0],[95,11,1835.0],[95,12,10.0],[95,13,2.0],[95,14,226.0],[95,15,801.0],[95,16,14.0],[95,18,16.0],[95,19,218.0],[95,20,395.0],[95,21,38.0],[95,22,76.0],[95,25,7.0],[95,26,399.0],[95,27,1245.0],[95,28,254.0],[95,30,795.0],[95,31,4220.0],[95,32,202.0],[95,33,1974.0],[95,34,330.0],[95,35,6.0],[95,36,2572.0],[95,37,267.0],[95,38,284.0],[95,39,1.0],[95,40,7284.0],[95,41,3331.0],[95,42,5.0],[95,43,17.0],[95,44,44.0],[95,45,1842.0],[95,46,20.0],[95,48,412.0],[95,49,1721.0],[95,50,1.0],[95,51,1.0],[95,52,38.0],[95,53,1.0],[95,54,4.0],[95,55,2351.0],[95,57,4.0],[95,58,757.0],[95,59,131.0],[95,60,683.0],[95,61,933.0],[95,62,512.0],[95,63,4975.0],[95,64,4907.0],[95,65,1450.0],[95,66,278.0],[95,67,176.0],[95,68,238.0],[95,69,838.0],[95,70,30.0],[95,71,3599.0],[95,72,20.0],[95,73,12.0],[95,74,118.0],[95,75,709.0],[95,76,204.0],[95,77,8.0],[95,79,94.0],[95,80,507.0],[95,81,79.0],[95,83,405.0],[95,84,1475.0],[95,85,804.0],[95,87,328.0],[95,88,886.0],[95,89,116.0],[95,90,167.0],[95,91,1459.0],[95,92,34.0],[95,93,4347.0],[95,94,924.0],[95,95,714.0],[95,96,3981.0],[95,97,1492.0],[95,98,6171.0],[95,99,3082.0],[95,100,5943.0],[95,101,366.0],[95,102,529.0],[95,103,342.0],[95,104,4374.0],[95,105,620.0],[95,106,1087.0],[95,107,487.0],[95,108,8586.0],[95,109,3096.0],[95,110,456.0],[95,111,126.0],[95,112,1165.0],[95,113,1022.0],[95,114,404.0],[95,115,4213.0],[95,116,442.0],[95,117,724.0],[95,118,4.0],[95,119,15.0],[95,120,284.0],[95,121,26.0],[95,122,101.0],[95,123,198.0],[95,124,16.0],[95,126,1216.0],[95,128,35.0],[95,129,303.0],[95,130,223.0],[95,131,151.0],[95,132,188.0],[95,133,2.0],[95,134,551.0],[95,135,81.0],[95,136,254.0],[95,137,5.0],[95,138,507.0],[95,139,20.0],[95,140,140.0],[95,141,724.0],[95,142,22.0],[95,143,1696.0],[95,144,156.0],[95,145,84.0],[95,146,3052.0],[95,147,586.0],[95,148,3.0],[95,149,77.0],[95,150,1.0],[95,151,8.0],[95,152,407.0],[95,155,1.0],[95,156,909.0],[95,157,21.0],[95,158,342.0],[95,159,20.0],[95,161,741.0],[95,162,7.0],[95,163,35.0],[95,164,191.0],[95,165,344.0],[95,166,44.0],[95,167,1411.0],[95,168,16.0],[95,169,124.0],[95,170,334.0],[95,171,11.0],[95,172,7.0],[95,173,866.0],[95,174,211.0],[95,175,416.0],[95,176,298.0],[95,177,65.0],[95,178,371.0],[95,179,425.0],[95,180,1693.0],[95,181,181.0],[95,182,16.0],[95,183,60.0],[95,184,37.0],[95,185,48.0],[95,186,1.0],[95,187,3.0],[95,188,352.0],[95,189,3.0],[95,190,27.0],[95,191,23.0],[95,192,2.0],[95,193,981.0],[95,194,153.0],[95,195,50.0],[95,196,26.0],[95,197,113.0],[95,198,9.0],[95,199,251.0],[95,200,176.0],[95,201,195.0],[95,202,462.0],[95,203,105.0],[95,204,4.0],[95,205,13.0],[95,206,24.0],[95,207,14.0],[95,209,5.0],[95,210,13.0],[95,211,2.0],[95,212,9.0],[95,213,27.0],[95,214,8.0],[95,215,25.0],[95,216,36.0],[95,217,103.0],[95,218,53.0],[95,219,2.0],[95,220,45.0],[95,221,7.0],[95,222,6.0],[95,223,2.0],[96,9,2.0],[96,15,7.0],[96,32,9.0],[96,39,1.0],[96,42,2.0],[96,46,4.0],[96,54,3.0],[96,84,1.0],[96,111,1.0],[97,3,77.0],[97,6,4.0],[97,8,3.0],[97,41,14.0],[97,66,7.0],[97,67,1.0],[97,68,2.0],[97,69,5.0],[97,87,11.0],[97,107,122.0],[97,131,10.0],[97,149,6.0],[97,182,4.0],[98,1,3.0],[98,3,19.0],[98,8,1.0],[98,15,1.0],[98,20,1.0],[98,25,1.0],[98,38,1.0],[98,46,1.0],[98,66,1.0],[98,75,16.0],[98,79,2.0],[98,82,4.0],[98,84,3.0],[98,87,2.0],[98,107,12.0],[98,113,1.0],[98,118,2.0],[98,120,1.0],[98,126,1.0],[98,130,6.0],[98,131,2.0],[98,136,1.0],[98,156,1.0],[98,197,2.0],[99,6,1.0],[99,27,1.0],[99,40,1.0],[99,61,1.0],[99,63,4.0],[99,66,2.0],[99,73,3.0],[99,78,2.0],[100,15,1.0],[100,17,1.0],[100,33,1.0],[100,37,1.0],[100,40,5.0],[100,49,1.0],[100,54,2.0],[100,73,11.0],[100,74,2.0],[100,142,1.0],[100,150,2.0],[100,158,1.0],[100,161,1.0],[101,9,5.0],[101,10,1.0],[101,14,4.0],[101,37,3.0],[101,44,1.0],[101,74,1.0],[101,140,2.0],[101,147,1.0],[101,168,1.0],[102,6,2.0],[102,9,9.0],[102,20,1.0],[102,42,1.0],[102,43,1.0],[102,46,3.0],[102,54,2.0],[102,56,1.0],[102,73,1.0],[102,82,1.0],[102,110,1.0],[102,118,1.0],[102,119,1.0],[102,125,1.0],[102,174,1.0],[103,3,72.0],[103,6,2.0],[103,8,2.0],[103,41,5.0],[103,65,1.0],[103,67,1.0],[103,69,1.0],[103,103,1.0],[103,107,6.0],[104,3,7.0],[104,6,1.0],[104,41,3.0],[104,58,2.0],[104,63,1.0],[104,64,1.0],[104,66,1.0],[104,68,3.0],[104,75,9.0],[104,91,2.0],[104,102,2.0],[104,107,25.0],[104,131,45.0],[104,135,4.0],[104,183,2.0],[105,0,3.0],[105,5,2.0],[105,7,1.0],[105,9,2.0],[105,15,6.0],[105,16,2.0],[105,18,1.0],[105,20,1.0],[105,21,1.0],[105,27,3.0],[105,32,20.0],[105,37,7.0],[105,38,2.0],[105,43,5.0],[105,46,2.0],[105,47,1.0],[105,49,2.0],[105,54,5.0],[105,56,1.0],[105,57,1.0],[105,82,3.0],[105,101,1.0],[105,123,1.0],[105,134,3.0],[105,145,1.0],[105,174,1.0],[105,187,1.0],[106,27,1.0],[106,41,11.0],[106,53,2.0],[106,63,1.0],[106,70,1.0],[106,73,28.0],[106,75,1.0],[106,78,1.0],[106,81,1.0],[106,84,2.0],[106,90,28.0],[106,96,2.0],[106,107,1.0],[106,108,1.0],[106,112,1.0],[106,124,1.0],[106,125,2.0],[106,131,1.0],[106,134,1.0],[106,146,2.0],[106,164,14.0],[107,6,20.0],[107,75,3.0],[107,107,28.0],[108,0,12.0],[108,1,8.0],[108,2,106.0],[108,3,201.0],[108,4,4272.0],[108,5,2193.0],[108,6,123.0],[108,8,70.0],[108,9,575.0],[108,12,14.0],[108,14,4003.0],[108,15,9.0],[108,16,631.0],[108,17,6.0],[108,18,68.0],[108,19,3031.0],[108,20,17.0],[108,21,50.0],[108,22,1.0],[108,24,3.0],[108,25,7.0],[108,28,1888.0],[108,29,10.0],[108,31,3538.0],[108,33,7.0],[108,34,2.0],[108,35,13.0],[108,36,54.0],[108,37,135.0],[108,38,52.0],[108,39,8.0],[108,40,7378.0],[108,41,13546.0],[108,42,3859.0],[108,43,10589.0],[108,44,29.0],[108,46,16.0],[108,47,2036.0],[108,48,3855.0],[108,49,6.0],[108,50,9.0],[108,51,140.0],[108,52,22.0],[108,53,8698.0],[108,54,11.0],[108,55,20.0],[108,56,18.0],[108,57,690.0],[108,58,13.0],[108,59,144.0],[108,60,130.0],[108,61,2402.0],[108,62,50.0],[108,63,255.0],[108,64,348.0],[108,65,1.0],[108,66,222.0],[108,67,157.0],[108,68,19.0],[108,69,398.0],[108,70,6.0],[108,71,16.0],[108,72,1135.0],[108,73,11.0],[108,74,5104.0],[108,75,737.0],[108,76,13.0],[108,77,621.0],[108,79,244.0],[108,80,251.0],[108,81,6933.0],[108,82,3800.0],[108,83,26.0],[108,84,4.0],[108,85,3828.0],[108,86,16.0],[108,87,10.0],[108,88,1593.0],[108,89,1203.0],[108,90,26.0],[108,91,524.0],[108,92,2.0],[108,93,1546.0],[108,94,14804.0],[108,96,2949.0],[108,98,22.0],[108,99,587.0],[108,100,344.0],[108,101,6.0],[108,102,402.0],[108,103,3.0],[108,104,399.0],[108,105,7.0],[108,106,29.0],[108,107,186.0],[108,108,923.0],[108,109,549.0],[108,111,132.0],[108,112,11.0],[108,113,4054.0],[108,114,4371.0],[108,115,6869.0],[108,116,7.0],[108,117,422.0],[108,118,4.0],[108,119,13.0],[108,120,968.0],[108,121,5421.0],[108,122,7.0],[108,123,1.0],[108,124,982.0],[108,125,21.0],[108,126,1.0],[108,127,3.0],[108,128,1.0],[108,129,4976.0],[108,130,6297.0],[108,131,126.0],[108,132,397.0],[108,134,153.0],[108,135,92.0],[108,136,437.0],[108,137,3.0],[108,138,4442.0],[108,139,1467.0],[108,140,184.0],[108,141,302.0],[108,142,11094.0],[108,143,24222.0],[108,144,1.0],[108,145,2.0],[108,146,3278.0],[108,147,40.0],[108,148,1946.0],[108,149,926.0],[108,150,1.0],[108,151,421.0],[108,153,27.0],[108,154,5.0],[108,155,3.0],[108,156,9459.0],[108,158,7218.0],[108,159,6.0],[108,160,4171.0],[108,161,12.0],[108,162,1479.0],[108,163,20.0],[108,164,223.0],[108,165,756.0],[108,166,2742.0],[108,169,5737.0],[108,172,782.0],[108,173,645.0],[108,174,292.0],[108,175,1722.0],[108,176,1035.0],[108,177,9.0],[108,178,4482.0],[108,179,170.0],[108,180,849.0],[108,181,35.0],[108,183,23.0],[108,184,670.0],[108,185,911.0],[108,186,833.0],[108,187,740.0],[108,188,479.0],[108,189,10087.0],[108,190,10.0],[108,191,27.0],[108,192,118.0],[108,193,6620.0],[108,194,1.0],[108,195,19.0],[108,196,524.0],[108,199,692.0],[108,200,1.0],[108,202,2.0],[108,203,1256.0],[108,204,4.0],[108,205,341.0],[108,206,1368.0],[108,207,138.0],[108,208,4.0],[108,209,1211.0],[108,210,10.0],[108,211,901.0],[108,212,14971.0],[108,213,11635.0],[108,214,2.0],[108,216,4.0],[108,217,758.0],[108,218,1.0],[108,219,27.0],[108,220,2.0],[108,221,1.0],[108,222,251.0],[108,223,2004.0],[108,224,36.0],[108,225,10.0],[108,226,2.0],[108,227,4866.0],[109,58,14.0],[109,59,3.0],[109,62,10.0],[109,63,244.0],[109,67,24.0],[109,183,12.0],[110,9,2.0],[110,10,3.0],[110,13,1.0],[110,14,2.0],[110,25,1.0],[110,26,1.0],[110,32,4.0],[110,40,7.0],[110,42,5.0],[110,49,1.0],[110,54,3.0],[110,55,1.0],[110,74,1.0],[110,82,2.0],[110,109,2.0],[110,110,3.0],[110,112,1.0],[110,119,1.0],[110,126,1.0],[110,133,1.0],[110,146,1.0],[110,187,2.0],[110,211,1.0],[111,9,4.0],[111,15,6.0],[111,22,2.0],[111,24,1.0],[111,25,1.0],[111,33,1.0],[111,37,1.0],[111,42,2.0],[111,44,1.0],[111,46,4.0],[111,49,3.0],[111,54,3.0],[111,73,1.0],[111,74,1.0],[111,100,1.0],[111,118,1.0],[111,123,1.0],[111,128,1.0],[111,132,1.0],[111,137,1.0],[111,172,1.0],[111,189,1.0],[112,15,3.0],[112,45,3.0],[112,46,2.0],[112,52,1.0],[112,95,2.0],[112,119,2.0],[112,139,2.0],[112,192,3.0],[112,199,1.0],[113,9,2.0],[113,10,2.0],[113,11,1.0],[113,14,1.0],[113,15,6.0],[113,21,1.0],[113,23,3.0],[113,27,1.0],[113,32,5.0],[113,37,3.0],[113,43,1.0],[113,51,1.0],[113,54,5.0],[113,55,1.0],[113,56,2.0],[113,74,1.0],[113,81,1.0],[113,105,1.0],[113,115,1.0],[113,118,5.0],[113,119,1.0],[113,127,1.0],[113,147,1.0],[113,191,1.0],[114,68,1.0],[114,75,15.0],[115,67,4.0],[115,107,78.0],[116,46,1.0],[116,64,22.0],[116,84,8.0],[116,121,3.0],[116,143,3.0],[116,150,2.0],[117,2,1.0],[117,14,1.0],[117,55,2.0],[117,68,1.0],[117,74,2.0],[117,75,3.0],[117,84,12.0],[117,131,6.0],[118,59,2.0],[118,60,5.0],[118,61,1.0],[118,67,1.0],[118,79,1.0],[118,84,3.0],[118,113,1.0],[118,131,7.0],[118,135,1.0],[118,185,2.0],[119,9,75.0],[119,10,5.0],[119,11,2.0],[119,12,2.0],[119,14,2.0],[119,17,10.0],[119,20,7.0],[119,23,1.0],[119,24,1.0],[119,26,2.0],[119,27,2.0],[119,28,1.0],[119,35,5.0],[119,37,46.0],[119,40,13.0],[119,42,10.0],[119,46,12.0],[119,54,99.0],[119,56,9.0],[119,73,113.0],[119,74,2.0],[119,81,2.0],[119,90,6.0],[119,94,2.0],[119,100,1.0],[119,116,1.0],[119,118,7.0],[119,119,6.0],[119,121,1.0],[119,123,1.0],[119,126,2.0],[119,127,4.0],[119,133,1.0],[119,139,1.0],[119,141,1.0],[119,146,1.0],[119,150,2.0],[119,161,1.0],[119,171,4.0],[119,212,1.0],[120,41,3.0],[120,63,1.0],[120,64,1.0],[120,75,177.0],[120,77,4.0],[120,84,59.0],[120,91,1.0],[120,109,8.0],[120,131,6.0],[120,154,2.0],[121,3,31.0],[121,8,6.0],[121,19,1.0],[121,26,1.0],[121,41,4.0],[121,46,2.0],[121,75,8.0],[121,131,8.0],[122,1,2.0],[122,3,18.0],[122,6,49.0],[122,8,31.0],[122,41,24.0],[122,63,9.0],[122,66,12.0],[122,67,7.0],[122,68,14.0],[122,69,13.0],[122,75,34.0],[122,79,5.0],[122,87,3.0],[122,89,7.0],[122,102,2.0],[122,107,3.0],[122,129,1.0],[122,131,40.0],[122,135,5.0],[122,136,5.0],[122,183,5.0],[123,71,1.0],[123,75,42.0],[123,77,1.0],[123,84,13.0],[123,91,2.0],[123,109,8.0],[123,154,1.0],[124,131,15.0],[124,159,1.0],[125,9,3.0],[125,13,3.0],[125,49,2.0],[125,54,7.0],[125,87,10.0],[125,91,1.0],[125,132,1.0],[126,2,1.0],[126,10,1.0],[126,12,1.0],[126,14,2.0],[126,15,9.0],[126,16,1.0],[126,25,1.0],[126,26,1.0],[126,37,3.0],[126,40,19.0],[126,46,1.0],[126,49,1.0],[126,54,3.0],[126,56,1.0],[126,70,1.0],[126,71,1.0],[126,73,6.0],[126,74,5.0],[126,75,2.0],[126,76,1.0],[126,100,1.0],[126,119,1.0],[126,141,1.0],[126,147,1.0],[126,148,1.0],[127,64,1.0],[127,75,25.0],[128,6,3.0],[128,8,2.0],[128,37,1.0],[128,41,7.0],[128,67,2.0],[128,68,5.0],[128,75,5.0],[129,15,1.0],[129,17,1.0],[129,22,1.0],[129,24,1.0],[129,26,1.0],[129,27,3.0],[129,31,2.0],[129,32,5.0],[129,37,1.0],[129,46,5.0],[129,49,3.0],[129,54,2.0],[129,55,4.0],[129,73,2.0],[129,90,1.0],[129,118,2.0],[129,126,1.0],[129,132,1.0],[129,150,1.0],[130,9,2.0],[130,15,5.0],[130,24,1.0],[130,37,1.0],[130,54,1.0],[130,100,1.0],[130,119,1.0],[130,121,2.0],[130,140,1.0],[131,3,14.0],[131,37,5.0],[131,41,13.0],[131,59,3.0],[131,69,1.0],[131,79,2.0],[131,103,3.0],[131,119,1.0],[132,75,18.0],[132,107,13.0],[133,58,1.0],[133,107,18.0],[134,9,1.0],[134,15,3.0],[134,20,1.0],[134,40,9.0],[134,74,1.0],[134,118,1.0],[134,155,1.0],[135,9,1.0],[135,13,1.0],[135,15,6.0],[135,18,2.0],[135,33,2.0],[135,38,1.0],[135,42,1.0],[135,48,2.0],[135,54,2.0],[135,84,4.0],[135,119,1.0],[135,144,1.0],[135,145,1.0],[135,216,2.0],[136,42,1.0],[136,54,5.0],[136,73,11.0],[136,171,1.0],[137,2,1.0],[137,9,4.0],[137,13,2.0],[137,14,1.0],[137,15,1.0],[137,18,1.0],[137,20,2.0],[137,37,1.0],[137,40,7.0],[137,49,2.0],[137,75,5.0],[137,82,2.0],[137,107,2.0],[137,122,2.0],[137,171,1.0],[137,212,1.0],[138,3,1.0],[138,73,3.0],[138,75,11.0],[138,77,1.0],[138,84,5.0],[138,102,2.0],[138,154,1.0],[139,3,6.0],[139,6,4.0],[139,8,1.0],[139,63,2.0],[139,66,1.0],[139,69,3.0],[140,3,2.0],[140,6,3.0],[140,8,3.0],[140,9,9.0],[140,54,2.0],[140,60,1.0],[140,64,1.0],[140,68,2.0],[140,103,1.0],[140,135,2.0],[141,6,6.0],[141,8,6.0],[141,59,4.0],[141,60,39.0],[141,62,4.0],[141,66,7.0],[141,67,7.0],[141,69,36.0],[141,79,7.0],[141,103,27.0],[141,130,6.0],[141,136,3.0],[141,149,1.0],[141,182,2.0],[141,185,2.0],[142,3,1.0],[142,6,4.0],[142,41,6.0],[142,56,3.0],[142,75,1.0],[142,84,3.0],[143,75,25.0],[143,77,1.0],[144,3,1.0],[144,6,3.0],[144,64,9.0],[144,66,2.0],[144,67,4.0],[144,136,2.0],[145,15,1.0],[145,27,9.0],[145,37,3.0],[145,54,3.0],[145,118,1.0],[145,119,1.0],[145,199,1.0],[146,4,2.0],[146,9,7.0],[146,15,1.0],[146,19,1.0],[146,36,1.0],[146,40,3.0],[146,46,1.0],[146,54,2.0],[146,56,3.0],[146,118,3.0],[146,119,1.0],[146,122,1.0],[147,58,2.0],[147,62,28.0],[147,63,120.0],[147,68,3.0],[147,183,16.0],[147,199,1.0],[148,1,18.0],[148,3,103.0],[148,6,24.0],[148,8,40.0],[148,9,93.0],[148,25,1.0],[148,30,1.0],[148,40,40.0],[148,41,63.0],[148,54,23.0],[148,59,4.0],[148,62,4.0],[148,63,52.0],[148,64,27.0],[148,66,4.0],[148,67,13.0],[148,68,12.0],[148,69,90.0],[148,75,48.0],[148,79,2.0],[148,84,1.0],[148,86,2.0],[148,87,14.0],[148,89,10.0],[148,91,71.0],[148,101,1.0],[148,103,42.0],[148,107,448.0],[148,109,13.0],[148,114,1.0],[148,123,1.0],[148,129,3.0],[148,130,14.0],[148,131,29.0],[148,134,249.0],[148,135,16.0],[148,136,3.0],[148,142,1.0],[148,143,6.0],[148,149,4.0],[148,184,2.0],[148,199,5.0],[149,3,2.0],[149,6,5.0],[149,37,2.0],[149,41,2.0],[149,43,17.0],[149,54,4.0],[149,65,23.0],[149,66,1.0],[149,67,3.0],[149,75,10.0],[149,78,1.0],[149,84,1.0],[149,102,1.0],[149,140,1.0],[149,152,4.0],[149,184,1.0],[149,199,1.0],[149,206,1.0],[150,65,15.0],[151,9,4.0],[151,14,2.0],[151,27,1.0],[151,40,7.0],[151,75,1.0],[151,115,3.0],[152,2,2.0],[152,13,3.0],[152,26,2.0],[152,37,1.0],[152,40,16.0],[152,45,1.0],[152,46,1.0],[152,54,2.0],[152,76,1.0],[152,84,1.0],[152,118,3.0],[152,127,3.0],[152,134,1.0],[153,13,2.0],[153,15,1.0],[153,27,2.0],[153,32,7.0],[153,146,2.0],[153,163,1.0],[153,186,1.0],[154,3,31.0],[154,6,3.0],[154,15,2.0],[154,19,4.0],[154,41,6.0],[154,48,1.0],[154,53,1.0],[154,55,2.0],[154,64,1.0],[154,69,1.0],[154,73,7.0],[154,100,46.0],[154,103,1.0],[154,107,7.0],[154,116,1.0],[154,183,1.0],[155,15,5.0],[155,19,1.0],[155,37,1.0],[155,46,1.0],[155,54,3.0],[155,56,3.0],[155,84,1.0],[155,94,1.0],[155,118,4.0],[155,119,1.0],[155,192,1.0],[156,6,3.0],[156,37,2.0],[156,66,5.0],[156,71,5.0],[156,73,8.0],[156,75,5.0],[156,84,8.0],[156,119,2.0],[156,181,1.0],[156,207,1.0],[157,9,1.0],[157,41,1.0],[157,63,1.0],[157,71,1.0],[157,75,22.0],[157,84,5.0],[158,4,1.0],[158,15,2.0],[158,22,1.0],[158,27,1.0],[158,37,1.0],[158,75,14.0],[158,77,2.0],[158,84,3.0],[159,1,18.0],[159,3,54.0],[159,6,95.0],[159,8,25.0],[159,41,75.0],[159,43,4.0],[159,58,1.0],[159,59,4.0],[159,60,8.0],[159,62,4.0],[159,63,37.0],[159,64,10.0],[159,65,45.0],[159,66,14.0],[159,67,21.0],[159,68,40.0],[159,69,37.0],[159,75,49.0],[159,79,2.0],[159,82,1.0],[159,84,14.0],[159,87,7.0],[159,91,22.0],[159,102,27.0],[159,103,5.0],[159,107,159.0],[159,124,4.0],[159,130,24.0],[159,131,116.0],[159,134,5.0],[159,135,20.0],[159,136,2.0],[159,149,2.0],[159,155,4.0],[159,173,1.0],[159,182,4.0],[159,185,1.0],[159,199,2.0],[160,15,2.0],[160,27,5.0],[160,46,1.0],[160,64,8.0],[160,118,1.0],[161,54,2.0],[161,61,1.0],[161,66,1.0],[161,71,1.0],[161,73,3.0],[161,78,4.0],[161,111,1.0],[161,162,2.0],[161,203,2.0],[162,3,9.0],[162,64,3.0],[162,75,258.0],[162,77,18.0],[162,84,92.0],[162,109,5.0],[162,154,17.0],[163,107,31.0],[164,64,3.0],[164,75,34.0],[164,77,6.0],[164,84,3.0],[164,91,1.0],[164,109,8.0],[164,142,1.0],[164,154,2.0],[165,3,6.0],[165,6,5.0],[165,67,3.0],[165,68,1.0],[165,69,5.0],[165,75,8.0],[165,84,2.0],[165,99,1.0],[165,136,1.0],[166,75,54.0],[166,84,11.0],[167,9,1.0],[167,14,1.0],[167,15,2.0],[167,27,1.0],[167,45,1.0],[167,54,2.0],[167,75,2.0],[167,152,5.0],[168,6,41.0],[168,8,4.0],[168,32,8.0],[168,37,5.0],[168,40,4.0],[168,43,1.0],[168,60,2.0],[168,63,17.0],[168,67,2.0],[168,68,2.0],[168,69,5.0],[168,79,3.0],[168,84,21.0],[168,87,1.0],[168,135,1.0],[168,154,7.0],[168,182,1.0],[169,0,1.0],[169,3,21.0],[169,5,4.0],[169,6,1.0],[169,8,3.0],[169,11,1.0],[169,12,2.0],[169,13,2.0],[169,15,119.0],[169,23,1.0],[169,27,12.0],[169,30,1.0],[169,33,10.0],[169,41,15.0],[169,42,1.0],[169,43,3.0],[169,45,8.0],[169,46,1.0],[169,47,1.0],[169,49,10.0],[169,51,1.0],[169,53,7.0],[169,54,5.0],[169,55,4.0],[169,56,6.0],[169,63,1.0],[169,64,5.0],[169,71,1.0],[169,73,1.0],[169,82,2.0],[169,83,1.0],[169,84,2.0],[169,87,1.0],[169,94,3.0],[169,95,1.0],[169,97,1.0],[169,99,2.0],[169,100,1.0],[169,101,1.0],[169,102,1.0],[169,107,4.0],[169,108,6.0],[169,118,1.0],[169,126,11.0],[169,130,12.0],[169,144,2.0],[169,155,2.0],[169,159,1.0],[169,160,1.0],[169,174,1.0],[169,176,5.0],[169,178,1.0],[169,193,9.0],[169,200,1.0],[170,3,8.0],[170,6,11.0],[170,8,4.0],[170,43,1.0],[170,59,4.0],[170,60,1.0],[170,61,3.0],[170,62,2.0],[170,63,1.0],[170,64,22.0],[170,66,5.0],[170,68,10.0],[170,69,4.0],[170,75,38.0],[170,79,2.0],[170,84,3.0],[170,91,7.0],[170,103,19.0],[170,107,62.0],[170,109,1.0],[170,110,1.0],[170,113,5.0],[170,135,1.0],[170,142,4.0],[170,145,1.0],[170,146,1.0],[170,148,1.0],[170,149,1.0],[170,154,3.0],[170,156,1.0],[170,182,2.0],[171,9,1.0],[171,75,15.0],[171,84,2.0],[172,15,3.0],[172,22,1.0],[172,42,2.0],[172,45,1.0],[172,46,2.0],[172,49,1.0],[172,64,11.0],[172,73,5.0],[172,75,16.0],[172,84,3.0],[172,109,1.0],[172,154,1.0],[173,14,6.0],[173,37,3.0],[173,40,4.0],[173,46,2.0],[173,54,3.0],[173,74,1.0],[173,90,2.0],[173,126,2.0],[173,145,1.0],[174,8,1.0],[174,58,1.0],[174,65,1.0],[174,69,1.0],[174,75,27.0],[174,80,1.0],[174,84,8.0],[174,107,2.0],[174,131,1.0],[175,15,3.0],[175,21,1.0],[175,23,1.0],[175,27,1.0],[175,30,1.0],[175,37,1.0],[175,39,1.0],[175,42,3.0],[175,54,1.0],[175,75,1.0],[175,84,1.0],[176,4,1.0],[176,9,1.0],[176,13,1.0],[176,20,1.0],[176,23,2.0],[176,24,3.0],[176,40,4.0],[176,46,1.0],[176,47,1.0],[176,49,6.0],[176,56,1.0],[176,77,2.0],[176,109,1.0],[176,115,1.0],[176,118,2.0],[176,119,2.0],[176,120,1.0],[176,126,2.0],[177,3,25.0],[177,6,4.0],[177,8,3.0],[177,41,5.0],[177,59,3.0],[177,68,1.0],[177,75,7.0],[177,87,1.0],[177,103,5.0],[177,131,2.0],[178,3,7.0],[178,6,21.0],[178,8,4.0],[178,18,1.0],[178,30,1.0],[178,36,1.0],[178,41,4.0],[178,59,25.0],[178,60,48.0],[178,61,3.0],[178,62,1.0],[178,63,5.0],[178,65,12.0],[178,66,2.0],[178,67,2.0],[178,68,12.0],[178,69,13.0],[178,79,5.0],[178,84,46.0],[178,89,5.0],[178,93,1.0],[178,107,24.0],[178,110,1.0],[178,114,4.0],[178,129,5.0],[178,131,17.0],[178,135,8.0],[178,145,2.0],[178,173,1.0],[178,174,4.0],[178,182,2.0],[179,3,8.0],[179,54,3.0],[179,58,2.0],[179,61,1.0],[179,64,4.0],[179,68,1.0],[179,75,10.0],[179,77,1.0],[179,83,1.0],[179,84,21.0],[179,103,2.0],[179,107,9.0],[179,171,1.0],[180,3,5.0],[180,6,12.0],[180,8,14.0],[180,14,1.0],[180,41,9.0],[180,63,3.0],[180,64,8.0],[180,67,1.0],[180,68,1.0],[180,69,6.0],[180,75,639.0],[180,79,12.0],[180,84,199.0],[180,86,1.0],[180,91,12.0],[180,103,4.0],[180,107,38.0],[180,109,23.0],[180,131,16.0],[180,135,1.0],[180,136,1.0],[180,154,17.0],[180,182,2.0],[181,6,13.0],[181,58,1.0],[181,59,1.0],[181,62,1.0],[181,63,1.0],[181,69,1.0],[182,6,1.0],[182,11,1.0],[182,49,1.0],[182,63,2.0],[182,64,1.0],[182,83,1.0],[182,84,1.0],[182,98,5.0],[182,100,1.0],[182,106,1.0],[182,108,1.0],[182,109,3.0],[182,113,1.0],[182,161,1.0],[182,167,2.0],[182,180,1.0],[183,6,15.0],[184,3,2.0],[184,8,14.0],[184,75,1.0],[184,79,1.0],[184,103,1.0],[184,107,2.0],[185,3,1.0],[185,16,1.0],[185,40,1.0],[185,41,10.0],[185,55,4.0],[185,63,3.0],[185,64,1.0],[185,73,1.0],[185,88,1.0],[185,136,1.0],[185,220,1.0],[186,1,1.0],[186,6,12.0],[186,8,11.0],[186,41,2.0],[186,67,1.0],[186,68,2.0],[186,102,4.0],[186,131,31.0],[186,135,5.0],[186,173,1.0],[187,15,2.0],[187,32,3.0],[187,37,1.0],[187,40,6.0],[187,54,2.0],[187,174,1.0],[187,211,1.0],[188,55,2.0],[188,58,1.0],[188,69,1.0],[188,87,3.0],[188,134,1.0],[188,146,2.0],[188,174,1.0],[188,183,2.0],[188,188,1.0],[188,201,1.0],[189,0,184.0],[189,2,76.0],[189,3,301.0],[189,4,162.0],[189,5,9.0],[189,6,15.0],[189,8,22.0],[189,9,42.0],[189,10,2.0],[189,11,518.0],[189,12,9419.0],[189,13,127.0],[189,14,7.0],[189,15,7789.0],[189,16,250.0],[189,17,3972.0],[189,18,109.0],[189,19,160.0],[189,20,8797.0],[189,21,2.0],[189,22,1022.0],[189,23,12.0],[189,24,2808.0],[189,25,3918.0],[189,26,28.0],[189,27,777.0],[189,28,27.0],[189,29,2745.0],[189,30,164.0],[189,31,45.0],[189,32,13.0],[189,33,2437.0],[189,34,940.0],[189,35,10253.0],[189,36,20296.0],[189,37,5.0],[189,38,2588.0],[189,39,13.0],[189,40,120.0],[189,41,18293.0],[189,42,2315.0],[189,43,6857.0],[189,45,171.0],[189,46,4463.0],[189,47,29.0],[189,48,49.0],[189,49,1679.0],[189,50,5368.0],[189,51,441.0],[189,52,12393.0],[189,53,280.0],[189,54,6647.0],[189,55,8079.0],[189,56,14118.0],[189,57,20.0],[189,58,1608.0],[189,59,8.0],[189,60,9.0],[189,61,1024.0],[189,62,196.0],[189,63,46.0],[189,64,39.0],[189,65,1.0],[189,66,5.0],[189,67,74.0],[189,68,182.0],[189,69,195.0],[189,70,3568.0],[189,71,8.0],[189,72,14.0],[189,73,4314.0],[189,74,78.0],[189,75,63.0],[189,76,21.0],[189,77,16.0],[189,79,208.0],[189,80,4976.0],[189,81,7.0],[189,82,337.0],[189,83,14489.0],[189,84,597.0],[189,85,61.0],[189,86,1.0],[189,87,2504.0],[189,88,15.0],[189,89,190.0],[189,90,11899.0],[189,91,14.0],[189,92,205.0],[189,93,26.0],[189,94,42.0],[189,95,96.0],[189,96,249.0],[189,98,1.0],[189,99,46.0],[189,100,5.0],[189,101,3760.0],[189,102,40.0],[189,103,74.0],[189,104,20.0],[189,105,3054.0],[189,106,1117.0],[189,107,4769.0],[189,108,424.0],[189,109,84.0],[189,110,8.0],[189,112,6.0],[189,113,76.0],[189,114,52.0],[189,115,95.0],[189,116,1895.0],[189,117,34.0],[189,118,1242.0],[189,119,4446.0],[189,120,93.0],[189,121,63.0],[189,122,1429.0],[189,124,18.0],[189,125,6060.0],[189,126,3.0],[189,127,1471.0],[189,128,594.0],[189,129,68.0],[189,130,705.0],[189,131,98.0],[189,132,34.0],[189,133,114.0],[189,135,14.0],[189,136,33.0],[189,137,1941.0],[189,138,58.0],[189,139,15.0],[189,140,22.0],[189,141,8.0],[189,142,153.0],[189,143,82.0],[189,144,3742.0],[189,145,328.0],[189,146,114.0],[189,147,33.0],[189,148,27.0],[189,149,12.0],[189,150,1106.0],[189,151,135.0],[189,152,523.0],[189,153,14423.0],[189,155,1344.0],[189,156,16.0],[189,157,1.0],[189,158,118.0],[189,159,2707.0],[189,160,81.0],[189,162,15429.0],[189,163,10246.0],[189,164,5392.0],[189,166,1024.0],[189,167,282.0],[189,168,179.0],[189,169,85.0],[189,171,11.0],[189,172,864.0],[189,173,33.0],[189,175,15.0],[189,176,13.0],[189,177,2123.0],[189,178,149.0],[189,179,105.0],[189,180,10.0],[189,181,17799.0],[189,182,2.0],[189,183,1.0],[189,184,4.0],[189,185,298.0],[189,186,87.0],[189,187,382.0],[189,189,619.0],[189,191,10117.0],[189,192,203.0],[189,193,30.0],[189,194,423.0],[189,195,6714.0],[189,196,28.0],[189,197,146.0],[189,199,10.0],[189,200,303.0],[189,201,3.0],[189,202,1274.0],[189,203,13.0],[189,204,1443.0],[189,205,119.0],[189,206,26.0],[189,207,17.0],[189,208,2090.0],[189,209,4.0],[189,210,28.0],[189,211,105.0],[189,212,1473.0],[189,213,301.0],[189,214,187.0],[189,215,36.0],[189,216,51.0],[189,217,115.0],[189,218,346.0],[189,220,501.0],[189,221,3.0],[189,222,5.0],[189,223,635.0],[189,226,1094.0],[189,227,657.0],[189,228,76.0],[190,1,1.0],[190,3,2.0],[190,7,22.0],[190,10,3.0],[190,11,4.0],[190,15,1.0],[190,30,2.0],[190,31,7.0],[190,32,1.0],[190,33,5.0],[190,36,2.0],[190,40,17.0],[190,41,7.0],[190,43,1.0],[190,45,16.0],[190,48,2.0],[190,49,1.0],[190,55,7.0],[190,59,1.0],[190,61,1.0],[190,63,5.0],[190,64,6.0],[190,65,4.0],[190,69,1.0],[190,71,1.0],[190,75,1.0],[190,76,1.0],[190,83,1.0],[190,85,2.0],[190,88,1.0],[190,91,2.0],[190,93,3.0],[190,94,2.0],[190,95,1.0],[190,96,5.0],[190,97,1.0],[190,98,16.0],[190,100,5.0],[190,104,1.0],[190,105,2.0],[190,107,2.0],[190,108,10.0],[190,109,6.0],[190,112,1.0],[190,113,1.0],[190,114,1.0],[190,115,2.0],[190,116,3.0],[190,120,1.0],[190,123,1.0],[190,130,1.0],[190,135,1.0],[190,143,3.0],[190,146,1.0],[190,149,1.0],[190,158,1.0],[190,161,1.0],[190,165,2.0],[190,179,1.0],[190,180,4.0],[190,181,1.0],[190,193,1.0],[190,194,1.0],[190,197,1.0],[190,199,1.0],[191,12,3.0],[191,15,5.0],[191,18,1.0],[191,25,1.0],[191,37,2.0],[191,47,1.0],[191,54,6.0],[191,95,1.0],[192,3,1.0],[192,9,1.0],[192,15,4.0],[192,26,1.0],[192,27,1.0],[192,37,1.0],[192,47,1.0],[192,53,2.0],[192,54,2.0],[192,56,1.0],[192,111,2.0],[192,132,1.0],[192,146,1.0],[192,202,1.0],[193,1,1.0],[193,6,1.0],[193,8,2.0],[193,14,1.0],[193,41,3.0],[193,54,2.0],[193,64,8.0],[193,104,1.0],[193,118,2.0],[193,126,1.0],[194,0,4.0],[194,4,2.0],[194,7,2.0],[194,9,4.0],[194,13,2.0],[194,15,56.0],[194,16,7.0],[194,18,2.0],[194,19,4.0],[194,20,6.0],[194,21,2.0],[194,23,3.0],[194,24,1.0],[194,26,6.0],[194,27,3.0],[194,29,1.0],[194,31,1.0],[194,32,38.0],[194,33,2.0],[194,34,4.0],[194,35,1.0],[194,36,6.0],[194,37,11.0],[194,38,1.0],[194,40,61.0],[194,43,6.0],[194,44,1.0],[194,45,1.0],[194,46,21.0],[194,48,2.0],[194,53,8.0],[194,54,8.0],[194,55,1.0],[194,56,2.0],[194,72,1.0],[194,73,24.0],[194,74,1.0],[194,76,1.0],[194,81,1.0],[194,82,3.0],[194,84,2.0],[194,86,1.0],[194,88,2.0],[194,90,1.0],[194,95,1.0],[194,100,1.0],[194,108,4.0],[194,111,1.0],[194,115,1.0],[194,118,6.0],[194,122,2.0],[194,125,1.0],[194,126,2.0],[194,128,5.0],[194,134,5.0],[194,141,1.0],[194,145,1.0],[194,151,4.0],[194,152,1.0],[194,159,2.0],[194,162,2.0],[194,164,1.0],[194,165,1.0],[194,169,1.0],[194,170,1.0],[194,175,2.0],[194,192,1.0],[194,206,1.0],[194,210,1.0],[194,228,2.0],[195,75,74.0],[195,77,4.0],[195,84,7.0],[195,109,4.0],[195,154,6.0],[196,2,2.0],[196,3,19.0],[196,5,4.0],[196,6,55.0],[196,8,13.0],[196,13,1.0],[196,14,3.0],[196,16,2.0],[196,18,6.0],[196,20,3.0],[196,23,1.0],[196,25,3.0],[196,26,1.0],[196,30,1.0],[196,32,2.0],[196,37,2.0],[196,40,9.0],[196,41,86.0],[196,43,11.0],[196,44,1.0],[196,46,2.0],[196,47,2.0],[196,49,20.0],[196,53,1.0],[196,54,1.0],[196,55,9.0],[196,56,4.0],[196,57,1.0],[196,58,4.0],[196,59,3.0],[196,60,11.0],[196,61,2.0],[196,62,2.0],[196,63,11.0],[196,64,9.0],[196,65,50.0],[196,67,26.0],[196,68,9.0],[196,69,9.0],[196,74,1.0],[196,75,2.0],[196,76,1.0],[196,79,3.0],[196,80,2.0],[196,82,4.0],[196,84,31.0],[196,86,1.0],[196,87,3.0],[196,88,1.0],[196,89,2.0],[196,93,4.0],[196,103,10.0],[196,105,1.0],[196,107,30.0],[196,108,4.0],[196,110,5.0],[196,113,2.0],[196,114,1.0],[196,115,5.0],[196,119,1.0],[196,121,5.0],[196,123,1.0],[196,124,3.0],[196,126,2.0],[196,127,2.0],[196,128,1.0],[196,129,2.0],[196,130,2.0],[196,131,39.0],[196,135,7.0],[196,146,3.0],[196,149,1.0],[196,158,1.0],[196,170,2.0],[196,171,1.0],[196,180,1.0],[196,182,1.0],[196,183,3.0],[196,185,2.0],[196,188,1.0],[196,193,2.0],[196,199,1.0],[196,214,1.0],[197,8,3.0],[197,41,15.0],[197,61,3.0],[197,135,4.0],[198,6,10.0],[198,17,1.0],[198,103,1.0],[198,107,2.0],[198,109,1.0],[198,110,1.0],[199,46,12.0],[199,63,2.0],[199,94,1.0],[199,105,2.0],[199,107,7.0],[199,126,2.0],[199,146,1.0],[199,178,2.0],[199,202,1.0],[200,15,3.0],[200,23,1.0],[200,32,9.0],[200,46,2.0],[200,146,1.0],[200,179,1.0],[200,217,2.0],[201,8,1.0],[201,20,4.0],[201,36,11.0],[201,89,7.0],[201,98,3.0],[201,103,6.0],[201,138,28.0],[201,173,1.0],[201,175,1.0],[201,176,9.0],[201,177,13.0],[201,181,90.0],[201,204,5.0],[202,6,2.0],[202,9,27.0],[202,25,1.0],[202,27,1.0],[202,37,2.0],[202,42,1.0],[202,43,3.0],[202,46,1.0],[202,53,4.0],[202,54,12.0],[202,63,2.0],[202,73,2.0],[202,82,8.0],[202,108,2.0],[202,110,2.0],[202,121,1.0],[202,127,1.0],[202,130,1.0],[202,133,1.0],[202,139,1.0],[202,147,1.0],[202,174,2.0],[202,195,1.0],[202,222,1.0],[203,9,2.0],[203,15,8.0],[203,31,1.0],[203,42,1.0],[203,46,4.0],[203,56,1.0],[203,72,1.0],[203,83,3.0],[204,4,1.0],[204,9,4.0],[204,15,3.0],[204,37,1.0],[204,40,22.0],[204,43,7.0],[204,46,1.0],[204,53,1.0],[204,54,7.0],[204,67,3.0],[204,75,15.0],[204,119,3.0],[204,168,4.0],[204,204,1.0],[205,73,14.0],[205,100,1.0],[205,150,1.0],[206,9,3.0],[206,15,4.0],[206,22,1.0],[206,23,1.0],[206,24,1.0],[206,26,4.0],[206,27,4.0],[206,31,3.0],[206,33,2.0],[206,40,6.0],[206,54,3.0],[206,55,2.0],[206,56,1.0],[206,75,7.0],[206,118,3.0],[206,126,1.0],[206,132,1.0],[206,171,1.0],[206,172,1.0],[206,178,2.0],[207,1,8.0],[207,2,2.0],[207,3,155.0],[207,6,66.0],[207,8,30.0],[207,9,5.0],[207,33,3.0],[207,37,1.0],[207,41,184.0],[207,42,2.0],[207,43,5.0],[207,46,1.0],[207,54,189.0],[207,55,1.0],[207,58,2.0],[207,59,4.0],[207,60,4.0],[207,61,1.0],[207,62,1.0],[207,63,40.0],[207,64,3.0],[207,65,9.0],[207,66,3.0],[207,67,13.0],[207,68,6.0],[207,69,82.0],[207,73,9.0],[207,75,51.0],[207,78,7.0],[207,79,4.0],[207,80,1.0],[207,81,2.0],[207,84,89.0],[207,86,1.0],[207,88,2.0],[207,89,2.0],[207,91,101.0],[207,102,15.0],[207,103,16.0],[207,106,1.0],[207,107,1026.0],[207,109,8.0],[207,110,16.0],[207,111,1.0],[207,115,3.0],[207,118,2.0],[207,119,3.0],[207,121,3.0],[207,123,2.0],[207,124,8.0],[207,129,3.0],[207,130,12.0],[207,131,111.0],[207,134,391.0],[207,135,188.0],[207,136,7.0],[207,137,3.0],[207,138,1.0],[207,145,1.0],[207,146,1.0],[207,149,3.0],[207,158,3.0],[207,162,1.0],[207,182,1.0],[207,199,8.0],[207,202,1.0],[208,15,10.0],[208,24,1.0],[208,25,1.0],[208,37,6.0],[208,40,5.0],[208,42,1.0],[208,46,1.0],[208,119,1.0],[208,145,1.0],[208,214,2.0],[209,18,2.0],[209,55,4.0],[209,62,1.0],[209,85,3.0],[209,86,4.0],[209,88,3.0],[209,103,1.0],[209,174,1.0],[210,1,3.0],[210,3,2.0],[210,6,3.0],[210,8,2.0],[210,41,29.0],[210,58,2.0],[210,63,27.0],[210,67,3.0],[210,68,2.0],[210,79,2.0],[210,84,15.0],[210,91,2.0],[210,103,5.0],[210,107,21.0],[210,131,10.0],[210,199,2.0],[211,37,1.0],[211,64,23.0],[211,75,41.0],[211,77,6.0],[211,84,11.0],[211,91,2.0],[211,116,1.0],[212,54,1.0],[212,64,4.0],[212,75,7.0],[212,78,41.0],[213,9,4.0],[213,27,1.0],[213,37,2.0],[213,42,1.0],[213,46,1.0],[213,56,1.0],[213,73,21.0],[213,131,18.0],[213,171,1.0],[213,202,1.0],[214,6,7.0],[214,8,1.0],[214,9,27.0],[214,20,1.0],[214,27,1.0],[214,41,1.0],[214,46,6.0],[214,54,7.0],[214,64,5.0],[214,65,9.0],[214,66,1.0],[214,75,2.0],[214,79,1.0],[214,108,1.0],[214,124,1.0],[214,126,1.0],[214,134,4.0],[214,174,2.0],[215,0,1.0],[215,9,5.0],[215,14,1.0],[215,19,1.0],[215,27,3.0],[215,36,1.0],[215,37,1.0],[215,39,1.0],[215,40,24.0],[215,42,1.0],[215,46,2.0],[215,49,4.0],[215,55,1.0],[215,56,2.0],[215,75,1.0],[215,82,2.0],[215,100,2.0],[215,126,2.0],[215,127,1.0],[216,9,1.0],[216,15,3.0],[216,23,1.0],[216,32,9.0],[216,62,3.0],[216,64,1.0],[216,67,1.0],[216,75,15.0],[216,91,2.0],[216,174,6.0],[217,37,3.0],[217,49,1.0],[217,61,3.0],[217,63,1.0],[217,64,5.0],[217,78,15.0],[217,79,1.0],[217,80,5.0],[217,84,5.0],[217,183,3.0],[218,2,1.0],[218,9,7.0],[218,15,4.0],[218,18,1.0],[218,19,2.0],[218,141,1.0],[218,174,1.0],[219,3,2.0],[219,41,11.0],[219,69,1.0],[219,75,1.0],[219,84,2.0],[219,91,1.0],[219,102,1.0],[219,107,9.0],[219,119,1.0],[219,131,1.0],[219,134,14.0],[219,135,4.0],[219,138,1.0],[220,63,21.0],[221,1,1.0],[221,3,35.0],[221,6,33.0],[221,8,3.0],[221,15,1.0],[221,33,1.0],[221,41,17.0],[221,53,1.0],[221,58,1.0],[221,63,2.0],[221,64,10.0],[221,65,6.0],[221,66,2.0],[221,67,7.0],[221,69,1.0],[221,73,1.0],[221,75,2.0],[221,77,1.0],[221,84,4.0],[221,91,1.0],[221,102,1.0],[221,103,2.0],[221,107,15.0],[221,110,3.0],[221,113,1.0],[221,131,1.0],[221,135,2.0],[221,182,3.0],[221,185,1.0],[222,3,13.0],[222,38,1.0],[222,54,1.0],[222,67,3.0],[222,75,42.0],[222,84,2.0],[222,87,12.0],[222,111,1.0],[222,131,1.0],[222,134,2.0],[222,199,2.0],[223,22,1.0],[223,64,14.0],[223,75,11.0],[223,77,3.0],[224,1,6.0],[224,6,43.0],[224,69,4.0],[224,75,51.0],[224,107,80.0],[225,3,7.0],[225,6,2.0],[225,8,1.0],[225,10,1.0],[225,62,1.0],[225,63,3.0],[225,75,5.0],[225,77,1.0],[225,79,1.0],[225,84,1.0],[226,10,2.0],[226,15,3.0],[226,18,1.0],[226,40,2.0],[226,54,1.0],[226,90,1.0],[226,94,1.0],[226,119,1.0],[226,155,1.0],[226,164,2.0],[227,1,2.0],[227,3,7.0],[227,6,72.0],[227,8,3.0],[227,66,1.0],[227,67,2.0],[227,69,2.0],[227,107,62.0],[227,131,5.0],[227,135,2.0],[228,9,4.0],[228,10,4.0],[228,14,2.0],[228,15,41.0],[228,16,1.0],[228,20,6.0],[228,21,1.0],[228,22,3.0],[228,23,2.0],[228,24,5.0],[228,27,8.0],[228,31,2.0],[228,34,1.0],[228,37,5.0],[228,38,2.0],[228,42,2.0],[228,43,6.0],[228,44,1.0],[228,46,11.0],[228,47,1.0],[228,49,3.0],[228,54,18.0],[228,55,5.0],[228,73,3.0],[228,74,1.0],[228,81,1.0],[228,100,1.0],[228,119,7.0],[228,126,2.0],[228,132,1.0],[228,137,2.0],[228,145,2.0],[228,168,1.0],[229,6,2.0],[229,9,11.0],[229,10,2.0],[229,13,1.0],[229,32,3.0],[229,36,1.0],[229,37,2.0],[229,46,4.0],[229,54,11.0],[229,56,1.0],[229,71,1.0],[229,73,5.0],[229,107,1.0],[229,119,8.0],[229,121,1.0],[229,127,1.0],[230,0,2.0],[230,9,3.0],[230,13,1.0],[230,15,4.0],[230,16,2.0],[230,19,1.0],[230,26,1.0],[230,27,3.0],[230,32,11.0],[230,37,1.0],[230,40,9.0],[230,45,2.0],[230,46,4.0],[230,47,1.0],[230,48,2.0],[230,53,3.0],[230,75,1.0],[230,82,2.0],[230,86,2.0],[230,111,2.0],[230,112,1.0],[230,119,2.0],[230,121,1.0],[230,195,3.0],[230,202,1.0],[231,2,2.0],[231,24,1.0],[231,41,10.0],[231,58,1.0],[231,69,1.0],[231,125,1.0],[231,138,1.0],[231,152,14.0],[231,199,2.0],[232,9,1.0],[232,11,2.0],[232,13,1.0],[232,15,13.0],[232,18,1.0],[232,20,1.0],[232,21,2.0],[232,22,3.0],[232,27,3.0],[232,36,3.0],[232,37,3.0],[232,40,3.0],[232,42,1.0],[232,46,2.0],[232,49,2.0],[232,50,1.0],[232,54,6.0],[232,71,1.0],[232,74,1.0],[232,75,16.0],[232,84,1.0],[232,111,3.0],[232,118,3.0],[232,137,1.0],[232,141,1.0],[232,147,1.0],[232,191,1.0],[233,75,32.0],[233,77,3.0],[233,189,1.0],[234,3,18.0],[234,6,2.0],[234,8,5.0],[234,63,1.0],[234,64,1.0],[234,67,3.0],[234,110,2.0],[234,131,6.0],[234,136,1.0],[235,1,46.0],[235,3,817.0],[235,6,148.0],[235,8,101.0],[235,30,1.0],[235,41,264.0],[235,43,2.0],[235,58,2.0],[235,59,8.0],[235,60,24.0],[235,61,1.0],[235,62,3.0],[235,63,80.0],[235,64,7.0],[235,65,21.0],[235,66,18.0],[235,67,47.0],[235,68,68.0],[235,69,21.0],[235,75,98.0],[235,79,28.0],[235,84,4.0],[235,87,28.0],[235,91,180.0],[235,102,88.0],[235,103,73.0],[235,107,1280.0],[235,109,1.0],[235,110,3.0],[235,113,4.0],[235,125,1.0],[235,129,2.0],[235,130,25.0],[235,131,505.0],[235,135,181.0],[235,136,44.0],[235,142,2.0],[235,173,3.0],[235,182,6.0],[235,185,6.0],[235,199,8.0],[236,2,1.0],[236,9,4.0],[236,11,2.0],[236,12,1.0],[236,14,4.0],[236,15,19.0],[236,20,3.0],[236,24,1.0],[236,29,1.0],[236,35,1.0],[236,37,4.0],[236,40,7.0],[236,42,8.0],[236,45,1.0],[236,46,9.0],[236,47,3.0],[236,48,1.0],[236,49,3.0],[236,54,3.0],[236,73,12.0],[236,74,1.0],[236,90,1.0],[236,111,1.0],[236,118,1.0],[236,120,1.0],[236,125,1.0],[236,126,1.0],[236,147,1.0],[236,171,1.0],[236,178,3.0],[236,192,2.0],[236,193,2.0],[236,202,3.0],[237,3,6.0],[237,6,4.0],[237,8,4.0],[237,89,1.0],[237,91,1.0],[238,8,1.0],[238,66,139.0],[238,75,15.0],[239,24,1.0],[239,32,2.0],[239,37,3.0],[239,42,4.0],[239,54,3.0],[239,73,9.0],[239,208,1.0],[240,0,2.0],[240,13,1.0],[240,15,5.0],[240,18,1.0],[240,19,2.0],[240,26,1.0],[240,30,1.0],[240,32,7.0],[240,45,4.0],[240,54,2.0],[240,56,2.0],[240,73,2.0],[240,119,1.0],[240,140,1.0],[240,147,1.0],[241,6,4.0],[241,107,26.0],[241,134,2.0],[241,136,1.0],[242,5,2.0],[242,6,41.0],[242,41,1.0],[242,58,2.0],[242,60,3.0],[242,84,8.0],[242,103,2.0],[243,17,3.0],[243,90,103.0],[244,3,30.0],[244,15,1.0],[244,49,1.0],[244,55,30.0],[245,6,3.0],[245,8,3.0],[245,20,1.0],[245,41,1.0],[245,46,1.0],[245,49,1.0],[245,65,1.0],[245,79,1.0],[245,103,3.0],[245,119,1.0],[245,136,1.0],[245,159,1.0],[245,161,1.0],[246,6,17.0],[246,9,3.0],[246,10,1.0],[246,12,2.0],[246,15,21.0],[246,16,5.0],[246,18,2.0],[246,19,1.0],[246,22,1.0],[246,23,4.0],[246,32,15.0],[246,37,3.0],[246,41,1.0],[246,43,3.0],[246,45,4.0],[246,46,2.0],[246,49,2.0],[246,54,3.0],[246,60,7.0],[246,66,2.0],[246,74,1.0],[246,75,2.0],[246,77,1.0],[246,79,27.0],[246,115,1.0],[246,123,2.0],[246,146,1.0],[246,186,1.0],[247,27,3.0],[247,64,21.0],[247,75,25.0],[247,77,2.0],[247,84,1.0],[247,91,2.0],[247,102,18.0],[247,109,1.0],[248,6,9.0],[248,54,2.0],[248,63,3.0],[248,75,2.0],[248,87,5.0],[248,107,1.0],[248,110,5.0],[248,114,1.0],[248,118,1.0],[248,130,1.0],[249,6,18.0],[249,66,2.0],[249,67,2.0],[249,75,7.0],[249,79,3.0],[249,107,21.0],[250,9,4.0],[250,15,4.0],[250,22,2.0],[250,32,17.0],[250,46,1.0],[250,54,1.0],[250,164,1.0],[251,63,12.0],[251,110,44.0],[252,9,7.0],[252,15,1.0],[252,18,1.0],[252,46,2.0],[252,49,2.0],[252,52,2.0],[252,54,6.0],[253,3,7.0],[253,9,13.0],[253,54,2.0],[253,75,4.0],[253,77,1.0],[253,154,1.0],[254,9,1.0],[254,49,2.0],[254,64,8.0],[254,75,3.0],[254,77,2.0],[254,126,1.0],[254,153,1.0],[254,172,1.0],[255,10,1.0],[255,15,4.0],[255,20,1.0],[255,24,1.0],[255,27,1.0],[255,37,1.0],[255,40,2.0],[255,46,2.0],[255,49,1.0],[255,54,1.0],[255,73,6.0],[255,90,1.0],[255,94,1.0],[255,95,1.0],[255,127,2.0],[256,13,6.0],[256,18,1.0],[256,75,2.0],[256,77,15.0],[256,84,2.0],[257,2,1.0],[257,3,3.0],[257,65,7.0],[257,69,1.0],[257,75,12.0],[257,85,1.0],[257,103,2.0],[257,107,6.0],[257,126,1.0],[257,135,1.0],[257,152,11.0],[258,4,1.0],[258,9,2.0],[258,15,2.0],[258,23,1.0],[258,36,2.0],[258,37,4.0],[258,40,4.0],[258,42,1.0],[258,45,4.0],[258,47,2.0],[258,49,3.0],[258,54,1.0],[258,56,2.0],[258,74,3.0],[258,147,2.0],[259,9,2.0],[259,25,1.0],[259,86,2.0],[259,131,9.0],[259,147,1.0],[260,0,8.0],[260,2,4.0],[260,3,12.0],[260,4,24.0],[260,5,51.0],[260,6,4.0],[260,9,3.0],[260,11,15.0],[260,12,282.0],[260,13,2.0],[260,14,103.0],[260,15,252.0],[260,16,12.0],[260,17,162.0],[260,18,8.0],[260,19,93.0],[260,20,345.0],[260,22,40.0],[260,23,3.0],[260,24,114.0],[260,25,136.0],[260,26,2.0],[260,27,32.0],[260,28,7.0],[260,29,89.0],[260,30,7.0],[260,31,17.0],[260,32,1.0],[260,33,68.0],[260,34,35.0],[260,35,317.0],[260,36,515.0],[260,38,95.0],[260,39,1.0],[260,40,30.0],[260,41,622.0],[260,42,86.0],[260,43,463.0],[260,45,6.0],[260,46,146.0],[260,47,9.0],[260,48,18.0],[260,49,53.0],[260,50,151.0],[260,51,16.0],[260,52,329.0],[260,53,207.0],[260,54,210.0],[260,55,209.0],[260,56,373.0],[260,57,6.0],[260,58,81.0],[260,59,1.0],[260,60,6.0],[260,61,103.0],[260,62,13.0],[260,63,3.0],[260,66,2.0],[260,67,3.0],[260,68,7.0],[260,69,8.0],[260,70,122.0],[260,71,1.0],[260,72,5.0],[260,73,148.0],[260,74,22.0],[260,75,6.0],[260,77,1.0],[260,79,6.0],[260,80,165.0],[260,81,124.0],[260,82,24.0],[260,83,435.0],[260,84,24.0],[260,85,19.0],[260,87,73.0],[260,88,9.0],[260,89,17.0],[260,90,310.0],[260,91,3.0],[260,92,6.0],[260,93,10.0],[260,94,355.0],[260,95,3.0],[260,96,84.0],[260,99,4.0],[260,100,2.0],[260,101,125.0],[260,102,2.0],[260,103,3.0],[260,104,6.0],[260,105,129.0],[260,106,45.0],[260,107,154.0],[260,108,17.0],[260,109,4.0],[260,110,1.0],[260,111,2.0],[260,112,1.0],[260,113,11.0],[260,114,27.0],[260,115,39.0],[260,116,58.0],[260,117,1.0],[260,118,41.0],[260,119,202.0],[260,120,12.0],[260,121,20.0],[260,122,58.0],[260,124,26.0],[260,125,228.0],[260,126,1.0],[260,127,45.0],[260,128,21.0],[260,129,30.0],[260,130,40.0],[260,131,6.0],[260,132,5.0],[260,133,4.0],[260,134,4.0],[260,135,2.0],[260,136,1.0],[260,137,65.0],[260,138,20.0],[260,139,5.0],[260,140,5.0],[260,141,1.0],[260,142,35.0],[260,143,499.0],[260,144,128.0],[260,145,20.0],[260,146,65.0],[260,147,2.0],[260,148,44.0],[260,149,4.0],[260,150,41.0],[260,151,9.0],[260,152,25.0],[260,153,352.0],[260,155,48.0],[260,156,202.0],[260,158,32.0],[260,159,110.0],[260,160,86.0],[260,161,1.0],[260,162,435.0],[260,163,302.0],[260,164,167.0],[260,165,21.0],[260,166,111.0],[260,167,8.0],[260,168,13.0],[260,169,26.0],[260,171,1.0],[260,172,23.0],[260,173,4.0],[260,174,1.0],[260,175,6.0],[260,176,3.0],[260,177,82.0],[260,178,16.0],[260,179,5.0],[260,180,2.0],[260,181,489.0],[260,183,1.0],[260,184,12.0],[260,185,9.0],[260,186,7.0],[260,187,20.0],[260,188,13.0],[260,189,58.0],[260,191,292.0],[260,192,9.0],[260,193,124.0],[260,194,17.0],[260,195,278.0],[260,196,1.0],[260,197,5.0],[260,199,2.0],[260,200,9.0],[260,201,1.0],[260,202,51.0],[260,203,15.0],[260,204,47.0],[260,205,8.0],[260,206,9.0],[260,207,2.0],[260,208,70.0],[260,209,4.0],[260,210,1.0],[260,211,9.0],[260,212,96.0],[260,213,48.0],[260,214,5.0],[260,215,1.0],[260,216,2.0],[260,217,11.0],[260,218,15.0],[260,220,11.0],[260,222,2.0],[260,223,56.0],[260,226,36.0],[260,227,120.0],[260,228,5.0],[261,3,15.0],[261,6,14.0],[261,8,2.0],[261,40,2.0],[261,41,1.0],[261,43,3.0],[261,59,3.0],[261,60,9.0],[261,62,6.0],[261,63,23.0],[261,66,2.0],[261,67,10.0],[261,68,5.0],[261,69,4.0],[261,74,1.0],[261,75,13.0],[261,79,8.0],[261,84,24.0],[261,90,3.0],[261,103,5.0],[261,107,16.0],[261,108,2.0],[261,109,14.0],[261,124,2.0],[261,130,3.0],[261,131,62.0],[261,134,8.0],[261,136,1.0],[261,149,2.0],[261,183,3.0],[261,199,2.0],[262,6,1.0],[262,75,14.0],[262,107,38.0],[263,58,16.0],[263,59,3.0],[263,62,6.0],[263,63,113.0],[263,67,7.0],[263,183,10.0],[264,3,3.0],[264,13,1.0],[264,27,3.0],[264,30,2.0],[264,41,31.0],[264,45,10.0],[264,50,5.0],[264,55,42.0],[264,60,2.0],[264,63,53.0],[264,64,24.0],[264,65,1.0],[264,69,2.0],[264,71,3.0],[264,73,4.0],[264,75,1.0],[264,108,3.0],[264,110,3.0],[264,145,1.0],[264,156,1.0],[264,185,1.0],[264,193,1.0],[264,194,2.0],[264,198,2.0],[264,206,2.0],[264,220,1.0],[265,3,1.0],[265,6,26.0],[265,8,2.0],[265,9,2.0],[265,58,2.0],[265,63,2.0],[265,66,1.0],[265,67,1.0],[265,69,1.0],[265,79,6.0],[265,80,3.0],[265,84,16.0],[265,103,2.0],[265,109,1.0],[265,131,3.0],[265,134,2.0],[265,135,1.0],[266,6,5.0],[266,15,4.0],[266,20,1.0],[266,23,1.0],[266,27,2.0],[266,33,5.0],[266,35,1.0],[266,46,1.0],[266,53,5.0],[266,55,1.0],[266,56,1.0],[266,64,3.0],[266,71,1.0],[266,94,1.0],[266,100,3.0],[266,102,1.0],[266,107,1.0],[266,126,3.0],[267,1,34.0],[267,2,19.0],[267,3,67.0],[267,4,2.0],[267,6,50.0],[267,7,120.0],[267,8,15.0],[267,9,28.0],[267,10,2.0],[267,14,2.0],[267,15,5.0],[267,17,2.0],[267,18,370.0],[267,19,3.0],[267,20,4.0],[267,21,2.0],[267,23,5.0],[267,24,10.0],[267,25,10.0],[267,26,2.0],[267,27,15.0],[267,29,2.0],[267,30,3.0],[267,32,30.0],[267,33,1.0],[267,34,1.0],[267,37,1.0],[267,38,1.0],[267,40,191.0],[267,41,33.0],[267,43,51.0],[267,44,1.0],[267,45,8.0],[267,46,5.0],[267,47,1.0],[267,48,1.0],[267,49,1.0],[267,52,2.0],[267,53,3.0],[267,54,50.0],[267,55,931.0],[267,56,4.0],[267,58,11.0],[267,59,29.0],[267,60,22.0],[267,61,6.0],[267,62,57.0],[267,63,38.0],[267,64,68.0],[267,65,46.0],[267,66,12.0],[267,67,15.0],[267,68,44.0],[267,69,22.0],[267,70,2.0],[267,71,7.0],[267,73,60.0],[267,74,4.0],[267,75,49.0],[267,76,30.0],[267,77,13.0],[267,78,9.0],[267,79,26.0],[267,80,20.0],[267,81,2.0],[267,82,81.0],[267,83,3.0],[267,84,57.0],[267,85,144.0],[267,86,1152.0],[267,87,795.0],[267,88,84.0],[267,89,4.0],[267,90,16.0],[267,91,1.0],[267,93,5.0],[267,94,22.0],[267,95,1.0],[267,96,1.0],[267,97,1.0],[267,99,2.0],[267,102,5.0],[267,103,31.0],[267,105,213.0],[267,106,1.0],[267,107,69.0],[267,108,13.0],[267,110,13.0],[267,111,1.0],[267,112,2.0],[267,113,4.0],[267,114,80.0],[267,115,5.0],[267,116,19.0],[267,119,208.0],[267,120,1.0],[267,121,2.0],[267,123,2.0],[267,124,49.0],[267,125,11.0],[267,126,3.0],[267,128,1.0],[267,129,1.0],[267,130,11.0],[267,131,32.0],[267,133,6.0],[267,134,46.0],[267,135,8.0],[267,136,5.0],[267,137,1.0],[267,138,12.0],[267,139,2.0],[267,141,1.0],[267,143,3.0],[267,145,5.0],[267,146,404.0],[267,147,2.0],[267,148,43.0],[267,149,2.0],[267,151,12.0],[267,152,14.0],[267,153,3.0],[267,155,1.0],[267,156,2.0],[267,158,3.0],[267,159,2.0],[267,161,5.0],[267,164,3.0],[267,165,14.0],[267,167,1.0],[267,168,1.0],[267,169,1.0],[267,170,2.0],[267,171,1.0],[267,172,5.0],[267,173,2.0],[267,174,173.0],[267,175,5.0],[267,177,1.0],[267,180,2.0],[267,182,5.0],[267,183,6.0],[267,184,6.0],[267,185,6.0],[267,187,4.0],[267,188,2.0],[267,191,1.0],[267,192,1.0],[267,194,1.0],[267,197,3.0],[267,201,28.0],[267,202,2.0],[267,203,1.0],[267,206,1.0],[267,211,1.0],[267,215,1.0],[267,217,1.0],[267,220,2.0],[267,226,5.0],[267,227,1.0],[267,228,2.0],[268,6,7.0],[268,32,3.0],[268,41,20.0],[268,54,1.0],[268,58,1.0],[268,59,5.0],[268,60,2.0],[268,84,10.0],[268,107,3.0],[268,108,1.0],[268,119,1.0],[268,131,59.0],[268,203,1.0],[269,28,1.0],[269,37,4.0],[269,75,32.0],[269,77,7.0],[269,84,8.0],[269,109,4.0],[270,9,3.0],[270,22,1.0],[270,25,1.0],[270,36,3.0],[270,42,1.0],[270,46,1.0],[270,54,2.0],[270,74,1.0],[270,75,3.0],[270,107,3.0],[270,119,2.0],[270,126,1.0],[270,146,1.0],[270,165,1.0],[270,192,1.0],[271,0,1.0],[271,4,1.0],[271,9,1.0],[271,10,1.0],[271,15,7.0],[271,22,3.0],[271,32,1.0],[271,36,2.0],[271,46,3.0],[271,54,2.0],[271,55,1.0],[271,73,1.0],[271,82,4.0],[271,126,2.0],[271,132,1.0],[271,140,1.0],[271,192,1.0],[272,58,1.0],[272,63,19.0],[272,69,1.0],[273,8,1.0],[273,43,3.0],[273,73,10.0],[273,75,2.0],[273,82,1.0],[273,130,2.0],[274,3,3.0],[274,6,2.0],[274,14,1.0],[274,37,1.0],[274,41,10.0],[274,45,21.0],[274,48,1.0],[274,51,4.0],[274,55,85.0],[274,58,9.0],[274,59,4.0],[274,60,10.0],[274,63,13.0],[274,64,386.0],[274,65,7.0],[274,66,2.0],[274,67,13.0],[274,68,4.0],[274,69,12.0],[274,75,5.0],[274,79,2.0],[274,84,1.0],[274,87,1.0],[274,89,1.0],[274,108,3.0],[274,113,1.0],[274,129,2.0],[274,131,36.0],[274,143,1.0],[274,165,5.0],[274,178,2.0],[274,186,1.0],[275,38,1.0],[275,41,20.0],[275,45,1.0],[275,54,264.0],[275,58,3.0],[275,59,2.0],[275,64,1.0],[275,75,1.0],[275,84,29.0],[275,87,3.0],[275,89,3.0],[275,103,17.0],[275,110,1.0],[275,131,21.0],[275,137,24.0],[275,143,4.0],[275,152,15.0],[275,164,1.0],[275,201,2.0],[276,6,5.0],[276,8,6.0],[276,58,4.0],[276,62,9.0],[276,63,30.0],[276,66,3.0],[276,67,5.0],[276,68,9.0],[276,69,8.0],[276,75,6.0],[276,107,54.0],[276,110,1.0],[276,130,37.0],[276,131,11.0],[276,135,3.0],[276,136,2.0],[276,182,2.0],[276,183,5.0],[277,3,3.0],[277,14,5.0],[277,41,12.0],[277,45,1.0],[277,49,2.0],[277,55,6.0],[277,62,1.0],[277,68,6.0],[277,103,1.0],[277,135,4.0],[277,165,4.0],[278,9,4.0],[278,12,1.0],[278,15,5.0],[278,20,1.0],[278,38,2.0],[278,40,3.0],[278,43,3.0],[278,50,2.0],[278,108,1.0],[278,134,1.0],[278,193,2.0],[279,9,1.0],[279,15,1.0],[279,20,1.0],[279,36,1.0],[279,37,2.0],[279,40,4.0],[279,54,5.0],[279,86,4.0],[279,118,1.0],[279,127,2.0],[280,14,2.0],[280,15,2.0],[280,37,1.0],[280,40,1.0],[280,45,1.0],[280,46,3.0],[280,49,1.0],[280,54,9.0],[280,56,1.0],[280,73,1.0],[280,77,1.0],[280,84,1.0],[280,118,3.0],[281,0,2.0],[281,15,10.0],[281,36,2.0],[281,46,2.0],[281,56,1.0],[281,92,1.0],[281,115,1.0],[282,1,5.0],[282,3,12.0],[282,6,24.0],[282,8,6.0],[282,9,15.0],[282,20,1.0],[282,41,34.0],[282,63,20.0],[282,67,5.0],[282,68,13.0],[282,69,3.0],[282,79,4.0],[282,87,6.0],[282,91,2.0],[282,103,6.0],[282,107,92.0],[282,135,4.0],[282,142,4.0],[282,172,2.0],[282,185,3.0],[283,9,1.0],[283,40,14.0],[283,76,1.0],[283,139,2.0],[284,6,17.0],[284,69,1.0],[284,84,4.0],[284,103,2.0],[284,110,3.0],[284,131,4.0],[284,174,1.0],[285,1,2.0],[285,3,26.0],[285,6,28.0],[285,8,5.0],[285,27,2.0],[285,41,28.0],[285,54,3.0],[285,59,3.0],[285,63,13.0],[285,65,3.0],[285,66,10.0],[285,67,1.0],[285,68,5.0],[285,75,2.0],[285,78,1.0],[285,83,1.0],[285,87,1.0],[285,89,1.0],[285,91,9.0],[285,102,5.0],[285,107,40.0],[285,126,1.0],[285,129,3.0],[285,130,8.0],[285,131,17.0],[285,135,2.0],[285,149,1.0],[285,199,6.0],[286,6,7.0],[286,8,1.0],[286,41,26.0],[286,67,1.0],[286,87,1.0],[287,9,2.0],[287,10,1.0],[287,20,1.0],[287,41,1.0],[287,54,1.0],[287,73,2.0],[287,75,21.0],[287,77,2.0],[287,84,2.0],[287,91,2.0],[287,105,1.0],[287,120,2.0],[287,127,1.0],[287,132,2.0],[287,142,1.0],[287,174,1.0],[288,21,1.0],[288,24,1.0],[288,37,1.0],[288,40,9.0],[288,119,1.0],[288,160,2.0],[289,41,4.0],[289,73,6.0],[289,75,1.0],[289,90,2.0],[289,96,2.0],[289,156,1.0],[289,164,2.0],[290,4,1.0],[290,9,1.0],[290,10,3.0],[290,15,4.0],[290,16,1.0],[290,23,1.0],[290,25,1.0],[290,27,1.0],[290,32,1.0],[290,37,1.0],[290,38,2.0],[290,46,1.0],[290,74,1.0],[290,126,1.0],[290,150,1.0],[290,152,2.0],[290,181,3.0],[291,3,14.0],[291,4,3.0],[291,6,4.0],[291,7,2.0],[291,8,1.0],[291,10,1.0],[291,19,2.0],[291,20,4.0],[291,21,1.0],[291,32,5.0],[291,35,1.0],[291,37,8.0],[291,40,11.0],[291,41,31.0],[291,44,2.0],[291,47,3.0],[291,49,2.0],[291,52,1.0],[291,53,2.0],[291,59,2.0],[291,60,1.0],[291,62,5.0],[291,63,19.0],[291,64,11.0],[291,67,17.0],[291,69,1.0],[291,73,15.0],[291,79,4.0],[291,81,2.0],[291,82,4.0],[291,84,5.0],[291,87,4.0],[291,96,2.0],[291,99,2.0],[291,103,2.0],[291,111,10.0],[291,113,2.0],[291,115,1.0],[291,122,1.0],[291,126,2.0],[291,130,9.0],[291,134,8.0],[291,139,3.0],[291,152,2.0],[291,156,1.0],[291,159,1.0],[291,161,1.0],[291,162,5.0],[291,181,1.0],[291,189,6.0],[291,202,1.0],[291,203,2.0],[291,207,1.0],[291,217,1.0],[291,227,2.0],[292,3,3.0],[292,6,16.0],[292,75,12.0],[292,136,1.0],[292,173,1.0],[292,182,1.0],[293,3,3.0],[293,9,1.0],[293,14,1.0],[293,15,5.0],[293,24,3.0],[293,27,1.0],[293,32,1.0],[293,40,1.0],[293,43,2.0],[293,54,1.0],[293,55,1.0],[293,64,2.0],[293,74,1.0],[293,126,1.0],[294,6,11.0],[294,71,4.0],[295,2,4.0],[295,4,1.0],[295,10,4.0],[295,13,1.0],[295,20,2.0],[295,21,1.0],[295,32,4.0],[295,37,12.0],[295,40,14.0],[295,41,24.0],[295,44,3.0],[295,47,7.0],[295,48,4.0],[295,49,1.0],[295,53,4.0],[295,56,1.0],[295,59,3.0],[295,62,5.0],[295,63,18.0],[295,64,12.0],[295,67,19.0],[295,73,22.0],[295,79,3.0],[295,81,2.0],[295,82,3.0],[295,83,2.0],[295,84,1.0],[295,87,6.0],[295,93,2.0],[295,99,1.0],[295,103,5.0],[295,105,1.0],[295,108,1.0],[295,109,1.0],[295,111,12.0],[295,114,4.0],[295,115,1.0],[295,117,1.0],[295,121,1.0],[295,129,1.0],[295,131,1.0],[295,135,3.0],[295,139,1.0],[295,142,5.0],[295,152,2.0],[295,159,1.0],[295,161,2.0],[295,162,3.0],[295,166,1.0],[295,180,1.0],[295,189,4.0],[295,196,1.0],[295,202,2.0],[295,203,3.0],[295,207,1.0],[295,208,1.0],[296,6,12.0],[296,59,5.0],[296,66,5.0],[296,67,3.0],[297,6,4.0],[297,9,4.0],[297,15,3.0],[297,20,1.0],[297,27,1.0],[297,54,1.0],[297,72,1.0],[297,73,4.0],[297,118,1.0],[297,145,2.0],[298,14,3.0],[298,15,1.0],[298,19,4.0],[298,20,1.0],[298,22,1.0],[298,31,1.0],[298,40,11.0],[298,42,1.0],[298,46,5.0],[298,49,1.0],[298,56,5.0],[298,118,10.0],[298,121,3.0],[298,188,1.0],[298,212,1.0],[299,0,2.0],[299,2,1.0],[299,9,4.0],[299,10,3.0],[299,11,2.0],[299,12,1.0],[299,13,1.0],[299,15,48.0],[299,16,3.0],[299,17,2.0],[299,18,2.0],[299,19,2.0],[299,20,4.0],[299,21,3.0],[299,23,1.0],[299,25,3.0],[299,31,1.0],[299,32,11.0],[299,37,2.0],[299,38,1.0],[299,40,16.0],[299,42,1.0],[299,43,3.0],[299,45,2.0],[299,46,8.0],[299,47,2.0],[299,49,1.0],[299,54,4.0],[299,55,4.0],[299,56,1.0],[299,64,2.0],[299,70,4.0],[299,72,1.0],[299,73,9.0],[299,86,1.0],[299,90,2.0],[299,96,1.0],[299,111,1.0],[299,118,10.0],[299,119,6.0],[299,120,2.0],[299,123,1.0],[299,125,2.0],[299,126,2.0],[299,128,1.0],[299,132,2.0],[299,150,2.0],[299,172,2.0],[299,181,1.0],[299,191,2.0],[299,192,1.0],[299,202,1.0],[299,217,1.0],[299,226,1.0],[300,75,17.0],[300,77,2.0],[300,84,7.0],[301,1,3.0],[301,3,32.0],[301,6,6.0],[301,8,81.0],[301,59,6.0],[301,60,5.0],[301,62,1.0],[301,63,9.0],[301,66,5.0],[301,67,2.0],[301,68,1.0],[301,69,11.0],[301,75,39.0],[301,79,10.0],[301,91,4.0],[301,102,2.0],[301,103,6.0],[301,107,66.0],[301,130,9.0],[301,131,37.0],[301,135,10.0],[301,149,1.0],[302,1,1.0],[302,2,17.0],[302,7,1.0],[302,19,1.0],[302,32,24.0],[302,43,1.0],[302,44,2.0],[302,80,8.0],[302,86,2.0],[302,103,1.0],[302,108,3.0],[302,109,1.0],[302,114,3.0],[302,115,8.0],[302,128,1.0],[302,131,1.0],[302,138,1.0],[302,160,3.0],[302,187,4.0],[302,203,1.0],[302,215,1.0],[303,3,2.0],[303,6,3.0],[303,58,1.0],[303,59,8.0],[303,60,2.0],[303,62,4.0],[303,63,7.0],[303,64,6.0],[303,67,6.0],[303,68,1.0],[303,75,34.0],[303,84,3.0],[303,87,4.0],[303,110,3.0],[303,185,1.0],[303,199,2.0],[304,0,1.0],[304,9,3.0],[304,15,1.0],[304,18,2.0],[304,19,5.0],[304,21,1.0],[304,27,2.0],[304,40,3.0],[304,47,1.0],[304,54,6.0],[304,193,2.0],[305,15,4.0],[305,18,2.0],[305,26,2.0],[305,27,2.0],[305,37,3.0],[305,40,4.0],[305,45,3.0],[305,54,3.0],[305,55,1.0],[305,71,1.0],[305,74,2.0],[305,118,1.0],[305,119,1.0],[306,6,1.0],[306,62,1.0],[306,75,4.0],[306,82,1.0],[306,87,1.0],[306,108,1.0],[306,131,9.0],[306,133,1.0],[306,134,1.0],[307,3,18.0],[307,5,1.0],[307,6,9.0],[307,13,2.0],[307,14,2.0],[307,15,19.0],[307,18,1.0],[307,23,1.0],[307,27,10.0],[307,30,1.0],[307,33,2.0],[307,37,7.0],[307,38,3.0],[307,41,16.0],[307,42,2.0],[307,45,1.0],[307,46,2.0],[307,49,7.0],[307,54,1.0],[307,55,2.0],[307,63,25.0],[307,64,12.0],[307,67,5.0],[307,68,1.0],[307,69,1.0],[307,73,7.0],[307,75,24.0],[307,76,2.0],[307,79,1.0],[307,80,4.0],[307,82,4.0],[307,84,1.0],[307,95,1.0],[307,99,1.0],[307,100,2.0],[307,101,1.0],[307,103,1.0],[307,107,5.0],[307,108,3.0],[307,110,1.0],[307,111,1.0],[307,114,1.0],[307,118,5.0],[307,126,1.0],[307,130,8.0],[307,131,14.0],[307,140,1.0],[307,141,3.0],[307,142,1.0],[307,150,1.0],[307,165,1.0],[307,176,2.0],[307,180,4.0],[307,193,1.0],[307,200,2.0],[307,202,1.0],[308,9,15.0],[308,41,2.0],[308,46,1.0],[308,54,3.0],[308,75,1.0],[308,82,1.0],[309,1,22.0],[309,3,246.0],[309,6,732.0],[309,8,139.0],[309,9,32.0],[309,37,4.0],[309,41,796.0],[309,54,7.0],[309,56,2.0],[309,58,22.0],[309,59,21.0],[309,60,29.0],[309,61,5.0],[309,62,1.0],[309,63,211.0],[309,64,136.0],[309,65,33.0],[309,66,197.0],[309,67,101.0],[309,68,64.0],[309,69,82.0],[309,75,145.0],[309,79,68.0],[309,84,62.0],[309,87,155.0],[309,89,14.0],[309,91,13.0],[309,102,31.0],[309,103,67.0],[309,107,94.0],[309,129,10.0],[309,130,27.0],[309,131,23.0],[309,135,23.0],[309,136,49.0],[309,143,1.0],[309,149,2.0],[309,154,6.0],[309,173,3.0],[309,182,22.0],[309,184,1.0],[309,185,3.0],[309,199,6.0],[310,9,11.0],[310,14,1.0],[310,15,4.0],[310,18,2.0],[310,32,12.0],[310,37,8.0],[310,42,1.0],[310,49,3.0],[310,54,4.0],[310,64,4.0],[310,79,1.0],[310,87,7.0],[310,107,9.0],[310,118,2.0],[310,123,1.0],[310,151,4.0],[310,214,1.0],[311,3,1.0],[311,6,8.0],[311,41,4.0],[311,43,8.0],[311,46,1.0],[311,68,1.0],[311,107,2.0],[311,173,1.0],[312,1,5.0],[312,3,12.0],[312,6,14.0],[312,8,17.0],[312,41,31.0],[312,58,1.0],[312,65,21.0],[312,67,8.0],[312,75,5.0],[312,79,7.0],[312,102,6.0],[312,103,2.0],[312,130,13.0],[312,135,1.0],[312,136,3.0],[312,172,2.0],[313,55,1.0],[313,75,2.0],[313,107,13.0],[314,0,1.0],[314,2,1.0],[314,4,1.0],[314,6,1.0],[314,9,13.0],[314,10,4.0],[314,11,1.0],[314,12,9.0],[314,13,1.0],[314,14,7.0],[314,15,134.0],[314,16,5.0],[314,18,5.0],[314,19,1.0],[314,20,3.0],[314,21,11.0],[314,22,5.0],[314,23,5.0],[314,24,6.0],[314,25,1.0],[314,26,2.0],[314,27,6.0],[314,30,1.0],[314,32,46.0],[314,33,9.0],[314,36,11.0],[314,37,18.0],[314,40,52.0],[314,42,9.0],[314,45,2.0],[314,46,25.0],[314,47,5.0],[314,48,4.0],[314,49,13.0],[314,53,1.0],[314,54,15.0],[314,55,14.0],[314,56,2.0],[314,71,1.0],[314,72,1.0],[314,73,2.0],[314,74,5.0],[314,75,8.0],[314,76,2.0],[314,80,2.0],[314,81,1.0],[314,82,2.0],[314,90,4.0],[314,99,2.0],[314,106,1.0],[314,108,1.0],[314,111,1.0],[314,115,7.0],[314,118,38.0],[314,119,10.0],[314,123,5.0],[314,126,8.0],[314,127,6.0],[314,128,1.0],[314,140,1.0],[314,141,2.0],[314,145,1.0],[314,147,1.0],[314,150,2.0],[314,171,1.0],[314,174,1.0],[314,175,1.0],[314,178,1.0],[314,181,1.0],[314,192,8.0],[314,202,1.0],[315,3,5.0],[315,41,1.0],[315,49,2.0],[315,107,10.0],[316,12,3.0],[316,14,4.0],[316,15,8.0],[316,18,1.0],[316,21,1.0],[316,23,3.0],[316,27,1.0],[316,31,2.0],[316,32,16.0],[316,37,9.0],[316,42,2.0],[316,81,2.0],[316,106,1.0],[316,126,1.0],[316,132,1.0],[316,153,2.0],[316,187,1.0],[316,197,1.0],[317,3,2.0],[317,6,1.0],[317,66,1.0],[317,75,17.0],[317,107,199.0],[317,131,2.0],[318,64,5.0],[318,65,3.0],[318,75,15.0],[318,79,4.0],[318,84,2.0],[319,9,1.0],[319,14,1.0],[319,16,4.0],[319,24,1.0],[319,37,1.0],[319,40,4.0],[319,49,1.0],[319,100,1.0],[319,133,2.0],[319,139,1.0],[320,1,1.0],[320,6,1.0],[320,41,1.0],[320,46,1.0],[320,59,3.0],[320,66,2.0],[320,68,1.0],[320,69,1.0],[320,107,24.0],[320,129,1.0],[320,130,2.0],[320,131,8.0],[321,1,7.0],[321,3,58.0],[321,6,80.0],[321,8,41.0],[321,41,15.0],[321,45,1.0],[321,58,29.0],[321,59,59.0],[321,60,32.0],[321,63,166.0],[321,64,27.0],[321,65,28.0],[321,66,14.0],[321,67,64.0],[321,68,32.0],[321,69,44.0],[321,75,81.0],[321,79,16.0],[321,82,1.0],[321,84,121.0],[321,87,16.0],[321,91,6.0],[321,102,4.0],[321,103,8.0],[321,107,194.0],[321,110,1.0],[321,129,1.0],[321,130,6.0],[321,131,154.0],[321,135,2.0],[321,136,6.0],[321,142,8.0],[321,143,5.0],[321,149,3.0],[321,173,1.0],[321,183,10.0],[321,185,8.0],[321,199,1.0],[322,41,3.0],[322,64,51.0],[322,134,19.0],[323,0,2.0],[323,2,3.0],[323,4,3.0],[323,6,1.0],[323,9,4.0],[323,13,2.0],[323,15,4.0],[323,16,7.0],[323,18,2.0],[323,19,2.0],[323,21,3.0],[323,22,1.0],[323,23,1.0],[323,24,1.0],[323,27,1.0],[323,32,20.0],[323,33,2.0],[323,37,1.0],[323,38,2.0],[323,40,1.0],[323,42,2.0],[323,43,3.0],[323,45,3.0],[323,46,5.0],[323,47,2.0],[323,48,4.0],[323,49,1.0],[323,53,2.0],[323,54,2.0],[323,56,1.0],[323,63,8.0],[323,67,2.0],[323,68,1.0],[323,72,1.0],[323,76,1.0],[323,93,2.0],[323,107,1.0],[323,111,1.0],[323,118,3.0],[323,124,3.0],[323,125,1.0],[323,126,1.0],[323,128,1.0],[323,141,1.0],[323,145,6.0],[323,152,1.0],[323,171,2.0],[323,191,1.0],[323,193,3.0],[324,1,1.0],[324,18,2.0],[324,40,6.0],[324,41,1.0],[324,55,3.0],[324,65,1.0],[324,82,1.0],[324,85,2.0],[324,86,6.0],[324,87,5.0],[324,119,4.0],[325,0,1.0],[325,9,2.0],[325,11,1.0],[325,14,2.0],[325,15,16.0],[325,20,2.0],[325,22,4.0],[325,29,1.0],[325,32,1.0],[325,36,1.0],[325,37,4.0],[325,40,17.0],[325,42,1.0],[325,45,2.0],[325,46,11.0],[325,47,1.0],[325,48,1.0],[325,49,4.0],[325,54,1.0],[325,55,2.0],[325,56,1.0],[325,71,2.0],[325,73,15.0],[325,74,3.0],[325,76,1.0],[325,118,6.0],[325,119,2.0],[325,123,2.0],[325,146,1.0],[325,150,1.0],[325,152,1.0],[325,191,2.0],[325,199,2.0],[326,2,1.0],[326,9,1.0],[326,14,4.0],[326,43,18.0],[326,73,56.0],[327,75,6.0],[327,84,3.0],[327,154,11.0],[328,3,2.0],[328,6,1.0],[328,17,1.0],[328,30,3.0],[328,40,1.0],[328,41,14.0],[328,64,1.0],[328,66,2.0],[328,67,6.0],[328,73,2.0],[328,79,1.0],[328,88,9.0],[328,98,1.0],[328,99,3.0],[328,102,1.0],[328,107,1.0],[328,115,1.0],[328,124,1.0],[328,126,1.0],[328,161,1.0],[328,174,2.0],[329,1,8.0],[329,3,3.0],[329,6,13.0],[329,8,3.0],[329,37,1.0],[329,41,3.0],[329,47,1.0],[329,58,40.0],[329,59,130.0],[329,60,66.0],[329,62,7.0],[329,63,250.0],[329,64,99.0],[329,66,7.0],[329,67,49.0],[329,68,54.0],[329,69,10.0],[329,71,1.0],[329,75,16.0],[329,82,76.0],[329,84,2.0],[329,87,17.0],[329,102,13.0],[329,107,10.0],[329,124,6.0],[329,129,1.0],[329,130,25.0],[329,131,102.0],[329,134,171.0],[329,135,1.0],[329,138,2.0],[329,142,2.0],[329,143,1.0],[329,182,1.0],[329,183,17.0],[329,185,2.0],[330,3,16.0],[330,15,3.0],[330,27,1.0],[330,29,1.0],[330,60,1.0],[330,64,2.0],[330,67,1.0],[330,73,3.0],[330,91,4.0],[330,115,1.0],[330,120,4.0],[330,182,2.0],[330,188,1.0],[331,1,3.0],[331,6,164.0],[331,8,1.0],[331,41,1.0],[331,58,6.0],[331,62,7.0],[331,63,120.0],[331,67,18.0],[331,69,11.0],[331,75,13.0],[332,75,30.0],[333,3,2.0],[333,6,3.0],[333,9,9.0],[333,42,1.0],[333,54,9.0],[333,56,1.0],[333,64,16.0],[333,73,1.0],[333,75,6.0],[333,79,6.0],[333,119,2.0],[333,126,2.0],[333,132,1.0],[333,161,1.0],[333,171,1.0],[334,15,9.0],[334,16,2.0],[334,17,3.0],[334,18,1.0],[334,20,1.0],[334,21,3.0],[334,22,1.0],[334,23,3.0],[334,29,1.0],[334,31,1.0],[334,32,3.0],[334,33,4.0],[334,37,4.0],[334,41,3.0],[334,43,12.0],[334,44,2.0],[334,45,2.0],[334,46,3.0],[334,54,8.0],[334,56,2.0],[334,64,8.0],[334,67,3.0],[334,69,5.0],[334,82,4.0],[334,84,13.0],[334,90,3.0],[334,99,1.0],[334,118,2.0],[334,120,1.0],[334,126,2.0],[334,131,19.0],[334,141,1.0],[334,145,2.0],[334,147,1.0],[334,150,2.0],[334,153,1.0],[334,158,1.0],[334,164,2.0],[334,174,1.0],[334,192,2.0],[334,194,2.0],[334,228,1.0],[335,130,15.0],[336,2,2.0],[336,4,1.0],[336,5,1.0],[336,9,4.0],[336,10,2.0],[336,15,17.0],[336,18,1.0],[336,19,3.0],[336,20,1.0],[336,22,1.0],[336,24,1.0],[336,27,2.0],[336,36,1.0],[336,37,9.0],[336,40,11.0],[336,45,2.0],[336,46,5.0],[336,48,2.0],[336,49,1.0],[336,50,1.0],[336,54,2.0],[336,64,1.0],[336,74,1.0],[336,75,2.0],[336,81,1.0],[336,84,1.0],[336,90,1.0],[336,95,1.0],[336,100,1.0],[336,112,4.0],[336,118,3.0],[336,119,1.0],[336,120,1.0],[336,127,1.0],[336,142,1.0],[336,146,3.0],[336,147,1.0],[336,187,1.0],[336,214,1.0],[337,8,2.0],[337,67,1.0],[337,75,16.0],[338,8,4.0],[338,26,1.0],[338,27,3.0],[338,46,3.0],[338,64,16.0],[338,134,1.0],[339,14,3.0],[339,27,3.0],[339,54,4.0],[339,73,4.0],[339,134,1.0],[340,41,3.0],[340,58,1.0],[340,60,5.0],[340,64,3.0],[340,67,3.0],[340,69,1.0],[340,86,1.0],[340,109,2.0],[340,123,1.0],[340,140,1.0],[340,154,1.0],[340,182,1.0],[341,6,11.0],[341,63,4.0],[341,69,2.0],[341,103,1.0],[341,107,2.0],[341,131,6.0],[342,1,3.0],[342,3,44.0],[342,6,138.0],[342,7,3.0],[342,8,22.0],[342,9,1733.0],[342,10,25.0],[342,11,1.0],[342,12,3.0],[342,14,6.0],[342,15,27.0],[342,16,2.0],[342,17,9.0],[342,18,20.0],[342,19,2.0],[342,20,75.0],[342,21,1.0],[342,22,1.0],[342,23,8.0],[342,25,1.0],[342,26,12.0],[342,27,5.0],[342,28,2.0],[342,29,3.0],[342,31,1.0],[342,32,5.0],[342,33,2.0],[342,35,19.0],[342,36,15.0],[342,37,250.0],[342,40,84.0],[342,41,42.0],[342,42,56.0],[342,43,121.0],[342,45,5.0],[342,46,155.0],[342,47,1.0],[342,48,4.0],[342,53,302.0],[342,54,747.0],[342,55,3.0],[342,56,54.0],[342,59,13.0],[342,60,8.0],[342,63,159.0],[342,64,14.0],[342,65,24.0],[342,66,2.0],[342,67,22.0],[342,68,13.0],[342,69,18.0],[342,71,6.0],[342,72,1.0],[342,73,261.0],[342,74,7.0],[342,75,59.0],[342,76,2.0],[342,79,7.0],[342,80,1.0],[342,81,10.0],[342,82,317.0],[342,85,1.0],[342,86,15.0],[342,87,8.0],[342,89,7.0],[342,90,8.0],[342,91,2.0],[342,94,2.0],[342,96,2.0],[342,100,1.0],[342,103,1.0],[342,105,3.0],[342,107,63.0],[342,108,57.0],[342,110,35.0],[342,114,37.0],[342,115,6.0],[342,116,1.0],[342,118,37.0],[342,119,24.0],[342,121,14.0],[342,124,8.0],[342,125,17.0],[342,126,19.0],[342,127,21.0],[342,128,1.0],[342,130,17.0],[342,131,34.0],[342,132,6.0],[342,134,27.0],[342,135,3.0],[342,136,2.0],[342,137,2.0],[342,138,4.0],[342,139,7.0],[342,141,11.0],[342,146,3.0],[342,147,11.0],[342,148,2.0],[342,150,11.0],[342,151,4.0],[342,153,3.0],[342,155,9.0],[342,157,1.0],[342,160,1.0],[342,168,3.0],[342,171,9.0],[342,172,5.0],[342,174,122.0],[342,175,2.0],[342,176,1.0],[342,181,1.0],[342,182,2.0],[342,187,1.0],[342,188,2.0],[342,189,48.0],[342,191,3.0],[342,195,3.0],[342,202,3.0],[342,208,2.0],[342,211,1.0],[342,213,2.0],[342,215,1.0],[342,220,2.0],[343,6,2.0],[343,18,4.0],[343,34,1.0],[343,40,6.0],[343,43,3.0],[343,54,2.0],[343,55,10.0],[343,59,1.0],[343,60,2.0],[343,63,1.0],[343,65,1.0],[343,76,2.0],[343,79,1.0],[343,82,3.0],[343,84,1.0],[343,86,9.0],[343,87,10.0],[343,103,2.0],[343,105,3.0],[343,107,2.0],[343,119,10.0],[343,143,1.0],[343,146,7.0],[343,201,1.0],[343,202,3.0],[344,6,5.0],[344,66,1.0],[344,107,14.0],[345,36,3.0],[345,69,1.0],[345,91,2.0],[345,96,3.0],[345,100,37.0],[345,112,3.0],[345,143,1.0],[345,193,2.0],[346,3,8.0],[346,41,1.0],[346,66,4.0],[346,228,4.0],[347,1,4.0],[347,3,39.0],[347,6,49.0],[347,8,1.0],[347,69,2.0],[347,79,6.0],[348,9,1.0],[348,10,2.0],[348,14,1.0],[348,15,7.0],[348,40,5.0],[348,45,1.0],[348,46,1.0],[348,49,2.0],[348,54,5.0],[348,71,2.0],[348,123,1.0],[349,1,1.0],[349,6,6.0],[349,8,3.0],[349,10,1.0],[349,20,1.0],[349,29,1.0],[349,32,4.0],[349,37,6.0],[349,40,3.0],[349,41,5.0],[349,53,1.0],[349,59,4.0],[349,63,4.0],[349,64,5.0],[349,66,2.0],[349,67,3.0],[349,73,3.0],[349,75,6.0],[349,77,1.0],[349,79,2.0],[349,84,45.0],[349,87,2.0],[349,111,2.0],[349,113,1.0],[349,123,2.0],[349,131,12.0],[349,135,1.0],[349,172,1.0],[350,41,15.0],[351,3,12.0],[351,6,2.0],[351,8,1.0],[351,9,26.0],[351,27,2.0],[351,37,4.0],[351,41,2.0],[351,42,1.0],[351,46,6.0],[351,54,17.0],[351,56,1.0],[351,64,3.0],[351,65,1.0],[351,66,3.0],[351,73,1.0],[351,75,2.0],[351,80,1.0],[351,109,1.0],[351,119,2.0],[351,212,1.0],[351,214,1.0],[352,3,1.0],[352,6,16.0],[352,8,1.0],[352,64,3.0],[352,75,1.0],[352,84,13.0],[352,107,8.0],[352,110,2.0],[352,114,1.0],[352,180,1.0],[352,185,1.0],[353,13,1.0],[353,15,6.0],[353,18,1.0],[353,20,1.0],[353,22,1.0],[353,23,2.0],[353,27,1.0],[353,37,3.0],[353,40,3.0],[353,47,1.0],[353,54,2.0],[353,74,1.0],[353,118,1.0],[353,126,1.0],[353,145,1.0],[353,147,1.0],[353,172,1.0],[354,1,6.0],[354,3,18.0],[354,6,5.0],[354,8,6.0],[354,63,5.0],[354,64,2.0],[354,66,6.0],[354,67,2.0],[354,68,5.0],[354,69,2.0],[354,91,3.0],[354,103,1.0],[354,107,90.0],[354,131,3.0],[354,135,8.0],[354,136,12.0],[354,183,4.0],[355,10,1.0],[355,13,1.0],[355,14,3.0],[355,15,5.0],[355,17,2.0],[355,21,1.0],[355,32,2.0],[355,36,2.0],[355,37,3.0],[355,42,1.0],[355,52,3.0],[355,54,2.0],[355,74,1.0],[355,118,6.0],[355,126,1.0],[355,153,1.0],[356,9,1.0],[356,15,4.0],[356,27,1.0],[356,31,5.0],[356,43,1.0],[356,46,2.0],[356,49,1.0],[356,56,1.0],[356,80,1.0],[357,7,3.0],[357,8,2.0],[357,15,3.0],[357,19,1.0],[357,24,1.0],[357,40,4.0],[357,55,1.0],[358,6,3.0],[358,61,1.0],[358,75,11.0],[358,107,5.0],[359,2,1.0],[359,10,2.0],[359,19,1.0],[359,29,1.0],[359,35,2.0],[359,37,7.0],[359,40,5.0],[359,41,3.0],[359,47,1.0],[359,48,3.0],[359,49,3.0],[359,63,2.0],[359,64,2.0],[359,67,4.0],[359,69,1.0],[359,73,5.0],[359,82,1.0],[359,84,1.0],[359,87,1.0],[359,106,1.0],[359,111,4.0],[359,126,2.0],[359,142,2.0],[359,143,1.0],[359,162,2.0],[359,175,1.0],[359,178,1.0],[359,202,1.0],[359,204,1.0],[360,22,3.0],[360,25,1.0],[360,26,1.0],[360,37,2.0],[360,40,17.0],[360,42,1.0],[360,73,2.0],[360,119,10.0],[360,127,2.0],[360,162,1.0],[361,75,18.0],[361,77,1.0],[362,4,8.0],[362,9,1.0],[362,12,1.0],[362,14,2.0],[362,15,6.0],[362,17,2.0],[362,20,1.0],[362,24,1.0],[362,26,1.0],[362,27,5.0],[362,29,1.0],[362,31,1.0],[362,34,1.0],[362,37,1.0],[362,40,37.0],[362,42,5.0],[362,46,2.0],[362,48,4.0],[362,49,6.0],[362,54,10.0],[362,55,1.0],[362,56,8.0],[362,57,2.0],[362,64,8.0],[362,74,2.0],[362,75,4.0],[362,82,1.0],[362,111,1.0],[362,118,7.0],[362,119,8.0],[362,126,1.0],[362,150,1.0],[362,178,1.0],[362,214,1.0],[363,42,2.0],[363,43,1.0],[363,54,6.0],[363,130,6.0],[364,1,5.0],[364,3,36.0],[364,6,10.0],[364,8,3.0],[364,41,9.0],[364,58,29.0],[364,59,43.0],[364,60,32.0],[364,62,14.0],[364,63,126.0],[364,64,8.0],[364,65,3.0],[364,66,2.0],[364,67,31.0],[364,68,25.0],[364,69,15.0],[364,73,2.0],[364,75,15.0],[364,79,7.0],[364,84,14.0],[364,87,3.0],[364,102,5.0],[364,103,7.0],[364,107,70.0],[364,110,1.0],[364,130,2.0],[364,131,50.0],[364,135,2.0],[364,136,1.0],[364,142,1.0],[364,143,1.0],[364,149,2.0],[364,182,1.0],[364,183,5.0],[364,199,4.0],[365,3,15.0],[365,6,22.0],[365,8,21.0],[365,9,5.0],[365,20,1.0],[365,37,8.0],[365,39,1.0],[365,40,2.0],[365,41,24.0],[365,49,1.0],[365,54,70.0],[365,59,3.0],[365,60,4.0],[365,63,6.0],[365,64,19.0],[365,66,3.0],[365,67,6.0],[365,68,7.0],[365,69,9.0],[365,73,2.0],[365,75,80.0],[365,77,1.0],[365,79,3.0],[365,81,2.0],[365,84,20.0],[365,87,3.0],[365,89,2.0],[365,91,1.0],[365,103,2.0],[365,106,1.0],[365,107,106.0],[365,109,1.0],[365,119,1.0],[365,126,1.0],[365,129,1.0],[365,131,17.0],[365,132,4.0],[365,135,2.0],[365,137,8.0],[365,149,2.0],[365,182,1.0],[365,199,1.0],[365,202,1.0],[366,59,1.0],[366,60,3.0],[366,63,4.0],[366,67,1.0],[366,68,1.0],[366,82,1.0],[366,87,1.0],[366,131,4.0],[366,134,6.0],[367,6,2.0],[367,8,3.0],[367,54,1.0],[367,63,2.0],[367,67,4.0],[367,68,1.0],[367,69,6.0],[367,84,5.0],[367,91,1.0],[367,102,1.0],[367,103,4.0],[367,107,39.0],[367,131,3.0],[367,135,7.0],[368,15,2.0],[368,17,1.0],[368,26,2.0],[368,46,1.0],[368,75,10.0],[368,77,4.0],[368,84,2.0],[368,115,1.0],[368,152,3.0],[368,155,1.0],[368,192,1.0],[369,3,40.0],[369,6,3.0],[369,8,3.0],[369,41,9.0],[369,55,1.0],[369,63,4.0],[369,67,1.0],[369,68,3.0],[369,69,2.0],[369,75,1.0],[369,91,3.0],[369,102,5.0],[369,107,38.0],[369,131,16.0],[369,135,1.0],[370,3,27.0],[371,2,1.0],[371,11,2.0],[371,40,13.0],[371,75,10.0],[371,123,1.0],[372,8,2.0],[372,41,1.0],[372,46,2.0],[372,54,13.0],[372,75,9.0],[372,110,7.0],[373,75,16.0],[373,77,4.0],[373,84,2.0],[373,87,1.0],[373,107,2.0],[373,136,1.0],[374,1,1.0],[374,6,8.0],[374,107,1.0],[374,130,9.0],[375,1,15.0],[375,3,25.0],[375,6,72.0],[375,8,32.0],[375,41,35.0],[375,60,2.0],[375,61,3.0],[375,65,31.0],[375,66,4.0],[375,67,2.0],[375,68,4.0],[375,69,15.0],[375,75,31.0],[375,84,73.0],[375,103,11.0],[375,107,21.0],[375,109,4.0],[375,110,2.0],[375,130,2.0],[375,135,1.0],[375,182,4.0],[376,2,1.0],[376,9,2.0],[376,20,2.0],[376,24,1.0],[376,31,1.0],[376,45,2.0],[376,49,2.0],[376,55,1.0],[376,73,5.0],[376,81,1.0],[376,90,2.0],[376,172,3.0],[377,15,3.0],[377,75,10.0],[377,118,9.0],[378,0,1.0],[378,15,1.0],[378,23,1.0],[378,40,5.0],[378,46,2.0],[378,54,4.0],[378,118,2.0],[378,150,1.0],[378,181,1.0],[378,186,1.0],[378,191,1.0],[378,192,1.0],[378,216,2.0],[379,9,5.0],[379,15,4.0],[379,34,1.0],[379,40,1.0],[379,42,1.0],[379,53,1.0],[379,54,9.0],[379,153,3.0],[379,191,2.0],[380,9,6.0],[380,14,5.0],[380,20,1.0],[380,21,1.0],[380,23,1.0],[380,24,1.0],[380,26,4.0],[380,37,1.0],[380,46,1.0],[380,54,1.0],[380,122,1.0],[380,132,2.0],[380,157,1.0],[381,8,33.0],[381,14,1.0],[381,109,16.0],[381,135,10.0],[382,9,1.0],[382,15,5.0],[382,16,2.0],[382,21,2.0],[382,32,2.0],[382,37,2.0],[382,38,1.0],[382,42,1.0],[382,43,1.0],[382,49,1.0],[382,53,1.0],[382,68,2.0],[382,73,1.0],[382,84,1.0],[382,100,1.0],[382,131,4.0],[382,141,1.0],[382,145,1.0],[382,159,1.0],[382,199,1.0],[382,213,2.0],[383,1,1.0],[383,15,6.0],[383,32,2.0],[383,37,2.0],[383,73,3.0],[383,82,1.0],[383,118,1.0],[383,131,2.0],[383,159,1.0],[383,213,1.0],[384,1,5.0],[384,2,17.0],[384,3,19.0],[384,4,2.0],[384,6,47.0],[384,7,8.0],[384,8,13.0],[384,9,32.0],[384,10,1.0],[384,11,1.0],[384,15,4.0],[384,16,3.0],[384,18,26.0],[384,19,1.0],[384,20,2.0],[384,24,1.0],[384,25,1.0],[384,27,8.0],[384,28,1.0],[384,32,16.0],[384,36,1.0],[384,38,2.0],[384,40,255.0],[384,41,20.0],[384,42,1.0],[384,43,11.0],[384,45,4.0],[384,52,2.0],[384,53,2.0],[384,54,64.0],[384,55,39.0],[384,58,6.0],[384,59,25.0],[384,60,21.0],[384,62,42.0],[384,63,74.0],[384,64,115.0],[384,65,10.0],[384,66,13.0],[384,67,23.0],[384,68,18.0],[384,69,22.0],[384,70,1.0],[384,71,42.0],[384,73,58.0],[384,75,36.0],[384,76,1.0],[384,77,1.0],[384,78,7.0],[384,79,39.0],[384,80,28.0],[384,82,42.0],[384,84,42.0],[384,85,6.0],[384,86,128.0],[384,87,90.0],[384,88,20.0],[384,89,1.0],[384,90,4.0],[384,91,3.0],[384,92,1.0],[384,94,4.0],[384,96,2.0],[384,103,14.0],[384,105,23.0],[384,107,67.0],[384,108,44.0],[384,110,1.0],[384,114,49.0],[384,115,2.0],[384,119,24.0],[384,120,1.0],[384,121,2.0],[384,124,11.0],[384,125,4.0],[384,129,4.0],[384,130,28.0],[384,131,16.0],[384,133,1.0],[384,134,282.0],[384,136,2.0],[384,137,2.0],[384,138,8.0],[384,143,1.0],[384,146,19.0],[384,148,2.0],[384,149,1.0],[384,151,12.0],[384,152,2.0],[384,153,2.0],[384,159,1.0],[384,160,1.0],[384,161,4.0],[384,164,3.0],[384,165,2.0],[384,174,23.0],[384,178,1.0],[384,181,3.0],[384,182,2.0],[384,183,7.0],[384,184,2.0],[384,185,2.0],[384,188,1.0],[384,201,4.0],[384,203,1.0],[384,209,2.0],[384,216,1.0],[384,220,1.0],[385,2,3.0],[385,4,32.0],[385,8,1.0],[385,9,1.0],[385,16,5.0],[385,19,2.0],[385,28,6.0],[385,31,25.0],[385,34,1.0],[385,36,1.0],[385,40,42.0],[385,41,117.0],[385,42,27.0],[385,43,7.0],[385,47,18.0],[385,48,25.0],[385,53,5.0],[385,56,1.0],[385,57,8.0],[385,58,1.0],[385,59,1.0],[385,61,3.0],[385,63,2.0],[385,64,3.0],[385,66,4.0],[385,69,5.0],[385,72,6.0],[385,74,42.0],[385,77,4.0],[385,79,1.0],[385,81,2.0],[385,82,21.0],[385,85,24.0],[385,88,7.0],[385,89,7.0],[385,90,2.0],[385,91,2.0],[385,93,9.0],[385,94,2.0],[385,96,1.0],[385,99,1.0],[385,102,1.0],[385,104,3.0],[385,107,2.0],[385,108,12.0],[385,109,1.0],[385,113,32.0],[385,114,43.0],[385,115,54.0],[385,117,2.0],[385,121,36.0],[385,124,1.0],[385,129,48.0],[385,130,56.0],[385,132,2.0],[385,136,3.0],[385,138,27.0],[385,139,12.0],[385,140,1.0],[385,141,2.0],[385,142,100.0],[385,143,15.0],[385,146,1.0],[385,147,2.0],[385,148,1.0],[385,149,7.0],[385,151,6.0],[385,156,4.0],[385,158,47.0],[385,160,1.0],[385,162,11.0],[385,163,1.0],[385,165,1.0],[385,166,1.0],[385,169,40.0],[385,172,11.0],[385,173,5.0],[385,174,1.0],[385,175,8.0],[385,176,9.0],[385,178,35.0],[385,180,5.0],[385,183,3.0],[385,185,7.0],[385,186,3.0],[385,187,2.0],[385,189,59.0],[385,193,4.0],[385,196,1.0],[385,199,5.0],[385,203,6.0],[385,205,5.0],[385,206,9.0],[385,207,1.0],[385,209,13.0],[385,211,2.0],[385,212,125.0],[385,213,73.0],[385,217,4.0],[385,222,2.0],[385,227,4.0],[386,37,1.0],[386,75,10.0],[386,84,4.0],[387,55,1.0],[387,63,1.0],[387,64,10.0],[387,65,1.0],[387,69,1.0],[387,74,1.0],[387,75,1.0],[388,10,2.0],[388,21,2.0],[388,37,3.0],[388,49,2.0],[388,119,2.0],[388,152,5.0],[388,163,2.0],[389,1,1.0],[389,6,6.0],[389,8,15.0],[389,41,16.0],[389,63,5.0],[389,66,2.0],[389,68,4.0],[389,75,11.0],[389,79,2.0],[389,91,6.0],[389,131,15.0],[390,9,6.0],[390,10,1.0],[390,15,1.0],[390,37,2.0],[390,46,2.0],[390,48,1.0],[390,53,3.0],[390,54,3.0],[390,67,1.0],[390,73,3.0],[390,82,1.0],[390,87,1.0],[390,107,2.0],[390,131,1.0],[390,134,1.0],[390,174,1.0],[390,191,1.0],[391,9,3.0],[391,15,10.0],[391,19,1.0],[391,20,1.0],[391,27,2.0],[391,32,6.0],[391,33,5.0],[391,54,3.0],[391,82,1.0],[391,127,1.0],[391,160,1.0],[391,174,1.0],[392,75,13.0],[392,77,1.0],[392,84,3.0],[393,2,5.0],[393,7,1.0],[393,9,5.0],[393,10,1.0],[393,14,2.0],[393,15,18.0],[393,20,1.0],[393,21,1.0],[393,22,1.0],[393,24,1.0],[393,26,1.0],[393,32,7.0],[393,33,1.0],[393,34,1.0],[393,37,2.0],[393,39,2.0],[393,46,2.0],[393,73,2.0],[393,75,7.0],[393,95,1.0],[393,115,8.0],[393,121,3.0],[393,128,1.0],[393,153,2.0],[393,187,3.0],[393,192,2.0],[394,6,6.0],[394,39,1.0],[394,54,3.0],[394,55,2.0],[394,75,7.0],[394,193,3.0],[395,6,11.0],[395,41,9.0],[395,66,1.0],[395,163,1.0],[396,6,87.0],[396,58,2.0],[396,59,2.0],[396,62,6.0],[396,63,24.0],[396,67,13.0],[396,69,7.0],[396,75,2.0],[396,84,5.0],[396,103,6.0],[396,107,5.0],[396,143,2.0],[397,3,5.0],[397,8,3.0],[397,41,1.0],[397,67,1.0],[397,75,1.0],[397,107,1.0],[397,110,14.0],[398,9,5.0],[398,10,2.0],[398,15,25.0],[398,23,1.0],[398,24,2.0],[398,30,1.0],[398,31,3.0],[398,32,12.0],[398,37,2.0],[398,40,5.0],[398,45,4.0],[398,46,4.0],[398,55,3.0],[398,118,11.0],[398,126,2.0],[398,132,1.0],[398,150,2.0],[398,193,1.0],[399,3,22.0],[399,6,15.0],[399,8,3.0],[399,27,4.0],[399,41,36.0],[399,58,11.0],[399,59,6.0],[399,60,11.0],[399,61,3.0],[399,62,1.0],[399,63,21.0],[399,64,15.0],[399,65,50.0],[399,66,8.0],[399,67,5.0],[399,68,1.0],[399,75,28.0],[399,79,8.0],[399,84,34.0],[399,87,18.0],[399,91,5.0],[399,102,3.0],[399,103,9.0],[399,107,180.0],[399,131,45.0],[399,145,2.0],[399,199,2.0],[400,0,1.0],[400,9,1.0],[400,10,2.0],[400,15,8.0],[400,37,3.0],[400,46,1.0],[400,54,3.0],[400,56,2.0],[400,74,1.0],[400,82,2.0],[400,86,4.0],[400,152,1.0],[401,8,1.0],[401,9,6.0],[401,32,5.0],[401,36,1.0],[401,43,4.0],[401,53,4.0],[401,54,4.0],[401,61,1.0],[401,67,2.0],[401,71,4.0],[401,75,2.0],[401,78,1.0],[401,81,5.0],[401,82,2.0],[401,86,8.0],[401,90,2.0],[401,95,1.0],[401,103,2.0],[401,108,10.0],[401,114,8.0],[401,122,1.0],[401,125,1.0],[401,130,7.0],[401,134,51.0],[401,136,1.0],[401,138,3.0],[401,159,4.0],[401,174,41.0],[402,15,2.0],[402,21,2.0],[402,27,1.0],[402,32,1.0],[402,43,1.0],[402,46,1.0],[402,49,1.0],[402,54,3.0],[402,56,1.0],[402,105,1.0],[402,118,1.0],[402,125,1.0],[402,126,1.0],[403,74,1.0],[403,78,17.0],[404,3,2.0],[404,6,3.0],[404,41,4.0],[404,63,1.0],[404,84,1.0],[404,102,1.0],[404,103,2.0],[404,107,11.0],[404,131,2.0],[404,134,5.0],[405,9,5.0],[405,10,2.0],[405,14,1.0],[405,15,1.0],[405,20,3.0],[405,40,4.0],[405,45,1.0],[405,54,3.0],[405,118,3.0],[405,119,2.0],[405,123,2.0],[405,134,1.0],[406,6,15.0],[406,11,2.0],[406,41,12.0],[406,59,1.0],[406,63,7.0],[406,66,1.0],[406,67,4.0],[406,75,14.0],[406,103,3.0],[406,107,9.0],[406,131,4.0],[406,136,1.0],[406,185,1.0],[407,1,3.0],[407,3,1.0],[407,6,21.0],[407,8,8.0],[407,41,7.0],[407,45,1.0],[407,54,26.0],[407,58,3.0],[407,59,10.0],[407,60,6.0],[407,63,12.0],[407,64,8.0],[407,66,4.0],[407,67,10.0],[407,68,7.0],[407,69,3.0],[407,73,4.0],[407,75,1.0],[407,82,2.0],[407,84,7.0],[407,87,3.0],[407,88,3.0],[407,91,3.0],[407,102,1.0],[407,103,1.0],[407,107,62.0],[407,130,1.0],[407,131,8.0],[407,134,4.0],[407,135,9.0],[407,137,4.0],[407,143,3.0],[407,182,1.0],[407,183,1.0],[408,1,3.0],[408,3,7.0],[408,6,13.0],[408,8,22.0],[408,39,1.0],[408,41,55.0],[408,63,15.0],[408,64,5.0],[408,65,5.0],[408,66,14.0],[408,67,3.0],[408,68,10.0],[408,69,20.0],[408,75,21.0],[408,79,2.0],[408,87,15.0],[408,91,19.0],[408,102,12.0],[408,103,7.0],[408,107,144.0],[408,113,1.0],[408,131,180.0],[408,135,9.0],[408,136,5.0],[408,183,1.0],[408,199,1.0],[408,205,1.0],[409,0,1.0],[409,1,5.0],[409,3,112.0],[409,6,90.0],[409,8,64.0],[409,9,2.0],[409,24,1.0],[409,30,1.0],[409,33,1.0],[409,41,74.0],[409,43,2.0],[409,47,4.0],[409,53,1.0],[409,56,2.0],[409,58,1.0],[409,59,7.0],[409,60,6.0],[409,62,6.0],[409,63,21.0],[409,64,26.0],[409,65,40.0],[409,66,15.0],[409,67,21.0],[409,68,5.0],[409,69,62.0],[409,72,1.0],[409,73,4.0],[409,75,54.0],[409,77,1.0],[409,79,1.0],[409,80,3.0],[409,82,3.0],[409,83,1.0],[409,84,25.0],[409,87,2.0],[409,89,1.0],[409,91,44.0],[409,99,1.0],[409,102,15.0],[409,103,12.0],[409,107,203.0],[409,108,1.0],[409,110,4.0],[409,114,2.0],[409,124,2.0],[409,125,2.0],[409,129,2.0],[409,130,20.0],[409,131,185.0],[409,134,1.0],[409,135,39.0],[409,136,8.0],[409,139,1.0],[409,141,2.0],[409,142,2.0],[409,143,1.0],[409,147,1.0],[409,154,9.0],[409,155,1.0],[409,173,1.0],[409,182,2.0],[409,183,4.0],[409,184,1.0],[409,185,6.0],[409,213,1.0],[410,2,2.0],[410,12,2.0],[410,15,5.0],[410,23,1.0],[410,24,2.0],[410,29,1.0],[410,31,1.0],[410,46,2.0],[410,74,2.0],[410,118,2.0],[410,147,2.0],[410,208,2.0],[411,3,4.0],[411,6,16.0],[411,8,24.0],[411,41,4.0],[411,60,3.0],[411,63,4.0],[411,66,1.0],[411,67,6.0],[411,68,1.0],[411,69,10.0],[411,75,35.0],[411,79,2.0],[411,102,3.0],[411,103,4.0],[411,107,14.0],[411,109,1.0],[411,131,44.0],[412,3,17.0],[412,6,11.0],[412,65,1.0],[412,67,3.0],[412,75,2.0],[412,103,2.0],[412,107,28.0],[412,135,1.0],[412,149,1.0],[412,152,12.0],[413,3,8.0],[413,84,8.0],[413,107,2.0],[413,130,4.0],[413,135,1.0],[414,15,8.0],[414,22,1.0],[414,84,9.0],[415,3,13.0],[415,15,2.0],[416,3,15.0],[416,10,2.0],[416,11,2.0],[416,12,5.0],[416,15,36.0],[416,20,1.0],[416,21,5.0],[416,23,1.0],[416,24,4.0],[416,27,1.0],[416,32,6.0],[416,36,1.0],[416,37,2.0],[416,40,4.0],[416,43,1.0],[416,46,10.0],[416,54,4.0],[416,56,7.0],[416,70,1.0],[416,75,19.0],[416,84,1.0],[416,109,4.0],[416,118,35.0],[416,126,1.0],[416,130,1.0],[416,192,1.0],[416,193,2.0],[417,6,9.0],[417,63,2.0],[417,64,5.0],[417,135,1.0],[418,6,7.0],[418,75,1.0],[418,84,5.0],[418,107,16.0],[419,9,2.0],[419,10,1.0],[419,13,2.0],[419,24,1.0],[419,25,1.0],[419,32,1.0],[419,49,1.0],[419,54,2.0],[419,55,1.0],[419,56,8.0],[419,94,1.0],[419,118,6.0],[419,119,3.0],[419,120,4.0],[419,127,2.0],[420,65,9.0],[420,75,17.0],[421,37,2.0],[421,75,10.0],[421,84,5.0],[421,145,1.0],[422,3,14.0],[422,6,8.0],[422,66,9.0],[422,107,2.0],[422,142,1.0],[423,75,25.0],[423,77,16.0],[423,84,16.0],[423,102,6.0],[423,109,4.0],[423,154,1.0],[424,22,1.0],[424,37,7.0],[424,46,2.0],[424,75,4.0],[424,119,1.0],[424,132,1.0],[425,6,13.0],[425,87,2.0],[426,10,1.0],[426,15,18.0],[426,16,1.0],[426,21,1.0],[426,32,21.0],[426,33,1.0],[426,37,9.0],[426,38,1.0],[426,43,9.0],[426,44,1.0],[426,46,8.0],[426,49,2.0],[426,54,4.0],[426,56,2.0],[426,82,7.0],[426,85,1.0],[426,94,1.0],[426,115,1.0],[426,117,1.0],[426,125,1.0],[426,137,1.0],[426,139,3.0],[426,147,2.0],[426,164,1.0],[427,9,9.0],[427,10,3.0],[427,14,1.0],[427,15,15.0],[427,20,1.0],[427,22,1.0],[427,23,2.0],[427,27,2.0],[427,31,3.0],[427,37,3.0],[427,40,19.0],[427,43,1.0],[427,49,1.0],[427,54,2.0],[427,55,2.0],[427,73,4.0],[427,74,1.0],[427,75,3.0],[427,94,2.0],[427,109,5.0],[427,118,1.0],[427,119,2.0],[427,127,1.0],[427,130,1.0],[427,132,1.0],[427,147,1.0],[427,150,1.0],[427,178,1.0],[427,214,2.0],[428,15,3.0],[428,18,1.0],[428,23,1.0],[428,37,3.0],[428,45,2.0],[428,46,1.0],[428,54,2.0],[428,90,1.0],[428,170,2.0],[428,172,1.0],[428,202,1.0],[429,6,13.0],[429,8,6.0],[429,41,3.0],[429,65,9.0],[429,67,5.0],[429,75,9.0],[429,79,5.0],[429,87,6.0],[429,107,1.0],[429,131,8.0],[429,135,1.0],[430,6,62.0],[430,9,6.0],[430,20,1.0],[430,37,31.0],[430,49,2.0],[430,54,5.0],[430,55,2.0],[430,84,17.0],[430,103,5.0],[430,109,3.0],[430,135,1.0],[430,142,1.0],[431,0,1.0],[431,1,2.0],[431,3,13.0],[431,6,1.0],[431,18,2.0],[431,60,1.0],[431,75,2.0],[431,79,1.0],[431,107,9.0],[431,131,7.0],[431,137,1.0],[431,142,1.0],[432,2,1.0],[432,15,5.0],[432,17,1.0],[432,19,1.0],[432,32,14.0],[432,37,4.0],[432,42,3.0],[432,45,1.0],[432,46,1.0],[432,49,1.0],[432,53,1.0],[432,55,4.0],[432,88,1.0],[432,100,1.0],[432,103,2.0],[432,118,1.0],[432,134,2.0],[432,171,1.0],[432,174,3.0],[432,192,2.0],[433,0,3.0],[433,4,1.0],[433,9,5.0],[433,11,3.0],[433,14,3.0],[433,15,10.0],[433,16,1.0],[433,18,2.0],[433,32,24.0],[433,34,1.0],[433,35,3.0],[433,46,9.0],[433,49,4.0],[433,54,5.0],[433,74,2.0],[433,75,11.0],[433,84,1.0],[433,90,1.0],[433,94,1.0],[433,95,1.0],[433,104,1.0],[433,115,2.0],[433,118,3.0],[433,125,1.0],[433,128,2.0],[433,134,1.0],[433,144,1.0],[433,147,1.0],[433,154,1.0],[433,171,1.0],[433,191,1.0],[433,199,2.0],[434,1,21.0],[434,2,3.0],[434,3,99.0],[434,4,1.0],[434,5,1.0],[434,6,14.0],[434,8,5.0],[434,9,2.0],[434,10,1.0],[434,13,3.0],[434,14,2.0],[434,16,12.0],[434,18,2.0],[434,20,2.0],[434,23,1.0],[434,24,3.0],[434,25,1.0],[434,26,1.0],[434,27,1.0],[434,29,1.0],[434,30,2.0],[434,31,1.0],[434,32,35.0],[434,33,6.0],[434,34,2.0],[434,37,21.0],[434,38,1.0],[434,40,4.0],[434,41,10.0],[434,42,1.0],[434,43,47.0],[434,44,2.0],[434,46,2.0],[434,48,1.0],[434,49,1.0],[434,52,1.0],[434,53,3.0],[434,54,7.0],[434,56,1.0],[434,58,1.0],[434,59,5.0],[434,60,4.0],[434,63,36.0],[434,64,27.0],[434,65,43.0],[434,66,4.0],[434,67,6.0],[434,68,8.0],[434,69,1.0],[434,71,2.0],[434,72,1.0],[434,73,49.0],[434,74,3.0],[434,75,57.0],[434,77,2.0],[434,78,88.0],[434,79,8.0],[434,80,10.0],[434,81,1.0],[434,82,4.0],[434,84,53.0],[434,85,1.0],[434,86,5.0],[434,87,3.0],[434,88,1.0],[434,89,4.0],[434,90,1.0],[434,91,7.0],[434,94,1.0],[434,97,1.0],[434,99,3.0],[434,102,9.0],[434,103,12.0],[434,106,2.0],[434,107,59.0],[434,108,5.0],[434,109,1.0],[434,110,1.0],[434,111,1.0],[434,114,6.0],[434,115,1.0],[434,119,10.0],[434,125,1.0],[434,126,5.0],[434,129,1.0],[434,130,12.0],[434,131,40.0],[434,133,3.0],[434,134,3.0],[434,135,4.0],[434,140,1.0],[434,142,2.0],[434,145,2.0],[434,146,1.0],[434,147,1.0],[434,149,4.0],[434,150,2.0],[434,151,8.0],[434,152,4.0],[434,154,46.0],[434,155,1.0],[434,158,1.0],[434,160,2.0],[434,162,5.0],[434,164,2.0],[434,172,1.0],[434,174,2.0],[434,181,1.0],[434,183,3.0],[434,184,1.0],[434,187,1.0],[434,189,1.0],[434,200,1.0],[434,202,2.0],[434,214,1.0],[434,220,1.0],[434,226,2.0],[434,228,1.0],[435,49,1.0],[435,73,3.0],[435,107,11.0],[435,118,1.0],[436,3,1.0],[436,6,13.0],[436,41,2.0],[437,9,2.0],[437,11,6.0],[437,12,1.0],[437,15,16.0],[437,21,2.0],[437,27,3.0],[437,37,5.0],[437,46,4.0],[437,53,1.0],[437,118,1.0],[437,119,1.0],[437,198,1.0],[437,202,1.0],[438,3,37.0],[438,6,68.0],[438,8,3.0],[438,41,9.0],[438,46,1.0],[438,59,1.0],[438,66,14.0],[438,67,2.0],[438,68,4.0],[438,69,3.0],[438,75,5.0],[438,79,6.0],[438,87,1.0],[438,103,4.0],[438,107,2.0],[438,110,4.0],[438,130,15.0],[438,136,3.0],[439,9,1.0],[439,15,4.0],[439,32,4.0],[439,46,3.0],[439,54,3.0],[439,118,3.0],[439,178,1.0],[440,3,2.0],[440,6,9.0],[440,8,13.0],[440,40,1.0],[440,75,20.0],[440,199,2.0],[441,3,3.0],[441,6,4.0],[441,41,9.0],[441,43,1.0],[441,60,1.0],[441,64,6.0],[441,75,4.0],[441,114,2.0],[441,183,1.0],[441,184,2.0],[442,54,2.0],[442,73,12.0],[442,146,2.0],[443,15,7.0],[443,36,1.0],[443,37,1.0],[443,46,4.0],[443,52,1.0],[443,54,2.0],[443,55,1.0],[443,118,1.0],[443,120,1.0],[443,152,2.0],[443,192,1.0],[444,1,1.0],[444,3,13.0],[444,6,16.0],[444,8,1.0],[444,41,25.0],[444,43,1.0],[444,60,1.0],[444,63,1.0],[444,64,3.0],[444,65,6.0],[444,67,2.0],[444,69,3.0],[444,75,3.0],[444,78,2.0],[444,84,1.0],[444,91,1.0],[444,107,11.0],[444,131,7.0],[444,135,1.0],[444,149,3.0],[444,154,1.0],[445,9,149.0],[445,11,3.0],[445,13,1.0],[445,14,1.0],[445,15,5.0],[445,17,3.0],[445,18,6.0],[445,19,1.0],[445,20,1.0],[445,23,1.0],[445,28,1.0],[445,32,17.0],[445,33,1.0],[445,35,1.0],[445,36,1.0],[445,37,27.0],[445,40,1.0],[445,42,6.0],[445,43,8.0],[445,46,15.0],[445,50,1.0],[445,53,59.0],[445,54,74.0],[445,56,7.0],[445,71,1.0],[445,72,2.0],[445,73,27.0],[445,74,1.0],[445,82,12.0],[445,105,1.0],[445,119,1.0],[445,121,4.0],[445,126,2.0],[445,127,1.0],[445,139,1.0],[445,147,1.0],[445,150,3.0],[445,171,1.0],[445,174,2.0],[445,189,5.0],[445,191,1.0],[446,0,1.0],[446,9,2.0],[446,15,4.0],[446,32,20.0],[446,33,1.0],[446,46,3.0],[446,85,1.0],[446,125,1.0],[446,150,1.0],[446,217,1.0],[447,4,1.0],[447,9,10.0],[447,15,1.0],[447,20,2.0],[447,22,1.0],[447,35,3.0],[447,37,1.0],[447,40,23.0],[447,49,1.0],[447,54,3.0],[447,76,1.0],[447,82,1.0],[447,84,4.0],[447,115,3.0],[447,118,2.0],[447,132,1.0],[447,162,2.0],[448,1,1.0],[448,4,2.0],[448,7,1.0],[448,9,18.0],[448,10,1.0],[448,12,2.0],[448,13,4.0],[448,14,1.0],[448,15,117.0],[448,16,1.0],[448,18,3.0],[448,20,1.0],[448,21,5.0],[448,22,2.0],[448,23,4.0],[448,24,3.0],[448,27,9.0],[448,28,1.0],[448,32,14.0],[448,33,2.0],[448,35,3.0],[448,36,7.0],[448,37,14.0],[448,40,26.0],[448,42,4.0],[448,43,7.0],[448,45,5.0],[448,46,26.0],[448,47,2.0],[448,48,3.0],[448,53,1.0],[448,54,9.0],[448,55,1.0],[448,56,2.0],[448,74,3.0],[448,75,2.0],[448,77,1.0],[448,81,4.0],[448,82,5.0],[448,84,1.0],[448,87,8.0],[448,91,1.0],[448,99,1.0],[448,100,4.0],[448,105,3.0],[448,111,2.0],[448,118,10.0],[448,119,6.0],[448,120,1.0],[448,125,2.0],[448,126,1.0],[448,127,4.0],[448,128,1.0],[448,137,1.0],[448,141,2.0],[448,147,5.0],[448,151,1.0],[448,152,4.0],[448,156,1.0],[448,165,1.0],[448,172,3.0],[448,174,1.0],[448,179,1.0],[448,181,1.0],[448,189,2.0],[448,192,2.0],[448,195,2.0],[448,201,1.0],[448,202,1.0],[448,212,2.0],[449,9,2.0],[449,15,12.0],[449,21,1.0],[449,23,1.0],[449,24,1.0],[449,31,1.0],[449,48,1.0],[449,54,5.0],[449,118,8.0],[450,15,7.0],[450,16,3.0],[450,17,1.0],[450,19,1.0],[450,32,1.0],[450,33,4.0],[450,37,4.0],[450,38,1.0],[450,43,4.0],[450,45,1.0],[450,46,1.0],[450,53,1.0],[450,54,2.0],[450,64,2.0],[450,73,2.0],[450,82,2.0],[450,115,1.0],[450,117,1.0],[450,120,1.0],[450,134,2.0],[450,145,1.0],[450,147,1.0],[450,152,1.0],[450,180,1.0],[451,2,1.0],[451,9,5.0],[451,10,2.0],[451,54,4.0],[451,75,7.0],[451,114,1.0],[451,132,1.0],[451,163,1.0],[452,4,1.0],[452,15,3.0],[452,27,1.0],[452,54,1.0],[452,73,3.0],[452,126,1.0],[452,131,15.0],[452,132,1.0],[453,37,1.0],[453,54,1.0],[453,75,7.0],[453,84,2.0],[453,87,3.0],[453,118,1.0],[453,154,4.0],[454,10,1.0],[454,14,1.0],[454,27,1.0],[454,46,3.0],[454,70,1.0],[454,73,6.0],[454,82,2.0],[454,127,2.0],[455,3,2.0],[455,6,2.0],[455,9,1.0],[455,40,1.0],[455,54,2.0],[455,59,1.0],[455,63,1.0],[455,65,3.0],[455,67,3.0],[455,68,2.0],[455,71,1.0],[455,107,7.0],[455,135,1.0],[455,136,1.0],[456,58,1.0],[456,60,6.0],[456,63,5.0],[456,68,1.0],[456,69,8.0],[456,75,7.0],[457,3,13.0],[457,6,15.0],[457,8,1.0],[457,15,1.0],[457,43,4.0],[457,58,2.0],[457,73,3.0],[457,78,14.0],[457,79,30.0],[457,84,6.0],[457,89,2.0],[457,103,4.0],[457,107,43.0],[457,139,3.0],[457,154,3.0],[458,6,25.0],[458,59,2.0],[458,182,2.0],[459,9,3.0],[459,10,1.0],[459,12,1.0],[459,14,2.0],[459,15,34.0],[459,19,1.0],[459,20,4.0],[459,21,2.0],[459,22,5.0],[459,23,1.0],[459,24,2.0],[459,27,1.0],[459,29,1.0],[459,30,1.0],[459,32,17.0],[459,36,1.0],[459,37,4.0],[459,39,3.0],[459,40,13.0],[459,42,1.0],[459,43,2.0],[459,44,3.0],[459,45,2.0],[459,46,4.0],[459,47,4.0],[459,53,1.0],[459,55,2.0],[459,56,2.0],[459,73,24.0],[459,76,2.0],[459,81,1.0],[459,100,4.0],[459,115,1.0],[459,116,2.0],[459,118,2.0],[459,121,2.0],[459,125,1.0],[459,128,2.0],[459,132,1.0],[459,141,1.0],[459,162,2.0],[459,172,1.0],[459,178,1.0],[459,187,1.0],[459,192,2.0],[459,215,1.0],[459,226,1.0],[460,3,26.0],[460,6,2.0],[461,63,2.0],[461,75,73.0],[461,77,7.0],[461,79,1.0],[461,84,17.0],[461,91,1.0],[461,109,5.0],[461,154,8.0],[462,1,1.0],[462,3,2.0],[462,6,2.0],[462,8,2.0],[462,9,2.0],[462,58,3.0],[462,66,5.0],[462,75,2.0],[462,78,8.0],[462,79,5.0],[462,84,12.0],[462,143,1.0],[462,171,1.0],[463,75,17.0],[464,9,28.0],[464,43,6.0],[464,53,1.0],[464,54,6.0],[464,56,1.0],[464,82,3.0],[464,86,10.0],[464,108,6.0],[464,114,9.0],[464,115,4.0],[464,126,2.0],[464,127,1.0],[464,133,1.0],[464,139,2.0],[464,171,1.0],[464,174,32.0],[464,181,1.0],[465,6,14.0],[465,8,2.0],[465,37,10.0],[465,39,1.0],[465,40,10.0],[465,42,3.0],[465,54,11.0],[465,58,2.0],[465,64,4.0],[465,68,5.0],[465,75,84.0],[465,77,9.0],[465,84,39.0],[465,126,2.0],[465,142,2.0],[465,154,7.0],[466,3,5.0],[466,6,4.0],[466,8,4.0],[466,41,10.0],[466,63,6.0],[466,64,3.0],[466,65,4.0],[466,67,2.0],[466,68,3.0],[466,69,3.0],[466,79,3.0],[466,91,6.0],[466,102,2.0],[466,103,2.0],[466,107,20.0],[466,131,34.0],[466,135,3.0],[466,136,1.0],[467,0,1.0],[467,3,2.0],[467,4,1.0],[467,7,1.0],[467,9,2.0],[467,13,1.0],[467,14,3.0],[467,15,13.0],[467,23,1.0],[467,31,1.0],[467,40,2.0],[467,42,2.0],[467,46,5.0],[467,49,2.0],[467,54,3.0],[467,55,1.0],[467,56,1.0],[467,63,6.0],[467,64,2.0],[467,66,2.0],[467,71,1.0],[467,75,31.0],[467,77,2.0],[467,78,3.0],[467,84,12.0],[467,87,7.0],[467,109,2.0],[467,118,1.0],[467,121,1.0],[467,123,2.0],[467,130,3.0],[467,132,1.0],[467,172,1.0],[467,192,2.0],[468,2,1.0],[468,9,1.0],[468,15,1.0],[468,20,1.0],[468,37,4.0],[468,45,1.0],[468,46,2.0],[468,49,1.0],[468,54,4.0],[468,56,2.0],[468,73,4.0],[468,74,1.0],[468,94,1.0],[469,15,6.0],[469,37,5.0],[469,46,3.0],[469,54,1.0],[469,73,5.0],[469,75,2.0],[469,118,1.0],[469,192,1.0],[470,40,1.0],[470,55,3.0],[470,58,1.0],[470,86,2.0],[470,87,5.0],[470,116,1.0],[470,124,1.0],[470,146,2.0],[471,9,2.0],[471,11,1.0],[471,15,5.0],[471,16,1.0],[471,18,1.0],[471,26,2.0],[471,32,30.0],[471,40,7.0],[471,42,1.0],[471,43,2.0],[471,46,1.0],[471,77,1.0],[471,96,1.0],[471,111,2.0],[471,118,2.0],[471,124,1.0],[471,126,1.0],[471,128,3.0],[471,137,1.0],[471,152,6.0],[471,207,1.0],[472,43,1.0],[472,55,1.0],[472,75,11.0],[472,84,1.0],[472,109,1.0],[472,135,1.0],[473,1,1.0],[473,3,19.0],[473,6,13.0],[473,60,5.0],[473,64,1.0],[473,67,6.0],[473,135,2.0],[474,9,6.0],[474,46,1.0],[474,64,3.0],[474,75,3.0],[474,84,4.0],[474,106,1.0],[474,130,8.0],[474,152,1.0],[475,1,2.0],[475,3,2.0],[475,6,6.0],[475,8,9.0],[475,18,1.0],[475,37,3.0],[475,41,29.0],[475,59,1.0],[475,64,2.0],[475,66,4.0],[475,67,2.0],[475,68,2.0],[475,75,62.0],[475,77,5.0],[475,79,2.0],[475,80,4.0],[475,84,15.0],[475,99,3.0],[475,107,7.0],[475,119,1.0],[475,154,1.0],[475,183,2.0],[476,6,110.0],[476,62,13.0],[476,63,14.0],[476,67,2.0],[476,69,1.0],[477,1,4.0],[477,3,8.0],[477,6,1.0],[477,8,5.0],[477,41,7.0],[477,64,3.0],[477,66,2.0],[477,69,2.0],[477,75,8.0],[477,79,4.0],[477,107,1.0],[477,131,6.0],[477,135,2.0],[478,75,25.0],[478,77,3.0],[478,109,7.0],[479,0,2.0],[479,15,11.0],[479,23,3.0],[479,36,2.0],[479,42,1.0],[479,46,2.0],[479,52,2.0],[479,54,4.0],[479,82,5.0],[479,126,1.0],[479,140,1.0],[479,145,1.0],[479,178,3.0],[479,200,2.0],[480,0,7.0],[480,1,2.0],[480,4,1.0],[480,6,1.0],[480,8,1.0],[480,9,1.0],[480,15,62.0],[480,16,2.0],[480,18,3.0],[480,19,3.0],[480,20,1.0],[480,21,5.0],[480,23,1.0],[480,24,1.0],[480,26,1.0],[480,27,1.0],[480,29,1.0],[480,30,1.0],[480,32,57.0],[480,33,7.0],[480,37,11.0],[480,40,2.0],[480,42,4.0],[480,43,8.0],[480,44,1.0],[480,45,4.0],[480,46,6.0],[480,47,2.0],[480,49,11.0],[480,51,1.0],[480,52,1.0],[480,53,1.0],[480,54,11.0],[480,55,3.0],[480,58,3.0],[480,59,4.0],[480,60,4.0],[480,61,2.0],[480,64,4.0],[480,66,1.0],[480,68,4.0],[480,71,4.0],[480,73,7.0],[480,75,8.0],[480,82,1.0],[480,84,9.0],[480,95,1.0],[480,97,1.0],[480,99,1.0],[480,105,1.0],[480,111,3.0],[480,114,1.0],[480,118,10.0],[480,119,7.0],[480,123,1.0],[480,126,3.0],[480,128,2.0],[480,131,21.0],[480,133,1.0],[480,137,2.0],[480,141,4.0],[480,143,2.0],[480,150,6.0],[480,152,4.0],[480,157,2.0],[480,159,10.0],[480,175,8.0],[480,189,2.0],[480,192,1.0],[480,209,1.0],[481,2,3.0],[481,4,5.0],[481,9,27.0],[481,10,5.0],[481,11,2.0],[481,12,2.0],[481,13,1.0],[481,14,3.0],[481,15,53.0],[481,16,1.0],[481,20,5.0],[481,22,2.0],[481,23,4.0],[481,24,6.0],[481,25,1.0],[481,26,4.0],[481,27,12.0],[481,29,1.0],[481,32,20.0],[481,33,2.0],[481,35,2.0],[481,36,4.0],[481,37,21.0],[481,39,3.0],[481,40,19.0],[481,42,6.0],[481,45,3.0],[481,46,26.0],[481,49,10.0],[481,54,8.0],[481,55,1.0],[481,69,1.0],[481,71,5.0],[481,73,1.0],[481,74,1.0],[481,76,4.0],[481,100,3.0],[481,118,10.0],[481,120,2.0],[481,125,1.0],[481,126,4.0],[481,128,2.0],[481,130,7.0],[481,132,4.0],[481,141,4.0],[481,147,4.0],[481,150,3.0],[481,151,1.0],[481,164,1.0],[481,165,1.0],[481,172,2.0],[481,192,1.0],[481,199,1.0],[481,202,1.0],[481,226,1.0],[482,42,1.0],[482,75,17.0],[483,15,1.0],[483,24,2.0],[483,36,1.0],[483,40,9.0],[483,46,1.0],[483,49,1.0],[483,56,1.0],[484,10,1.0],[484,15,5.0],[484,20,1.0],[484,22,1.0],[484,23,1.0],[484,35,1.0],[484,75,3.0],[484,118,1.0],[484,132,1.0],[484,137,1.0],[484,150,1.0],[485,6,11.0],[485,41,12.0],[485,63,3.0],[485,75,1.0],[485,107,1.0],[485,131,1.0],[485,136,1.0],[486,3,24.0],[486,6,2.0],[486,27,1.0],[486,54,1.0],[486,75,13.0],[486,77,3.0],[486,109,4.0],[486,171,1.0],[487,22,1.0],[487,37,2.0],[487,43,6.0],[487,65,7.0],[487,66,3.0],[487,91,1.0],[487,103,2.0],[487,118,1.0],[487,154,15.0],[487,191,1.0],[488,3,4.0],[488,8,6.0],[488,73,1.0],[488,103,1.0],[488,107,32.0],[488,130,7.0],[488,131,8.0],[489,3,20.0],[489,8,5.0],[489,41,2.0],[489,79,4.0],[489,107,29.0],[489,109,1.0],[490,0,2.0],[490,2,1.0],[490,3,5.0],[490,4,1.0],[490,12,1.0],[490,13,2.0],[490,15,9.0],[490,19,1.0],[490,22,2.0],[490,32,3.0],[490,33,1.0],[490,36,1.0],[490,37,2.0],[490,38,1.0],[490,40,3.0],[490,44,2.0],[490,47,1.0],[490,53,1.0],[490,54,2.0],[490,72,1.0],[490,73,1.0],[490,74,1.0],[490,118,2.0],[490,126,1.0],[490,147,1.0],[490,155,1.0],[490,156,1.0],[490,189,1.0],[491,3,2.0],[491,41,16.0],[491,54,1.0],[491,55,1.0],[491,60,1.0],[491,63,1.0],[491,64,3.0],[491,88,5.0],[491,156,1.0],[492,15,8.0],[492,21,1.0],[492,22,1.0],[492,31,1.0],[492,47,1.0],[492,51,1.0],[492,53,4.0],[492,59,1.0],[492,103,1.0],[492,145,3.0],[492,174,3.0],[492,224,1.0],[493,107,40.0],[494,6,3.0],[494,8,1.0],[494,64,2.0],[494,66,1.0],[494,75,71.0],[494,77,18.0],[494,84,33.0],[494,131,3.0],[495,9,3.0],[495,15,3.0],[495,19,1.0],[495,26,1.0],[495,27,5.0],[495,46,1.0],[495,49,4.0],[495,83,1.0],[495,138,1.0],[495,146,1.0],[495,157,2.0],[496,6,5.0],[496,15,3.0],[496,40,2.0],[496,41,6.0],[496,42,2.0],[496,130,16.0],[497,2,3.0],[497,9,9.0],[497,12,2.0],[497,14,6.0],[497,15,32.0],[497,16,1.0],[497,18,2.0],[497,19,1.0],[497,20,1.0],[497,22,1.0],[497,28,1.0],[497,29,2.0],[497,36,2.0],[497,37,8.0],[497,39,1.0],[497,40,9.0],[497,42,1.0],[497,45,2.0],[497,46,8.0],[497,47,2.0],[497,49,6.0],[497,54,4.0],[497,55,1.0],[497,56,1.0],[497,57,2.0],[497,64,6.0],[497,74,2.0],[497,75,4.0],[497,81,1.0],[497,82,1.0],[497,94,1.0],[497,108,2.0],[497,118,5.0],[497,121,3.0],[497,128,1.0],[497,132,2.0],[497,137,1.0],[497,146,2.0],[497,147,2.0],[497,148,1.0],[497,150,1.0],[497,171,1.0],[497,191,1.0],[497,192,2.0],[497,196,1.0],[498,6,8.0],[498,9,1.0],[498,32,1.0],[498,41,3.0],[498,43,5.0],[498,63,3.0],[498,64,14.0],[498,69,7.0],[498,71,1.0],[498,75,13.0],[498,84,3.0],[498,91,2.0],[498,103,1.0],[498,107,6.0],[498,131,1.0],[499,75,17.0],[499,77,1.0],[499,84,1.0],[499,91,1.0],[500,8,1.0],[500,54,6.0],[500,64,2.0],[500,67,1.0],[500,69,1.0],[500,103,1.0],[500,134,4.0],[501,6,4.0],[501,64,2.0],[501,73,1.0],[501,75,13.0],[501,84,1.0],[502,6,35.0],[502,32,8.0],[502,37,5.0],[502,41,14.0],[502,63,2.0],[502,64,1.0],[502,66,1.0],[502,75,2.0],[502,84,2.0],[502,113,2.0],[502,135,1.0],[503,3,1.0],[503,6,8.0],[503,41,7.0],[503,63,1.0],[503,64,3.0],[503,66,1.0],[504,8,6.0],[504,9,1.0],[504,17,1.0],[504,33,1.0],[504,41,7.0],[504,54,1.0],[504,60,1.0],[504,64,10.0],[504,66,4.0],[504,67,3.0],[504,69,1.0],[504,75,44.0],[504,84,43.0],[504,94,1.0],[504,103,7.0],[504,107,38.0],[504,109,1.0],[504,110,4.0],[504,131,6.0],[504,155,1.0],[505,1,1.0],[505,2,2.0],[505,4,1.0],[505,15,10.0],[505,21,1.0],[505,22,1.0],[505,27,1.0],[505,32,1.0],[505,36,1.0],[505,37,2.0],[505,40,4.0],[505,46,3.0],[505,48,1.0],[505,49,1.0],[505,53,3.0],[505,54,1.0],[505,56,3.0],[505,68,1.0],[505,76,1.0],[505,118,3.0],[505,121,2.0],[506,3,1.0],[506,6,3.0],[506,7,56.0],[506,14,1.0],[506,32,1.0],[506,33,13.0],[506,40,15.0],[506,41,10.0],[506,45,11.0],[506,48,1.0],[506,49,2.0],[506,55,18.0],[506,61,10.0],[506,63,4.0],[506,64,2.0],[506,65,7.0],[506,66,1.0],[506,71,3.0],[506,72,2.0],[506,75,2.0],[506,84,2.0],[506,85,5.0],[506,88,1.0],[506,94,3.0],[506,95,1.0],[506,96,4.0],[506,97,3.0],[506,98,31.0],[506,100,4.0],[506,108,1.0],[506,109,5.0],[506,112,6.0],[506,113,1.0],[506,115,8.0],[506,120,1.0],[506,130,2.0],[506,143,2.0],[506,149,1.0],[506,158,2.0],[506,165,2.0],[506,173,1.0],[506,178,1.0],[506,179,1.0],[506,180,1.0],[506,183,1.0],[506,206,1.0],[507,4,1.0],[507,21,1.0],[507,23,2.0],[507,30,1.0],[507,40,20.0],[507,42,1.0],[507,56,1.0],[508,3,8.0],[508,4,1.0],[508,5,2.0],[508,6,2.0],[508,8,1.0],[508,10,1.0],[508,12,2.0],[508,15,68.0],[508,19,2.0],[508,23,2.0],[508,26,2.0],[508,27,19.0],[508,28,2.0],[508,29,3.0],[508,33,8.0],[508,37,1.0],[508,41,6.0],[508,43,1.0],[508,45,4.0],[508,46,1.0],[508,49,5.0],[508,54,5.0],[508,55,4.0],[508,63,1.0],[508,64,15.0],[508,66,4.0],[508,67,6.0],[508,68,1.0],[508,69,1.0],[508,73,4.0],[508,75,3.0],[508,76,1.0],[508,79,2.0],[508,80,1.0],[508,83,1.0],[508,84,1.0],[508,87,4.0],[508,94,1.0],[508,100,3.0],[508,102,3.0],[508,107,2.0],[508,111,1.0],[508,126,16.0],[508,127,2.0],[508,128,1.0],[508,130,2.0],[508,131,6.0],[508,141,1.0],[508,152,2.0],[508,156,5.0],[508,159,4.0],[508,160,1.0],[508,175,1.0],[508,176,1.0],[508,180,2.0],[508,193,4.0],[508,209,3.0],[508,217,1.0],[508,220,1.0],[508,228,1.0],[509,64,3.0],[509,79,19.0],[509,107,19.0],[510,1,2.0],[510,6,4.0],[510,7,4.0],[510,10,1.0],[510,11,4.0],[510,14,1.0],[510,15,2.0],[510,20,1.0],[510,26,1.0],[510,27,3.0],[510,30,1.0],[510,31,12.0],[510,33,6.0],[510,34,3.0],[510,36,10.0],[510,37,2.0],[510,38,1.0],[510,40,31.0],[510,41,16.0],[510,49,6.0],[510,58,3.0],[510,60,2.0],[510,62,4.0],[510,63,20.0],[510,64,20.0],[510,65,5.0],[510,66,1.0],[510,67,2.0],[510,68,2.0],[510,69,2.0],[510,71,12.0],[510,74,1.0],[510,76,1.0],[510,80,2.0],[510,84,3.0],[510,85,1.0],[510,87,2.0],[510,88,1.0],[510,91,3.0],[510,93,16.0],[510,94,1.0],[510,95,2.0],[510,96,10.0],[510,97,4.0],[510,98,6.0],[510,99,16.0],[510,100,17.0],[510,103,1.0],[510,104,18.0],[510,105,3.0],[510,106,8.0],[510,108,29.0],[510,109,12.0],[510,110,2.0],[510,112,10.0],[510,113,5.0],[510,115,13.0],[510,117,1.0],[510,120,3.0],[510,122,2.0],[510,126,5.0],[510,130,1.0],[510,136,2.0],[510,140,2.0],[510,141,2.0],[510,143,5.0],[510,146,9.0],[510,147,3.0],[510,152,1.0],[510,156,1.0],[510,158,1.0],[510,167,6.0],[510,170,2.0],[510,176,1.0],[510,180,4.0],[510,193,2.0],[510,202,1.0],[510,203,1.0],[511,87,19.0],[512,0,1.0],[512,9,4.0],[512,13,3.0],[512,15,3.0],[512,18,1.0],[512,23,2.0],[512,27,2.0],[512,46,1.0],[512,151,3.0],[512,192,2.0],[512,195,1.0],[512,208,1.0],[513,3,7.0],[513,6,3.0],[513,77,1.0],[513,102,2.0],[513,162,8.0],[514,15,3.0],[514,49,2.0],[514,70,1.0],[514,74,3.0],[514,75,2.0],[514,84,3.0],[514,163,1.0],[515,6,10.0],[515,87,7.0],[515,107,4.0],[515,173,1.0],[516,40,13.0],[516,64,4.0],[517,1,1.0],[517,3,7.0],[517,9,1.0],[517,16,2.0],[517,24,1.0],[517,32,7.0],[517,33,2.0],[517,37,1.0],[517,41,1.0],[517,42,2.0],[517,43,7.0],[517,63,3.0],[517,64,6.0],[517,65,7.0],[517,66,3.0],[517,67,3.0],[517,68,1.0],[517,69,1.0],[517,71,1.0],[517,72,1.0],[517,73,2.0],[517,74,1.0],[517,75,1.0],[517,78,9.0],[517,79,2.0],[517,80,2.0],[517,84,4.0],[517,89,1.0],[517,99,1.0],[517,102,1.0],[517,103,1.0],[517,107,1.0],[517,108,1.0],[517,109,1.0],[517,114,1.0],[517,119,4.0],[517,126,1.0],[517,130,2.0],[517,131,2.0],[517,134,1.0],[517,154,5.0],[517,183,1.0],[517,187,2.0],[517,202,1.0],[517,218,1.0],[518,3,4.0],[518,9,5.0],[518,11,1.0],[518,14,1.0],[518,15,17.0],[518,20,1.0],[518,23,1.0],[518,32,4.0],[518,37,2.0],[518,40,2.0],[518,42,1.0],[518,43,5.0],[518,45,1.0],[518,46,2.0],[518,52,2.0],[518,54,1.0],[518,55,1.0],[518,74,2.0],[518,75,2.0],[518,76,1.0],[518,84,1.0],[518,118,3.0],[518,126,1.0],[518,202,2.0],[519,2,1.0],[519,6,11.0],[519,8,2.0],[519,9,14.0],[519,10,1.0],[519,14,1.0],[519,15,1.0],[519,17,1.0],[519,18,2.0],[519,37,18.0],[519,40,11.0],[519,42,3.0],[519,49,2.0],[519,53,1.0],[519,54,21.0],[519,59,1.0],[519,67,5.0],[519,69,1.0],[519,73,16.0],[519,74,1.0],[519,75,21.0],[519,76,2.0],[519,77,2.0],[519,84,8.0],[519,86,1.0],[519,87,8.0],[519,90,1.0],[519,103,5.0],[519,105,1.0],[519,110,1.0],[519,119,3.0],[519,121,2.0],[519,131,11.0],[519,134,2.0],[519,147,1.0],[519,172,2.0],[519,174,4.0],[520,40,2.0],[520,41,3.0],[520,74,1.0],[520,79,1.0],[520,81,1.0],[520,85,1.0],[520,115,3.0],[520,129,1.0],[520,138,1.0],[520,143,1.0],[520,176,1.0],[520,178,1.0],[520,189,2.0],[520,212,7.0],[520,213,2.0],[521,6,16.0],[521,199,8.0],[522,9,6.0],[522,10,2.0],[522,14,5.0],[522,15,2.0],[522,21,1.0],[522,23,1.0],[522,26,2.0],[522,30,1.0],[522,32,25.0],[522,37,4.0],[522,38,1.0],[522,47,1.0],[522,49,1.0],[522,54,10.0],[522,73,8.0],[522,107,4.0],[522,118,2.0],[522,134,1.0],[522,135,3.0],[522,137,1.0],[522,144,3.0],[522,171,1.0],[522,187,2.0],[522,207,1.0],[523,3,30.0],[523,6,21.0],[523,8,1.0],[523,41,8.0],[523,60,10.0],[523,67,1.0],[523,68,2.0],[523,69,2.0],[523,103,1.0],[523,107,11.0],[523,109,2.0],[523,130,7.0],[523,131,1.0],[523,136,2.0],[524,75,8.0],[524,98,1.0],[524,107,9.0],[524,118,3.0],[524,156,1.0],[525,9,6.0],[525,41,2.0],[525,43,1.0],[525,46,1.0],[525,53,1.0],[525,54,1.0],[525,65,1.0],[525,67,2.0],[525,73,2.0],[525,81,1.0],[525,82,2.0],[526,3,12.0],[526,91,10.0],[526,107,16.0],[527,1,1.0],[527,3,41.0],[527,6,5.0],[527,8,1.0],[527,16,1.0],[527,29,1.0],[527,32,3.0],[527,34,3.0],[527,37,1.0],[527,42,1.0],[527,43,16.0],[527,47,1.0],[527,55,3.0],[527,58,1.0],[527,59,3.0],[527,61,2.0],[527,62,2.0],[527,64,3.0],[527,66,5.0],[527,73,42.0],[527,75,18.0],[527,77,1.0],[527,78,6.0],[527,79,2.0],[527,80,3.0],[527,82,3.0],[527,109,1.0],[527,110,6.0],[527,115,1.0],[527,130,1.0],[527,139,2.0],[527,142,1.0],[527,147,1.0],[527,154,7.0],[527,160,1.0],[527,185,16.0],[527,186,4.0],[528,3,58.0],[528,6,49.0],[528,8,12.0],[528,41,39.0],[528,54,2.0],[528,59,1.0],[528,62,1.0],[528,66,53.0],[528,67,22.0],[528,68,3.0],[528,69,5.0],[528,75,4.0],[528,79,4.0],[528,80,1.0],[528,91,7.0],[528,102,4.0],[528,107,140.0],[528,131,55.0],[528,136,4.0],[528,182,3.0],[529,3,6.0],[529,6,4.0],[529,7,10.0],[529,8,1.0],[529,10,4.0],[529,11,3.0],[529,15,3.0],[529,18,1.0],[529,20,1.0],[529,26,1.0],[529,27,5.0],[529,31,14.0],[529,32,1.0],[529,33,7.0],[529,36,4.0],[529,38,1.0],[529,40,23.0],[529,41,4.0],[529,45,4.0],[529,49,6.0],[529,55,13.0],[529,58,5.0],[529,61,1.0],[529,62,2.0],[529,63,13.0],[529,64,11.0],[529,65,2.0],[529,67,1.0],[529,69,4.0],[529,71,22.0],[529,75,1.0],[529,83,3.0],[529,84,10.0],[529,85,3.0],[529,87,6.0],[529,90,2.0],[529,91,2.0],[529,93,8.0],[529,94,1.0],[529,95,1.0],[529,96,4.0],[529,97,7.0],[529,98,13.0],[529,99,8.0],[529,100,9.0],[529,102,1.0],[529,104,14.0],[529,106,3.0],[529,107,8.0],[529,108,20.0],[529,109,8.0],[529,112,5.0],[529,113,3.0],[529,114,2.0],[529,115,11.0],[529,116,1.0],[529,117,1.0],[529,123,1.0],[529,126,4.0],[529,129,2.0],[529,134,2.0],[529,136,3.0],[529,138,1.0],[529,141,1.0],[529,143,9.0],[529,146,8.0],[529,147,1.0],[529,152,1.0],[529,155,1.0],[529,156,4.0],[529,158,2.0],[529,161,3.0],[529,164,2.0],[529,167,4.0],[529,170,1.0],[529,173,3.0],[529,175,2.0],[529,178,1.0],[529,179,1.0],[529,180,4.0],[529,181,2.0],[529,185,1.0],[529,193,1.0],[529,202,2.0],[530,6,4.0],[530,7,2.0],[530,27,1.0],[530,31,1.0],[530,34,1.0],[530,40,4.0],[530,41,1.0],[530,45,1.0],[530,60,1.0],[530,64,2.0],[530,71,2.0],[530,84,2.0],[530,88,3.0],[530,93,2.0],[530,100,1.0],[530,104,1.0],[530,108,2.0],[530,109,1.0],[530,112,2.0],[530,113,3.0],[530,115,2.0],[530,134,1.0],[530,138,2.0],[530,167,1.0],[530,173,2.0],[530,177,1.0],[531,1,3.0],[531,3,6.0],[531,6,7.0],[531,7,34.0],[531,10,5.0],[531,11,9.0],[531,14,1.0],[531,15,2.0],[531,18,2.0],[531,20,9.0],[531,26,2.0],[531,27,14.0],[531,28,1.0],[531,30,4.0],[531,31,31.0],[531,33,19.0],[531,34,3.0],[531,36,17.0],[531,37,4.0],[531,38,5.0],[531,40,35.0],[531,41,24.0],[531,45,12.0],[531,49,5.0],[531,55,20.0],[531,58,7.0],[531,59,1.0],[531,60,2.0],[531,61,2.0],[531,62,2.0],[531,63,37.0],[531,64,34.0],[531,65,12.0],[531,66,1.0],[531,67,1.0],[531,69,5.0],[531,71,25.0],[531,74,1.0],[531,75,4.0],[531,76,1.0],[531,79,1.0],[531,80,1.0],[531,83,7.0],[531,84,5.0],[531,85,9.0],[531,87,1.0],[531,88,4.0],[531,89,2.0],[531,91,4.0],[531,93,22.0],[531,94,3.0],[531,95,4.0],[531,96,18.0],[531,97,9.0],[531,98,35.0],[531,99,21.0],[531,100,42.0],[531,101,1.0],[531,102,4.0],[531,103,2.0],[531,104,29.0],[531,105,7.0],[531,106,4.0],[531,107,4.0],[531,108,44.0],[531,109,15.0],[531,110,2.0],[531,112,6.0],[531,113,1.0],[531,114,2.0],[531,115,23.0],[531,116,3.0],[531,117,4.0],[531,120,2.0],[531,121,3.0],[531,122,1.0],[531,123,1.0],[531,126,7.0],[531,129,1.0],[531,130,1.0],[531,131,1.0],[531,134,6.0],[531,135,1.0],[531,136,1.0],[531,138,4.0],[531,140,1.0],[531,141,5.0],[531,143,13.0],[531,144,2.0],[531,146,13.0],[531,147,9.0],[531,152,3.0],[531,156,8.0],[531,161,7.0],[531,164,1.0],[531,165,2.0],[531,167,12.0],[531,173,2.0],[531,174,1.0],[531,175,2.0],[531,176,1.0],[531,177,1.0],[531,178,4.0],[531,179,2.0],[531,180,5.0],[531,188,1.0],[531,193,8.0],[531,194,2.0],[531,198,1.0],[531,199,1.0],[531,200,2.0],[531,203,1.0],[531,208,1.0],[531,215,1.0],[532,1,11.0],[532,3,28.0],[532,6,30.0],[532,8,134.0],[532,41,33.0],[532,59,4.0],[532,60,3.0],[532,63,21.0],[532,64,12.0],[532,65,86.0],[532,66,4.0],[532,67,1.0],[532,68,23.0],[532,69,28.0],[532,77,4.0],[532,79,5.0],[532,84,7.0],[532,87,8.0],[532,89,5.0],[532,102,3.0],[532,103,14.0],[532,107,15.0],[532,109,5.0],[532,110,10.0],[532,131,24.0],[532,135,2.0],[532,136,2.0],[532,149,1.0],[532,182,2.0],[532,184,1.0],[533,15,6.0],[533,19,1.0],[533,45,1.0],[533,46,1.0],[533,48,1.0],[533,54,2.0],[533,71,1.0],[533,77,1.0],[533,169,1.0],[533,174,1.0],[534,6,37.0],[534,8,1.0],[534,41,88.0],[534,64,9.0],[534,66,1.0],[534,67,1.0],[534,68,1.0],[534,110,3.0],[534,135,1.0],[534,173,1.0],[534,182,1.0],[535,6,8.0],[535,41,20.0],[535,60,3.0],[535,66,1.0],[535,67,1.0],[535,75,3.0],[535,87,10.0],[535,130,8.0],[535,131,12.0],[535,135,1.0],[535,182,1.0],[536,12,1.0],[536,15,1.0],[536,37,1.0],[536,40,6.0],[536,44,3.0],[536,49,1.0],[536,54,1.0],[536,75,1.0],[536,76,1.0],[536,77,1.0],[536,121,1.0],[537,2,4.0],[537,4,1.0],[537,9,21.0],[537,10,1.0],[537,12,2.0],[537,15,28.0],[537,17,2.0],[537,18,1.0],[537,20,4.0],[537,21,3.0],[537,22,9.0],[537,23,1.0],[537,24,4.0],[537,25,2.0],[537,27,7.0],[537,32,6.0],[537,37,5.0],[537,39,1.0],[537,40,21.0],[537,42,2.0],[537,45,4.0],[537,46,14.0],[537,48,2.0],[537,49,13.0],[537,52,2.0],[537,54,12.0],[537,72,1.0],[537,73,6.0],[537,74,1.0],[537,81,5.0],[537,94,1.0],[537,95,2.0],[537,99,1.0],[537,106,3.0],[537,118,4.0],[537,119,2.0],[537,120,2.0],[537,121,1.0],[537,126,2.0],[537,128,1.0],[537,132,2.0],[537,147,2.0],[537,153,2.0],[537,160,3.0],[537,172,3.0],[537,178,3.0],[537,202,1.0],[537,214,1.0],[537,226,1.0],[537,228,1.0],[538,15,7.0],[538,16,1.0],[538,32,8.0],[538,42,1.0],[538,125,1.0],[539,63,9.0],[539,107,17.0],[540,25,7.0],[540,30,5.0],[540,33,3.0],[540,37,1.0],[540,41,8.0],[540,64,1.0],[540,67,1.0],[540,77,1.0],[540,86,1.0],[540,87,1.0],[540,95,9.0],[540,103,5.0],[540,107,72.0],[540,110,4.0],[540,119,112.0],[540,121,1.0],[540,124,196.0],[540,130,2.0],[540,135,1.0],[540,144,14.0],[540,145,2.0],[540,152,1.0],[540,159,1.0],[540,200,7.0],[540,209,2.0],[540,212,9.0],[540,218,1.0],[541,1,2.0],[541,8,3.0],[541,41,4.0],[541,75,7.0],[541,77,1.0],[541,84,3.0],[541,103,5.0],[542,75,18.0],[542,79,1.0],[542,84,4.0],[542,89,1.0],[542,109,2.0],[543,40,5.0],[543,87,10.0],[544,0,1.0],[544,1,3.0],[544,2,1.0],[544,3,21.0],[544,6,16.0],[544,13,4.0],[544,15,1.0],[544,17,1.0],[544,25,1.0],[544,27,26.0],[544,29,1.0],[544,33,2.0],[544,35,9.0],[544,37,1.0],[544,40,2.0],[544,41,681.0],[544,42,7.0],[544,43,11.0],[544,45,1.0],[544,46,2.0],[544,47,1.0],[544,48,1.0],[544,49,1.0],[544,53,35.0],[544,54,3.0],[544,55,1.0],[544,56,1.0],[544,58,2.0],[544,59,6.0],[544,60,4.0],[544,62,2.0],[544,63,17.0],[544,64,49.0],[544,65,37.0],[544,66,3.0],[544,67,1.0],[544,68,3.0],[544,69,14.0],[544,70,81.0],[544,71,4.0],[544,73,1924.0],[544,75,93.0],[544,77,1.0],[544,78,10.0],[544,79,3.0],[544,80,2.0],[544,81,45.0],[544,82,22.0],[544,83,3.0],[544,84,11.0],[544,85,23.0],[544,86,8.0],[544,87,10.0],[544,89,23.0],[544,90,2128.0],[544,91,2.0],[544,94,2.0],[544,96,182.0],[544,99,2.0],[544,102,4.0],[544,103,9.0],[544,104,10.0],[544,107,12.0],[544,108,11.0],[544,112,2.0],[544,115,201.0],[544,118,1.0],[544,121,2.0],[544,122,1.0],[544,123,1.0],[544,124,30.0],[544,125,167.0],[544,131,82.0],[544,132,1.0],[544,133,3.0],[544,134,40.0],[544,136,3.0],[544,141,1.0],[544,143,5.0],[544,146,189.0],[544,149,3.0],[544,154,11.0],[544,156,48.0],[544,158,1.0],[544,160,2.0],[544,162,7.0],[544,164,543.0],[544,171,1.0],[544,183,1.0],[544,184,4.0],[544,185,1.0],[544,188,1.0],[544,191,15.0],[544,194,1.0],[544,196,1.0],[544,203,1.0],[544,206,4.0],[544,220,1.0],[545,9,8.0],[545,15,2.0],[545,20,1.0],[545,23,2.0],[545,54,5.0],[545,73,14.0],[545,119,2.0],[545,153,1.0],[545,168,1.0],[546,0,10.0],[546,1,11.0],[546,2,1.0],[546,3,97.0],[546,6,87.0],[546,7,17.0],[546,8,6.0],[546,10,799.0],[546,11,170.0],[546,12,35.0],[546,13,4.0],[546,14,5.0],[546,15,1318.0],[546,16,21.0],[546,17,1.0],[546,18,11.0],[546,19,3.0],[546,20,227.0],[546,21,3.0],[546,22,25.0],[546,23,2.0],[546,24,4.0],[546,25,5.0],[546,26,2.0],[546,27,488.0],[546,28,2.0],[546,29,1.0],[546,30,13.0],[546,31,29.0],[546,32,10.0],[546,33,2087.0],[546,34,2.0],[546,36,485.0],[546,37,21.0],[546,38,37.0],[546,40,106.0],[546,41,201.0],[546,43,64.0],[546,44,38.0],[546,45,97.0],[546,46,60.0],[546,47,1.0],[546,48,23.0],[546,49,290.0],[546,51,6.0],[546,52,1.0],[546,54,17.0],[546,55,420.0],[546,57,7.0],[546,58,4.0],[546,59,26.0],[546,60,39.0],[546,61,9.0],[546,62,7.0],[546,63,273.0],[546,64,141.0],[546,65,57.0],[546,66,21.0],[546,67,70.0],[546,68,25.0],[546,69,28.0],[546,70,3.0],[546,71,37.0],[546,72,5.0],[546,73,2.0],[546,74,32.0],[546,75,49.0],[546,76,1.0],[546,77,2.0],[546,79,12.0],[546,80,179.0],[546,81,3.0],[546,83,148.0],[546,84,30.0],[546,85,47.0],[546,87,31.0],[546,88,128.0],[546,89,4.0],[546,90,41.0],[546,91,23.0],[546,93,523.0],[546,94,19.0],[546,95,304.0],[546,96,81.0],[546,97,27.0],[546,98,36.0],[546,99,65.0],[546,100,41.0],[546,101,22.0],[546,102,19.0],[546,103,45.0],[546,104,49.0],[546,105,87.0],[546,106,19.0],[546,107,139.0],[546,108,507.0],[546,109,46.0],[546,110,24.0],[546,111,11.0],[546,112,95.0],[546,113,85.0],[546,114,84.0],[546,115,279.0],[546,116,379.0],[546,117,35.0],[546,118,8.0],[546,119,4.0],[546,120,6.0],[546,121,6.0],[546,123,94.0],[546,124,6.0],[546,126,17.0],[546,128,5.0],[546,129,3.0],[546,130,19.0],[546,131,33.0],[546,132,1.0],[546,133,3.0],[546,134,176.0],[546,135,15.0],[546,136,3.0],[546,137,15.0],[546,138,1587.0],[546,139,5.0],[546,140,3.0],[546,141,45.0],[546,142,3.0],[546,143,9.0],[546,144,239.0],[546,145,20.0],[546,146,290.0],[546,147,5.0],[546,149,5.0],[546,150,3.0],[546,151,6.0],[546,152,131.0],[546,155,2.0],[546,156,162.0],[546,157,24.0],[546,158,17.0],[546,159,6.0],[546,161,830.0],[546,162,4.0],[546,163,41.0],[546,164,311.0],[546,165,49.0],[546,167,10.0],[546,168,44.0],[546,169,3.0],[546,170,11.0],[546,173,87.0],[546,174,291.0],[546,175,13.0],[546,176,1.0],[546,177,278.0],[546,178,316.0],[546,179,34.0],[546,180,767.0],[546,181,444.0],[546,182,1.0],[546,183,6.0],[546,184,6.0],[546,187,1.0],[546,188,75.0],[546,192,3.0],[546,193,82.0],[546,195,3.0],[546,196,1.0],[546,197,10.0],[546,198,1.0],[546,199,5.0],[546,200,1.0],[546,201,4.0],[546,202,4.0],[546,203,55.0],[546,204,8.0],[546,205,51.0],[546,206,4.0],[546,207,3.0],[546,208,16.0],[546,210,1.0],[546,212,1.0],[546,213,20.0],[546,214,28.0],[546,215,6.0],[546,216,1.0],[546,217,3.0],[546,218,6.0],[546,219,4.0],[546,220,35.0],[546,222,2.0],[546,223,3.0],[546,225,1.0],[546,226,3.0],[546,228,1.0],[547,65,21.0],[548,69,14.0],[548,79,3.0],[548,87,7.0],[548,123,1.0],[548,125,3.0],[549,17,1.0],[549,22,1.0],[549,32,5.0],[549,40,7.0],[549,49,2.0],[549,54,1.0],[549,73,8.0],[549,132,1.0],[550,15,3.0],[550,18,1.0],[550,66,1.0],[550,68,1.0],[550,87,3.0],[550,88,2.0],[550,107,1.0],[550,143,2.0],[550,146,2.0],[551,3,23.0],[551,6,20.0],[551,8,2.0],[551,9,2.0],[551,22,1.0],[551,41,23.0],[551,58,3.0],[551,60,2.0],[551,64,10.0],[551,67,1.0],[551,69,8.0],[551,75,77.0],[551,77,8.0],[551,79,10.0],[551,84,27.0],[551,107,15.0],[551,109,3.0],[552,2,1.0],[552,18,1.0],[552,37,1.0],[552,41,1.0],[552,55,2.0],[552,63,1.0],[552,75,1.0],[552,85,1.0],[552,86,1.0],[552,87,2.0],[552,105,3.0],[552,107,1.0],[552,109,1.0],[552,112,1.0],[552,146,1.0],[553,3,11.0],[553,6,5.0],[553,8,1.0],[553,41,35.0],[553,45,13.0],[553,51,3.0],[553,55,36.0],[553,57,2.0],[553,58,1.0],[553,59,3.0],[553,60,5.0],[553,61,2.0],[553,62,1.0],[553,63,89.0],[553,64,395.0],[553,65,3.0],[553,66,3.0],[553,67,32.0],[553,68,3.0],[553,69,2.0],[553,74,4.0],[553,75,16.0],[553,79,2.0],[553,84,4.0],[553,87,14.0],[553,98,2.0],[553,107,7.0],[553,110,7.0],[553,113,10.0],[553,129,2.0],[553,130,14.0],[553,131,45.0],[553,149,3.0],[553,178,4.0],[553,185,1.0],[553,194,2.0],[554,9,4.0],[554,14,1.0],[554,15,2.0],[554,31,1.0],[554,75,7.0],[554,171,1.0],[555,1,2.0],[555,3,27.0],[555,6,275.0],[555,8,10.0],[555,9,31.0],[555,10,2.0],[555,15,1.0],[555,18,1.0],[555,20,3.0],[555,25,1.0],[555,36,1.0],[555,37,6.0],[555,40,1.0],[555,41,13.0],[555,42,3.0],[555,43,2.0],[555,45,1.0],[555,46,9.0],[555,47,1.0],[555,51,2.0],[555,53,4.0],[555,54,12.0],[555,58,2.0],[555,60,1.0],[555,61,1.0],[555,62,1.0],[555,63,8.0],[555,64,14.0],[555,65,29.0],[555,66,8.0],[555,67,4.0],[555,68,5.0],[555,69,7.0],[555,73,4.0],[555,75,23.0],[555,77,1.0],[555,79,2.0],[555,82,4.0],[555,84,8.0],[555,87,1.0],[555,91,2.0],[555,102,1.0],[555,103,2.0],[555,107,34.0],[555,108,2.0],[555,110,12.0],[555,125,1.0],[555,129,2.0],[555,130,10.0],[555,131,2.0],[555,135,3.0],[555,137,1.0],[555,139,1.0],[555,141,1.0],[555,142,1.0],[555,147,1.0],[555,159,1.0],[555,174,3.0],[556,3,3.0],[556,11,1.0],[556,13,1.0],[556,14,1.0],[556,15,29.0],[556,27,5.0],[556,33,4.0],[556,38,1.0],[556,45,2.0],[556,49,2.0],[556,53,2.0],[556,55,3.0],[556,56,4.0],[556,64,1.0],[556,92,1.0],[556,100,1.0],[556,107,1.0],[556,108,1.0],[556,123,1.0],[556,126,4.0],[556,130,2.0],[556,139,1.0],[556,141,1.0],[556,144,1.0],[556,157,1.0],[556,159,1.0],[556,176,2.0],[556,193,1.0],[557,9,2.0],[557,18,1.0],[557,36,1.0],[557,37,9.0],[557,42,1.0],[557,46,1.0],[557,54,18.0],[557,75,4.0],[557,121,1.0],[557,126,1.0],[558,14,1.0],[558,15,7.0],[558,46,1.0],[558,54,3.0],[558,75,4.0],[558,77,2.0],[558,84,5.0],[558,109,2.0],[559,1,1.0],[559,3,4.0],[559,7,10.0],[559,10,1.0],[559,11,4.0],[559,12,2.0],[559,15,3.0],[559,20,3.0],[559,27,2.0],[559,30,1.0],[559,31,4.0],[559,33,14.0],[559,34,1.0],[559,36,12.0],[559,38,2.0],[559,40,14.0],[559,41,4.0],[559,45,1.0],[559,55,6.0],[559,58,2.0],[559,59,2.0],[559,60,1.0],[559,62,1.0],[559,63,14.0],[559,64,10.0],[559,65,2.0],[559,66,4.0],[559,69,2.0],[559,71,10.0],[559,74,1.0],[559,75,5.0],[559,80,1.0],[559,83,1.0],[559,84,3.0],[559,88,5.0],[559,91,3.0],[559,93,13.0],[559,94,1.0],[559,96,6.0],[559,97,5.0],[559,98,16.0],[559,99,32.0],[559,100,8.0],[559,103,1.0],[559,104,6.0],[559,106,2.0],[559,107,1.0],[559,108,13.0],[559,109,5.0],[559,110,2.0],[559,112,3.0],[559,115,8.0],[559,120,2.0],[559,122,1.0],[559,126,2.0],[559,129,2.0],[559,132,1.0],[559,134,1.0],[559,135,1.0],[559,136,2.0],[559,138,7.0],[559,143,13.0],[559,146,3.0],[559,148,3.0],[559,156,5.0],[559,161,1.0],[559,164,1.0],[559,165,1.0],[559,167,11.0],[559,168,1.0],[559,173,2.0],[559,175,1.0],[559,177,1.0],[559,178,2.0],[559,180,6.0],[559,181,2.0],[559,191,2.0],[559,193,3.0],[560,3,6.0],[560,6,57.0],[560,8,17.0],[560,9,39.0],[560,40,22.0],[560,41,79.0],[560,59,2.0],[560,61,1.0],[560,64,4.0],[560,66,7.0],[560,67,12.0],[560,68,2.0],[560,75,168.0],[560,84,29.0],[560,109,2.0],[560,110,41.0],[560,119,1.0],[560,135,3.0],[560,136,1.0],[560,154,2.0],[561,3,5.0],[561,6,6.0],[561,41,3.0],[561,63,3.0],[561,67,2.0],[562,3,23.0],[562,6,17.0],[562,8,2.0],[562,41,20.0],[562,43,8.0],[562,47,2.0],[562,54,1.0],[562,58,1.0],[562,62,2.0],[562,63,17.0],[562,64,18.0],[562,67,13.0],[562,75,3.0],[562,77,1.0],[562,79,2.0],[562,84,9.0],[562,87,8.0],[562,91,6.0],[562,100,1.0],[562,101,2.0],[562,103,2.0],[562,107,19.0],[562,128,1.0],[562,130,16.0],[562,135,1.0],[562,136,4.0],[562,146,1.0],[562,149,1.0],[562,174,1.0],[562,182,1.0],[562,191,2.0],[562,193,2.0],[562,202,1.0],[563,9,4.0],[563,36,1.0],[563,43,2.0],[563,59,1.0],[563,82,1.0],[563,108,1.0],[563,110,1.0],[563,121,2.0],[563,126,1.0],[563,153,2.0],[564,6,3.0],[564,68,1.0],[564,103,2.0],[564,107,15.0],[564,131,10.0],[564,199,2.0],[565,43,4.0],[565,67,2.0],[565,73,6.0],[565,89,2.0],[565,106,2.0],[565,119,2.0],[566,9,3.0],[566,10,1.0],[566,13,1.0],[566,14,3.0],[566,20,1.0],[566,22,1.0],[566,23,1.0],[566,26,1.0],[566,27,6.0],[566,37,3.0],[566,40,3.0],[566,42,2.0],[566,54,5.0],[566,74,2.0],[566,84,3.0],[566,111,1.0],[566,132,2.0],[566,148,1.0],[566,150,1.0],[566,155,1.0],[566,163,1.0],[566,187,1.0],[567,6,10.0],[567,75,7.0],[568,1,1.0],[568,3,12.0],[568,6,5.0],[568,10,3.0],[568,18,1.0],[568,49,1.0],[568,59,1.0],[568,60,4.0],[568,73,1.0],[568,74,1.0],[568,75,10.0],[568,78,11.0],[568,84,7.0],[568,154,1.0],[568,182,1.0],[569,9,1.0],[569,15,1.0],[569,20,2.0],[569,24,1.0],[569,32,1.0],[569,37,8.0],[569,45,1.0],[569,49,2.0],[569,54,2.0],[569,70,1.0],[569,74,1.0],[569,77,1.0],[569,128,1.0],[569,147,1.0],[570,6,6.0],[570,15,10.0],[570,24,2.0],[570,32,5.0],[570,35,1.0],[570,36,2.0],[570,38,1.0],[570,45,1.0],[570,46,2.0],[570,61,1.0],[570,73,4.0],[570,100,1.0],[570,118,1.0],[570,135,1.0],[571,5,3.0],[571,6,8.0],[571,8,2.0],[571,43,2.0],[571,47,1.0],[571,61,1.0],[571,75,13.0],[571,79,2.0],[571,87,7.0],[571,88,1.0],[571,107,22.0],[571,129,1.0],[572,3,1.0],[572,6,1.0],[572,9,12.0],[572,10,1.0],[572,43,1.0],[572,73,2.0],[572,119,1.0],[572,174,1.0],[573,53,1.0],[573,75,17.0],[573,77,5.0],[573,84,12.0],[574,1,1.0],[574,3,16.0],[574,7,1.0],[574,9,1.0],[574,33,2.0],[574,49,2.0],[574,54,1.0],[574,59,5.0],[574,61,1.0],[574,64,1.0],[574,66,1.0],[574,77,2.0],[574,84,7.0],[574,103,1.0],[574,109,4.0],[574,130,2.0],[574,139,3.0],[574,152,1.0],[574,173,1.0],[574,185,1.0],[574,188,1.0],[575,6,1.0],[575,63,7.0],[575,65,4.0],[575,69,4.0],[576,3,3.0],[576,6,55.0],[576,8,1.0],[576,35,1.0],[576,54,2.0],[576,60,1.0],[576,75,9.0],[576,79,2.0],[576,107,18.0],[576,134,1.0],[576,165,1.0],[577,9,9.0],[577,33,2.0],[577,43,5.0],[577,83,1.0],[577,84,1.0],[578,18,3.0],[578,21,5.0],[578,24,1.0],[578,31,1.0],[578,35,2.0],[578,46,1.0],[578,118,1.0],[578,159,1.0],[578,160,1.0],[579,3,65.0],[579,6,47.0],[579,8,9.0],[579,9,6.0],[579,14,3.0],[579,16,1.0],[579,19,2.0],[579,20,2.0],[579,22,2.0],[579,32,1.0],[579,37,1.0],[579,40,6.0],[579,41,23.0],[579,54,28.0],[579,56,1.0],[579,59,4.0],[579,60,4.0],[579,61,1.0],[579,62,1.0],[579,63,10.0],[579,64,4.0],[579,65,35.0],[579,66,11.0],[579,67,6.0],[579,68,14.0],[579,69,10.0],[579,70,1.0],[579,73,3.0],[579,75,10.0],[579,79,8.0],[579,80,1.0],[579,84,2.0],[579,87,1.0],[579,89,1.0],[579,91,34.0],[579,102,6.0],[579,103,7.0],[579,107,391.0],[579,108,2.0],[579,109,5.0],[579,110,5.0],[579,113,4.0],[579,119,1.0],[579,131,68.0],[579,134,1.0],[579,135,4.0],[579,136,5.0],[579,149,1.0],[579,151,2.0],[579,152,1.0],[579,154,7.0],[579,162,2.0],[579,183,6.0],[579,184,1.0],[579,185,2.0],[579,187,1.0],[579,202,2.0],[579,219,1.0],[579,228,1.0],[580,19,1.0],[580,41,7.0],[580,75,10.0],[580,77,1.0],[580,84,6.0],[580,91,1.0],[580,103,5.0],[580,130,2.0],[581,3,25.0],[581,37,4.0],[581,54,3.0],[581,65,19.0],[581,172,1.0],[582,9,49.0],[582,54,18.0],[582,73,5.0],[582,108,2.0],[582,119,1.0],[582,133,1.0],[582,134,3.0],[582,138,1.0],[582,151,3.0],[583,9,1.0],[583,15,1.0],[583,23,1.0],[583,45,2.0],[583,46,1.0],[583,54,1.0],[583,73,1.0],[583,75,11.0],[583,77,1.0],[583,81,1.0],[583,109,3.0],[583,145,1.0],[584,3,12.0],[584,64,1.0],[584,69,1.0],[584,75,23.0],[584,77,4.0],[584,84,3.0],[584,91,2.0],[584,107,2.0],[584,154,1.0],[585,9,2.0],[585,20,1.0],[585,37,1.0],[585,40,2.0],[585,41,1.0],[585,46,1.0],[585,54,17.0],[585,73,1.0],[585,75,1.0],[585,132,2.0],[585,147,1.0],[586,1,3.0],[586,3,8.0],[586,6,30.0],[586,8,7.0],[586,13,6.0],[586,18,1.0],[586,25,1.0],[586,37,2.0],[586,41,36.0],[586,46,2.0],[586,58,7.0],[586,59,2.0],[586,60,10.0],[586,61,1.0],[586,62,1.0],[586,63,14.0],[586,64,43.0],[586,65,4.0],[586,66,1.0],[586,67,2.0],[586,68,6.0],[586,69,18.0],[586,75,196.0],[586,77,3.0],[586,79,5.0],[586,84,45.0],[586,89,6.0],[586,91,8.0],[586,102,6.0],[586,103,63.0],[586,107,42.0],[586,108,1.0],[586,109,1.0],[586,110,1.0],[586,112,1.0],[586,130,1.0],[586,131,127.0],[586,135,2.0],[586,136,1.0],[586,142,1.0],[586,143,21.0],[586,149,9.0],[586,185,1.0],[586,199,2.0],[586,228,2.0],[587,0,1.0],[587,4,1.0],[587,9,15.0],[587,10,5.0],[587,12,7.0],[587,15,39.0],[587,17,1.0],[587,20,1.0],[587,21,1.0],[587,22,3.0],[587,23,4.0],[587,24,2.0],[587,26,1.0],[587,27,19.0],[587,29,2.0],[587,31,1.0],[587,32,29.0],[587,35,1.0],[587,36,2.0],[587,37,4.0],[587,39,2.0],[587,40,46.0],[587,42,3.0],[587,44,2.0],[587,46,16.0],[587,47,1.0],[587,48,1.0],[587,49,7.0],[587,54,21.0],[587,55,1.0],[587,56,1.0],[587,63,4.0],[587,64,7.0],[587,66,1.0],[587,73,9.0],[587,74,1.0],[587,75,26.0],[587,78,2.0],[587,79,1.0],[587,84,2.0],[587,86,1.0],[587,87,3.0],[587,89,1.0],[587,90,1.0],[587,100,1.0],[587,105,1.0],[587,108,1.0],[587,110,2.0],[587,113,1.0],[587,118,2.0],[587,119,2.0],[587,121,1.0],[587,122,1.0],[587,123,1.0],[587,126,1.0],[587,128,1.0],[587,132,2.0],[587,145,2.0],[587,147,1.0],[587,149,3.0],[587,150,1.0],[587,178,2.0],[587,187,1.0],[587,191,5.0],[587,192,1.0],[588,3,1.0],[588,6,68.0],[588,8,6.0],[588,41,9.0],[588,58,1.0],[588,60,1.0],[588,63,3.0],[588,64,2.0],[588,68,1.0],[588,69,5.0],[588,73,6.0],[588,77,1.0],[588,84,13.0],[588,114,1.0],[588,136,1.0],[588,183,2.0],[589,64,2.0],[589,75,5.0],[589,77,3.0],[589,84,7.0],[589,109,2.0],[590,3,6.0],[590,6,8.0],[590,40,1.0],[590,41,3.0],[590,66,1.0],[590,67,3.0],[590,69,2.0],[590,79,1.0],[590,107,7.0],[590,131,4.0],[590,134,1.0],[590,135,1.0],[590,137,1.0],[591,6,20.0],[592,1,6.0],[592,3,17.0],[592,6,101.0],[592,8,24.0],[592,41,289.0],[592,58,10.0],[592,63,5.0],[592,64,26.0],[592,66,6.0],[592,67,25.0],[592,68,5.0],[592,69,3.0],[592,75,8.0],[592,79,16.0],[592,84,10.0],[592,87,1.0],[592,91,2.0],[592,103,1.0],[592,107,16.0],[592,130,18.0],[592,135,6.0],[592,136,8.0],[592,182,3.0],[592,199,2.0],[593,10,4.0],[593,20,7.0],[593,26,1.0],[593,29,1.0],[593,37,47.0],[593,40,2.0],[593,41,4.0],[593,47,1.0],[593,53,19.0],[593,56,1.0],[593,63,17.0],[593,64,4.0],[593,67,7.0],[593,69,1.0],[593,73,35.0],[593,79,3.0],[593,82,12.0],[593,84,2.0],[593,103,1.0],[593,109,1.0],[593,121,1.0],[593,126,2.0],[593,161,1.0],[593,182,1.0],[593,189,6.0],[594,64,6.0],[594,75,45.0],[594,77,2.0],[594,84,11.0],[594,109,1.0],[595,0,1.0],[595,2,1.0],[595,5,1.0],[595,7,1.0],[595,9,4.0],[595,10,1.0],[595,15,19.0],[595,18,1.0],[595,19,3.0],[595,20,4.0],[595,21,2.0],[595,22,1.0],[595,23,2.0],[595,24,5.0],[595,27,1.0],[595,29,1.0],[595,32,4.0],[595,33,3.0],[595,34,2.0],[595,37,3.0],[595,38,3.0],[595,40,7.0],[595,43,12.0],[595,45,1.0],[595,46,4.0],[595,49,1.0],[595,53,7.0],[595,54,2.0],[595,73,6.0],[595,81,1.0],[595,82,2.0],[595,93,1.0],[595,95,1.0],[595,106,2.0],[595,109,1.0],[595,125,1.0],[595,128,1.0],[595,129,1.0],[595,150,1.0],[595,181,1.0],[595,191,1.0],[595,197,1.0],[595,215,1.0],[596,4,2.0],[596,37,5.0],[596,107,6.0],[596,132,2.0],[597,2,1.0],[597,9,6.0],[597,27,1.0],[597,64,7.0],[597,148,2.0],[598,15,1.0],[598,46,1.0],[598,75,15.0],[598,109,2.0],[598,118,1.0],[598,129,1.0],[599,2,3.0],[599,15,15.0],[599,23,1.0],[599,27,1.0],[599,40,1.0],[599,42,2.0],[599,45,1.0],[599,56,1.0],[599,118,6.0],[599,171,2.0],[599,199,1.0],[600,3,2.0],[600,6,2.0],[600,9,9.0],[600,10,2.0],[600,17,1.0],[600,20,1.0],[600,37,9.0],[600,43,4.0],[600,54,10.0],[600,64,1.0],[600,66,3.0],[600,68,2.0],[600,75,14.0],[600,79,6.0],[600,82,1.0],[600,105,1.0],[600,107,42.0],[600,110,1.0],[600,119,1.0],[600,124,2.0],[600,130,1.0],[600,131,4.0],[600,132,2.0],[600,134,3.0],[600,174,5.0],[600,187,2.0],[600,189,1.0],[601,6,2.0],[601,7,1.0],[601,10,2.0],[601,11,1.0],[601,12,2.0],[601,14,1.0],[601,15,1.0],[601,27,2.0],[601,33,3.0],[601,36,4.0],[601,40,6.0],[601,41,2.0],[601,45,3.0],[601,49,3.0],[601,55,1.0],[601,61,1.0],[601,63,5.0],[601,64,3.0],[601,65,3.0],[601,67,2.0],[601,76,1.0],[601,84,2.0],[601,85,1.0],[601,87,1.0],[601,91,5.0],[601,93,1.0],[601,96,1.0],[601,98,1.0],[601,99,2.0],[601,100,4.0],[601,104,3.0],[601,105,1.0],[601,106,1.0],[601,108,6.0],[601,109,3.0],[601,110,1.0],[601,111,2.0],[601,113,3.0],[601,114,1.0],[601,115,6.0],[601,117,1.0],[601,120,1.0],[601,126,1.0],[601,143,2.0],[601,145,1.0],[601,146,5.0],[601,147,1.0],[601,161,2.0],[601,164,1.0],[601,167,3.0],[601,170,1.0],[601,176,1.0],[601,178,1.0],[601,180,2.0],[601,181,1.0],[601,185,3.0],[601,202,1.0],[602,9,3.0],[602,15,5.0],[602,27,2.0],[602,49,2.0],[602,54,1.0],[602,75,2.0],[602,127,2.0],[602,147,2.0],[602,156,1.0],[603,1,7.0],[603,3,114.0],[603,6,804.0],[603,8,67.0],[603,16,2.0],[603,32,11.0],[603,37,3.0],[603,41,399.0],[603,54,8.0],[603,55,2.0],[603,58,4.0],[603,59,8.0],[603,60,8.0],[603,61,2.0],[603,62,2.0],[603,63,71.0],[603,64,55.0],[603,65,52.0],[603,66,265.0],[603,67,71.0],[603,68,39.0],[603,69,41.0],[603,75,31.0],[603,79,32.0],[603,84,73.0],[603,87,69.0],[603,89,7.0],[603,91,41.0],[603,102,20.0],[603,103,22.0],[603,107,141.0],[603,109,9.0],[603,110,9.0],[603,129,1.0],[603,130,13.0],[603,131,69.0],[603,134,3.0],[603,135,29.0],[603,136,21.0],[603,142,2.0],[603,143,2.0],[603,146,2.0],[603,149,3.0],[603,154,4.0],[603,158,1.0],[603,173,3.0],[603,182,4.0],[603,183,11.0],[603,184,1.0],[603,185,2.0],[604,1,3.0],[604,6,2.0],[604,67,3.0],[604,75,3.0],[604,107,16.0],[604,143,2.0],[605,1,3.0],[605,3,18.0],[605,6,26.0],[605,8,23.0],[605,41,22.0],[605,60,2.0],[605,67,6.0],[605,69,2.0],[605,75,10.0],[605,79,7.0],[605,91,3.0],[605,103,1.0],[605,107,63.0],[605,110,65.0],[605,131,26.0],[605,136,1.0],[606,1,1.0],[606,3,9.0],[606,6,7.0],[606,7,1.0],[606,9,2.0],[606,11,1.0],[606,13,1.0],[606,18,1.0],[606,26,1.0],[606,37,11.0],[606,43,6.0],[606,48,1.0],[606,55,1.0],[606,60,3.0],[606,66,1.0],[606,73,10.0],[606,75,4.0],[606,76,1.0],[606,78,57.0],[606,79,2.0],[606,80,1.0],[606,84,5.0],[606,91,1.0],[606,102,1.0],[606,103,6.0],[606,130,8.0],[606,131,22.0],[606,135,2.0],[606,139,2.0],[606,150,1.0],[606,156,1.0],[606,170,2.0],[606,185,3.0],[607,7,1.0],[607,11,1.0],[607,15,2.0],[607,40,1.0],[607,41,1.0],[607,55,1.0],[607,64,1.0],[607,75,1.0],[607,88,1.0],[607,91,1.0],[607,96,1.0],[607,98,1.0],[607,100,1.0],[607,108,3.0],[607,146,2.0],[607,176,1.0],[607,180,1.0],[608,21,2.0],[608,23,2.0],[608,27,1.0],[608,109,10.0],[609,3,38.0],[609,6,1.0],[609,8,1.0],[609,9,6.0],[609,40,1.0],[609,41,1.0],[609,60,1.0],[609,62,17.0],[609,63,51.0],[609,64,1.0],[609,66,5.0],[609,67,3.0],[609,69,4.0],[609,75,30.0],[609,98,3.0],[609,103,1.0],[609,107,10.0],[609,131,1.0],[609,134,7.0],[609,135,1.0],[609,149,2.0],[609,199,1.0],[610,41,3.0],[610,53,1.0],[610,64,1.0],[610,70,1.0],[610,73,16.0],[610,87,1.0],[610,90,10.0],[610,96,2.0],[610,98,1.0],[610,104,1.0],[610,115,2.0],[610,131,3.0],[610,164,1.0],[611,64,4.0],[611,75,12.0],[611,77,1.0],[612,6,2.0],[612,40,1.0],[612,54,1.0],[612,63,4.0],[612,64,2.0],[612,66,4.0],[612,67,2.0],[612,69,1.0],[612,75,2.0],[612,84,1.0],[612,107,1.0],[612,135,1.0],[612,137,2.0],[612,182,1.0],[613,63,1.0],[613,73,8.0],[613,90,10.0],[613,96,1.0],[613,115,5.0],[613,146,1.0],[613,164,5.0],[614,12,1.0],[614,20,1.0],[614,22,1.0],[614,24,1.0],[614,27,1.0],[614,37,1.0],[614,40,3.0],[614,42,1.0],[614,47,1.0],[614,49,3.0],[614,55,1.0],[614,74,5.0],[614,88,2.0],[614,119,1.0],[614,132,1.0],[615,15,2.0],[615,23,1.0],[615,28,1.0],[615,40,1.0],[615,46,2.0],[615,49,3.0],[615,73,3.0],[615,118,3.0],[616,1,2.0],[616,3,37.0],[616,6,41.0],[616,8,5.0],[616,64,2.0],[616,66,4.0],[616,69,5.0],[616,75,13.0],[616,135,1.0],[616,136,3.0],[616,187,1.0],[617,1,19.0],[617,3,145.0],[617,6,506.0],[617,8,281.0],[617,41,59.0],[617,45,2.0],[617,58,21.0],[617,59,69.0],[617,60,83.0],[617,61,3.0],[617,62,8.0],[617,63,172.0],[617,64,19.0],[617,65,66.0],[617,66,35.0],[617,67,78.0],[617,68,46.0],[617,69,72.0],[617,75,62.0],[617,79,38.0],[617,84,36.0],[617,87,21.0],[617,89,17.0],[617,91,19.0],[617,102,55.0],[617,103,36.0],[617,107,180.0],[617,109,8.0],[617,110,1.0],[617,129,1.0],[617,130,27.0],[617,131,111.0],[617,135,9.0],[617,136,7.0],[617,143,2.0],[617,149,9.0],[617,173,1.0],[617,182,7.0],[617,183,11.0],[617,199,3.0],[618,20,1.0],[618,26,2.0],[618,37,2.0],[618,73,11.0],[619,8,1.0],[619,9,4.0],[619,20,1.0],[619,37,1.0],[619,54,6.0],[619,60,1.0],[619,63,1.0],[619,73,1.0],[619,110,2.0],[619,126,1.0],[619,151,1.0],[620,6,15.0],[620,40,3.0],[620,54,7.0],[620,65,7.0],[620,131,5.0],[620,137,4.0],[621,1,1.0],[621,9,1.0],[621,41,3.0],[621,54,32.0],[621,58,1.0],[621,64,17.0],[621,67,1.0],[621,69,4.0],[621,103,1.0],[621,108,1.0],[621,134,50.0],[622,3,18.0],[622,41,7.0],[622,78,15.0],[622,182,1.0],[623,3,1.0],[623,64,3.0],[623,67,21.0],[623,142,2.0],[624,32,22.0],[625,2,2.0],[625,18,2.0],[625,41,1.0],[625,55,1.0],[625,74,2.0],[625,75,7.0],[625,84,15.0],[625,131,5.0],[625,136,2.0],[625,155,1.0],[626,3,10.0],[626,6,36.0],[626,8,8.0],[626,9,36.0],[626,10,5.0],[626,15,2.0],[626,17,1.0],[626,20,5.0],[626,23,2.0],[626,27,2.0],[626,28,2.0],[626,29,2.0],[626,37,11.0],[626,40,22.0],[626,42,7.0],[626,44,6.0],[626,46,6.0],[626,49,2.0],[626,54,71.0],[626,55,2.0],[626,56,5.0],[626,58,1.0],[626,59,2.0],[626,61,1.0],[626,62,1.0],[626,64,4.0],[626,66,12.0],[626,68,1.0],[626,69,5.0],[626,71,2.0],[626,73,41.0],[626,74,3.0],[626,75,1.0],[626,79,2.0],[626,81,2.0],[626,82,4.0],[626,84,12.0],[626,90,3.0],[626,106,1.0],[626,107,5.0],[626,110,7.0],[626,113,1.0],[626,118,3.0],[626,122,3.0],[626,123,1.0],[626,126,2.0],[626,127,1.0],[626,131,22.0],[626,133,3.0],[626,145,1.0],[626,149,2.0],[626,150,1.0],[626,160,2.0],[626,189,2.0],[626,191,1.0],[626,212,2.0],[627,9,5.0],[627,64,1.0],[627,66,1.0],[627,75,92.0],[627,84,16.0],[627,109,4.0],[627,119,1.0],[628,1,1.0],[628,3,13.0],[628,6,19.0],[628,8,8.0],[628,67,6.0],[628,69,2.0],[628,75,5.0],[628,87,5.0],[628,107,6.0],[629,41,4.0],[629,43,2.0],[629,73,2.0],[629,90,9.0],[629,146,1.0],[629,156,1.0],[629,164,2.0],[630,1,3.0],[630,3,31.0],[630,6,41.0],[630,8,13.0],[630,13,1.0],[630,16,2.0],[630,19,1.0],[630,26,2.0],[630,30,1.0],[630,32,3.0],[630,41,46.0],[630,42,1.0],[630,46,3.0],[630,48,1.0],[630,54,5.0],[630,55,1.0],[630,56,1.0],[630,58,2.0],[630,59,4.0],[630,60,2.0],[630,61,4.0],[630,62,4.0],[630,63,4.0],[630,64,3.0],[630,65,23.0],[630,66,8.0],[630,67,4.0],[630,68,3.0],[630,69,8.0],[630,73,5.0],[630,74,2.0],[630,75,11.0],[630,77,1.0],[630,79,8.0],[630,80,3.0],[630,82,2.0],[630,84,9.0],[630,87,6.0],[630,89,2.0],[630,91,3.0],[630,102,3.0],[630,103,2.0],[630,107,28.0],[630,108,1.0],[630,109,3.0],[630,110,1.0],[630,113,1.0],[630,120,1.0],[630,130,2.0],[630,131,9.0],[630,134,1.0],[630,135,7.0],[630,136,2.0],[630,138,1.0],[630,145,2.0],[630,151,5.0],[630,154,5.0],[630,162,3.0],[630,174,3.0],[630,183,6.0],[630,184,3.0],[630,187,1.0],[630,194,1.0],[630,228,1.0],[631,0,17.0],[631,1,1.0],[631,2,8.0],[631,3,29.0],[631,4,57.0],[631,5,61.0],[631,6,5.0],[631,7,1.0],[631,8,2.0],[631,9,19.0],[631,11,62.0],[631,12,809.0],[631,13,7.0],[631,14,90.0],[631,15,729.0],[631,16,38.0],[631,17,501.0],[631,18,14.0],[631,19,75.0],[631,20,834.0],[631,22,111.0],[631,23,2.0],[631,24,291.0],[631,25,351.0],[631,26,2.0],[631,27,85.0],[631,28,18.0],[631,29,263.0],[631,30,20.0],[631,31,42.0],[631,32,2.0],[631,33,222.0],[631,34,66.0],[631,35,907.0],[631,36,1576.0],[631,37,3.0],[631,38,276.0],[631,39,2.0],[631,40,88.0],[631,41,1900.0],[631,42,237.0],[631,43,923.0],[631,44,2.0],[631,45,17.0],[631,46,418.0],[631,47,21.0],[631,48,32.0],[631,49,139.0],[631,50,465.0],[631,51,44.0],[631,52,1049.0],[631,53,185.0],[631,54,566.0],[631,55,705.0],[631,56,1184.0],[631,57,8.0],[631,58,181.0],[631,59,3.0],[631,60,1.0],[631,61,149.0],[631,62,25.0],[631,63,3.0],[631,64,7.0],[631,66,2.0],[631,67,9.0],[631,68,26.0],[631,69,15.0],[631,70,336.0],[631,72,12.0],[631,73,458.0],[631,74,52.0],[631,75,6.0],[631,76,2.0],[631,77,5.0],[631,79,38.0],[631,80,506.0],[631,81,132.0],[631,82,59.0],[631,83,1363.0],[631,84,35.0],[631,85,33.0],[631,87,282.0],[631,88,22.0],[631,89,22.0],[631,90,1055.0],[631,91,9.0],[631,92,21.0],[631,93,22.0],[631,94,228.0],[631,95,11.0],[631,96,80.0],[631,99,7.0],[631,100,3.0],[631,101,361.0],[631,102,17.0],[631,103,10.0],[631,104,6.0],[631,105,282.0],[631,106,109.0],[631,107,482.0],[631,108,41.0],[631,109,11.0],[631,110,1.0],[631,111,3.0],[631,112,1.0],[631,113,48.0],[631,114,51.0],[631,115,54.0],[631,116,216.0],[631,117,5.0],[631,118,104.0],[631,119,420.0],[631,120,37.0],[631,121,45.0],[631,122,112.0],[631,124,26.0],[631,125,635.0],[631,127,124.0],[631,128,91.0],[631,129,63.0],[631,130,124.0],[631,131,10.0],[631,132,8.0],[631,133,11.0],[631,134,1.0],[631,135,1.0],[631,136,3.0],[631,137,182.0],[631,138,38.0],[631,139,19.0],[631,140,6.0],[631,141,5.0],[631,142,115.0],[631,143,516.0],[631,144,321.0],[631,145,41.0],[631,146,71.0],[631,147,6.0],[631,148,52.0],[631,149,10.0],[631,150,110.0],[631,151,17.0],[631,152,46.0],[631,153,1169.0],[631,155,146.0],[631,156,184.0],[631,158,60.0],[631,159,308.0],[631,160,83.0],[631,162,1431.0],[631,163,835.0],[631,164,515.0],[631,165,18.0],[631,166,184.0],[631,167,19.0],[631,168,20.0],[631,169,56.0],[631,171,4.0],[631,172,76.0],[631,173,13.0],[631,175,17.0],[631,176,18.0],[631,177,174.0],[631,178,47.0],[631,179,9.0],[631,180,6.0],[631,181,1496.0],[631,184,19.0],[631,185,45.0],[631,186,16.0],[631,187,48.0],[631,188,6.0],[631,189,111.0],[631,190,1.0],[631,191,846.0],[631,192,18.0],[631,193,159.0],[631,194,26.0],[631,195,658.0],[631,196,9.0],[631,197,10.0],[631,198,1.0],[631,199,5.0],[631,200,32.0],[631,202,130.0],[631,203,21.0],[631,204,112.0],[631,205,22.0],[631,206,16.0],[631,207,1.0],[631,208,154.0],[631,209,14.0],[631,210,2.0],[631,211,14.0],[631,212,226.0],[631,213,105.0],[631,214,16.0],[631,215,3.0],[631,216,5.0],[631,217,19.0],[631,218,33.0],[631,220,49.0],[631,222,1.0],[631,223,91.0],[631,225,1.0],[631,226,84.0],[631,227,154.0],[631,228,3.0],[632,3,14.0],[632,27,4.0],[632,37,8.0],[632,75,4.0],[632,82,3.0],[632,94,2.0],[633,3,3.0],[633,8,4.0],[633,41,9.0],[633,64,1.0],[633,65,2.0],[633,66,1.0],[633,67,1.0],[633,68,6.0],[633,75,11.0],[633,84,10.0],[633,87,2.0],[633,107,3.0],[633,173,3.0],[633,182,1.0],[634,15,3.0],[634,32,14.0],[634,36,1.0],[634,37,1.0],[634,83,1.0],[635,65,42.0],[635,220,1.0],[636,0,1.0],[636,9,4.0],[636,15,2.0],[636,16,1.0],[636,22,1.0],[636,25,1.0],[636,27,4.0],[636,32,39.0],[636,34,1.0],[636,35,1.0],[636,37,7.0],[636,106,2.0],[636,133,3.0],[636,134,1.0],[636,138,1.0],[636,146,1.0],[636,151,5.0],[636,171,1.0],[636,186,1.0],[636,202,3.0],[637,3,19.0],[637,6,13.0],[637,8,1.0],[637,63,4.0],[637,66,2.0],[637,68,1.0],[637,75,2.0],[637,79,1.0],[637,102,1.0],[637,103,1.0],[637,110,1.0],[637,130,1.0],[638,15,3.0],[638,16,1.0],[638,20,1.0],[638,27,2.0],[638,37,1.0],[638,40,8.0],[638,44,1.0],[638,46,1.0],[639,4,1.0],[639,10,6.0],[639,13,2.0],[639,20,3.0],[639,21,2.0],[639,23,1.0],[639,25,1.0],[639,26,1.0],[639,27,1.0],[639,32,10.0],[639,37,18.0],[639,40,17.0],[639,41,29.0],[639,44,4.0],[639,47,2.0],[639,48,3.0],[639,49,4.0],[639,52,2.0],[639,53,2.0],[639,58,1.0],[639,59,3.0],[639,62,3.0],[639,63,30.0],[639,64,17.0],[639,67,12.0],[639,69,1.0],[639,72,1.0],[639,73,27.0],[639,74,1.0],[639,79,5.0],[639,81,1.0],[639,82,2.0],[639,84,3.0],[639,87,8.0],[639,101,2.0],[639,103,4.0],[639,108,1.0],[639,109,1.0],[639,111,11.0],[639,116,1.0],[639,118,4.0],[639,120,1.0],[639,121,2.0],[639,126,2.0],[639,137,1.0],[639,139,1.0],[639,142,1.0],[639,145,2.0],[639,147,3.0],[639,152,1.0],[639,153,3.0],[639,157,1.0],[639,162,2.0],[639,172,3.0],[639,175,2.0],[639,180,1.0],[639,189,2.0],[639,202,1.0],[639,203,3.0],[639,207,1.0],[640,10,1.0],[640,58,11.0],[640,63,32.0],[640,67,3.0],[640,107,9.0],[640,145,1.0],[641,3,3.0],[641,41,3.0],[641,54,1.0],[641,58,1.0],[641,59,2.0],[641,63,1.0],[641,65,4.0],[641,68,2.0],[641,69,2.0],[641,75,3.0],[641,88,1.0],[641,102,1.0],[641,103,2.0],[641,107,9.0],[641,136,1.0],[642,107,13.0],[642,131,2.0],[643,3,30.0],[643,6,6.0],[643,8,6.0],[643,41,2.0],[643,60,1.0],[643,63,5.0],[643,65,22.0],[643,66,9.0],[643,68,8.0],[643,69,7.0],[643,79,3.0],[643,103,3.0],[643,107,57.0],[643,110,4.0],[643,135,7.0],[643,136,1.0],[643,182,1.0],[644,14,1.0],[644,63,17.0],[644,75,5.0],[644,77,1.0],[645,7,1.0],[645,9,14.0],[645,11,1.0],[645,12,5.0],[645,13,1.0],[645,15,37.0],[645,18,2.0],[645,21,1.0],[645,23,1.0],[645,24,3.0],[645,27,3.0],[645,30,1.0],[645,37,2.0],[645,39,1.0],[645,46,21.0],[645,49,3.0],[645,52,1.0],[645,53,3.0],[645,54,2.0],[645,73,3.0],[645,81,1.0],[645,82,5.0],[645,94,2.0],[645,100,4.0],[645,127,3.0],[645,147,1.0],[645,149,2.0],[645,152,1.0],[645,192,2.0],[645,193,1.0],[646,1,2.0],[646,64,4.0],[646,75,23.0],[646,77,1.0],[646,84,2.0],[647,6,10.0],[647,15,4.0],[647,20,1.0],[647,46,1.0],[647,56,1.0],[647,60,6.0],[647,68,5.0],[647,127,2.0],[647,228,1.0],[648,37,2.0],[648,40,13.0],[648,54,1.0],[648,119,1.0],[649,3,22.0],[649,6,30.0],[649,8,3.0],[649,41,13.0],[649,43,2.0],[649,58,2.0],[649,59,1.0],[649,60,2.0],[649,63,13.0],[649,64,7.0],[649,67,1.0],[649,68,2.0],[649,69,5.0],[649,107,6.0],[649,110,15.0],[649,131,2.0],[649,199,2.0],[650,1,1.0],[650,6,1.0],[650,16,1.0],[650,41,20.0],[650,42,1.0],[650,55,1.0],[650,69,2.0],[650,73,7.0],[650,74,1.0],[650,75,3.0],[650,78,4.0],[650,80,5.0],[650,102,1.0],[650,103,2.0],[650,107,8.0],[650,108,1.0],[650,114,17.0],[650,121,3.0],[650,132,2.0],[650,143,1.0],[650,152,41.0],[650,182,1.0],[650,187,1.0],[651,3,12.0],[651,6,87.0],[651,59,1.0],[651,60,1.0],[651,63,1.0],[651,64,7.0],[651,67,5.0],[651,68,1.0],[651,69,1.0],[651,102,3.0],[651,107,15.0],[651,110,1.0],[651,113,2.0],[651,118,1.0],[651,177,1.0],[652,9,7.0],[652,11,3.0],[652,14,1.0],[652,15,6.0],[652,20,3.0],[652,36,1.0],[652,37,3.0],[652,40,6.0],[652,42,1.0],[652,45,1.0],[652,46,2.0],[652,49,3.0],[652,54,8.0],[652,56,2.0],[652,73,2.0],[652,74,1.0],[652,90,1.0],[652,100,1.0],[652,105,1.0],[652,118,3.0],[652,121,1.0],[652,126,2.0],[652,127,1.0],[652,133,1.0],[652,150,1.0],[652,208,1.0],[653,9,6.0],[653,14,1.0],[653,15,1.0],[653,18,2.0],[653,27,1.0],[653,35,1.0],[653,37,10.0],[653,42,1.0],[653,54,2.0],[653,55,1.0],[653,66,3.0],[653,72,1.0],[653,73,2.0],[653,75,14.0],[653,82,1.0],[653,84,2.0],[653,119,2.0],[654,3,4.0],[654,32,1.0],[654,63,9.0],[654,64,7.0],[654,66,1.0],[654,73,88.0],[654,75,640.0],[654,77,36.0],[654,79,2.0],[654,84,184.0],[654,91,11.0],[654,102,15.0],[654,109,20.0],[654,131,8.0],[654,142,7.0],[654,154,28.0],[655,3,9.0],[655,6,1.0],[655,41,3.0],[655,58,2.0],[655,68,3.0],[655,135,2.0],[656,75,7.0],[656,84,21.0],[656,109,1.0],[656,161,1.0],[656,164,1.0],[657,3,23.0],[658,14,1.0],[658,27,3.0],[658,32,14.0],[658,40,1.0],[658,93,1.0],[658,120,1.0],[659,53,1.0],[659,75,31.0],[659,84,12.0],[659,91,1.0],[659,154,2.0],[660,9,3.0],[660,14,3.0],[660,15,4.0],[660,18,1.0],[660,21,2.0],[660,27,2.0],[660,28,1.0],[660,29,2.0],[660,46,4.0],[660,47,2.0],[660,81,2.0],[660,100,1.0],[660,120,3.0],[660,171,1.0],[661,15,1.0],[661,32,14.0],[661,82,1.0],[661,134,1.0],[661,217,1.0],[662,9,11.0],[662,20,1.0],[662,37,6.0],[662,40,4.0],[662,43,8.0],[662,46,2.0],[662,54,2.0],[662,73,8.0],[662,74,1.0],[662,100,2.0],[662,127,1.0],[662,132,1.0],[662,133,2.0],[662,137,1.0],[662,161,1.0],[662,171,1.0],[662,174,4.0],[663,73,22.0],[663,99,1.0],[663,106,1.0],[663,107,4.0],[663,130,4.0],[663,139,1.0],[664,9,1.0],[664,12,1.0],[664,13,1.0],[664,14,2.0],[664,15,16.0],[664,20,4.0],[664,21,2.0],[664,23,4.0],[664,24,1.0],[664,26,1.0],[664,27,2.0],[664,36,4.0],[664,39,1.0],[664,40,3.0],[664,45,4.0],[664,46,10.0],[664,50,1.0],[664,52,2.0],[664,54,2.0],[664,71,2.0],[664,73,16.0],[664,86,2.0],[664,119,2.0],[664,123,1.0],[664,127,1.0],[664,141,1.0],[664,146,1.0],[664,147,1.0],[664,150,1.0],[664,152,2.0],[664,172,1.0],[664,191,1.0],[664,192,2.0],[664,200,1.0],[664,208,1.0],[665,64,11.0],[665,75,277.0],[665,77,33.0],[665,84,84.0],[665,87,6.0],[665,91,5.0],[665,109,10.0],[665,142,1.0],[665,154,26.0],[666,9,2.0],[666,15,7.0],[666,18,1.0],[666,21,1.0],[666,23,2.0],[666,24,2.0],[666,27,2.0],[666,33,1.0],[666,36,2.0],[666,37,4.0],[666,40,2.0],[666,45,1.0],[666,46,2.0],[666,50,1.0],[666,54,4.0],[666,55,1.0],[666,70,1.0],[666,71,1.0],[666,74,1.0],[666,75,27.0],[666,87,4.0],[666,141,1.0],[667,64,10.0],[667,73,5.0],[667,75,42.0],[667,77,6.0],[667,84,14.0],[667,154,3.0],[668,2,3.0],[668,3,7.0],[668,65,5.0],[668,78,6.0],[668,145,1.0],[669,6,1.0],[669,8,1.0],[669,46,1.0],[669,63,7.0],[669,67,5.0],[669,79,5.0],[669,84,2.0],[669,91,2.0],[669,106,2.0],[669,135,1.0],[669,136,2.0],[669,140,4.0],[670,3,3.0],[670,6,1.0],[670,13,1.0],[670,27,4.0],[670,41,29.0],[670,43,1.0],[670,64,1.0],[670,65,2.0],[670,70,2.0],[670,73,58.0],[670,75,4.0],[670,82,1.0],[670,84,1.0],[670,85,1.0],[670,90,60.0],[670,91,1.0],[670,96,4.0],[670,115,4.0],[670,124,2.0],[670,125,4.0],[670,131,2.0],[670,141,1.0],[670,146,6.0],[670,156,3.0],[670,164,8.0],[670,191,2.0],[671,3,2.0],[671,6,7.0],[671,8,4.0],[671,41,18.0],[671,54,2.0],[671,63,2.0],[671,65,1.0],[671,67,1.0],[671,68,2.0],[671,69,7.0],[671,79,1.0],[671,91,7.0],[671,102,1.0],[671,107,45.0],[671,109,1.0],[671,131,45.0],[671,135,3.0],[671,136,7.0],[671,183,1.0],[671,199,1.0],[672,46,1.0],[672,55,1.0],[672,82,2.0],[672,110,39.0],[673,44,2.0],[673,47,20.0],[673,56,2.0],[673,60,1.0],[673,68,3.0],[673,75,37.0],[673,86,1.0],[673,105,3.0],[673,106,2.0],[673,109,8.0],[673,113,1.0],[673,127,8.0],[673,131,47.0],[673,139,9.0],[673,143,4.0],[673,149,1.0],[673,161,3.0],[673,162,3.0],[673,180,2.0],[673,185,3.0],[673,203,1.0],[674,6,6.0],[674,8,1.0],[674,16,7.0],[674,18,7.0],[674,41,20.0],[674,43,11.0],[674,55,2.0],[674,59,20.0],[674,60,4.0],[674,61,6.0],[674,65,5.0],[674,67,4.0],[674,68,3.0],[674,69,4.0],[674,75,21.0],[674,84,17.0],[674,87,25.0],[674,91,2.0],[674,103,31.0],[674,107,18.0],[674,124,1.0],[674,129,1.0],[674,131,44.0],[674,135,1.0],[674,171,4.0],[674,182,1.0],[675,6,1.0],[675,37,1.0],[675,41,3.0],[675,46,1.0],[675,54,13.0],[675,64,83.0],[675,65,2.0],[675,66,1.0],[675,75,27.0],[675,77,30.0],[675,84,4.0],[675,107,5.0],[675,109,1.0],[675,131,7.0],[675,135,1.0],[676,2,16.0],[676,23,1.0],[676,98,1.0],[676,115,3.0],[676,164,1.0],[676,170,2.0],[676,174,1.0],[676,177,1.0],[676,187,4.0],[677,64,5.0],[677,66,3.0],[677,69,1.0],[677,73,2.0],[677,79,1.0],[677,107,2.0],[677,108,2.0],[678,75,15.0],[678,118,1.0],[679,6,1.0],[679,18,1.0],[679,38,2.0],[679,40,1.0],[679,43,2.0],[679,54,3.0],[679,55,20.0],[679,75,1.0],[679,82,1.0],[679,85,2.0],[679,86,10.0],[679,87,2.0],[679,105,4.0],[679,107,1.0],[679,119,2.0],[679,129,1.0],[679,146,2.0],[679,148,1.0],[679,174,2.0],[679,226,1.0],[680,6,2.0],[680,58,2.0],[680,59,9.0],[680,60,2.0],[680,75,13.0],[680,131,6.0],[681,6,11.0],[681,66,4.0],[682,3,49.0],[682,6,6.0],[682,8,1.0],[682,9,2.0],[682,32,7.0],[682,41,29.0],[682,43,2.0],[682,46,4.0],[682,54,5.0],[682,64,3.0],[682,66,1.0],[682,67,8.0],[682,68,1.0],[682,69,19.0],[682,70,1.0],[682,75,28.0],[682,77,4.0],[682,84,26.0],[682,86,2.0],[682,107,7.0],[682,109,3.0],[682,119,1.0],[682,128,1.0],[682,129,2.0],[682,131,17.0],[682,135,1.0],[682,173,6.0],[682,199,2.0],[683,6,29.0],[684,3,1.0],[684,6,8.0],[684,10,1.0],[684,22,1.0],[684,54,3.0],[684,81,2.0],[684,150,1.0],[684,199,1.0],[684,202,2.0],[684,210,1.0],[685,27,1.0],[685,37,1.0],[685,40,17.0],[685,42,5.0],[685,53,3.0],[685,54,6.0],[685,74,1.0],[685,119,2.0],[685,122,4.0],[685,126,2.0],[685,155,1.0],[685,202,1.0],[686,3,1.0],[686,59,1.0],[686,68,2.0],[686,84,4.0],[686,107,5.0],[686,118,8.0],[687,3,35.0],[687,6,45.0],[687,8,3.0],[687,9,9.0],[687,12,1.0],[687,15,1.0],[687,19,1.0],[687,20,1.0],[687,35,1.0],[687,40,2.0],[687,41,13.0],[687,54,4.0],[687,62,2.0],[687,63,3.0],[687,64,9.0],[687,66,1.0],[687,68,1.0],[687,75,4.0],[687,84,4.0],[687,87,1.0],[687,89,2.0],[687,102,2.0],[687,107,12.0],[687,110,1.0],[687,130,1.0],[687,134,2.0],[687,135,1.0],[687,182,1.0],[687,185,2.0],[688,0,2.0],[688,2,2.0],[688,3,12.0],[688,12,2.0],[688,13,2.0],[688,15,43.0],[688,16,3.0],[688,21,5.0],[688,23,4.0],[688,24,1.0],[688,26,2.0],[688,27,9.0],[688,32,6.0],[688,33,2.0],[688,37,7.0],[688,40,2.0],[688,42,4.0],[688,44,2.0],[688,45,7.0],[688,46,3.0],[688,53,1.0],[688,54,8.0],[688,55,4.0],[688,67,1.0],[688,73,13.0],[688,74,1.0],[688,81,1.0],[688,82,6.0],[688,88,1.0],[688,90,1.0],[688,126,2.0],[688,128,3.0],[688,134,6.0],[688,141,1.0],[688,152,4.0],[688,155,1.0],[688,156,1.0],[688,160,4.0],[688,169,1.0],[688,187,2.0],[688,192,1.0],[688,199,3.0],[689,6,27.0],[689,8,2.0],[689,14,1.0],[689,41,91.0],[689,65,5.0],[689,79,1.0],[689,84,13.0],[690,20,1.0],[690,22,1.0],[690,25,1.0],[690,31,1.0],[690,40,3.0],[690,49,4.0],[690,74,1.0],[690,81,2.0],[690,94,3.0],[690,118,2.0],[690,119,7.0],[690,121,2.0],[691,65,24.0],[692,75,18.0],[692,84,1.0],[693,6,1.0],[693,9,3.0],[693,15,1.0],[693,19,1.0],[693,27,1.0],[693,37,1.0],[693,54,1.0],[693,75,1.0],[693,84,6.0],[693,87,6.0],[693,107,1.0],[693,128,1.0],[694,3,60.0],[694,6,320.0],[694,8,3.0],[694,41,4.0],[694,58,1.0],[694,59,2.0],[694,60,8.0],[694,61,5.0],[694,63,2.0],[694,64,1.0],[694,66,15.0],[694,68,2.0],[694,75,6.0],[694,79,13.0],[694,87,11.0],[694,91,3.0],[694,102,2.0],[694,103,3.0],[694,109,1.0],[694,131,6.0],[694,143,1.0],[694,145,1.0],[694,154,2.0],[694,173,1.0],[694,182,2.0],[695,63,6.0],[695,69,1.0],[695,130,17.0],[696,8,3.0],[696,32,22.0],[696,41,1.0],[696,47,1.0],[696,67,5.0],[696,69,10.0],[696,75,6.0],[696,77,2.0],[696,87,5.0],[696,91,6.0],[696,103,1.0],[696,107,3.0],[696,109,1.0],[696,131,14.0],[697,20,2.0],[697,37,1.0],[697,75,30.0],[697,77,1.0],[697,84,2.0],[697,109,6.0],[697,123,1.0],[697,128,2.0],[697,132,1.0],[697,211,1.0],[698,43,1.0],[698,54,2.0],[698,64,1.0],[698,69,1.0],[698,75,5.0],[698,77,1.0],[698,82,1.0],[698,107,2.0],[698,109,1.0],[698,134,4.0],[699,40,3.0],[699,64,8.0],[699,77,3.0],[699,109,1.0],[699,162,5.0],[700,1,1.0],[700,6,3.0],[700,18,2.0],[700,36,1.0],[700,55,3.0],[700,56,1.0],[700,63,1.0],[700,82,1.0],[700,85,1.0],[700,86,7.0],[700,87,2.0],[700,114,2.0],[700,119,1.0],[700,134,1.0],[701,8,1.0],[701,37,1.0],[701,58,3.0],[701,59,5.0],[701,60,10.0],[701,61,2.0],[701,63,3.0],[701,65,16.0],[701,67,5.0],[701,79,2.0],[701,84,27.0],[701,102,1.0],[701,107,1.0],[701,110,5.0],[701,113,2.0],[701,114,4.0],[701,131,18.0],[701,135,1.0],[702,3,4.0],[702,8,5.0],[702,9,12.0],[702,27,1.0],[702,46,1.0],[702,49,1.0],[702,54,10.0],[702,58,1.0],[702,59,3.0],[702,60,2.0],[702,61,2.0],[702,63,5.0],[702,64,7.0],[702,65,19.0],[702,67,3.0],[702,68,1.0],[702,75,8.0],[702,79,3.0],[702,84,7.0],[702,103,2.0],[702,107,37.0],[702,131,21.0],[702,140,2.0],[702,145,2.0],[703,9,7.0],[703,13,2.0],[703,15,7.0],[703,20,1.0],[703,40,8.0],[703,54,9.0],[703,56,1.0],[703,90,2.0],[703,94,2.0],[703,119,2.0],[703,132,1.0],[703,147,1.0],[703,149,4.0],[703,150,1.0],[704,75,7.0],[704,84,12.0],[704,103,4.0],[704,113,3.0],[704,174,2.0],[704,180,2.0],[705,9,12.0],[705,54,1.0],[705,84,1.0],[705,119,1.0],[706,9,2.0],[706,12,4.0],[706,13,1.0],[706,14,2.0],[706,15,45.0],[706,19,1.0],[706,20,2.0],[706,21,2.0],[706,22,2.0],[706,25,1.0],[706,27,6.0],[706,28,1.0],[706,32,6.0],[706,33,1.0],[706,37,6.0],[706,42,1.0],[706,43,3.0],[706,44,3.0],[706,45,1.0],[706,46,11.0],[706,47,1.0],[706,49,3.0],[706,53,1.0],[706,54,17.0],[706,55,4.0],[706,64,2.0],[706,73,6.0],[706,75,8.0],[706,77,2.0],[706,81,2.0],[706,84,1.0],[706,90,1.0],[706,94,1.0],[706,100,1.0],[706,105,1.0],[706,118,6.0],[706,119,9.0],[706,123,1.0],[706,128,1.0],[706,130,3.0],[706,145,1.0],[706,147,2.0],[706,150,1.0],[706,165,1.0],[706,196,1.0],[707,60,6.0],[707,107,5.0],[707,131,19.0],[708,3,18.0],[708,6,11.0],[708,41,12.0],[709,3,90.0],[709,6,11.0],[709,51,2.0],[709,54,3.0],[709,55,1.0],[709,62,2.0],[709,66,6.0],[709,68,1.0],[709,75,2.0],[710,8,7.0],[710,27,1.0],[710,38,1.0],[710,41,23.0],[710,48,9.0],[710,64,4.0],[710,82,2.0],[710,84,43.0],[710,134,1.0],[710,145,1.0],[710,152,1.0],[710,163,2.0],[711,6,3.0],[711,75,1.0],[711,107,17.0],[711,131,2.0],[712,1,1.0],[712,6,9.0],[712,32,9.0],[712,54,2.0],[712,60,6.0],[712,61,2.0],[712,67,2.0],[712,84,6.0],[712,87,4.0],[712,114,1.0],[712,119,2.0],[712,131,58.0],[712,158,1.0],[712,164,1.0],[713,32,17.0],[714,66,23.0],[715,73,6.0],[715,131,17.0],[716,84,19.0],[717,1,3.0],[717,3,9.0],[717,6,7.0],[717,8,1.0],[717,66,5.0],[717,75,2.0],[717,103,4.0],[717,183,2.0],[718,64,2.0],[718,75,43.0],[718,77,2.0],[718,84,1.0],[718,109,2.0],[719,66,1.0],[719,68,2.0],[719,91,15.0],[719,107,8.0],[719,131,13.0],[719,135,1.0],[720,59,1.0],[720,66,1.0],[720,75,19.0],[720,79,9.0],[721,9,4.0],[721,14,2.0],[721,24,1.0],[721,25,1.0],[721,31,3.0],[721,37,4.0],[721,40,3.0],[721,54,2.0],[721,74,1.0],[721,82,1.0],[721,119,4.0],[721,146,1.0],[721,171,1.0],[722,3,2.0],[722,6,78.0],[722,8,1.0],[722,41,23.0],[722,58,6.0],[722,59,10.0],[722,60,3.0],[722,63,1.0],[722,64,5.0],[722,66,1.0],[722,67,2.0],[722,68,19.0],[722,69,19.0],[722,75,1.0],[722,84,26.0],[722,91,16.0],[722,103,12.0],[722,107,21.0],[722,129,3.0],[722,130,2.0],[722,131,21.0],[722,134,1.0],[722,135,5.0],[722,143,3.0],[722,155,1.0],[722,182,1.0],[722,199,1.0],[723,3,45.0],[723,6,46.0],[723,8,3.0],[723,27,1.0],[723,41,37.0],[723,60,2.0],[723,62,1.0],[723,66,1.0],[723,67,2.0],[723,75,21.0],[723,79,15.0],[723,84,25.0],[723,103,6.0],[723,119,3.0],[723,149,4.0],[723,182,1.0],[724,3,14.0],[724,6,18.0],[724,60,1.0],[724,66,1.0],[724,79,4.0],[724,130,7.0],[724,199,2.0],[725,1,1.0],[725,8,9.0],[725,41,3.0],[725,67,5.0],[725,75,16.0],[725,79,3.0],[725,91,2.0],[725,135,2.0],[726,15,2.0],[726,22,1.0],[726,23,2.0],[726,42,3.0],[726,46,1.0],[726,54,10.0],[726,55,1.0],[726,93,1.0],[726,119,4.0],[726,171,1.0],[727,6,3.0],[727,8,1.0],[727,42,1.0],[727,64,2.0],[727,75,6.0],[727,84,2.0],[727,107,5.0],[727,135,1.0],[728,107,27.0],[728,173,2.0],[729,1,2.0],[729,2,3.0],[729,3,44.0],[729,6,630.0],[729,8,35.0],[729,9,1.0],[729,10,2.0],[729,12,1.0],[729,13,1.0],[729,16,3.0],[729,37,1.0],[729,41,5.0],[729,43,6.0],[729,45,1.0],[729,54,12.0],[729,58,3.0],[729,59,8.0],[729,60,8.0],[729,61,2.0],[729,62,2.0],[729,63,75.0],[729,64,131.0],[729,65,11.0],[729,66,31.0],[729,67,30.0],[729,68,15.0],[729,69,29.0],[729,75,52.0],[729,77,9.0],[729,79,50.0],[729,80,1.0],[729,82,4.0],[729,84,120.0],[729,87,143.0],[729,90,1.0],[729,98,5.0],[729,102,8.0],[729,103,2.0],[729,105,1.0],[729,107,345.0],[729,108,2.0],[729,109,3.0],[729,110,6.0],[729,113,1.0],[729,114,2.0],[729,115,1.0],[729,122,1.0],[729,128,1.0],[729,130,57.0],[729,131,50.0],[729,134,1.0],[729,135,27.0],[729,136,3.0],[729,143,1.0],[729,149,3.0],[729,152,1.0],[729,168,1.0],[729,182,5.0],[729,183,3.0],[729,185,4.0],[729,187,3.0],[729,199,2.0],[730,2,2.0],[730,5,1.0],[730,8,2.0],[730,9,12.0],[730,10,2.0],[730,15,28.0],[730,18,3.0],[730,20,1.0],[730,21,4.0],[730,24,1.0],[730,26,4.0],[730,27,3.0],[730,30,2.0],[730,32,5.0],[730,33,2.0],[730,37,3.0],[730,38,1.0],[730,39,1.0],[730,42,3.0],[730,45,3.0],[730,46,1.0],[730,56,1.0],[730,64,10.0],[730,73,3.0],[730,74,1.0],[730,95,1.0],[730,103,6.0],[730,111,2.0],[730,115,3.0],[730,128,2.0],[730,145,2.0],[730,147,1.0],[730,163,1.0],[730,193,1.0],[730,203,1.0],[730,228,1.0],[731,58,2.0],[731,59,1.0],[731,60,1.0],[731,64,2.0],[731,66,4.0],[731,75,97.0],[731,77,6.0],[731,79,4.0],[731,84,47.0],[731,87,1.0],[731,107,37.0],[731,131,5.0],[731,136,4.0],[731,189,2.0],[732,3,22.0],[732,8,1.0],[732,67,1.0],[732,68,1.0],[732,107,7.0],[732,136,1.0],[733,4,1.0],[733,9,4.0],[733,15,4.0],[733,18,1.0],[733,23,1.0],[733,27,1.0],[733,32,6.0],[733,37,7.0],[733,44,1.0],[733,81,1.0],[733,82,1.0],[733,90,1.0],[733,99,2.0],[733,174,1.0],[734,1,14.0],[734,6,18.0],[734,8,36.0],[734,41,27.0],[734,58,1.0],[734,66,1.0],[734,67,1.0],[734,68,6.0],[734,75,34.0],[734,79,1.0],[734,84,2.0],[734,103,3.0],[734,109,7.0],[734,113,2.0],[734,131,5.0],[734,183,1.0],[734,199,1.0],[735,3,5.0],[735,6,2.0],[735,7,2.0],[735,10,2.0],[735,11,8.0],[735,15,1.0],[735,26,2.0],[735,27,5.0],[735,28,3.0],[735,30,7.0],[735,31,12.0],[735,32,2.0],[735,33,2.0],[735,36,8.0],[735,38,1.0],[735,40,28.0],[735,41,15.0],[735,45,3.0],[735,49,3.0],[735,55,5.0],[735,58,1.0],[735,60,4.0],[735,62,2.0],[735,63,11.0],[735,64,19.0],[735,65,9.0],[735,69,4.0],[735,71,17.0],[735,80,2.0],[735,84,5.0],[735,87,1.0],[735,88,1.0],[735,91,3.0],[735,92,1.0],[735,93,18.0],[735,94,2.0],[735,95,5.0],[735,96,12.0],[735,97,7.0],[735,98,19.0],[735,99,14.0],[735,100,16.0],[735,102,1.0],[735,103,1.0],[735,104,19.0],[735,105,2.0],[735,106,2.0],[735,108,33.0],[735,109,4.0],[735,110,3.0],[735,112,1.0],[735,113,3.0],[735,114,3.0],[735,115,17.0],[735,117,4.0],[735,122,1.0],[735,124,1.0],[735,126,5.0],[735,134,2.0],[735,140,1.0],[735,141,5.0],[735,143,3.0],[735,146,17.0],[735,152,3.0],[735,156,1.0],[735,158,1.0],[735,161,2.0],[735,164,1.0],[735,165,3.0],[735,167,5.0],[735,170,1.0],[735,173,3.0],[735,175,3.0],[735,179,2.0],[735,180,11.0],[735,188,1.0],[735,193,3.0],[735,200,3.0],[735,202,3.0],[735,205,1.0],[736,1,1.0],[736,6,13.0],[736,8,8.0],[736,41,14.0],[736,62,1.0],[736,67,1.0],[736,103,4.0],[736,107,15.0],[736,135,1.0],[736,164,1.0],[736,182,2.0],[737,59,4.0],[737,60,2.0],[737,63,3.0],[737,64,3.0],[737,65,32.0],[737,66,5.0],[737,107,11.0],[737,135,1.0],[738,103,1.0],[738,107,2.0],[738,119,10.0],[738,124,13.0],[738,144,1.0],[738,212,1.0],[739,0,1.0],[739,1,4.0],[739,2,7.0],[739,3,485.0],[739,6,39.0],[739,8,22.0],[739,16,13.0],[739,17,7.0],[739,19,1.0],[739,20,1.0],[739,21,1.0],[739,27,160.0],[739,29,2.0],[739,30,233.0],[739,33,2.0],[739,35,23.0],[739,40,55.0],[739,41,2259.0],[739,42,10.0],[739,43,2.0],[739,45,77.0],[739,50,94.0],[739,51,2.0],[739,52,8.0],[739,53,1.0],[739,54,294.0],[739,55,551.0],[739,56,4.0],[739,58,11.0],[739,59,28.0],[739,60,58.0],[739,61,2.0],[739,62,24.0],[739,63,978.0],[739,64,448.0],[739,65,23.0],[739,66,15.0],[739,67,24.0],[739,68,30.0],[739,69,86.0],[739,71,38.0],[739,73,553.0],[739,74,9.0],[739,75,80.0],[739,76,11.0],[739,77,1.0],[739,78,3.0],[739,79,9.0],[739,81,7.0],[739,82,11.0],[739,84,38.0],[739,85,2.0],[739,87,1.0],[739,88,497.0],[739,89,1.0],[739,90,3.0],[739,91,7.0],[739,94,4.0],[739,98,2.0],[739,99,1.0],[739,102,18.0],[739,103,18.0],[739,104,80.0],[739,105,1.0],[739,107,119.0],[739,108,50.0],[739,109,1.0],[739,110,25.0],[739,115,2.0],[739,116,2.0],[739,118,7.0],[739,119,5.0],[739,124,4.0],[739,125,1.0],[739,126,1.0],[739,129,3.0],[739,131,30.0],[739,134,64.0],[739,135,6.0],[739,136,8.0],[739,137,236.0],[739,142,1.0],[739,145,55.0],[739,147,1.0],[739,148,1.0],[739,149,16.0],[739,150,9.0],[739,152,7.0],[739,153,3.0],[739,156,67.0],[739,159,2.0],[739,161,1.0],[739,165,20.0],[739,171,5.0],[739,174,5.0],[739,175,1.0],[739,179,1.0],[739,180,4.0],[739,182,1.0],[739,185,26.0],[739,186,1.0],[739,187,1.0],[739,189,6.0],[739,191,8.0],[739,193,9.0],[739,194,5.0],[739,196,17.0],[739,197,1.0],[739,198,5.0],[739,201,1.0],[739,206,54.0],[739,213,7.0],[739,214,3.0],[739,217,4.0],[739,219,3.0],[739,220,194.0],[739,222,1.0],[739,228,2.0],[740,4,2.0],[740,14,2.0],[740,16,1.0],[740,19,1.0],[740,31,8.0],[740,40,13.0],[740,41,19.0],[740,42,3.0],[740,43,3.0],[740,47,3.0],[740,48,6.0],[740,51,1.0],[740,53,3.0],[740,61,1.0],[740,62,1.0],[740,64,2.0],[740,66,2.0],[740,67,1.0],[740,72,1.0],[740,74,3.0],[740,81,5.0],[740,82,2.0],[740,85,1.0],[740,91,2.0],[740,93,5.0],[740,94,13.0],[740,96,8.0],[740,102,2.0],[740,108,1.0],[740,113,2.0],[740,115,13.0],[740,121,6.0],[740,124,1.0],[740,125,1.0],[740,129,8.0],[740,130,10.0],[740,138,8.0],[740,139,4.0],[740,142,14.0],[740,143,16.0],[740,146,2.0],[740,148,3.0],[740,149,1.0],[740,156,8.0],[740,158,7.0],[740,160,5.0],[740,162,3.0],[740,169,9.0],[740,172,1.0],[740,175,1.0],[740,176,1.0],[740,178,3.0],[740,180,3.0],[740,185,1.0],[740,186,1.0],[740,189,15.0],[740,193,1.0],[740,196,1.0],[740,199,2.0],[740,203,3.0],[740,206,1.0],[740,211,1.0],[740,212,18.0],[740,213,16.0],[740,217,2.0],[740,222,1.0],[740,223,2.0],[740,227,7.0],[741,1,6.0],[741,6,7.0],[741,8,5.0],[741,41,1.0],[741,63,5.0],[741,65,26.0],[741,66,1.0],[741,75,7.0],[741,84,9.0],[741,107,10.0],[741,110,2.0],[741,131,8.0],[741,134,1.0],[741,135,2.0],[741,199,3.0],[742,9,5.0],[742,20,1.0],[742,37,1.0],[742,41,6.0],[742,43,7.0],[742,54,23.0],[742,64,12.0],[742,75,8.0],[742,77,2.0],[742,84,1.0],[742,109,2.0],[742,154,7.0],[743,0,20.0],[743,1,3.0],[743,2,9.0],[743,3,72.0],[743,4,13.0],[743,5,3.0],[743,6,12.0],[743,7,2.0],[743,8,15.0],[743,9,502.0],[743,10,10.0],[743,11,3.0],[743,12,8.0],[743,13,13.0],[743,15,319.0],[743,16,21.0],[743,17,7.0],[743,18,32.0],[743,19,17.0],[743,20,15.0],[743,21,21.0],[743,22,7.0],[743,23,29.0],[743,24,6.0],[743,25,6.0],[743,26,8.0],[743,27,21.0],[743,28,2.0],[743,29,4.0],[743,30,11.0],[743,31,1.0],[743,32,160.0],[743,33,17.0],[743,34,7.0],[743,35,4.0],[743,36,15.0],[743,37,89.0],[743,38,11.0],[743,40,75.0],[743,41,1.0],[743,42,26.0],[743,43,41.0],[743,44,9.0],[743,45,25.0],[743,46,68.0],[743,47,8.0],[743,48,17.0],[743,49,1.0],[743,50,2.0],[743,53,15.0],[743,54,147.0],[743,55,20.0],[743,56,21.0],[743,58,10.0],[743,59,2.0],[743,60,32.0],[743,62,2.0],[743,63,24.0],[743,67,27.0],[743,68,11.0],[743,69,6.0],[743,70,3.0],[743,71,4.0],[743,72,5.0],[743,73,23.0],[743,74,7.0],[743,75,53.0],[743,76,1.0],[743,77,1.0],[743,78,5.0],[743,79,6.0],[743,80,1.0],[743,81,1.0],[743,82,47.0],[743,83,3.0],[743,84,17.0],[743,86,2.0],[743,88,1.0],[743,90,2.0],[743,95,3.0],[743,97,1.0],[743,98,1.0],[743,99,1.0],[743,100,6.0],[743,102,7.0],[743,103,6.0],[743,104,1.0],[743,105,1.0],[743,107,27.0],[743,108,14.0],[743,111,5.0],[743,112,3.0],[743,113,1.0],[743,114,2.0],[743,116,1.0],[743,118,30.0],[743,119,22.0],[743,120,7.0],[743,121,2.0],[743,122,3.0],[743,123,5.0],[743,124,2.0],[743,125,4.0],[743,126,9.0],[743,128,10.0],[743,131,20.0],[743,132,4.0],[743,133,7.0],[743,134,402.0],[743,136,5.0],[743,137,2.0],[743,139,1.0],[743,140,3.0],[743,141,10.0],[743,144,1.0],[743,145,11.0],[743,146,4.0],[743,147,10.0],[743,148,1.0],[743,150,5.0],[743,151,2.0],[743,152,17.0],[743,153,2.0],[743,155,1.0],[743,156,3.0],[743,158,1.0],[743,159,2.0],[743,161,3.0],[743,162,5.0],[743,163,1.0],[743,166,1.0],[743,167,2.0],[743,168,3.0],[743,170,1.0],[743,171,2.0],[743,172,2.0],[743,174,17.0],[743,175,1.0],[743,178,1.0],[743,179,2.0],[743,180,1.0],[743,181,1.0],[743,183,8.0],[743,187,6.0],[743,190,1.0],[743,191,2.0],[743,192,6.0],[743,193,4.0],[743,195,1.0],[743,196,1.0],[743,197,1.0],[743,200,2.0],[743,202,1.0],[743,203,2.0],[743,207,1.0],[743,208,2.0],[743,210,2.0],[743,214,3.0],[743,215,1.0],[743,217,5.0],[743,223,1.0],[743,226,2.0],[744,3,8.0],[744,6,69.0],[744,8,7.0],[744,41,60.0],[744,43,3.0],[744,58,8.0],[744,59,4.0],[744,60,1.0],[744,64,3.0],[744,65,31.0],[744,66,10.0],[744,67,7.0],[744,68,1.0],[744,69,17.0],[744,75,13.0],[744,79,1.0],[744,80,1.0],[744,84,3.0],[744,99,3.0],[744,103,12.0],[744,107,15.0],[744,109,5.0],[744,130,4.0],[744,135,4.0],[744,152,1.0],[744,173,1.0],[744,185,2.0],[745,9,5.0],[745,12,1.0],[745,13,2.0],[745,15,16.0],[745,19,2.0],[745,20,3.0],[745,22,1.0],[745,36,2.0],[745,43,3.0],[745,45,3.0],[745,46,5.0],[745,49,2.0],[745,53,3.0],[745,71,2.0],[745,100,1.0],[745,111,1.0],[745,113,1.0],[745,117,1.0],[745,132,1.0],[745,138,1.0],[745,150,1.0],[745,156,1.0],[745,226,1.0],[746,9,1.0],[746,15,2.0],[746,22,1.0],[746,46,1.0],[746,75,11.0],[746,156,2.0],[746,160,1.0],[747,9,1.0],[747,10,2.0],[747,23,1.0],[747,24,1.0],[747,26,2.0],[747,31,1.0],[747,36,1.0],[747,37,10.0],[747,47,1.0],[747,49,2.0],[747,56,2.0],[747,63,12.0],[747,105,1.0],[747,107,8.0],[747,120,1.0],[747,122,1.0],[747,130,6.0],[747,141,2.0],[747,147,1.0],[747,161,1.0],[748,9,1.0],[748,14,2.0],[748,15,4.0],[748,37,1.0],[748,40,4.0],[748,43,7.0],[748,49,1.0],[748,54,11.0],[748,71,1.0],[748,75,2.0],[748,77,1.0],[748,84,1.0],[748,111,2.0],[748,118,1.0],[748,121,1.0],[748,127,1.0],[749,3,3.0],[749,9,9.0],[749,54,2.0],[749,84,1.0],[749,174,1.0],[750,1,1.0],[750,6,13.0],[750,8,4.0],[750,14,1.0],[750,24,1.0],[750,48,1.0],[750,54,1.0],[750,64,3.0],[750,65,3.0],[750,75,5.0],[750,100,1.0],[750,110,1.0],[750,131,7.0],[750,174,1.0],[751,8,1.0],[751,75,40.0],[751,84,36.0],[751,107,4.0],[751,109,4.0],[751,131,2.0],[752,3,5.0],[752,6,4.0],[752,8,3.0],[752,26,2.0],[752,41,22.0],[752,62,1.0],[752,65,2.0],[752,67,1.0],[752,68,1.0],[752,75,8.0],[752,84,7.0],[752,91,23.0],[752,107,1.0],[752,110,1.0],[752,131,9.0],[752,132,1.0],[752,135,2.0],[752,149,2.0],[752,182,1.0],[752,185,1.0],[753,6,40.0],[753,8,2.0],[753,63,8.0],[753,67,2.0],[753,69,10.0],[753,84,3.0],[753,103,4.0],[753,193,1.0],[754,107,6.0],[754,119,8.0],[754,124,2.0],[755,75,21.0],[756,8,1.0],[756,9,11.0],[756,41,6.0],[756,54,10.0],[756,59,1.0],[756,63,4.0],[756,69,3.0],[756,75,11.0],[756,79,4.0],[756,87,1.0],[756,107,8.0],[756,131,4.0],[756,138,1.0],[756,154,1.0],[756,185,1.0],[756,189,1.0],[757,3,80.0],[757,6,11.0],[757,8,11.0],[757,37,41.0],[757,41,29.0],[757,54,59.0],[757,60,1.0],[757,66,1.0],[757,67,1.0],[757,68,8.0],[757,69,6.0],[757,75,10.0],[757,77,2.0],[757,79,3.0],[757,91,8.0],[757,102,1.0],[757,103,1.0],[757,107,84.0],[757,110,1.0],[757,131,90.0],[757,134,2.0],[757,135,2.0],[757,136,4.0],[757,137,1.0],[757,147,1.0],[757,202,1.0],[758,75,16.0],[758,150,1.0],[759,9,1.0],[759,15,4.0],[759,109,4.0],[759,118,2.0],[759,119,4.0],[760,1,6.0],[760,9,3.0],[760,18,1.0],[760,32,29.0],[760,40,3.0],[760,55,5.0],[760,63,3.0],[760,67,2.0],[760,71,1.0],[760,79,1.0],[760,80,1.0],[760,84,8.0],[760,86,6.0],[760,87,6.0],[760,114,2.0],[760,134,3.0],[760,146,2.0],[760,174,1.0],[761,6,3.0],[761,107,13.0],[762,64,3.0],[762,69,3.0],[762,84,11.0],[763,1,1.0],[763,6,1.0],[763,8,1.0],[763,18,1.0],[763,40,3.0],[763,55,2.0],[763,61,2.0],[763,63,2.0],[763,68,1.0],[763,86,3.0],[763,87,2.0],[763,114,2.0],[763,115,2.0],[763,130,2.0],[763,133,1.0],[763,138,3.0],[763,146,1.0],[764,6,2.0],[764,58,1.0],[764,67,1.0],[764,69,2.0],[764,110,3.0],[764,115,1.0],[764,131,7.0],[764,135,2.0],[765,6,22.0],[765,32,8.0],[765,41,1.0],[765,59,1.0],[765,60,1.0],[765,64,4.0],[765,67,2.0],[765,68,2.0],[765,69,1.0],[765,75,150.0],[765,77,12.0],[765,84,7.0],[765,103,2.0],[765,107,19.0],[765,109,2.0],[765,154,5.0],[765,174,2.0],[766,75,31.0],[767,13,1.0],[767,15,2.0],[767,19,6.0],[767,20,1.0],[767,23,1.0],[767,75,12.0],[767,163,1.0],[767,187,1.0],[768,27,4.0],[768,33,5.0],[768,43,1.0],[768,53,1.0],[768,64,3.0],[768,68,1.0],[768,69,3.0],[768,73,1.0],[768,84,2.0],[768,102,3.0],[768,107,1.0],[768,131,5.0],[769,4,1.0],[769,9,2.0],[769,20,3.0],[769,23,1.0],[769,27,2.0],[769,32,7.0],[769,37,2.0],[769,43,1.0],[769,49,3.0],[769,54,15.0],[769,56,3.0],[769,71,1.0],[769,73,10.0],[769,84,14.0],[769,125,1.0],[769,126,2.0],[770,75,13.0],[770,77,1.0],[770,84,1.0],[771,1,2.0],[771,3,10.0],[771,6,2.0],[771,37,3.0],[771,41,8.0],[771,43,4.0],[771,46,1.0],[771,60,2.0],[771,66,2.0],[771,73,3.0],[771,75,8.0],[771,76,2.0],[771,87,4.0],[771,110,9.0],[771,114,1.0],[771,119,2.0],[771,125,1.0],[771,131,6.0],[771,133,1.0],[771,151,3.0],[771,152,2.0],[772,9,1.0],[772,15,21.0],[772,21,1.0],[772,23,1.0],[772,24,3.0],[772,29,1.0],[772,33,1.0],[772,36,1.0],[772,37,2.0],[772,40,2.0],[772,44,1.0],[772,46,3.0],[772,48,1.0],[772,56,1.0],[772,73,3.0],[772,81,1.0],[772,118,1.0],[772,122,1.0],[772,126,1.0],[772,147,1.0],[772,150,1.0],[772,192,1.0],[773,27,1.0],[773,37,1.0],[773,45,1.0],[773,75,19.0],[773,84,3.0],[773,91,1.0],[774,107,34.0],[775,3,40.0],[775,6,3.0],[775,8,7.0],[775,41,9.0],[775,54,2.0],[775,58,1.0],[775,63,1.0],[775,68,9.0],[775,79,3.0],[775,84,1.0],[775,103,15.0],[775,107,9.0],[775,119,6.0],[775,130,8.0],[775,131,31.0],[775,136,3.0],[776,22,1.0],[776,40,5.0],[776,54,1.0],[776,75,2.0],[776,84,6.0],[776,87,14.0],[776,90,2.0],[776,109,2.0],[776,118,1.0],[777,9,5.0],[777,11,1.0],[777,15,4.0],[777,23,1.0],[777,26,1.0],[777,27,1.0],[777,29,1.0],[777,37,1.0],[777,45,3.0],[777,46,3.0],[777,47,1.0],[777,48,1.0],[777,49,1.0],[777,52,1.0],[777,56,1.0],[777,73,6.0],[777,119,1.0],[777,137,1.0],[777,191,1.0],[778,3,18.0],[778,54,4.0],[779,9,10.0],[779,10,1.0],[779,15,7.0],[779,18,1.0],[779,20,1.0],[779,23,1.0],[779,27,2.0],[779,37,5.0],[779,42,2.0],[779,44,1.0],[779,46,4.0],[779,54,4.0],[779,55,1.0],[779,73,1.0],[779,74,1.0],[779,75,2.0],[779,100,2.0],[779,115,2.0],[779,119,2.0],[779,126,1.0],[779,130,3.0],[779,139,2.0],[779,140,1.0],[779,147,1.0],[779,151,4.0],[779,189,1.0],[780,3,49.0],[780,6,6.0],[780,8,4.0],[780,54,6.0],[780,68,1.0],[780,75,14.0],[780,79,2.0],[780,91,2.0],[780,107,36.0],[780,118,1.0],[780,135,2.0],[780,136,2.0],[781,15,2.0],[781,16,9.0],[781,21,1.0],[781,23,2.0],[781,45,1.0],[781,46,2.0],[781,49,2.0],[781,56,1.0],[781,64,1.0],[781,74,1.0],[781,75,14.0],[781,77,3.0],[781,84,6.0],[781,109,4.0],[781,118,18.0],[781,119,1.0],[781,154,5.0],[781,201,3.0],[782,6,8.0],[782,8,1.0],[782,64,8.0],[782,66,3.0],[782,68,1.0],[782,110,1.0],[782,130,4.0],[782,135,4.0],[783,9,4.0],[783,20,1.0],[783,53,1.0],[783,59,1.0],[783,63,1.0],[783,64,2.0],[783,67,1.0],[783,75,1.0],[783,82,2.0],[783,174,1.0],[784,15,2.0],[784,39,1.0],[784,40,9.0],[784,73,3.0],[785,6,3.0],[785,75,9.0],[785,107,28.0],[785,183,5.0],[786,10,2.0],[786,15,4.0],[786,38,1.0],[786,44,1.0],[786,46,1.0],[786,53,2.0],[786,128,1.0],[786,145,1.0],[786,152,2.0],[787,6,2.0],[787,9,9.0],[787,20,1.0],[787,35,1.0],[787,37,2.0],[787,46,2.0],[787,54,4.0],[787,67,1.0],[787,73,3.0],[787,82,1.0],[787,110,1.0],[787,155,1.0],[788,14,1.0],[788,17,16.0],[788,52,1.0],[788,90,275.0],[788,213,5.0],[789,1,4.0],[789,3,169.0],[789,6,35.0],[789,8,30.0],[789,18,1.0],[789,25,1.0],[789,33,1.0],[789,37,3.0],[789,41,44.0],[789,43,3.0],[789,59,1.0],[789,60,10.0],[789,62,2.0],[789,63,1.0],[789,64,18.0],[789,65,3.0],[789,66,9.0],[789,67,12.0],[789,68,10.0],[789,69,28.0],[789,73,20.0],[789,75,31.0],[789,78,10.0],[789,79,10.0],[789,89,3.0],[789,91,19.0],[789,94,1.0],[789,102,2.0],[789,103,12.0],[789,107,560.0],[789,109,4.0],[789,110,19.0],[789,113,5.0],[789,119,2.0],[789,130,4.0],[789,131,97.0],[789,135,38.0],[789,136,2.0],[789,149,1.0],[789,182,1.0],[789,199,2.0],[790,3,1.0],[790,63,1.0],[790,68,1.0],[790,75,4.0],[790,79,1.0],[790,84,1.0],[790,87,1.0],[790,102,6.0],[790,131,9.0],[791,3,13.0],[791,6,2.0],[791,23,1.0],[791,75,20.0],[791,77,1.0],[791,118,2.0],[792,40,2.0],[792,46,1.0],[792,54,1.0],[792,55,2.0],[792,62,1.0],[792,63,1.0],[792,64,1.0],[792,68,1.0],[792,76,1.0],[792,86,4.0],[792,87,3.0],[792,103,1.0],[792,131,3.0],[792,148,1.0],[792,187,1.0],[793,3,20.0],[793,6,36.0],[793,8,5.0],[793,41,40.0],[793,63,7.0],[793,65,26.0],[793,66,6.0],[793,68,2.0],[793,69,2.0],[793,84,8.0],[793,87,15.0],[793,102,1.0],[793,103,3.0],[793,107,12.0],[793,131,8.0],[794,3,2.0],[794,6,2.0],[794,27,2.0],[794,41,3.0],[794,54,2.0],[794,55,3.0],[794,63,1.0],[794,64,1.0],[794,88,6.0],[794,108,1.0],[794,119,3.0],[794,134,1.0],[795,9,2.0],[795,17,2.0],[795,24,4.0],[795,37,3.0],[795,39,1.0],[795,40,6.0],[795,42,1.0],[795,49,3.0],[795,54,7.0],[795,55,1.0],[795,118,1.0],[796,6,19.0],[796,107,12.0],[797,18,1.0],[797,37,4.0],[797,45,1.0],[797,75,41.0],[797,109,1.0],[798,3,11.0],[798,6,6.0],[798,8,1.0],[798,64,7.0],[798,75,13.0],[798,79,1.0],[798,87,2.0],[798,89,1.0],[798,91,3.0],[798,107,4.0],[798,131,2.0],[799,3,1.0],[799,32,2.0],[799,37,1.0],[799,41,1.0],[799,43,1.0],[799,73,2.0],[799,75,2.0],[799,78,1.0],[799,79,1.0],[799,80,1.0],[799,82,1.0],[799,83,1.0],[799,114,1.0],[799,130,1.0],[799,133,1.0],[799,143,1.0],[799,149,1.0],[799,162,1.0],[800,3,4.0],[800,6,3.0],[800,8,1.0],[800,41,7.0],[800,67,1.0],[800,69,3.0],[800,79,1.0],[800,134,5.0],[801,46,3.0],[801,63,5.0],[801,78,20.0],[802,3,2.0],[802,6,3.0],[802,15,5.0],[802,53,1.0],[802,108,1.0],[802,118,3.0],[802,193,1.0],[803,60,1.0],[803,63,3.0],[803,91,25.0],[803,143,2.0],[803,204,3.0],[804,6,15.0],[804,9,3.0],[804,10,1.0],[804,37,1.0],[804,40,36.0],[804,41,3.0],[804,54,208.0],[804,58,2.0],[804,60,1.0],[804,63,4.0],[804,64,2.0],[804,66,2.0],[804,67,3.0],[804,69,5.0],[804,71,1.0],[804,75,3.0],[804,79,1.0],[804,81,5.0],[804,84,2.0],[804,90,1.0],[804,107,1.0],[804,114,5.0],[804,131,2.0],[805,1,2.0],[805,3,31.0],[805,159,1.0],[806,0,1.0],[806,6,3.0],[806,8,1.0],[806,9,58.0],[806,12,2.0],[806,13,3.0],[806,14,1.0],[806,15,2.0],[806,20,1.0],[806,26,2.0],[806,32,5.0],[806,37,16.0],[806,40,4.0],[806,41,5.0],[806,42,1.0],[806,43,7.0],[806,45,1.0],[806,46,8.0],[806,53,7.0],[806,54,21.0],[806,55,3.0],[806,56,1.0],[806,59,1.0],[806,60,1.0],[806,73,161.0],[806,82,8.0],[806,88,3.0],[806,108,1.0],[806,118,1.0],[806,119,1.0],[806,125,1.0],[806,126,1.0],[806,127,1.0],[806,139,2.0],[806,145,1.0],[806,155,1.0],[806,165,2.0],[806,174,7.0],[806,220,1.0],[807,3,21.0],[807,15,1.0],[807,72,1.0],[807,78,4.0],[807,103,2.0],[807,185,1.0],[808,9,1.0],[808,11,1.0],[808,13,1.0],[808,14,2.0],[808,15,16.0],[808,16,2.0],[808,20,1.0],[808,21,1.0],[808,23,1.0],[808,27,3.0],[808,28,1.0],[808,37,9.0],[808,40,6.0],[808,42,6.0],[808,45,1.0],[808,46,5.0],[808,54,4.0],[808,55,1.0],[808,63,3.0],[808,74,1.0],[808,75,4.0],[808,82,7.0],[808,115,3.0],[808,118,1.0],[808,119,1.0],[808,120,1.0],[808,140,1.0],[808,141,1.0],[808,145,1.0],[808,146,3.0],[808,152,1.0],[808,169,1.0],[808,178,1.0],[809,40,1.0],[809,54,2.0],[809,75,2.0],[809,84,6.0],[809,109,8.0],[809,132,1.0],[810,25,6.0],[810,30,9.0],[810,33,8.0],[810,37,2.0],[810,41,4.0],[810,42,1.0],[810,58,1.0],[810,62,1.0],[810,64,1.0],[810,73,6.0],[810,82,2.0],[810,95,6.0],[810,103,6.0],[810,107,149.0],[810,110,2.0],[810,119,176.0],[810,124,243.0],[810,125,1.0],[810,130,8.0],[810,138,1.0],[810,144,23.0],[810,145,1.0],[810,152,2.0],[810,159,1.0],[810,166,1.0],[810,192,2.0],[810,193,1.0],[810,200,10.0],[810,204,1.0],[810,209,3.0],[810,212,15.0],[811,3,3.0],[811,9,3.0],[811,15,4.0],[811,54,2.0],[811,55,1.0],[811,60,1.0],[811,64,1.0],[811,87,7.0],[811,118,1.0],[811,119,1.0],[811,146,1.0],[812,6,2.0],[812,8,8.0],[812,41,6.0],[812,63,10.0],[812,66,5.0],[812,131,13.0],[813,15,7.0],[813,22,2.0],[813,27,5.0],[813,37,2.0],[813,54,1.0],[813,66,1.0],[813,75,4.0],[813,77,1.0],[813,121,1.0],[814,3,1.0],[814,9,3.0],[814,37,2.0],[814,54,1.0],[814,63,3.0],[814,75,5.0],[814,118,1.0],[815,1,1.0],[815,3,3.0],[815,6,175.0],[815,8,8.0],[815,41,19.0],[815,58,1.0],[815,63,2.0],[815,64,2.0],[815,65,19.0],[815,66,3.0],[815,67,4.0],[815,68,1.0],[815,69,8.0],[815,79,8.0],[815,84,28.0],[815,102,6.0],[815,103,1.0],[815,107,10.0],[815,109,6.0],[815,110,3.0],[815,113,2.0],[815,131,33.0],[815,135,7.0],[815,136,6.0],[815,185,5.0],[816,6,1.0],[816,12,2.0],[816,15,21.0],[816,21,2.0],[816,26,2.0],[816,27,1.0],[816,33,1.0],[816,42,1.0],[816,43,2.0],[816,45,4.0],[816,46,2.0],[816,47,3.0],[816,48,1.0],[816,53,1.0],[816,55,3.0],[816,82,1.0],[816,92,1.0],[816,107,6.0],[816,108,1.0],[816,110,2.0],[816,118,1.0],[816,126,5.0],[816,141,1.0],[816,152,1.0],[816,176,1.0],[816,178,1.0],[817,1,12.0],[817,6,8.0],[817,8,13.0],[817,61,1.0],[817,67,5.0],[817,69,13.0],[817,79,3.0],[817,102,1.0],[817,107,124.0],[817,131,24.0],[817,135,1.0],[818,6,10.0],[818,63,2.0],[818,66,2.0],[818,84,4.0],[818,87,2.0],[818,130,3.0],[819,15,4.0],[819,27,1.0],[819,32,13.0],[819,37,1.0],[819,46,3.0],[819,74,1.0],[819,75,14.0],[819,77,1.0],[819,84,3.0],[819,109,2.0],[819,153,1.0],[819,192,1.0],[820,3,3.0],[820,6,36.0],[820,9,1.0],[820,54,21.0],[820,58,1.0],[820,65,7.0],[820,69,2.0],[820,79,1.0],[820,81,1.0],[820,107,12.0],[820,131,3.0],[820,134,36.0],[820,137,2.0],[821,3,5.0],[821,8,2.0],[821,42,2.0],[821,54,1.0],[821,65,10.0],[821,133,1.0],[821,150,1.0],[821,154,7.0],[822,6,2.0],[822,63,15.0],[822,107,22.0],[822,135,2.0],[823,1,7.0],[823,8,2.0],[823,41,36.0],[823,66,14.0],[823,67,4.0],[823,69,4.0],[823,79,1.0],[823,84,26.0],[823,88,1.0],[823,110,4.0],[823,187,1.0],[824,9,1.0],[824,14,1.0],[824,15,2.0],[824,20,1.0],[824,47,3.0],[824,55,1.0],[824,73,8.0],[824,91,1.0],[824,153,1.0],[825,3,15.0],[825,47,1.0],[825,113,1.0],[826,3,29.0],[826,6,18.0],[826,41,39.0],[826,75,17.0],[826,107,13.0],[826,182,4.0],[827,3,6.0],[827,66,1.0],[827,67,1.0],[827,73,1.0],[827,103,1.0],[827,107,7.0],[827,131,6.0],[828,6,4.0],[828,41,19.0],[829,9,1.0],[829,15,16.0],[829,22,2.0],[829,31,1.0],[829,32,1.0],[829,40,8.0],[829,42,2.0],[829,45,1.0],[829,46,4.0],[829,53,1.0],[829,55,1.0],[829,56,2.0],[829,72,1.0],[829,73,2.0],[829,100,1.0],[829,118,1.0],[829,119,1.0],[829,120,2.0],[829,145,2.0],[829,146,1.0],[829,178,1.0],[830,18,2.0],[830,20,1.0],[830,27,4.0],[830,31,2.0],[830,37,3.0],[830,40,1.0],[830,42,3.0],[830,49,1.0],[830,54,3.0],[830,126,2.0],[830,161,1.0],[830,222,1.0],[831,5,1.0],[831,9,2.0],[831,15,7.0],[831,27,1.0],[831,40,1.0],[831,44,2.0],[831,54,4.0],[831,64,1.0],[831,87,3.0],[831,115,1.0],[832,41,21.0],[833,9,5.0],[833,20,1.0],[833,27,3.0],[833,54,4.0],[833,64,5.0],[833,71,1.0],[833,74,1.0],[833,75,9.0],[833,137,1.0],[833,154,6.0],[833,171,1.0],[834,37,1.0],[834,46,2.0],[834,75,15.0],[834,118,2.0],[835,3,25.0],[835,6,14.0],[835,8,4.0],[835,9,2.0],[835,10,2.0],[835,28,2.0],[835,31,1.0],[835,37,14.0],[835,54,2.0],[835,55,3.0],[835,60,2.0],[835,66,10.0],[835,67,1.0],[835,75,12.0],[835,79,1.0],[835,84,5.0],[835,91,4.0],[835,106,2.0],[835,107,21.0],[835,108,1.0],[835,110,3.0],[835,111,1.0],[835,118,1.0],[835,119,1.0],[835,126,3.0],[835,131,12.0],[835,135,1.0],[835,146,2.0],[835,158,1.0],[835,160,2.0],[836,0,2.0],[836,3,1.0],[836,12,2.0],[836,15,16.0],[836,17,4.0],[836,20,3.0],[836,29,1.0],[836,33,2.0],[836,34,1.0],[836,35,5.0],[836,36,10.0],[836,38,1.0],[836,41,24.0],[836,42,4.0],[836,43,3.0],[836,46,4.0],[836,49,2.0],[836,50,4.0],[836,52,9.0],[836,54,3.0],[836,55,8.0],[836,56,5.0],[836,58,1.0],[836,59,1.0],[836,68,1.0],[836,73,1.0],[836,80,3.0],[836,82,1.0],[836,83,9.0],[836,84,2.0],[836,90,7.0],[836,101,2.0],[836,107,2.0],[836,108,2.0],[836,109,2.0],[836,114,1.0],[836,116,2.0],[836,119,1.0],[836,122,1.0],[836,125,5.0],[836,130,1.0],[836,137,1.0],[836,139,1.0],[836,144,3.0],[836,150,1.0],[836,153,3.0],[836,158,1.0],[836,159,1.0],[836,162,11.0],[836,163,5.0],[836,164,3.0],[836,177,1.0],[836,181,21.0],[836,185,1.0],[836,189,1.0],[836,191,13.0],[836,195,7.0],[836,212,3.0],[836,213,1.0],[836,217,1.0],[836,218,1.0],[836,219,1.0],[836,220,1.0],[836,226,1.0],[837,0,2.0],[837,9,1.0],[837,15,2.0],[837,27,4.0],[837,39,1.0],[837,40,20.0],[837,48,1.0],[837,49,2.0],[837,55,1.0],[837,94,1.0],[837,100,1.0],[837,111,1.0],[837,119,4.0],[837,181,2.0],[838,27,2.0],[838,30,2.0],[838,40,1.0],[838,41,10.0],[838,54,2.0],[838,63,7.0],[838,64,1.0],[838,73,2.0],[838,79,1.0],[838,107,2.0],[838,125,1.0],[838,145,1.0],[838,150,1.0],[839,1,1.0],[839,15,1.0],[839,55,2.0],[839,106,1.0],[839,118,20.0],[840,3,1.0],[840,6,11.0],[840,8,2.0],[840,69,7.0],[840,103,3.0],[840,107,1.0],[840,135,2.0],[841,22,2.0],[841,40,18.0],[841,49,1.0],[841,54,8.0],[841,118,1.0],[841,126,1.0],[841,127,1.0],[841,147,1.0],[842,6,5.0],[842,64,1.0],[842,66,1.0],[842,103,1.0],[842,107,8.0],[842,130,4.0],[843,6,10.0],[843,8,6.0],[843,41,12.0],[843,45,100.0],[843,55,357.0],[843,58,5.0],[843,59,3.0],[843,60,8.0],[843,62,15.0],[843,63,614.0],[843,64,903.0],[843,65,24.0],[843,66,3.0],[843,67,42.0],[843,68,82.0],[843,69,34.0],[843,75,39.0],[843,79,7.0],[843,87,8.0],[843,149,2.0],[843,165,11.0],[843,185,6.0],[843,194,2.0],[844,15,10.0],[844,23,3.0],[844,37,2.0],[844,39,2.0],[844,54,3.0],[845,9,4.0],[845,22,3.0],[845,37,1.0],[845,40,10.0],[845,54,1.0],[845,119,3.0],[845,134,2.0],[846,9,4.0],[846,10,2.0],[846,14,1.0],[846,20,3.0],[846,21,1.0],[846,31,2.0],[846,32,1.0],[846,37,9.0],[846,40,7.0],[846,45,2.0],[846,55,1.0],[846,56,2.0],[846,73,4.0],[846,81,1.0],[846,118,3.0],[846,119,5.0],[846,123,1.0],[846,141,1.0],[846,147,1.0],[846,187,1.0],[847,75,6.0],[847,77,1.0],[847,84,12.0],[848,12,2.0],[848,15,1.0],[848,16,1.0],[848,18,1.0],[848,32,7.0],[848,49,4.0],[848,99,2.0],[848,115,1.0],[848,119,4.0],[848,126,1.0],[848,172,1.0],[849,59,3.0],[849,63,10.0],[849,85,1.0],[849,87,5.0],[850,14,2.0],[850,15,3.0],[850,21,3.0],[850,73,10.0],[850,137,1.0],[850,187,1.0],[851,9,2.0],[851,13,1.0],[851,15,8.0],[851,24,1.0],[851,27,2.0],[851,40,2.0],[851,45,1.0],[851,46,2.0],[851,52,3.0],[851,54,6.0],[851,119,2.0],[851,137,1.0],[852,107,46.0],[853,9,4.0],[853,15,1.0],[853,17,2.0],[853,24,1.0],[853,37,1.0],[853,40,9.0],[853,42,1.0],[853,45,1.0],[853,46,2.0],[853,54,3.0],[853,55,1.0],[853,56,5.0],[853,73,1.0],[853,74,1.0],[853,75,3.0],[853,90,1.0],[853,109,2.0],[853,116,1.0],[853,118,8.0],[853,119,6.0],[853,125,1.0],[853,126,1.0],[853,146,1.0],[853,150,1.0],[853,152,4.0],[853,164,2.0],[853,211,1.0],[854,37,11.0],[854,75,1.0],[854,84,16.0],[855,9,7.0],[855,10,2.0],[855,15,5.0],[855,21,1.0],[855,32,12.0],[855,35,1.0],[855,37,2.0],[855,42,1.0],[855,46,1.0],[855,63,3.0],[855,67,1.0],[855,72,1.0],[855,82,2.0],[855,107,14.0],[855,118,3.0],[855,126,1.0],[855,150,2.0],[855,157,1.0],[855,158,1.0],[855,192,1.0],[855,202,2.0],[856,7,1.0],[856,18,1.0],[856,45,1.0],[856,54,5.0],[856,55,1.0],[856,82,1.0],[856,85,1.0],[856,86,3.0],[856,87,1.0],[857,58,2.0],[857,60,1.0],[857,62,2.0],[857,75,14.0],[858,17,1.0],[858,31,1.0],[858,35,1.0],[858,37,5.0],[858,76,2.0],[858,84,9.0],[858,154,3.0],[859,9,1.0],[859,32,1.0],[859,75,4.0],[859,134,10.0],[859,174,1.0],[860,8,1.0],[860,60,1.0],[860,64,1.0],[860,69,2.0],[860,75,1.0],[860,84,11.0],[860,91,2.0],[860,107,11.0],[860,135,3.0],[860,136,3.0],[861,55,1.0],[861,64,7.0],[861,75,4.0],[861,76,1.0],[861,77,1.0],[861,84,9.0],[862,15,3.0],[862,24,1.0],[862,37,5.0],[862,46,2.0],[862,81,1.0],[862,95,1.0],[862,118,1.0],[862,162,1.0],[862,192,1.0],[863,8,2.0],[863,57,1.0],[863,59,1.0],[863,62,1.0],[863,64,14.0],[863,67,6.0],[863,71,1.0],[863,73,9.0],[863,75,15.0],[863,78,4.0],[863,79,6.0],[863,86,4.0],[863,107,6.0],[863,118,1.0],[863,119,2.0],[863,130,5.0],[863,131,7.0],[863,135,2.0],[863,136,2.0],[863,142,8.0],[863,149,1.0],[863,150,1.0],[863,171,1.0],[863,172,2.0],[863,184,1.0],[863,199,4.0],[864,1,4.0],[864,6,3.0],[864,37,2.0],[864,41,9.0],[864,59,1.0],[864,62,2.0],[864,63,4.0],[864,65,12.0],[864,66,3.0],[864,67,2.0],[864,68,1.0],[864,74,1.0],[864,75,5.0],[864,84,8.0],[864,107,6.0],[864,131,3.0],[864,135,2.0],[864,149,1.0],[864,199,1.0],[865,9,1.0],[865,42,1.0],[865,67,1.0],[865,74,1.0],[865,75,2.0],[865,84,1.0],[865,90,1.0],[865,102,2.0],[865,107,12.0],[865,119,2.0],[865,161,1.0],[866,2,2.0],[866,5,1.0],[866,9,3.0],[866,14,1.0],[866,15,18.0],[866,20,4.0],[866,27,7.0],[866,36,1.0],[866,37,1.0],[866,39,1.0],[866,40,9.0],[866,54,1.0],[866,94,1.0],[866,119,1.0],[866,123,2.0],[866,126,2.0],[866,127,2.0],[866,132,1.0],[866,145,1.0],[866,153,1.0],[866,161,1.0],[866,193,1.0],[867,9,1.0],[867,36,2.0],[867,37,2.0],[867,40,1.0],[867,42,2.0],[867,49,1.0],[867,73,3.0],[867,118,2.0],[867,202,1.0],[868,4,1.0],[868,9,6.0],[868,42,1.0],[868,43,4.0],[868,54,6.0],[868,70,1.0],[868,108,1.0],[868,114,2.0],[868,152,6.0],[869,15,2.0],[869,18,1.0],[869,26,2.0],[869,54,7.0],[869,133,1.0],[869,162,1.0],[869,170,1.0],[870,0,2.0],[870,3,3.0],[870,9,1.0],[870,11,5.0],[870,12,6.0],[870,15,4.0],[870,17,4.0],[870,36,2.0],[870,41,171.0],[870,49,3.0],[870,51,2.0],[870,53,24.0],[870,55,31.0],[870,58,1.0],[870,66,3.0],[870,68,1.0],[870,69,4.0],[870,79,2.0],[870,81,2.0],[870,82,1.0],[870,84,1.0],[870,98,3.0],[870,102,1.0],[870,103,6.0],[870,106,2.0],[870,110,2.0],[870,113,2.0],[870,120,1.0],[870,121,1.0],[870,138,5.0],[870,142,24.0],[870,143,5.0],[870,158,3.0],[870,159,1.0],[870,164,3.0],[870,175,3.0],[870,176,3.0],[870,186,6.0],[870,189,1.0],[870,191,2.0],[870,204,2.0],[870,208,1.0],[870,227,1.0],[871,9,5.0],[871,24,1.0],[871,37,5.0],[871,46,2.0],[871,47,1.0],[871,53,1.0],[871,63,1.0],[871,73,1.0],[871,82,1.0],[871,189,2.0],[872,6,2.0],[872,7,3.0],[872,11,2.0],[872,20,1.0],[872,26,1.0],[872,27,5.0],[872,31,6.0],[872,33,7.0],[872,36,7.0],[872,40,4.0],[872,41,1.0],[872,49,2.0],[872,55,7.0],[872,58,3.0],[872,61,2.0],[872,63,2.0],[872,64,4.0],[872,65,1.0],[872,74,1.0],[872,83,4.0],[872,84,3.0],[872,85,4.0],[872,88,2.0],[872,89,1.0],[872,91,2.0],[872,93,6.0],[872,94,5.0],[872,96,8.0],[872,98,2.0],[872,100,5.0],[872,101,2.0],[872,103,3.0],[872,104,4.0],[872,106,1.0],[872,108,7.0],[872,109,5.0],[872,110,2.0],[872,113,2.0],[872,114,1.0],[872,115,10.0],[872,116,2.0],[872,117,1.0],[872,126,1.0],[872,129,2.0],[872,135,1.0],[872,138,1.0],[872,141,1.0],[872,143,15.0],[872,144,3.0],[872,146,2.0],[872,156,7.0],[872,158,2.0],[872,161,1.0],[872,170,2.0],[872,173,1.0],[872,178,3.0],[872,180,1.0],[872,184,2.0],[872,199,2.0],[872,217,1.0],[873,3,12.0],[873,6,141.0],[873,8,8.0],[873,41,52.0],[873,58,1.0],[873,62,2.0],[873,63,14.0],[873,64,13.0],[873,65,18.0],[873,66,18.0],[873,67,19.0],[873,68,3.0],[873,74,1.0],[873,75,2.0],[873,79,13.0],[873,87,10.0],[873,103,9.0],[873,107,33.0],[873,128,3.0],[873,130,9.0],[873,131,25.0],[873,135,1.0],[873,136,8.0],[873,142,2.0],[874,9,1.0],[874,41,7.0],[874,107,12.0],[875,10,3.0],[875,15,3.0],[875,38,1.0],[875,42,2.0],[875,54,4.0],[875,114,2.0],[875,118,1.0],[875,186,2.0],[876,1,2.0],[876,3,16.0],[876,6,14.0],[876,41,2.0],[876,58,2.0],[876,59,1.0],[876,66,2.0],[876,91,4.0],[876,107,7.0],[876,136,7.0],[877,14,1.0],[877,22,3.0],[877,27,1.0],[877,28,1.0],[877,40,15.0],[877,99,1.0],[877,118,2.0],[877,202,2.0],[878,3,10.0],[878,5,2.0],[878,6,35.0],[878,8,1.0],[878,32,18.0],[878,41,10.0],[878,66,6.0],[878,69,3.0],[878,75,46.0],[878,77,2.0],[878,82,3.0],[878,84,7.0],[878,103,6.0],[878,107,12.0],[879,3,3.0],[879,46,3.0],[879,60,1.0],[879,63,1.0],[879,64,1.0],[879,69,4.0],[879,75,2.0],[879,79,2.0],[879,102,1.0],[879,103,1.0],[879,107,4.0],[879,109,2.0],[879,131,9.0],[880,7,1.0],[880,9,3.0],[880,20,1.0],[880,37,4.0],[880,46,2.0],[880,54,30.0],[880,55,1.0],[880,73,3.0],[880,75,2.0],[880,100,2.0],[880,126,2.0],[880,127,1.0],[880,171,1.0],[880,214,1.0],[881,75,15.0],[881,107,3.0],[882,1,1.0],[882,6,11.0],[882,40,7.0],[882,59,4.0],[882,60,8.0],[882,61,1.0],[882,62,9.0],[882,63,36.0],[882,64,6.0],[882,67,19.0],[882,68,5.0],[882,69,3.0],[882,75,57.0],[882,82,78.0],[882,87,4.0],[882,99,1.0],[882,102,1.0],[882,108,18.0],[882,114,9.0],[882,124,3.0],[882,130,7.0],[882,131,173.0],[882,134,41.0],[882,138,1.0],[882,143,1.0],[882,145,2.0],[882,174,5.0],[882,183,3.0],[882,199,2.0],[883,1,4.0],[883,8,7.0],[883,58,6.0],[883,59,19.0],[883,60,1.0],[883,63,138.0],[883,66,1.0],[883,67,8.0],[883,68,4.0],[883,69,3.0],[883,102,3.0],[883,103,3.0],[883,107,7.0],[883,131,27.0],[883,135,1.0],[883,182,2.0],[883,183,1.0],[883,199,2.0],[884,0,1.0],[884,3,6.0],[884,9,1.0],[884,10,1.0],[884,15,2.0],[884,28,1.0],[884,32,1.0],[884,37,3.0],[884,107,38.0],[884,131,15.0],[884,199,1.0],[884,226,1.0],[885,65,1.0],[885,78,7.0],[885,84,14.0],[885,187,1.0],[886,1,6.0],[886,3,29.0],[886,6,9.0],[886,8,3.0],[886,41,10.0],[886,54,3.0],[886,63,7.0],[886,64,21.0],[886,66,3.0],[886,67,5.0],[886,69,4.0],[886,75,21.0],[886,84,6.0],[886,131,10.0],[887,9,5.0],[887,12,1.0],[887,13,1.0],[887,15,1.0],[887,17,1.0],[887,20,1.0],[887,22,2.0],[887,24,1.0],[887,29,2.0],[887,37,7.0],[887,38,1.0],[887,42,1.0],[887,46,3.0],[887,49,2.0],[887,53,2.0],[887,54,5.0],[887,56,6.0],[887,82,1.0],[887,90,2.0],[887,113,1.0],[887,118,4.0],[887,119,2.0],[887,126,1.0],[887,147,1.0],[887,172,1.0],[887,189,1.0],[887,192,1.0],[888,3,15.0],[888,6,44.0],[888,8,13.0],[888,41,108.0],[888,58,3.0],[888,61,1.0],[888,64,5.0],[888,66,3.0],[888,67,6.0],[888,75,2.0],[888,107,10.0],[888,110,4.0],[888,136,2.0],[888,182,1.0],[889,15,2.0],[889,32,14.0],[889,100,1.0],[890,6,2.0],[890,46,2.0],[890,58,1.0],[890,60,2.0],[890,66,1.0],[890,69,4.0],[890,75,6.0],[890,79,1.0],[890,84,20.0],[890,98,1.0],[890,99,1.0],[890,103,1.0],[890,107,17.0],[890,109,2.0],[890,131,1.0],[890,172,1.0],[890,181,1.0],[890,225,1.0],[891,9,7.0],[891,53,2.0],[891,54,1.0],[891,82,4.0],[891,110,1.0],[891,161,1.0],[891,174,2.0],[892,43,9.0],[892,63,12.0],[892,66,1.0],[892,84,63.0],[892,86,1.0],[892,107,4.0],[892,138,1.0],[892,208,1.0],[893,6,1.0],[893,7,1.0],[893,9,14.0],[893,10,2.0],[893,23,1.0],[893,32,2.0],[893,33,1.0],[893,37,1.0],[893,41,9.0],[893,42,1.0],[893,43,8.0],[893,53,2.0],[893,54,1.0],[893,55,3.0],[893,60,1.0],[893,64,1.0],[893,67,1.0],[893,68,1.0],[893,69,5.0],[893,73,5.0],[893,74,2.0],[893,75,4.0],[893,81,1.0],[893,82,21.0],[893,84,4.0],[893,86,2.0],[893,87,3.0],[893,99,1.0],[893,103,1.0],[893,108,2.0],[893,109,1.0],[893,110,4.0],[893,114,1.0],[893,118,1.0],[893,125,1.0],[893,126,2.0],[893,134,1.0],[893,139,1.0],[893,141,1.0],[893,174,3.0],[894,3,1.0],[894,6,3.0],[894,8,1.0],[894,37,48.0],[894,55,1.0],[894,68,1.0],[894,69,1.0],[894,75,2.0],[894,103,16.0],[894,135,2.0],[895,0,62.0],[895,2,10.0],[895,3,24.0],[895,4,24.0],[895,5,7.0],[895,6,1.0],[895,7,4.0],[895,8,1.0],[895,9,94.0],[895,10,19.0],[895,11,12.0],[895,12,14.0],[895,13,16.0],[895,15,689.0],[895,16,58.0],[895,17,9.0],[895,18,80.0],[895,19,35.0],[895,20,35.0],[895,21,73.0],[895,22,17.0],[895,23,39.0],[895,24,22.0],[895,25,5.0],[895,26,26.0],[895,27,74.0],[895,28,1.0],[895,29,14.0],[895,30,19.0],[895,31,3.0],[895,32,325.0],[895,33,52.0],[895,34,9.0],[895,35,23.0],[895,36,26.0],[895,37,161.0],[895,38,22.0],[895,39,1.0],[895,40,199.0],[895,41,6.0],[895,42,49.0],[895,43,125.0],[895,44,30.0],[895,45,42.0],[895,46,140.0],[895,47,24.0],[895,48,17.0],[895,49,20.0],[895,50,5.0],[895,51,4.0],[895,52,1.0],[895,53,84.0],[895,54,130.0],[895,55,30.0],[895,56,19.0],[895,64,4.0],[895,67,4.0],[895,70,9.0],[895,71,18.0],[895,72,9.0],[895,73,68.0],[895,74,12.0],[895,76,6.0],[895,79,5.0],[895,80,9.0],[895,81,6.0],[895,82,91.0],[895,83,5.0],[895,85,3.0],[895,86,16.0],[895,87,2.0],[895,88,4.0],[895,90,18.0],[895,93,5.0],[895,94,2.0],[895,95,30.0],[895,96,4.0],[895,98,1.0],[895,99,14.0],[895,100,19.0],[895,101,2.0],[895,104,2.0],[895,105,4.0],[895,106,7.0],[895,108,26.0],[895,111,18.0],[895,112,9.0],[895,114,2.0],[895,115,6.0],[895,116,2.0],[895,117,6.0],[895,118,80.0],[895,119,42.0],[895,120,5.0],[895,121,4.0],[895,122,6.0],[895,123,6.0],[895,124,1.0],[895,125,17.0],[895,126,24.0],[895,127,7.0],[895,128,25.0],[895,132,7.0],[895,133,1.0],[895,134,27.0],[895,137,5.0],[895,138,1.0],[895,139,3.0],[895,140,7.0],[895,141,23.0],[895,144,4.0],[895,145,67.0],[895,146,17.0],[895,147,13.0],[895,148,1.0],[895,150,34.0],[895,151,8.0],[895,152,49.0],[895,153,2.0],[895,155,1.0],[895,156,7.0],[895,158,1.0],[895,159,16.0],[895,160,20.0],[895,161,4.0],[895,162,1.0],[895,163,3.0],[895,164,16.0],[895,165,4.0],[895,166,2.0],[895,168,1.0],[895,169,2.0],[895,170,2.0],[895,171,3.0],[895,172,11.0],[895,174,14.0],[895,175,2.0],[895,176,1.0],[895,177,1.0],[895,178,5.0],[895,179,6.0],[895,181,8.0],[895,182,1.0],[895,186,3.0],[895,187,11.0],[895,188,1.0],[895,189,7.0],[895,191,6.0],[895,192,19.0],[895,193,4.0],[895,194,1.0],[895,195,2.0],[895,196,1.0],[895,197,1.0],[895,198,1.0],[895,200,1.0],[895,201,2.0],[895,202,2.0],[895,203,2.0],[895,205,2.0],[895,208,3.0],[895,209,2.0],[895,211,3.0],[895,212,3.0],[895,213,3.0],[895,214,2.0],[895,217,2.0],[895,219,1.0],[895,220,2.0],[895,224,1.0],[895,225,1.0],[895,226,2.0],[895,228,1.0],[896,7,2.0],[896,18,3.0],[896,27,1.0],[896,40,2.0],[896,55,1.0],[896,64,1.0],[896,68,3.0],[896,71,2.0],[896,73,2.0],[896,86,1.0],[896,87,1.0],[896,105,2.0],[896,119,1.0],[897,54,2.0],[897,58,3.0],[897,59,6.0],[897,60,1.0],[897,67,3.0],[897,102,35.0],[897,133,1.0],[897,183,2.0],[897,199,7.0],[898,8,2.0],[898,66,8.0],[898,107,14.0],[899,15,8.0],[899,46,2.0],[899,54,4.0],[899,55,2.0],[899,84,1.0],[899,127,1.0],[900,9,1.0],[900,20,1.0],[900,22,1.0],[900,31,4.0],[900,37,5.0],[900,49,3.0],[900,54,3.0],[900,73,5.0],[900,115,1.0],[900,160,2.0],[900,161,2.0],[901,3,5.0],[901,8,1.0],[901,65,6.0],[901,103,1.0],[901,107,1.0],[901,109,1.0],[901,184,1.0],[902,15,6.0],[902,21,2.0],[902,37,1.0],[902,46,1.0],[902,49,1.0],[902,54,10.0],[902,56,2.0],[902,73,1.0],[902,127,1.0],[902,137,1.0],[902,153,1.0],[902,211,1.0],[903,18,1.0],[903,35,1.0],[903,42,3.0],[903,45,3.0],[903,49,1.0],[903,54,3.0],[903,75,10.0],[903,120,1.0],[903,132,1.0],[903,150,1.0],[904,64,1.0],[904,75,9.0],[904,77,1.0],[904,84,11.0],[904,109,1.0],[905,13,1.0],[905,14,1.0],[905,32,3.0],[905,33,1.0],[905,60,2.0],[905,73,41.0],[905,108,1.0],[905,119,1.0],[905,188,1.0],[906,9,21.0],[906,17,2.0],[906,20,2.0],[906,26,1.0],[906,27,2.0],[906,37,5.0],[906,42,1.0],[906,46,1.0],[906,54,32.0],[906,55,1.0],[906,56,2.0],[906,73,8.0],[906,105,1.0],[906,119,2.0],[906,171,1.0],[906,172,1.0],[906,191,2.0],[907,12,1.0],[907,20,1.0],[907,27,2.0],[907,37,1.0],[907,42,2.0],[907,46,2.0],[907,49,1.0],[907,75,14.0],[907,87,4.0],[907,106,1.0],[907,118,2.0],[908,9,69.0],[908,54,169.0],[908,81,1.0],[908,96,6.0],[908,108,1.0],[908,115,1.0],[908,126,1.0],[908,134,22.0],[908,174,3.0],[909,0,2.0],[909,3,16.0],[909,6,3.0],[909,32,1.0],[909,37,8.0],[909,43,3.0],[909,67,2.0],[909,71,1.0],[909,75,4.0],[909,124,1.0],[909,131,16.0],[909,135,1.0],[910,3,12.0],[910,6,5.0],[910,54,3.0],[910,61,2.0],[910,64,6.0],[910,68,1.0],[910,87,3.0],[910,119,1.0],[910,183,1.0],[910,192,3.0],[911,6,1.0],[911,8,1.0],[911,9,3.0],[911,32,3.0],[911,41,4.0],[911,43,2.0],[911,54,3.0],[911,58,1.0],[911,59,2.0],[911,63,2.0],[911,66,2.0],[911,79,2.0],[911,109,1.0],[911,110,1.0],[911,113,1.0],[911,131,6.0],[911,154,1.0],[911,185,1.0],[912,6,11.0],[912,75,34.0],[912,77,3.0],[912,79,3.0],[912,84,4.0],[912,109,3.0],[912,131,14.0],[912,135,1.0],[913,6,4.0],[913,9,14.0],[913,10,2.0],[913,15,19.0],[913,20,1.0],[913,21,1.0],[913,22,4.0],[913,24,5.0],[913,25,1.0],[913,27,4.0],[913,36,3.0],[913,37,9.0],[913,39,1.0],[913,40,5.0],[913,42,2.0],[913,49,5.0],[913,50,1.0],[913,54,9.0],[913,56,1.0],[913,64,1.0],[913,73,1.0],[913,74,1.0],[913,75,8.0],[913,84,5.0],[913,100,2.0],[913,118,1.0],[913,120,3.0],[913,126,1.0],[913,127,3.0],[913,132,3.0],[913,146,3.0],[913,147,1.0],[913,151,1.0],[913,156,1.0],[913,171,1.0],[913,172,1.0],[913,225,1.0],[914,3,21.0],[914,6,10.0],[914,9,3.0],[914,58,1.0],[914,59,1.0],[914,66,2.0],[914,67,1.0],[914,84,14.0],[914,87,6.0],[914,107,40.0],[914,130,6.0],[914,135,2.0],[914,136,1.0],[915,2,1.0],[915,9,6.0],[915,10,1.0],[915,13,3.0],[915,15,39.0],[915,20,1.0],[915,21,3.0],[915,23,4.0],[915,27,7.0],[915,29,1.0],[915,31,1.0],[915,37,3.0],[915,40,33.0],[915,43,2.0],[915,44,1.0],[915,45,1.0],[915,46,4.0],[915,54,11.0],[915,55,1.0],[915,71,2.0],[915,72,1.0],[915,77,1.0],[915,82,2.0],[915,84,1.0],[915,118,1.0],[915,119,1.0],[915,141,1.0],[915,152,1.0],[915,156,1.0],[915,161,1.0],[915,191,2.0],[915,202,2.0],[916,54,14.0],[916,63,10.0],[917,0,4.0],[917,2,2.0],[917,9,2.0],[917,10,2.0],[917,12,1.0],[917,13,2.0],[917,14,12.0],[917,15,68.0],[917,19,5.0],[917,20,3.0],[917,21,2.0],[917,22,4.0],[917,23,5.0],[917,27,1.0],[917,28,1.0],[917,29,1.0],[917,34,5.0],[917,36,1.0],[917,37,13.0],[917,38,1.0],[917,39,2.0],[917,40,27.0],[917,42,3.0],[917,45,4.0],[917,46,18.0],[917,47,3.0],[917,48,1.0],[917,54,15.0],[917,55,3.0],[917,56,7.0],[917,74,4.0],[917,75,18.0],[917,77,1.0],[917,81,1.0],[917,82,1.0],[917,84,6.0],[917,105,1.0],[917,109,6.0],[917,111,2.0],[917,118,6.0],[917,119,6.0],[917,127,4.0],[917,131,11.0],[917,132,1.0],[917,134,1.0],[917,141,2.0],[917,147,2.0],[917,148,1.0],[917,170,1.0],[917,171,2.0],[917,177,1.0],[917,192,3.0],[917,226,1.0],[917,228,1.0],[918,0,1.0],[918,14,2.0],[918,15,8.0],[918,27,2.0],[918,36,1.0],[918,77,1.0],[919,6,9.0],[919,18,1.0],[919,63,11.0],[919,67,1.0],[919,185,2.0],[920,63,20.0],[921,1,1.0],[921,3,26.0],[921,6,15.0],[921,8,3.0],[921,9,1.0],[921,14,1.0],[921,32,1.0],[921,41,22.0],[921,43,7.0],[921,53,1.0],[921,54,1.0],[921,60,1.0],[921,63,1.0],[921,64,9.0],[921,65,7.0],[921,66,2.0],[921,67,3.0],[921,68,2.0],[921,69,9.0],[921,73,2.0],[921,75,5.0],[921,78,1.0],[921,79,1.0],[921,84,2.0],[921,102,2.0],[921,103,4.0],[921,107,25.0],[921,126,1.0],[921,129,2.0],[921,131,5.0],[921,135,1.0],[921,136,1.0],[921,146,1.0],[921,149,2.0],[921,151,2.0],[921,182,1.0],[921,183,3.0],[921,200,1.0],[922,3,1.0],[922,6,3.0],[922,8,1.0],[922,41,17.0],[922,58,1.0],[922,60,1.0],[922,64,1.0],[922,66,1.0],[922,67,2.0],[922,68,2.0],[922,69,1.0],[922,84,5.0],[922,87,4.0],[922,107,2.0],[923,15,4.0],[923,30,1.0],[923,37,1.0],[923,46,2.0],[923,48,1.0],[923,54,4.0],[923,73,3.0],[924,4,1.0],[924,12,4.0],[924,15,6.0],[924,17,1.0],[924,19,1.0],[924,20,3.0],[924,22,1.0],[924,24,2.0],[924,25,5.0],[924,27,1.0],[924,28,4.0],[924,29,1.0],[924,31,1.0],[924,33,1.0],[924,34,1.0],[924,35,6.0],[924,36,17.0],[924,38,1.0],[924,41,8.0],[924,42,2.0],[924,43,5.0],[924,46,2.0],[924,47,1.0],[924,48,3.0],[924,50,7.0],[924,52,7.0],[924,54,8.0],[924,55,5.0],[924,56,5.0],[924,62,2.0],[924,70,3.0],[924,73,1.0],[924,74,2.0],[924,75,1.0],[924,77,1.0],[924,79,1.0],[924,80,3.0],[924,82,1.0],[924,83,6.0],[924,90,11.0],[924,92,1.0],[924,101,4.0],[924,113,1.0],[924,116,1.0],[924,118,2.0],[924,119,4.0],[924,121,2.0],[924,122,1.0],[924,125,5.0],[924,129,1.0],[924,130,11.0],[924,136,2.0],[924,137,2.0],[924,138,1.0],[924,142,4.0],[924,144,2.0],[924,145,1.0],[924,150,2.0],[924,151,1.0],[924,152,2.0],[924,153,6.0],[924,158,2.0],[924,159,1.0],[924,162,9.0],[924,163,6.0],[924,164,4.0],[924,177,1.0],[924,178,2.0],[924,181,5.0],[924,189,2.0],[924,191,10.0],[924,195,8.0],[924,203,2.0],[924,212,3.0],[924,213,1.0],[925,6,1.0],[925,48,1.0],[925,58,1.0],[925,60,2.0],[925,64,6.0],[925,65,10.0],[925,67,1.0],[925,68,3.0],[925,75,5.0],[925,79,1.0],[925,103,8.0],[925,107,19.0],[925,131,13.0],[925,135,1.0],[925,145,1.0],[926,15,4.0],[926,30,1.0],[926,31,1.0],[926,32,3.0],[926,37,2.0],[926,49,1.0],[926,73,2.0],[926,106,1.0],[926,115,1.0],[926,118,1.0],[927,84,24.0],[928,15,1.0],[928,43,6.0],[928,116,2.0],[928,134,1.0],[928,187,1.0],[928,193,2.0],[928,202,3.0],[929,3,23.0],[930,3,55.0],[930,6,13.0],[930,8,4.0],[930,41,26.0],[930,61,1.0],[930,64,3.0],[930,66,2.0],[930,67,4.0],[930,68,1.0],[930,69,8.0],[930,75,2.0],[930,79,2.0],[930,84,2.0],[930,107,17.0],[930,136,1.0],[930,182,1.0],[930,199,3.0],[931,2,1.0],[931,3,298.0],[931,6,18.0],[931,8,3.0],[931,9,590.0],[931,14,4.0],[931,15,2.0],[931,16,2.0],[931,17,1.0],[931,18,2.0],[931,20,12.0],[931,21,1.0],[931,32,25.0],[931,33,3.0],[931,35,1.0],[931,36,1.0],[931,37,4.0],[931,40,4.0],[931,41,17.0],[931,42,5.0],[931,43,4.0],[931,46,2.0],[931,51,1.0],[931,52,2.0],[931,54,287.0],[931,55,1.0],[931,56,40.0],[931,58,2.0],[931,60,3.0],[931,61,2.0],[931,64,16.0],[931,65,6.0],[931,66,2.0],[931,67,9.0],[931,68,3.0],[931,69,4.0],[931,71,2.0],[931,72,3.0],[931,73,28.0],[931,74,2.0],[931,75,550.0],[931,76,5.0],[931,77,5.0],[931,78,11.0],[931,79,4.0],[931,81,3.0],[931,83,2.0],[931,84,106.0],[931,86,8.0],[931,87,1.0],[931,90,3.0],[931,91,7.0],[931,107,48.0],[931,109,24.0],[931,110,2.0],[931,113,1.0],[931,114,5.0],[931,116,1.0],[931,119,6.0],[931,120,1.0],[931,121,11.0],[931,124,2.0],[931,126,8.0],[931,127,4.0],[931,130,9.0],[931,131,48.0],[931,132,1.0],[931,133,1.0],[931,134,2.0],[931,137,2.0],[931,139,8.0],[931,142,5.0],[931,151,5.0],[931,154,7.0],[931,159,1.0],[931,171,1.0],[931,174,2.0],[931,175,1.0],[931,183,2.0],[931,184,1.0],[931,185,1.0],[931,187,1.0],[931,189,2.0],[931,202,1.0],[931,203,1.0],[931,212,2.0],[932,1,1.0],[932,6,25.0],[932,8,7.0],[932,41,15.0],[932,58,5.0],[932,59,4.0],[932,62,2.0],[932,63,19.0],[932,65,5.0],[932,66,6.0],[932,67,8.0],[932,68,9.0],[932,69,12.0],[932,79,3.0],[932,84,11.0],[932,87,2.0],[932,91,10.0],[932,103,4.0],[932,107,59.0],[932,109,7.0],[932,131,13.0],[932,135,1.0],[932,182,4.0],[932,183,4.0],[932,184,2.0],[933,3,24.0],[933,6,18.0],[933,62,4.0],[933,66,10.0],[933,67,1.0],[933,68,3.0],[933,69,4.0],[933,87,1.0],[934,3,16.0],[934,6,1.0],[934,67,1.0],[934,68,1.0],[934,79,1.0],[934,107,5.0],[935,3,2.0],[935,6,1.0],[935,54,2.0],[935,75,1.0],[935,77,1.0],[935,84,1.0],[935,91,2.0],[935,107,4.0],[935,135,2.0],[936,9,2.0],[936,20,1.0],[936,40,8.0],[936,41,3.0],[936,54,5.0],[936,61,2.0],[936,65,16.0],[936,82,3.0],[936,89,1.0],[936,128,2.0],[936,182,1.0],[936,187,1.0],[936,214,1.0],[937,6,4.0],[937,41,14.0],[937,107,23.0],[938,60,2.0],[938,67,9.0],[938,84,4.0],[938,103,4.0],[939,1,2.0],[939,3,47.0],[939,6,16.0],[939,8,6.0],[939,38,1.0],[939,41,8.0],[939,58,1.0],[939,63,13.0],[939,64,3.0],[939,66,1.0],[939,67,1.0],[939,69,5.0],[939,79,4.0],[939,103,1.0],[939,107,40.0],[939,131,34.0],[939,135,4.0],[939,182,1.0],[940,18,2.0],[940,41,1.0],[940,55,2.0],[940,64,3.0],[940,66,1.0],[940,86,4.0],[940,87,1.0],[940,105,3.0],[940,119,1.0],[940,134,3.0],[940,146,4.0],[940,174,2.0],[941,6,26.0],[941,67,4.0],[941,131,17.0],[942,9,12.0],[942,17,1.0],[942,20,1.0],[942,37,6.0],[942,54,2.0],[942,126,4.0],[942,172,1.0],[943,3,19.0],[943,6,114.0],[943,8,29.0],[943,41,118.0],[943,59,2.0],[943,60,10.0],[943,62,4.0],[943,64,2.0],[943,66,22.0],[943,67,26.0],[943,68,11.0],[943,69,4.0],[943,75,8.0],[943,79,1.0],[943,87,27.0],[943,107,16.0],[943,130,16.0],[943,131,2.0],[943,135,3.0],[943,136,3.0],[943,181,1.0],[943,182,6.0],[943,199,2.0],[944,10,2.0],[944,20,6.0],[944,25,1.0],[944,26,2.0],[944,37,18.0],[944,47,1.0],[944,53,3.0],[944,63,8.0],[944,73,8.0],[944,82,3.0],[944,126,1.0],[944,147,1.0],[944,161,1.0],[944,189,3.0],[945,9,1.0],[945,12,1.0],[945,14,1.0],[945,15,4.0],[945,24,2.0],[945,27,1.0],[945,37,2.0],[945,43,7.0],[945,46,1.0],[945,54,3.0],[945,55,2.0],[945,75,7.0],[945,118,3.0],[945,119,1.0],[945,150,1.0],[945,156,1.0],[946,0,1.0],[946,9,12.0],[946,15,4.0],[946,19,1.0],[946,22,1.0],[946,31,1.0],[946,40,24.0],[946,44,1.0],[946,49,3.0],[946,54,2.0],[946,56,1.0],[946,73,1.0],[946,118,7.0],[946,119,2.0],[946,127,1.0],[947,15,7.0],[947,21,1.0],[947,26,3.0],[947,37,1.0],[947,46,3.0],[947,50,1.0],[947,192,2.0],[948,3,13.0],[948,6,19.0],[948,8,1.0],[948,15,1.0],[948,41,7.0],[948,53,2.0],[948,66,1.0],[948,77,1.0],[948,107,37.0],[948,119,3.0],[948,154,11.0],[949,40,2.0],[949,54,12.0],[949,66,22.0],[949,91,1.0],[949,107,17.0],[949,149,2.0],[950,75,22.0],[950,77,3.0],[950,84,12.0],[951,10,1.0],[951,15,1.0],[951,17,1.0],[951,22,1.0],[951,37,1.0],[951,52,2.0],[951,55,3.0],[951,126,1.0],[951,147,2.0],[951,167,1.0],[951,208,1.0],[952,58,1.0],[952,60,5.0],[952,75,19.0],[952,84,7.0],[952,131,19.0],[952,135,1.0],[952,136,1.0],[953,9,7.0],[953,10,1.0],[953,14,1.0],[953,15,2.0],[953,17,1.0],[953,22,3.0],[953,24,2.0],[953,33,1.0],[953,37,4.0],[953,40,6.0],[953,46,1.0],[953,49,2.0],[953,54,2.0],[953,55,1.0],[953,74,3.0],[953,81,1.0],[953,84,7.0],[953,90,3.0],[953,118,2.0],[953,119,2.0],[953,120,1.0],[953,123,1.0],[953,126,2.0],[953,146,1.0],[953,150,1.0],[954,6,15.0],[955,1,2.0],[955,6,7.0],[955,66,3.0],[955,75,1.0],[955,103,1.0],[955,136,1.0],[955,183,3.0],[956,9,1.0],[956,37,2.0],[956,41,9.0],[956,54,2.0],[956,75,1.0],[956,84,1.0],[956,107,1.0],[956,110,6.0],[956,132,1.0],[956,174,1.0],[956,199,1.0],[956,202,1.0],[957,4,2.0],[957,9,6.0],[957,13,3.0],[957,15,1.0],[957,20,1.0],[957,40,4.0],[957,42,3.0],[957,49,2.0],[957,54,5.0],[957,75,6.0],[957,84,5.0],[957,87,1.0],[957,115,1.0],[957,119,1.0],[957,127,1.0],[957,155,1.0],[958,9,3.0],[958,15,1.0],[958,22,2.0],[958,32,9.0],[958,120,1.0],[959,3,2.0],[959,41,1.0],[959,51,1.0],[959,63,3.0],[959,64,8.0],[959,67,2.0],[959,75,3.0],[959,107,1.0],[959,110,1.0],[959,131,1.0],[960,4,1.0],[960,9,3.0],[960,15,5.0],[960,17,1.0],[960,21,1.0],[960,27,1.0],[960,31,1.0],[960,39,1.0],[960,40,2.0],[960,54,1.0],[960,75,1.0],[960,80,1.0],[960,109,1.0],[960,193,1.0],[961,1,1.0],[961,3,1.0],[961,32,4.0],[961,73,10.0],[961,77,1.0],[961,114,2.0],[961,131,2.0],[962,3,1.0],[962,9,2.0],[962,15,9.0],[962,36,1.0],[962,37,1.0],[962,38,1.0],[962,40,14.0],[962,45,3.0],[962,46,1.0],[962,115,2.0],[962,119,1.0],[962,145,2.0],[962,170,1.0],[962,192,2.0],[963,6,7.0],[963,8,1.0],[963,13,2.0],[963,37,1.0],[963,41,23.0],[963,43,2.0],[963,44,2.0],[963,45,6.0],[963,46,10.0],[963,55,11.0],[963,60,3.0],[963,64,8.0],[963,66,2.0],[963,69,2.0],[963,73,6.0],[963,75,3.0],[963,88,1.0],[963,94,13.0],[963,103,1.0],[963,108,4.0],[963,110,2.0],[963,118,2.0],[963,124,1.0],[963,130,7.0],[963,147,1.0],[963,175,1.0],[963,193,12.0],[963,220,27.0],[964,0,2.0],[964,3,5.0],[964,6,16.0],[964,8,2.0],[964,13,14.0],[964,14,24.0],[964,15,9.0],[964,17,2.0],[964,18,1.0],[964,19,2.0],[964,29,1.0],[964,32,33.0],[964,36,4.0],[964,37,2.0],[964,38,2.0],[964,40,11.0],[964,41,7.0],[964,42,3.0],[964,43,6.0],[964,44,1.0],[964,45,4.0],[964,51,1.0],[964,53,2.0],[964,54,2.0],[964,55,3.0],[964,56,1.0],[964,57,5.0],[964,58,1.0],[964,59,35.0],[964,60,5.0],[964,61,8.0],[964,63,7.0],[964,64,7.0],[964,66,1.0],[964,67,42.0],[964,68,1.0],[964,73,50.0],[964,82,1.0],[964,84,22.0],[964,85,1.0],[964,86,2.0],[964,87,1.0],[964,89,7.0],[964,94,1.0],[964,95,2.0],[964,96,1.0],[964,98,13.0],[964,102,3.0],[964,103,1.0],[964,109,1.0],[964,112,2.0],[964,114,2.0],[964,115,1.0],[964,118,33.0],[964,127,2.0],[964,128,3.0],[964,130,1.0],[964,131,40.0],[964,132,1.0],[964,135,1.0],[964,145,3.0],[964,153,1.0],[964,155,1.0],[964,178,6.0],[964,183,3.0],[964,187,1.0],[964,189,1.0],[964,212,1.0],[964,213,1.0],[964,217,1.0],[964,227,2.0],[965,12,1.0],[965,15,3.0],[965,20,2.0],[965,30,2.0],[965,31,1.0],[965,36,3.0],[965,48,1.0],[965,52,2.0],[965,83,2.0],[965,93,1.0],[965,94,1.0],[965,99,1.0],[965,113,3.0],[965,115,7.0],[965,117,2.0],[965,120,1.0],[965,156,3.0],[965,167,1.0],[965,180,1.0],[965,191,2.0],[965,193,2.0],[965,216,2.0],[966,0,104.0],[966,3,113.0],[966,10,25.0],[966,11,52.0],[966,12,207.0],[966,15,191.0],[966,16,14.0],[966,17,244.0],[966,19,191.0],[966,20,25.0],[966,24,35.0],[966,25,16.0],[966,27,5.0],[966,29,2.0],[966,35,18.0],[966,36,69.0],[966,38,19.0],[966,41,6700.0],[966,45,9.0],[966,48,2.0],[966,49,125.0],[966,51,139.0],[966,52,7.0],[966,53,874.0],[966,55,914.0],[966,58,102.0],[966,59,1.0],[966,60,3.0],[966,62,6.0],[966,63,8.0],[966,66,65.0],[966,68,6.0],[966,69,197.0],[966,71,1.0],[966,72,1.0],[966,73,33.0],[966,75,47.0],[966,76,2.0],[966,79,7.0],[966,81,6.0],[966,82,10.0],[966,83,57.0],[966,84,43.0],[966,85,40.0],[966,88,107.0],[966,89,66.0],[966,90,15.0],[966,92,21.0],[966,96,8.0],[966,98,40.0],[966,101,4.0],[966,102,19.0],[966,103,193.0],[966,106,26.0],[966,108,2.0],[966,109,20.0],[966,110,12.0],[966,112,13.0],[966,113,174.0],[966,115,17.0],[966,116,3.0],[966,117,1.0],[966,120,50.0],[966,121,144.0],[966,129,11.0],[966,130,7.0],[966,131,4.0],[966,135,2.0],[966,137,18.0],[966,138,101.0],[966,139,6.0],[966,141,7.0],[966,142,1052.0],[966,143,287.0],[966,145,2.0],[966,146,6.0],[966,148,11.0],[966,149,18.0],[966,152,65.0],[966,153,1.0],[966,155,19.0],[966,156,8.0],[966,157,6.0],[966,158,69.0],[966,159,16.0],[966,161,1.0],[966,163,29.0],[966,164,128.0],[966,166,2.0],[966,167,4.0],[966,169,1.0],[966,172,4.0],[966,173,24.0],[966,174,2.0],[966,175,85.0],[966,176,249.0],[966,177,7.0],[966,180,1.0],[966,181,25.0],[966,183,8.0],[966,184,4.0],[966,186,226.0],[966,189,30.0],[966,191,19.0],[966,194,6.0],[966,195,7.0],[966,196,1.0],[966,198,1.0],[966,204,113.0],[966,206,7.0],[966,208,41.0],[966,211,31.0],[966,216,11.0],[966,217,8.0],[966,220,1.0],[966,222,6.0],[966,227,8.0],[966,228,4.0],[967,7,2.0],[967,15,1.0],[967,18,8.0],[967,27,1.0],[967,28,1.0],[967,40,6.0],[967,43,2.0],[967,54,1.0],[967,55,10.0],[967,59,1.0],[967,62,2.0],[967,63,1.0],[967,64,1.0],[967,68,1.0],[967,73,1.0],[967,82,1.0],[967,85,4.0],[967,86,2.0],[967,87,2.0],[967,88,2.0],[967,95,1.0],[967,100,1.0],[967,103,2.0],[967,104,1.0],[967,107,1.0],[967,108,2.0],[967,124,1.0],[967,131,1.0],[967,146,8.0],[967,180,1.0],[968,2,1.0],[968,7,2.0],[968,13,1.0],[968,14,11.0],[968,16,3.0],[968,18,2.0],[968,20,3.0],[968,32,41.0],[968,34,2.0],[968,36,1.0],[968,41,11.0],[968,43,3.0],[968,47,3.0],[968,48,3.0],[968,49,6.0],[968,53,1.0],[968,55,4.0],[968,58,4.0],[968,60,3.0],[968,66,3.0],[968,69,1.0],[968,72,1.0],[968,75,8.0],[968,82,2.0],[968,84,2.0],[968,85,1.0],[968,88,3.0],[968,90,1.0],[968,93,1.0],[968,101,6.0],[968,103,2.0],[968,105,1.0],[968,108,6.0],[968,119,7.0],[968,122,1.0],[968,133,3.0],[968,134,2.0],[968,135,2.0],[968,139,2.0],[968,152,6.0],[968,159,4.0],[968,165,5.0],[968,175,2.0],[968,185,4.0],[968,186,1.0],[968,187,1.0],[968,189,2.0],[969,0,89.0],[969,1,131.0],[969,3,146.0],[969,4,41.0],[969,5,887.0],[969,8,8.0],[969,9,13.0],[969,10,10.0],[969,11,191.0],[969,12,7.0],[969,13,290.0],[969,14,525.0],[969,15,15.0],[969,16,546.0],[969,17,66.0],[969,18,47.0],[969,19,568.0],[969,20,1636.0],[969,22,15.0],[969,24,250.0],[969,25,103.0],[969,26,24.0],[969,27,2.0],[969,28,14.0],[969,30,1.0],[969,31,100.0],[969,32,62.0],[969,34,200.0],[969,35,41.0],[969,36,193.0],[969,39,3.0],[969,40,4.0],[969,41,67.0],[969,42,175.0],[969,43,239.0],[969,47,16.0],[969,48,39.0],[969,49,131.0],[969,50,1.0],[969,51,203.0],[969,52,12.0],[969,53,418.0],[969,56,770.0],[969,57,131.0],[969,60,13.0],[969,61,364.0],[969,63,54.0],[969,66,29.0],[969,69,6.0],[969,70,21.0],[969,71,9.0],[969,72,61.0],[969,73,187.0],[969,74,16.0],[969,75,96.0],[969,76,427.0],[969,77,36.0],[969,79,276.0],[969,80,8.0],[969,81,77.0],[969,82,52.0],[969,83,20.0],[969,84,321.0],[969,85,9.0],[969,86,19.0],[969,87,529.0],[969,88,55.0],[969,89,111.0],[969,90,13.0],[969,92,77.0],[969,93,478.0],[969,94,24.0],[969,96,4.0],[969,98,59.0],[969,99,1.0],[969,101,6.0],[969,102,307.0],[969,103,2.0],[969,104,19.0],[969,105,17.0],[969,106,23.0],[969,108,4.0],[969,109,34.0],[969,110,198.0],[969,111,93.0],[969,112,16.0],[969,114,13.0],[969,115,160.0],[969,117,124.0],[969,118,2231.0],[969,119,48.0],[969,120,15.0],[969,121,144.0],[969,124,10.0],[969,126,190.0],[969,129,99.0],[969,130,49.0],[969,132,106.0],[969,134,7.0],[969,135,76.0],[969,136,2.0],[969,137,16.0],[969,138,46.0],[969,140,202.0],[969,141,7.0],[969,142,172.0],[969,143,42.0],[969,146,59.0],[969,148,20.0],[969,149,247.0],[969,151,8.0],[969,152,13.0],[969,155,21.0],[969,156,56.0],[969,157,76.0],[969,158,89.0],[969,159,16.0],[969,160,343.0],[969,161,109.0],[969,162,108.0],[969,163,113.0],[969,164,3.0],[969,165,71.0],[969,168,124.0],[969,169,37.0],[969,170,8.0],[969,171,121.0],[969,173,18.0],[969,174,4.0],[969,175,50.0],[969,176,142.0],[969,177,4.0],[969,179,36.0],[969,181,13.0],[969,184,28.0],[969,185,208.0],[969,186,420.0],[969,187,30.0],[969,188,3.0],[969,189,296.0],[969,190,17.0],[969,191,78.0],[969,193,79.0],[969,195,10.0],[969,196,37.0],[969,197,230.0],[969,198,199.0],[969,201,18.0],[969,202,18.0],[969,203,1.0],[969,204,32.0],[969,205,46.0],[969,206,115.0],[969,207,237.0],[969,208,22.0],[969,209,252.0],[969,210,67.0],[969,211,95.0],[969,214,34.0],[969,215,82.0],[969,216,38.0],[969,217,77.0],[969,218,135.0],[969,219,6.0],[969,220,37.0],[969,224,8.0],[969,228,6.0],[970,4,1.0],[970,7,1.0],[970,19,1.0],[970,20,1.0],[970,25,1.0],[970,34,1.0],[970,39,1.0],[970,41,1.0],[970,75,2.0],[970,83,1.0],[970,106,1.0],[970,117,1.0],[970,141,1.0],[970,142,1.0],[970,143,1.0],[970,166,1.0],[970,175,1.0],[971,64,3.0],[971,75,18.0],[971,84,8.0],[971,154,1.0],[972,9,1.0],[972,15,3.0],[972,37,3.0],[972,43,1.0],[972,46,1.0],[972,74,3.0],[972,77,2.0],[972,82,1.0],[972,109,1.0],[972,115,5.0],[972,118,1.0],[972,137,1.0],[972,187,1.0],[972,207,1.0],[973,75,34.0],[973,77,3.0],[973,109,1.0],[973,154,5.0],[974,5,4.0],[974,14,2.0],[974,16,1.0],[974,17,1.0],[974,19,2.0],[974,25,1.0],[974,27,1.0],[974,31,1.0],[974,35,1.0],[974,38,1.0],[974,40,6.0],[974,41,9.0],[974,42,4.0],[974,43,3.0],[974,47,1.0],[974,48,1.0],[974,51,1.0],[974,52,1.0],[974,53,7.0],[974,55,1.0],[974,57,1.0],[974,73,1.0],[974,74,3.0],[974,79,1.0],[974,81,2.0],[974,82,3.0],[974,83,1.0],[974,85,1.0],[974,88,2.0],[974,91,1.0],[974,93,1.0],[974,94,8.0],[974,96,1.0],[974,102,1.0],[974,109,1.0],[974,113,3.0],[974,114,5.0],[974,115,10.0],[974,119,1.0],[974,120,2.0],[974,121,4.0],[974,124,1.0],[974,125,1.0],[974,128,1.0],[974,129,4.0],[974,130,7.0],[974,138,3.0],[974,139,2.0],[974,142,6.0],[974,143,18.0],[974,144,1.0],[974,146,3.0],[974,149,2.0],[974,151,3.0],[974,156,4.0],[974,158,6.0],[974,160,3.0],[974,162,2.0],[974,164,1.0],[974,165,1.0],[974,169,5.0],[974,173,1.0],[974,174,1.0],[974,175,1.0],[974,177,2.0],[974,178,3.0],[974,180,2.0],[974,185,2.0],[974,186,2.0],[974,189,6.0],[974,191,2.0],[974,193,7.0],[974,197,1.0],[974,199,1.0],[974,203,1.0],[974,206,2.0],[974,211,1.0],[974,212,13.0],[974,213,7.0],[974,223,2.0],[974,227,2.0],[975,41,6.0],[975,68,1.0],[975,75,2.0],[975,87,3.0],[975,107,4.0],[975,130,2.0],[976,6,7.0],[976,64,11.0],[976,69,3.0],[976,75,264.0],[976,77,1.0],[976,79,4.0],[976,84,123.0],[976,91,3.0],[976,109,8.0],[977,2,2.0],[977,9,2.0],[977,12,1.0],[977,13,1.0],[977,14,1.0],[977,15,7.0],[977,18,1.0],[977,24,1.0],[977,26,1.0],[977,27,14.0],[977,34,1.0],[977,38,1.0],[977,43,4.0],[977,44,2.0],[977,45,3.0],[977,46,4.0],[977,47,2.0],[977,53,3.0],[977,54,4.0],[977,82,1.0],[977,83,2.0],[977,88,2.0],[977,111,1.0],[977,119,2.0],[977,123,2.0],[977,125,1.0],[977,134,2.0],[977,164,1.0],[977,168,1.0],[977,174,4.0],[978,11,2.0],[978,14,5.0],[978,15,4.0],[978,20,2.0],[978,28,2.0],[978,31,6.0],[978,36,14.0],[978,38,1.0],[978,40,2.0],[978,41,4.0],[978,49,1.0],[978,52,1.0],[978,55,3.0],[978,58,1.0],[978,61,2.0],[978,81,1.0],[978,83,4.0],[978,85,1.0],[978,93,1.0],[978,94,7.0],[978,95,1.0],[978,96,9.0],[978,99,1.0],[978,101,1.0],[978,105,2.0],[978,108,7.0],[978,109,2.0],[978,114,1.0],[978,115,9.0],[978,122,1.0],[978,129,1.0],[978,130,1.0],[978,132,1.0],[978,138,5.0],[978,143,10.0],[978,146,8.0],[978,156,4.0],[978,158,1.0],[978,167,2.0],[978,177,4.0],[978,178,1.0],[978,180,3.0],[978,181,3.0],[978,195,1.0],[979,6,1.0],[979,7,10.0],[979,18,1.0],[979,26,1.0],[979,27,1.0],[979,40,4.0],[979,41,1.0],[979,45,2.0],[979,55,11.0],[979,62,1.0],[979,63,5.0],[979,64,9.0],[979,71,3.0],[979,84,3.0],[979,85,5.0],[979,88,1.0],[979,93,1.0],[979,100,2.0],[979,105,4.0],[979,114,3.0],[979,115,2.0],[979,134,6.0],[979,146,25.0],[979,161,1.0],[980,9,1.0],[980,15,2.0],[980,37,1.0],[980,45,1.0],[980,49,2.0],[980,74,2.0],[980,75,1.0],[980,95,1.0],[980,99,1.0],[980,105,1.0],[980,145,2.0],[981,13,153.0],[981,14,1637.0],[981,30,6.0],[981,41,1185.0],[981,45,109.0],[981,46,2.0],[981,50,1.0],[981,51,10.0],[981,55,499.0],[981,57,17.0],[981,58,17.0],[981,59,2.0],[981,60,76.0],[981,61,4.0],[981,62,6.0],[981,63,5.0],[981,64,197.0],[981,66,22.0],[981,67,3.0],[981,68,7.0],[981,69,8.0],[981,74,33.0],[981,75,1.0],[981,89,16.0],[981,98,179.0],[981,102,1.0],[981,108,176.0],[981,109,38.0],[981,118,520.0],[981,129,90.0],[981,130,98.0],[981,135,1.0],[981,145,2.0],[981,149,49.0],[981,153,6.0],[981,165,20.0],[981,173,6.0],[981,182,3.0],[981,185,1.0],[981,189,3.0],[981,206,20.0],[982,2,6.0],[982,3,1.0],[982,4,76.0],[982,5,13.0],[982,6,2.0],[982,8,2.0],[982,9,4.0],[982,14,14.0],[982,15,2.0],[982,16,11.0],[982,17,4.0],[982,18,1.0],[982,19,47.0],[982,20,8.0],[982,24,4.0],[982,25,3.0],[982,27,2.0],[982,28,28.0],[982,29,1.0],[982,31,82.0],[982,34,1.0],[982,35,7.0],[982,36,3.0],[982,38,1.0],[982,40,69.0],[982,41,157.0],[982,42,33.0],[982,43,51.0],[982,46,4.0],[982,47,16.0],[982,48,31.0],[982,50,2.0],[982,51,2.0],[982,52,3.0],[982,53,40.0],[982,55,3.0],[982,56,1.0],[982,57,5.0],[982,58,3.0],[982,59,3.0],[982,60,1.0],[982,61,23.0],[982,63,4.0],[982,64,4.0],[982,66,1.0],[982,69,12.0],[982,70,2.0],[982,72,17.0],[982,73,1.0],[982,74,47.0],[982,75,7.0],[982,77,13.0],[982,79,8.0],[982,80,3.0],[982,81,39.0],[982,82,48.0],[982,83,2.0],[982,85,77.0],[982,87,2.0],[982,88,12.0],[982,89,10.0],[982,90,4.0],[982,91,8.0],[982,93,22.0],[982,94,114.0],[982,96,23.0],[982,98,1.0],[982,99,17.0],[982,100,4.0],[982,102,9.0],[982,104,8.0],[982,105,2.0],[982,106,1.0],[982,107,3.0],[982,108,12.0],[982,109,8.0],[982,111,1.0],[982,113,40.0],[982,114,29.0],[982,115,60.0],[982,117,4.0],[982,119,8.0],[982,120,8.0],[982,121,46.0],[982,122,2.0],[982,124,11.0],[982,125,4.0],[982,128,2.0],[982,129,115.0],[982,130,75.0],[982,132,9.0],[982,134,2.0],[982,135,2.0],[982,136,6.0],[982,137,1.0],[982,138,106.0],[982,139,21.0],[982,140,3.0],[982,141,5.0],[982,142,108.0],[982,143,114.0],[982,146,16.0],[982,147,2.0],[982,148,21.0],[982,149,7.0],[982,150,1.0],[982,151,6.0],[982,152,2.0],[982,153,2.0],[982,156,86.0],[982,158,74.0],[982,159,1.0],[982,160,24.0],[982,161,1.0],[982,162,16.0],[982,163,3.0],[982,164,4.0],[982,165,5.0],[982,166,30.0],[982,169,110.0],[982,172,8.0],[982,173,10.0],[982,174,3.0],[982,175,31.0],[982,176,12.0],[982,178,29.0],[982,179,1.0],[982,180,8.0],[982,181,2.0],[982,184,4.0],[982,185,4.0],[982,186,9.0],[982,187,10.0],[982,188,7.0],[982,189,94.0],[982,191,2.0],[982,192,1.0],[982,193,24.0],[982,195,8.0],[982,196,10.0],[982,199,6.0],[982,203,30.0],[982,204,2.0],[982,205,7.0],[982,206,23.0],[982,207,2.0],[982,209,9.0],[982,211,18.0],[982,212,117.0],[982,213,82.0],[982,217,12.0],[982,222,2.0],[982,223,9.0],[982,226,1.0],[982,227,22.0],[983,6,1.0],[983,9,1.0],[983,20,4.0],[983,28,1.0],[983,35,1.0],[983,37,1.0],[983,41,2.0],[983,42,3.0],[983,43,6.0],[983,46,2.0],[983,53,11.0],[983,54,14.0],[983,56,3.0],[983,73,2.0],[983,81,1.0],[983,82,6.0],[983,90,2.0],[983,105,1.0],[983,108,1.0],[983,114,2.0],[983,121,1.0],[983,125,2.0],[983,137,2.0],[983,155,1.0],[983,174,1.0],[983,189,2.0],[984,1,1.0],[984,8,1.0],[984,12,5.0],[984,15,4.0],[984,19,1.0],[984,21,3.0],[984,41,12.0],[984,45,5.0],[984,55,14.0],[984,59,1.0],[984,60,1.0],[984,61,1.0],[984,62,5.0],[984,63,121.0],[984,64,383.0],[984,66,1.0],[984,67,15.0],[984,68,7.0],[984,69,2.0],[984,74,4.0],[984,107,7.0],[984,108,185.0],[984,110,8.0],[984,113,11.0],[984,129,2.0],[984,135,1.0],[984,145,2.0],[984,147,3.0],[984,152,2.0],[984,165,12.0],[984,178,2.0],[984,194,1.0],[984,213,1.0],[985,3,50.0],[985,6,3.0],[985,8,4.0],[985,14,1.0],[985,15,1.0],[985,37,1.0],[985,41,128.0],[985,45,13.0],[985,48,1.0],[985,51,7.0],[985,55,122.0],[985,57,3.0],[985,58,19.0],[985,59,6.0],[985,60,18.0],[985,61,2.0],[985,63,19.0],[985,64,562.0],[985,65,1.0],[985,66,5.0],[985,67,24.0],[985,68,6.0],[985,69,30.0],[985,75,7.0],[985,79,4.0],[985,84,4.0],[985,87,6.0],[985,89,1.0],[985,91,2.0],[985,103,1.0],[985,107,2.0],[985,108,361.0],[985,113,128.0],[985,129,6.0],[985,130,5.0],[985,131,76.0],[985,134,1.0],[985,135,2.0],[985,149,2.0],[985,165,6.0],[985,178,4.0],[985,183,1.0],[985,186,2.0],[986,2,1.0],[986,10,1.0],[986,14,1.0],[986,15,9.0],[986,27,2.0],[986,43,2.0],[986,45,1.0],[986,46,2.0],[986,54,1.0],[986,73,7.0],[986,118,2.0],[986,123,1.0],[987,40,64.0],[987,54,28.0],[987,94,1.0],[987,126,3.0],[987,137,1.0],[988,2,2.0],[988,4,15.0],[988,11,1.0],[988,19,9.0],[988,20,48.0],[988,22,6.0],[988,25,9.0],[988,29,3.0],[988,31,3.0],[988,35,28.0],[988,36,18.0],[988,37,1.0],[988,38,6.0],[988,40,48.0],[988,41,173.0],[988,43,1.0],[988,47,10.0],[988,48,18.0],[988,49,5.0],[988,50,4.0],[988,52,68.0],[988,53,12.0],[988,56,5.0],[988,58,2.0],[988,59,1.0],[988,63,7.0],[988,67,3.0],[988,69,2.0],[988,72,9.0],[988,73,30.0],[988,74,19.0],[988,79,5.0],[988,80,6.0],[988,81,32.0],[988,82,14.0],[988,83,25.0],[988,87,5.0],[988,93,8.0],[988,101,24.0],[988,105,4.0],[988,106,4.0],[988,108,1.0],[988,111,8.0],[988,113,15.0],[988,114,13.0],[988,115,15.0],[988,116,4.0],[988,120,1.0],[988,121,10.0],[988,127,7.0],[988,128,2.0],[988,129,9.0],[988,132,3.0],[988,137,9.0],[988,138,2.0],[988,139,6.0],[988,140,2.0],[988,141,2.0],[988,142,16.0],[988,143,52.0],[988,147,1.0],[988,149,3.0],[988,153,13.0],[988,156,4.0],[988,158,4.0],[988,159,24.0],[988,162,33.0],[988,163,8.0],[988,166,3.0],[988,169,2.0],[988,172,15.0],[988,175,14.0],[988,177,2.0],[988,178,17.0],[988,180,2.0],[988,181,49.0],[988,187,6.0],[988,189,56.0],[988,191,1.0],[988,202,7.0],[988,203,3.0],[988,204,1.0],[988,206,2.0],[988,208,5.0],[988,209,5.0],[988,211,6.0],[988,212,3.0],[988,213,12.0],[988,214,1.0],[988,217,1.0],[988,223,2.0],[988,227,7.0],[989,2,1.0],[989,4,1.0],[989,17,1.0],[989,22,1.0],[989,30,1.0],[989,40,1.0],[989,41,1.0],[989,66,1.0],[989,76,1.0],[989,90,1.0],[989,132,1.0],[989,134,1.0],[989,141,1.0],[989,148,1.0],[989,152,1.0],[989,153,1.0],[989,160,1.0],[989,193,1.0],[989,198,1.0],[989,215,1.0],[989,218,1.0],[989,220,1.0],[990,3,1.0],[990,6,2.0],[990,8,1.0],[990,13,1.0],[990,14,3.0],[990,32,1.0],[990,43,1.0],[990,44,1.0],[990,58,2.0],[990,59,6.0],[990,60,1.0],[990,61,1.0],[990,66,1.0],[990,67,7.0],[990,73,1.0],[990,84,2.0],[990,89,1.0],[990,103,1.0],[990,112,1.0],[990,118,1.0],[990,128,1.0],[990,131,9.0],[990,135,1.0],[990,172,1.0],[990,212,1.0],[991,11,2.0],[991,15,9.0],[991,31,1.0],[991,73,1.0],[991,118,2.0],[991,120,2.0],[992,0,1.0],[992,3,4.0],[992,4,1.0],[992,8,1.0],[992,9,4.0],[992,10,1.0],[992,12,1.0],[992,15,38.0],[992,21,1.0],[992,23,1.0],[992,25,1.0],[992,27,1.0],[992,32,8.0],[992,33,5.0],[992,34,2.0],[992,35,2.0],[992,37,1.0],[992,40,3.0],[992,42,2.0],[992,43,3.0],[992,46,11.0],[992,53,2.0],[992,54,1.0],[992,55,5.0],[992,63,1.0],[992,69,1.0],[992,73,2.0],[992,79,1.0],[992,82,4.0],[992,90,1.0],[992,92,1.0],[992,95,2.0],[992,103,1.0],[992,108,3.0],[992,119,1.0],[992,120,1.0],[992,125,1.0],[992,126,1.0],[992,134,1.0],[992,146,3.0],[992,147,2.0],[992,160,3.0],[992,177,1.0],[992,217,1.0],[993,10,3.0],[993,20,1.0],[993,40,15.0],[993,46,2.0],[993,118,4.0],[993,119,4.0],[993,126,1.0],[994,1,2.0],[994,3,2.0],[994,6,13.0],[994,8,14.0],[994,39,1.0],[994,41,55.0],[994,58,3.0],[994,59,17.0],[994,63,14.0],[994,64,13.0],[994,65,4.0],[994,66,2.0],[994,67,14.0],[994,68,124.0],[994,69,31.0],[994,84,25.0],[994,91,15.0],[994,102,35.0],[994,103,9.0],[994,107,131.0],[994,131,177.0],[994,135,21.0],[994,136,16.0],[994,173,1.0],[994,183,7.0],[995,12,4.0],[995,15,7.0],[995,20,2.0],[995,24,1.0],[995,36,2.0],[995,41,1.0],[995,42,2.0],[995,46,4.0],[995,54,3.0],[995,56,4.0],[995,70,1.0],[995,83,1.0],[995,94,2.0],[995,107,3.0],[995,119,4.0],[995,124,1.0],[995,165,1.0],[996,5,3.0],[996,9,2.0],[996,12,13.0],[996,13,1.0],[996,14,1.0],[996,15,3.0],[996,17,17.0],[996,19,8.0],[996,20,16.0],[996,22,1.0],[996,25,1.0],[996,29,1.0],[996,31,1.0],[996,35,1.0],[996,36,11.0],[996,41,92.0],[996,42,4.0],[996,51,3.0],[996,52,1.0],[996,53,39.0],[996,55,25.0],[996,56,9.0],[996,58,1.0],[996,74,2.0],[996,83,2.0],[996,85,3.0],[996,90,3.0],[996,93,1.0],[996,101,2.0],[996,105,2.0],[996,106,1.0],[996,113,2.0],[996,118,10.0],[996,120,2.0],[996,121,5.0],[996,129,1.0],[996,135,1.0],[996,137,1.0],[996,138,9.0],[996,142,20.0],[996,143,16.0],[996,155,3.0],[996,156,3.0],[996,158,8.0],[996,162,3.0],[996,163,4.0],[996,164,2.0],[996,169,1.0],[996,172,1.0],[996,173,2.0],[996,175,1.0],[996,176,11.0],[996,181,3.0],[996,185,1.0],[996,186,6.0],[996,189,5.0],[996,191,4.0],[996,195,1.0],[996,204,3.0],[996,207,1.0],[996,208,1.0],[996,211,1.0],[997,40,2.0],[997,55,1.0],[997,64,2.0],[997,108,4.0],[997,134,10.0],[998,3,20.0],[998,16,1.0],[998,41,7.0],[998,55,1.0],[998,62,1.0],[998,68,2.0],[998,80,4.0],[998,84,8.0],[998,87,1.0],[998,131,4.0],[998,155,1.0],[999,2,21.0],[999,16,5.0],[999,18,5.0],[999,32,110.0],[999,33,2.0],[999,36,1.0],[999,43,17.0],[999,47,11.0],[999,80,4.0],[999,82,5.0],[999,85,1.0],[999,114,3.0],[999,115,1.0],[999,116,1.0],[999,128,9.0],[999,138,1.0],[999,140,1.0],[999,150,1.0],[999,170,2.0],[999,174,2.0],[999,187,7.0],[999,191,1.0],[999,195,1.0],[1000,6,2.0],[1000,8,1.0],[1000,9,8.0],[1000,13,1.0],[1000,15,33.0],[1000,16,3.0],[1000,18,4.0],[1000,20,1.0],[1000,21,4.0],[1000,32,34.0],[1000,33,2.0],[1000,35,2.0],[1000,36,1.0],[1000,37,2.0],[1000,40,8.0],[1000,45,3.0],[1000,46,2.0],[1000,54,1.0],[1000,55,1.0],[1000,56,2.0],[1000,73,1.0],[1000,84,1.0],[1000,95,1.0],[1000,119,2.0],[1000,121,2.0],[1000,128,2.0],[1000,132,3.0],[1000,134,5.0],[1000,141,1.0],[1000,196,1.0],[1000,215,1.0],[1001,5,13.0],[1001,11,1.0],[1001,12,17.0],[1001,14,4.0],[1001,15,7.0],[1001,16,5.0],[1001,17,16.0],[1001,19,4.0],[1001,20,30.0],[1001,24,7.0],[1001,25,5.0],[1001,31,2.0],[1001,34,2.0],[1001,35,2.0],[1001,36,15.0],[1001,38,1.0],[1001,41,126.0],[1001,42,6.0],[1001,43,6.0],[1001,49,6.0],[1001,51,8.0],[1001,53,60.0],[1001,55,18.0],[1001,56,41.0],[1001,57,2.0],[1001,58,3.0],[1001,61,10.0],[1001,72,2.0],[1001,80,3.0],[1001,81,7.0],[1001,83,15.0],[1001,84,1.0],[1001,85,1.0],[1001,87,3.0],[1001,88,5.0],[1001,89,2.0],[1001,93,3.0],[1001,94,3.0],[1001,96,1.0],[1001,102,1.0],[1001,106,1.0],[1001,109,2.0],[1001,113,3.0],[1001,114,2.0],[1001,115,6.0],[1001,116,3.0],[1001,117,1.0],[1001,118,13.0],[1001,121,9.0],[1001,129,1.0],[1001,130,2.0],[1001,137,2.0],[1001,138,7.0],[1001,142,56.0],[1001,143,24.0],[1001,146,4.0],[1001,148,1.0],[1001,149,4.0],[1001,155,1.0],[1001,156,4.0],[1001,158,9.0],[1001,159,2.0],[1001,160,9.0],[1001,162,4.0],[1001,163,5.0],[1001,164,4.0],[1001,165,1.0],[1001,168,1.0],[1001,169,5.0],[1001,175,3.0],[1001,176,12.0],[1001,177,1.0],[1001,179,1.0],[1001,181,6.0],[1001,185,2.0],[1001,186,14.0],[1001,189,25.0],[1001,191,8.0],[1001,193,2.0],[1001,195,3.0],[1001,196,1.0],[1001,197,1.0],[1001,204,4.0],[1001,205,3.0],[1001,208,2.0],[1001,209,3.0],[1001,211,2.0],[1001,218,2.0],[1002,4,1.0],[1002,15,2.0],[1002,32,11.0],[1002,39,1.0],[1002,40,1.0],[1002,54,6.0],[1002,132,1.0],[1003,1,1.0],[1003,2,64.0],[1003,10,5.0],[1003,12,1.0],[1003,18,11.0],[1003,32,7.0],[1003,41,1.0],[1003,59,1.0],[1003,67,1.0],[1003,80,6.0],[1003,86,1.0],[1003,128,1.0],[1003,164,6.0],[1003,172,1.0],[1003,174,1.0],[1003,187,6.0],[1003,199,1.0],[1003,211,2.0],[1003,226,1.0],[1004,4,50.0],[1004,5,12.0],[1004,6,1.0],[1004,9,5.0],[1004,11,1.0],[1004,12,3.0],[1004,14,41.0],[1004,15,1.0],[1004,16,7.0],[1004,17,4.0],[1004,18,2.0],[1004,19,65.0],[1004,20,9.0],[1004,21,1.0],[1004,22,3.0],[1004,24,5.0],[1004,25,5.0],[1004,28,13.0],[1004,29,5.0],[1004,31,39.0],[1004,33,1.0],[1004,36,1.0],[1004,38,3.0],[1004,40,51.0],[1004,41,80.0],[1004,42,27.0],[1004,43,134.0],[1004,47,9.0],[1004,48,27.0],[1004,50,3.0],[1004,51,1.0],[1004,52,3.0],[1004,53,83.0],[1004,54,4.0],[1004,55,3.0],[1004,57,10.0],[1004,58,3.0],[1004,59,1.0],[1004,60,3.0],[1004,61,29.0],[1004,62,1.0],[1004,63,3.0],[1004,66,1.0],[1004,67,1.0],[1004,69,7.0],[1004,70,2.0],[1004,72,17.0],[1004,74,40.0],[1004,75,7.0],[1004,77,7.0],[1004,79,1.0],[1004,80,3.0],[1004,81,62.0],[1004,82,30.0],[1004,83,2.0],[1004,85,38.0],[1004,87,2.0],[1004,88,9.0],[1004,89,5.0],[1004,90,3.0],[1004,91,7.0],[1004,92,1.0],[1004,93,17.0],[1004,94,166.0],[1004,96,39.0],[1004,99,6.0],[1004,100,4.0],[1004,101,5.0],[1004,102,6.0],[1004,104,4.0],[1004,105,4.0],[1004,106,1.0],[1004,107,2.0],[1004,108,8.0],[1004,109,7.0],[1004,111,5.0],[1004,113,24.0],[1004,114,32.0],[1004,115,43.0],[1004,117,8.0],[1004,118,1.0],[1004,119,6.0],[1004,120,19.0],[1004,121,38.0],[1004,122,1.0],[1004,124,16.0],[1004,128,1.0],[1004,129,45.0],[1004,130,49.0],[1004,132,9.0],[1004,136,8.0],[1004,137,1.0],[1004,138,42.0],[1004,139,10.0],[1004,140,1.0],[1004,141,3.0],[1004,142,74.0],[1004,143,246.0],[1004,144,3.0],[1004,146,46.0],[1004,147,2.0],[1004,148,35.0],[1004,149,9.0],[1004,150,4.0],[1004,151,7.0],[1004,153,5.0],[1004,155,1.0],[1004,156,83.0],[1004,158,53.0],[1004,159,1.0],[1004,160,49.0],[1004,162,11.0],[1004,163,4.0],[1004,164,6.0],[1004,165,9.0],[1004,166,41.0],[1004,169,58.0],[1004,171,2.0],[1004,172,5.0],[1004,173,6.0],[1004,174,4.0],[1004,175,18.0],[1004,176,7.0],[1004,178,15.0],[1004,179,3.0],[1004,180,4.0],[1004,181,1.0],[1004,184,9.0],[1004,185,8.0],[1004,186,12.0],[1004,187,10.0],[1004,188,7.0],[1004,189,48.0],[1004,191,1.0],[1004,192,2.0],[1004,193,71.0],[1004,195,2.0],[1004,196,7.0],[1004,199,5.0],[1004,202,1.0],[1004,203,12.0],[1004,204,3.0],[1004,205,9.0],[1004,206,16.0],[1004,207,1.0],[1004,209,11.0],[1004,211,12.0],[1004,212,102.0],[1004,213,62.0],[1004,217,11.0],[1004,218,1.0],[1004,223,17.0],[1004,224,1.0],[1004,226,1.0],[1004,227,37.0],[1005,3,16.0],[1006,3,1.0],[1006,15,1.0],[1006,21,3.0],[1006,22,1.0],[1006,27,3.0],[1006,46,2.0],[1006,54,2.0],[1006,57,1.0],[1006,75,26.0],[1006,77,2.0],[1006,84,11.0],[1006,87,12.0],[1006,107,1.0],[1007,20,2.0],[1007,32,26.0],[1007,34,1.0],[1007,37,5.0],[1007,49,1.0],[1007,54,6.0],[1007,73,2.0],[1007,90,1.0],[1008,0,1.0],[1008,15,10.0],[1008,17,1.0],[1008,126,2.0],[1008,145,1.0],[1009,15,4.0],[1009,32,20.0],[1010,0,1.0],[1010,2,1.0],[1010,4,3.0],[1010,5,1.0],[1010,9,2.0],[1010,11,3.0],[1010,12,42.0],[1010,13,1.0],[1010,15,38.0],[1010,17,28.0],[1010,19,1.0],[1010,20,50.0],[1010,22,7.0],[1010,23,1.0],[1010,24,19.0],[1010,25,28.0],[1010,27,6.0],[1010,28,1.0],[1010,29,11.0],[1010,30,3.0],[1010,31,5.0],[1010,33,12.0],[1010,34,3.0],[1010,35,40.0],[1010,36,76.0],[1010,38,17.0],[1010,40,13.0],[1010,41,112.0],[1010,42,13.0],[1010,43,27.0],[1010,45,1.0],[1010,46,13.0],[1010,47,4.0],[1010,48,3.0],[1010,49,7.0],[1010,50,21.0],[1010,51,3.0],[1010,52,60.0],[1010,53,1.0],[1010,54,23.0],[1010,55,35.0],[1010,56,68.0],[1010,58,13.0],[1010,61,7.0],[1010,62,2.0],[1010,64,1.0],[1010,69,1.0],[1010,70,20.0],[1010,72,1.0],[1010,73,17.0],[1010,74,3.0],[1010,75,2.0],[1010,80,26.0],[1010,81,1.0],[1010,82,3.0],[1010,83,65.0],[1010,84,5.0],[1010,85,5.0],[1010,87,10.0],[1010,88,3.0],[1010,90,50.0],[1010,91,2.0],[1010,92,2.0],[1010,93,1.0],[1010,94,2.0],[1010,95,1.0],[1010,96,1.0],[1010,99,2.0],[1010,101,15.0],[1010,102,1.0],[1010,104,1.0],[1010,105,15.0],[1010,106,10.0],[1010,107,16.0],[1010,108,4.0],[1010,109,3.0],[1010,113,3.0],[1010,114,5.0],[1010,115,5.0],[1010,116,7.0],[1010,118,2.0],[1010,119,24.0],[1010,121,8.0],[1010,122,11.0],[1010,124,1.0],[1010,125,36.0],[1010,127,4.0],[1010,128,2.0],[1010,129,5.0],[1010,130,9.0],[1010,133,1.0],[1010,134,1.0],[1010,136,2.0],[1010,137,8.0],[1010,138,5.0],[1010,142,14.0],[1010,143,1.0],[1010,144,14.0],[1010,145,1.0],[1010,150,5.0],[1010,151,2.0],[1010,152,2.0],[1010,153,54.0],[1010,155,9.0],[1010,158,3.0],[1010,159,14.0],[1010,162,85.0],[1010,163,43.0],[1010,164,25.0],[1010,166,15.0],[1010,168,1.0],[1010,169,3.0],[1010,172,4.0],[1010,175,2.0],[1010,176,1.0],[1010,177,10.0],[1010,178,4.0],[1010,179,1.0],[1010,181,70.0],[1010,185,3.0],[1010,186,2.0],[1010,187,5.0],[1010,189,11.0],[1010,191,44.0],[1010,192,1.0],[1010,193,1.0],[1010,194,1.0],[1010,195,30.0],[1010,197,1.0],[1010,199,2.0],[1010,200,1.0],[1010,202,7.0],[1010,203,1.0],[1010,204,5.0],[1010,205,4.0],[1010,206,2.0],[1010,208,10.0],[1010,209,2.0],[1010,211,2.0],[1010,212,16.0],[1010,213,11.0],[1010,218,2.0],[1010,220,6.0],[1010,226,3.0],[1010,227,2.0],[1011,0,3.0],[1011,5,7.0],[1011,6,2.0],[1011,11,43.0],[1011,12,9.0],[1011,15,13.0],[1011,20,89.0],[1011,24,8.0],[1011,33,880.0],[1011,36,557.0],[1011,43,19.0],[1011,46,9.0],[1011,50,10.0],[1011,58,1.0],[1011,59,2.0],[1011,66,2.0],[1011,73,16.0],[1011,74,4.0],[1011,84,20.0],[1011,85,3.0],[1011,94,1.0],[1011,98,54.0],[1011,103,3.0],[1011,110,13.0],[1011,116,7.0],[1011,119,1.0],[1011,124,1.0],[1011,138,2.0],[1011,143,2.0],[1011,144,2.0],[1011,146,37.0],[1011,150,5.0],[1011,153,4.0],[1011,155,2.0],[1011,156,8.0],[1011,159,2.0],[1011,163,4.0],[1011,178,4.0],[1011,181,2.0],[1011,184,2.0],[1011,185,2.0],[1011,204,2.0],[1011,213,4.0],[1011,223,7.0],[1011,227,1.0],[1012,9,3.0],[1012,10,1.0],[1012,15,4.0],[1012,22,1.0],[1012,25,1.0],[1012,26,1.0],[1012,34,1.0],[1012,42,1.0],[1012,47,2.0],[1012,77,1.0],[1012,82,1.0],[1012,105,1.0],[1012,118,2.0],[1012,174,1.0],[1013,1,1.0],[1013,4,1.0],[1013,9,10.0],[1013,10,1.0],[1013,12,1.0],[1013,14,1.0],[1013,15,14.0],[1013,19,1.0],[1013,20,3.0],[1013,21,1.0],[1013,22,2.0],[1013,32,11.0],[1013,37,7.0],[1013,42,1.0],[1013,45,4.0],[1013,46,10.0],[1013,49,2.0],[1013,52,1.0],[1013,54,5.0],[1013,55,3.0],[1013,56,1.0],[1013,73,1.0],[1013,90,1.0],[1013,94,1.0],[1013,100,1.0],[1013,106,1.0],[1013,123,5.0],[1013,127,1.0],[1013,128,1.0],[1013,140,1.0],[1013,147,1.0],[1013,161,1.0],[1013,171,1.0],[1014,3,2.0],[1014,6,1.0],[1014,7,2.0],[1014,9,1.0],[1014,18,7.0],[1014,41,1.0],[1014,55,7.0],[1014,63,2.0],[1014,64,1.0],[1014,73,3.0],[1014,75,2.0],[1014,79,1.0],[1014,82,2.0],[1014,84,2.0],[1014,85,1.0],[1014,86,15.0],[1014,87,9.0],[1014,105,1.0],[1014,107,2.0],[1014,119,1.0],[1014,130,1.0],[1014,134,2.0],[1014,138,1.0],[1014,146,5.0],[1014,148,2.0],[1015,12,3.0],[1015,15,2.0],[1015,16,2.0],[1015,24,1.0],[1015,27,1.0],[1015,32,11.0],[1015,39,1.0],[1015,46,4.0],[1015,71,2.0],[1015,120,2.0],[1015,128,2.0],[1015,164,3.0],[1016,3,41.0],[1016,8,2.0],[1016,14,7.0],[1016,15,1.0],[1016,18,1.0],[1016,40,6.0],[1016,42,1.0],[1016,59,8.0],[1016,60,5.0],[1016,61,2.0],[1016,66,2.0],[1016,67,15.0],[1016,68,1.0],[1016,69,5.0],[1016,73,8.0],[1016,75,55.0],[1016,79,17.0],[1016,84,6.0],[1016,87,2.0],[1016,90,1.0],[1016,103,26.0],[1016,105,1.0],[1016,107,11.0],[1016,108,1.0],[1016,110,2.0],[1016,111,1.0],[1016,113,4.0],[1016,119,3.0],[1016,121,7.0],[1016,123,5.0],[1016,129,2.0],[1016,131,29.0],[1016,135,10.0],[1016,139,5.0],[1016,145,3.0],[1016,161,2.0],[1016,188,1.0],[1016,212,1.0],[1017,12,7.0],[1017,15,5.0],[1017,16,1.0],[1017,17,1.0],[1017,20,14.0],[1017,22,1.0],[1017,24,2.0],[1017,25,1.0],[1017,27,3.0],[1017,33,3.0],[1017,34,1.0],[1017,35,11.0],[1017,36,23.0],[1017,38,4.0],[1017,40,2.0],[1017,41,24.0],[1017,42,3.0],[1017,43,6.0],[1017,46,5.0],[1017,47,1.0],[1017,48,1.0],[1017,50,4.0],[1017,51,1.0],[1017,52,6.0],[1017,54,8.0],[1017,55,10.0],[1017,56,10.0],[1017,58,1.0],[1017,61,1.0],[1017,70,2.0],[1017,72,1.0],[1017,73,5.0],[1017,74,1.0],[1017,79,1.0],[1017,80,4.0],[1017,83,11.0],[1017,84,1.0],[1017,87,2.0],[1017,88,3.0],[1017,90,15.0],[1017,96,1.0],[1017,99,1.0],[1017,101,3.0],[1017,105,5.0],[1017,107,5.0],[1017,113,2.0],[1017,114,5.0],[1017,115,2.0],[1017,116,1.0],[1017,119,3.0],[1017,121,1.0],[1017,122,1.0],[1017,125,7.0],[1017,127,2.0],[1017,130,2.0],[1017,137,3.0],[1017,139,1.0],[1017,142,1.0],[1017,143,1.0],[1017,144,3.0],[1017,150,1.0],[1017,152,1.0],[1017,153,13.0],[1017,155,2.0],[1017,159,1.0],[1017,162,13.0],[1017,163,13.0],[1017,164,10.0],[1017,167,1.0],[1017,178,1.0],[1017,181,18.0],[1017,189,6.0],[1017,191,12.0],[1017,195,5.0],[1017,197,1.0],[1017,200,1.0],[1017,203,1.0],[1017,208,2.0],[1017,212,3.0],[1017,213,2.0],[1017,223,1.0],[1017,226,1.0],[1018,4,1.0],[1018,15,4.0],[1018,22,1.0],[1018,25,2.0],[1018,26,2.0],[1018,119,2.0],[1018,120,3.0],[1018,152,2.0],[1019,9,2.0],[1019,22,3.0],[1019,32,17.0],[1019,36,1.0],[1019,46,1.0],[1019,47,1.0],[1019,99,1.0],[1019,132,1.0],[1020,9,1.0],[1020,10,2.0],[1020,15,1.0],[1020,20,1.0],[1020,21,1.0],[1020,22,2.0],[1020,40,26.0],[1020,49,16.0],[1020,54,3.0],[1020,55,3.0],[1020,120,1.0],[1020,158,1.0],[1021,17,1.0],[1021,30,2.0],[1021,31,1.0],[1021,35,2.0],[1021,36,1.0],[1021,43,1.0],[1021,108,1.0],[1021,118,1.0],[1021,150,1.0],[1021,155,1.0],[1021,158,1.0],[1021,159,1.0],[1021,161,1.0],[1021,195,1.0],[1022,0,1.0],[1022,3,1.0],[1022,4,1.0],[1022,11,10.0],[1022,12,13.0],[1022,14,1.0],[1022,15,13.0],[1022,16,1.0],[1022,17,1.0],[1022,18,2.0],[1022,20,7.0],[1022,24,2.0],[1022,25,1.0],[1022,31,4.0],[1022,33,4.0],[1022,34,2.0],[1022,35,9.0],[1022,36,21.0],[1022,38,9.0],[1022,40,6.0],[1022,41,21.0],[1022,42,7.0],[1022,43,5.0],[1022,46,13.0],[1022,47,1.0],[1022,48,3.0],[1022,49,2.0],[1022,50,4.0],[1022,51,1.0],[1022,52,14.0],[1022,53,1.0],[1022,54,5.0],[1022,55,4.0],[1022,56,12.0],[1022,58,1.0],[1022,61,1.0],[1022,70,4.0],[1022,73,4.0],[1022,74,2.0],[1022,80,6.0],[1022,82,2.0],[1022,83,10.0],[1022,84,4.0],[1022,85,1.0],[1022,87,2.0],[1022,88,2.0],[1022,89,1.0],[1022,90,10.0],[1022,92,1.0],[1022,93,1.0],[1022,94,3.0],[1022,101,3.0],[1022,103,1.0],[1022,105,4.0],[1022,106,1.0],[1022,108,1.0],[1022,114,3.0],[1022,115,4.0],[1022,116,2.0],[1022,117,2.0],[1022,118,6.0],[1022,119,4.0],[1022,121,3.0],[1022,122,1.0],[1022,125,8.0],[1022,127,2.0],[1022,128,1.0],[1022,129,2.0],[1022,130,2.0],[1022,133,1.0],[1022,137,1.0],[1022,138,1.0],[1022,139,2.0],[1022,142,3.0],[1022,143,3.0],[1022,144,10.0],[1022,145,2.0],[1022,146,1.0],[1022,150,5.0],[1022,151,1.0],[1022,153,10.0],[1022,155,10.0],[1022,156,1.0],[1022,159,13.0],[1022,160,1.0],[1022,162,11.0],[1022,163,7.0],[1022,164,5.0],[1022,166,3.0],[1022,169,3.0],[1022,177,2.0],[1022,178,2.0],[1022,180,1.0],[1022,181,14.0],[1022,185,1.0],[1022,189,2.0],[1022,191,11.0],[1022,192,2.0],[1022,195,6.0],[1022,197,4.0],[1022,199,1.0],[1022,200,3.0],[1022,202,2.0],[1022,204,5.0],[1022,205,1.0],[1022,206,1.0],[1022,208,4.0],[1022,209,2.0],[1022,212,5.0],[1022,213,4.0],[1022,214,1.0],[1022,217,2.0],[1022,224,1.0],[1022,226,4.0],[1023,24,1.0],[1023,30,1.0],[1023,34,1.0],[1023,36,1.0],[1023,41,1.0],[1023,48,1.0],[1023,54,1.0],[1023,74,1.0],[1023,102,1.0],[1023,121,1.0],[1023,123,1.0],[1023,125,2.0],[1023,151,1.0],[1023,156,2.0],[1023,164,1.0],[1023,195,1.0],[1023,202,1.0],[1023,203,1.0],[1023,209,1.0],[1023,212,1.0],[1023,214,1.0],[1024,4,1.0],[1024,5,1.0],[1024,31,1.0],[1024,40,1.0],[1024,41,4.0],[1024,43,1.0],[1024,48,2.0],[1024,53,2.0],[1024,57,1.0],[1024,69,1.0],[1024,85,1.0],[1024,91,1.0],[1024,94,5.0],[1024,108,2.0],[1024,109,1.0],[1024,113,2.0],[1024,114,1.0],[1024,115,1.0],[1024,121,2.0],[1024,130,2.0],[1024,139,1.0],[1024,142,2.0],[1024,143,7.0],[1024,146,1.0],[1024,148,2.0],[1024,156,2.0],[1024,158,2.0],[1024,175,1.0],[1024,178,1.0],[1024,187,1.0],[1024,189,3.0],[1024,193,2.0],[1024,206,1.0],[1024,212,3.0],[1024,213,2.0],[1024,223,2.0],[1024,227,1.0],[1025,2,1.0],[1025,3,1.0],[1025,4,59.0],[1025,5,18.0],[1025,6,2.0],[1025,9,12.0],[1025,14,44.0],[1025,15,2.0],[1025,16,11.0],[1025,19,39.0],[1025,20,1.0],[1025,21,1.0],[1025,24,1.0],[1025,25,1.0],[1025,28,17.0],[1025,31,38.0],[1025,35,6.0],[1025,36,3.0],[1025,37,3.0],[1025,38,2.0],[1025,40,118.0],[1025,41,183.0],[1025,42,59.0],[1025,43,128.0],[1025,47,24.0],[1025,48,60.0],[1025,49,1.0],[1025,52,4.0],[1025,53,84.0],[1025,56,4.0],[1025,57,8.0],[1025,58,1.0],[1025,60,1.0],[1025,61,25.0],[1025,62,2.0],[1025,63,2.0],[1025,64,3.0],[1025,66,1.0],[1025,67,5.0],[1025,69,4.0],[1025,72,11.0],[1025,73,1.0],[1025,74,64.0],[1025,75,10.0],[1025,77,8.0],[1025,79,4.0],[1025,80,3.0],[1025,81,51.0],[1025,82,53.0],[1025,83,5.0],[1025,85,33.0],[1025,87,2.0],[1025,88,23.0],[1025,89,18.0],[1025,90,4.0],[1025,91,8.0],[1025,93,21.0],[1025,94,120.0],[1025,96,22.0],[1025,99,8.0],[1025,100,6.0],[1025,102,3.0],[1025,104,8.0],[1025,107,3.0],[1025,108,9.0],[1025,109,8.0],[1025,113,57.0],[1025,114,56.0],[1025,115,96.0],[1025,116,1.0],[1025,117,7.0],[1025,119,1.0],[1025,120,11.0],[1025,121,67.0],[1025,122,1.0],[1025,124,11.0],[1025,125,2.0],[1025,129,60.0],[1025,130,98.0],[1025,131,2.0],[1025,132,2.0],[1025,134,1.0],[1025,135,1.0],[1025,136,2.0],[1025,137,2.0],[1025,138,42.0],[1025,139,11.0],[1025,140,3.0],[1025,141,3.0],[1025,142,135.0],[1025,143,276.0],[1025,146,31.0],[1025,148,18.0],[1025,149,14.0],[1025,150,1.0],[1025,151,5.0],[1025,153,3.0],[1025,155,1.0],[1025,156,102.0],[1025,158,112.0],[1025,160,45.0],[1025,162,18.0],[1025,163,3.0],[1025,164,8.0],[1025,165,5.0],[1025,166,22.0],[1025,169,63.0],[1025,172,9.0],[1025,173,7.0],[1025,175,21.0],[1025,176,4.0],[1025,177,1.0],[1025,178,45.0],[1025,179,4.0],[1025,180,10.0],[1025,181,2.0],[1025,184,7.0],[1025,185,12.0],[1025,186,14.0],[1025,187,11.0],[1025,188,6.0],[1025,189,117.0],[1025,191,4.0],[1025,192,1.0],[1025,193,77.0],[1025,195,2.0],[1025,196,4.0],[1025,199,6.0],[1025,203,17.0],[1025,204,1.0],[1025,205,4.0],[1025,206,16.0],[1025,207,1.0],[1025,209,13.0],[1025,211,8.0],[1025,212,164.0],[1025,213,94.0],[1025,217,4.0],[1025,219,1.0],[1025,222,3.0],[1025,223,17.0],[1025,224,1.0],[1025,227,55.0],[1026,3,5.0],[1026,15,6.0],[1026,24,1.0],[1026,40,8.0],[1026,75,5.0],[1026,77,1.0],[1026,126,1.0],[1027,6,5.0],[1027,8,4.0],[1027,10,2.0],[1027,12,18.0],[1027,13,4.0],[1027,14,9.0],[1027,15,125.0],[1027,16,2.0],[1027,18,40.0],[1027,19,3.0],[1027,20,1.0],[1027,30,65.0],[1027,32,16.0],[1027,33,2.0],[1027,36,3.0],[1027,41,37.0],[1027,42,4.0],[1027,43,15.0],[1027,45,6.0],[1027,46,1.0],[1027,53,6.0],[1027,54,5.0],[1027,55,89.0],[1027,56,12.0],[1027,59,4.0],[1027,60,27.0],[1027,64,9.0],[1027,65,13.0],[1027,66,1.0],[1027,67,6.0],[1027,68,8.0],[1027,75,19.0],[1027,79,6.0],[1027,84,40.0],[1027,87,11.0],[1027,88,2.0],[1027,91,2.0],[1027,102,2.0],[1027,105,2.0],[1027,107,37.0],[1027,109,2.0],[1027,113,6.0],[1027,118,7.0],[1027,119,1.0],[1027,123,1.0],[1027,125,1.0],[1027,131,34.0],[1027,153,4.0],[1027,160,2.0],[1027,165,1.0],[1027,186,1.0],[1027,187,1.0],[1027,188,1.0],[1027,196,3.0],[1027,199,28.0],[1028,3,1.0],[1028,41,2.0],[1028,63,1.0],[1028,65,1.0],[1028,91,1.0],[1028,103,1.0],[1028,107,4.0],[1028,131,3.0],[1028,134,1.0],[1029,15,5.0],[1029,32,1.0],[1029,37,1.0],[1029,43,1.0],[1029,44,2.0],[1029,46,4.0],[1029,119,2.0],[1029,137,1.0],[1029,140,1.0],[1029,160,1.0],[1029,161,1.0],[1029,174,1.0],[1029,180,1.0],[1030,4,2.0],[1030,11,1.0],[1030,12,12.0],[1030,14,4.0],[1030,15,6.0],[1030,17,5.0],[1030,19,6.0],[1030,20,8.0],[1030,24,1.0],[1030,36,4.0],[1030,38,1.0],[1030,41,107.0],[1030,47,1.0],[1030,49,4.0],[1030,53,22.0],[1030,55,23.0],[1030,56,6.0],[1030,61,1.0],[1030,69,1.0],[1030,70,1.0],[1030,72,3.0],[1030,83,1.0],[1030,84,2.0],[1030,85,5.0],[1030,88,1.0],[1030,92,2.0],[1030,93,3.0],[1030,96,1.0],[1030,101,1.0],[1030,102,1.0],[1030,109,1.0],[1030,115,3.0],[1030,118,5.0],[1030,121,8.0],[1030,129,1.0],[1030,138,3.0],[1030,142,32.0],[1030,143,19.0],[1030,149,4.0],[1030,155,1.0],[1030,156,1.0],[1030,158,3.0],[1030,159,2.0],[1030,160,5.0],[1030,164,4.0],[1030,165,1.0],[1030,175,3.0],[1030,176,4.0],[1030,177,1.0],[1030,179,1.0],[1030,181,2.0],[1030,186,1.0],[1030,189,4.0],[1030,191,2.0],[1030,204,1.0],[1030,206,4.0],[1030,211,1.0],[1030,216,1.0],[1031,4,1.0],[1031,11,2.0],[1031,12,1.0],[1031,15,88.0],[1031,21,1.0],[1031,22,2.0],[1031,24,19.0],[1031,39,1.0],[1031,45,3.0],[1031,46,2.0],[1031,49,4.0],[1031,55,1.0],[1031,94,1.0],[1031,120,4.0],[1031,150,1.0],[1031,155,1.0],[1031,172,1.0],[1032,2,11.0],[1032,7,1.0],[1032,19,1.0],[1032,21,2.0],[1032,187,2.0],[1033,15,1.0],[1033,20,1.0],[1033,26,1.0],[1033,41,7.0],[1033,46,1.0],[1033,51,2.0],[1033,54,3.0],[1033,55,1.0],[1033,56,2.0],[1033,83,1.0],[1033,87,2.0],[1033,90,9.0],[1033,106,1.0],[1033,107,1.0],[1033,115,2.0],[1033,124,1.0],[1033,125,1.0],[1033,142,3.0],[1033,156,2.0],[1033,164,8.0],[1033,169,1.0],[1033,176,1.0],[1033,195,1.0],[1034,64,1.0],[1034,75,144.0],[1034,77,7.0],[1034,84,20.0],[1034,91,4.0],[1034,109,18.0],[1034,131,2.0],[1035,8,2.0],[1035,131,44.0],[1036,2,2.0],[1036,9,2.0],[1036,15,3.0],[1036,29,1.0],[1036,33,1.0],[1036,40,3.0],[1036,54,4.0],[1036,118,1.0],[1037,64,6.0],[1037,75,127.0],[1037,77,9.0],[1037,84,66.0],[1037,91,2.0],[1037,109,7.0],[1037,154,2.0],[1038,3,3.0],[1038,6,11.0],[1038,37,1.0],[1038,41,1.0],[1038,45,24.0],[1038,51,1.0],[1038,55,77.0],[1038,58,7.0],[1038,59,10.0],[1038,60,2.0],[1038,62,1.0],[1038,63,1059.0],[1038,64,1113.0],[1038,65,11.0],[1038,66,3.0],[1038,67,75.0],[1038,68,12.0],[1038,69,11.0],[1038,75,53.0],[1038,87,7.0],[1038,107,37.0],[1038,110,3.0],[1038,129,2.0],[1038,130,6.0],[1038,131,53.0],[1038,149,2.0],[1038,185,6.0],[1039,2,8.0],[1039,7,4.0],[1039,10,1.0],[1039,15,2.0],[1039,32,17.0],[1039,47,4.0],[1039,69,1.0],[1039,80,1.0],[1039,83,3.0],[1039,86,2.0],[1039,95,1.0],[1039,114,4.0],[1039,115,4.0],[1039,128,2.0],[1039,134,3.0],[1039,138,2.0],[1039,170,2.0],[1039,187,7.0],[1039,207,1.0],[1040,2,2.0],[1040,4,29.0],[1040,5,6.0],[1040,9,5.0],[1040,12,14.0],[1040,14,6.0],[1040,15,12.0],[1040,16,2.0],[1040,17,3.0],[1040,18,1.0],[1040,19,12.0],[1040,20,30.0],[1040,21,1.0],[1040,22,4.0],[1040,24,1.0],[1040,25,3.0],[1040,27,2.0],[1040,28,11.0],[1040,29,7.0],[1040,30,1.0],[1040,31,49.0],[1040,33,1.0],[1040,34,2.0],[1040,35,3.0],[1040,36,15.0],[1040,37,7.0],[1040,38,4.0],[1040,40,109.0],[1040,41,130.0],[1040,42,13.0],[1040,43,10.0],[1040,46,6.0],[1040,47,17.0],[1040,48,33.0],[1040,49,8.0],[1040,50,5.0],[1040,51,2.0],[1040,52,14.0],[1040,53,17.0],[1040,54,6.0],[1040,55,7.0],[1040,56,11.0],[1040,57,3.0],[1040,58,5.0],[1040,59,4.0],[1040,61,8.0],[1040,62,2.0],[1040,63,7.0],[1040,64,6.0],[1040,66,1.0],[1040,67,13.0],[1040,69,4.0],[1040,70,6.0],[1040,72,14.0],[1040,73,22.0],[1040,74,11.0],[1040,75,8.0],[1040,77,2.0],[1040,79,2.0],[1040,80,2.0],[1040,81,3.0],[1040,82,23.0],[1040,83,11.0],[1040,85,30.0],[1040,87,6.0],[1040,88,9.0],[1040,89,2.0],[1040,90,14.0],[1040,91,2.0],[1040,92,1.0],[1040,93,35.0],[1040,94,6.0],[1040,95,1.0],[1040,96,23.0],[1040,99,15.0],[1040,100,7.0],[1040,101,7.0],[1040,102,2.0],[1040,103,2.0],[1040,104,12.0],[1040,105,5.0],[1040,106,6.0],[1040,107,4.0],[1040,108,18.0],[1040,109,4.0],[1040,111,6.0],[1040,113,28.0],[1040,114,33.0],[1040,115,75.0],[1040,116,3.0],[1040,117,5.0],[1040,118,1.0],[1040,119,9.0],[1040,120,3.0],[1040,121,35.0],[1040,122,2.0],[1040,124,4.0],[1040,125,3.0],[1040,127,3.0],[1040,128,1.0],[1040,129,31.0],[1040,130,30.0],[1040,132,2.0],[1040,135,1.0],[1040,136,4.0],[1040,137,4.0],[1040,138,50.0],[1040,139,22.0],[1040,140,3.0],[1040,141,3.0],[1040,142,56.0],[1040,143,19.0],[1040,144,3.0],[1040,145,3.0],[1040,146,15.0],[1040,148,3.0],[1040,149,4.0],[1040,150,4.0],[1040,151,2.0],[1040,152,4.0],[1040,153,6.0],[1040,154,2.0],[1040,155,3.0],[1040,156,13.0],[1040,158,27.0],[1040,159,10.0],[1040,160,3.0],[1040,162,20.0],[1040,163,10.0],[1040,164,3.0],[1040,165,2.0],[1040,166,3.0],[1040,169,28.0],[1040,172,10.0],[1040,173,6.0],[1040,175,18.0],[1040,176,4.0],[1040,177,1.0],[1040,178,24.0],[1040,179,4.0],[1040,180,14.0],[1040,181,8.0],[1040,184,1.0],[1040,185,3.0],[1040,186,4.0],[1040,187,8.0],[1040,188,1.0],[1040,189,51.0],[1040,191,5.0],[1040,192,1.0],[1040,193,8.0],[1040,194,1.0],[1040,195,3.0],[1040,196,4.0],[1040,199,4.0],[1040,202,1.0],[1040,203,20.0],[1040,204,3.0],[1040,205,5.0],[1040,206,10.0],[1040,207,1.0],[1040,208,4.0],[1040,209,6.0],[1040,211,6.0],[1040,212,39.0],[1040,213,39.0],[1040,214,1.0],[1040,217,10.0],[1040,218,3.0],[1040,220,1.0],[1040,226,2.0],[1040,227,10.0],[1041,1,7.0],[1041,3,38.0],[1041,5,2.0],[1041,6,32.0],[1041,7,113.0],[1041,8,3.0],[1041,9,1.0],[1041,10,34.0],[1041,11,26.0],[1041,14,8.0],[1041,15,32.0],[1041,16,5.0],[1041,17,1.0],[1041,19,4.0],[1041,20,21.0],[1041,21,2.0],[1041,22,3.0],[1041,26,4.0],[1041,27,26.0],[1041,28,2.0],[1041,30,23.0],[1041,31,98.0],[1041,32,6.0],[1041,33,86.0],[1041,34,2.0],[1041,36,64.0],[1041,37,3.0],[1041,38,9.0],[1041,40,218.0],[1041,41,108.0],[1041,44,1.0],[1041,45,54.0],[1041,48,20.0],[1041,49,30.0],[1041,51,1.0],[1041,52,1.0],[1041,54,1.0],[1041,55,91.0],[1041,58,27.0],[1041,59,3.0],[1041,60,18.0],[1041,61,23.0],[1041,62,14.0],[1041,63,150.0],[1041,64,133.0],[1041,65,43.0],[1041,66,5.0],[1041,67,6.0],[1041,68,5.0],[1041,69,19.0],[1041,70,2.0],[1041,71,67.0],[1041,72,2.0],[1041,74,4.0],[1041,75,19.0],[1041,76,3.0],[1041,79,2.0],[1041,80,6.0],[1041,83,14.0],[1041,84,23.0],[1041,85,13.0],[1041,87,11.0],[1041,88,24.0],[1041,89,2.0],[1041,90,7.0],[1041,91,24.0],[1041,93,94.0],[1041,94,31.0],[1041,95,17.0],[1041,96,90.0],[1041,97,32.0],[1041,98,141.0],[1041,99,55.0],[1041,100,124.0],[1041,101,7.0],[1041,102,8.0],[1041,103,14.0],[1041,104,98.0],[1041,105,23.0],[1041,106,21.0],[1041,107,7.0],[1041,108,231.0],[1041,109,74.0],[1041,110,11.0],[1041,111,7.0],[1041,112,31.0],[1041,113,37.0],[1041,114,10.0],[1041,115,127.0],[1041,116,10.0],[1041,117,23.0],[1041,120,6.0],[1041,122,1.0],[1041,123,6.0],[1041,124,1.0],[1041,126,28.0],[1041,129,13.0],[1041,130,7.0],[1041,131,7.0],[1041,132,2.0],[1041,134,21.0],[1041,135,5.0],[1041,136,4.0],[1041,138,21.0],[1041,140,9.0],[1041,141,22.0],[1041,143,51.0],[1041,144,4.0],[1041,145,2.0],[1041,146,67.0],[1041,147,24.0],[1041,149,2.0],[1041,151,1.0],[1041,152,6.0],[1041,156,17.0],[1041,158,8.0],[1041,161,28.0],[1041,163,3.0],[1041,164,4.0],[1041,165,14.0],[1041,167,31.0],[1041,168,1.0],[1041,169,1.0],[1041,170,7.0],[1041,173,16.0],[1041,174,15.0],[1041,175,4.0],[1041,176,2.0],[1041,177,4.0],[1041,178,8.0],[1041,179,19.0],[1041,180,58.0],[1041,181,6.0],[1041,182,1.0],[1041,183,1.0],[1041,184,3.0],[1041,185,2.0],[1041,187,1.0],[1041,188,13.0],[1041,192,2.0],[1041,193,24.0],[1041,197,3.0],[1041,199,4.0],[1041,200,4.0],[1041,201,15.0],[1041,202,10.0],[1041,203,4.0],[1041,204,1.0],[1041,205,1.0],[1041,206,1.0],[1041,210,1.0],[1041,211,2.0],[1041,213,1.0],[1041,214,3.0],[1041,217,1.0],[1041,221,1.0],[1041,228,1.0],[1042,15,1.0],[1042,21,1.0],[1042,24,1.0],[1042,33,9.0],[1042,43,1.0],[1042,46,2.0],[1042,49,2.0],[1042,82,2.0],[1042,118,2.0],[1042,150,1.0],[1043,2,2.0],[1043,11,1.0],[1043,15,12.0],[1043,27,1.0],[1043,33,1.0],[1043,46,1.0],[1043,48,1.0],[1043,53,1.0],[1043,81,3.0],[1043,87,1.0],[1043,128,1.0],[1043,171,1.0],[1044,3,3.0],[1044,4,3.0],[1044,8,1.0],[1044,12,43.0],[1044,13,1.0],[1044,15,35.0],[1044,16,3.0],[1044,17,11.0],[1044,18,1.0],[1044,19,1.0],[1044,20,33.0],[1044,22,4.0],[1044,23,1.0],[1044,24,11.0],[1044,25,15.0],[1044,27,4.0],[1044,29,9.0],[1044,30,1.0],[1044,31,1.0],[1044,33,4.0],[1044,34,3.0],[1044,35,47.0],[1044,36,64.0],[1044,38,13.0],[1044,40,7.0],[1044,41,82.0],[1044,42,9.0],[1044,43,33.0],[1044,46,17.0],[1044,47,1.0],[1044,48,2.0],[1044,49,7.0],[1044,50,8.0],[1044,51,3.0],[1044,52,37.0],[1044,53,2.0],[1044,54,29.0],[1044,55,26.0],[1044,56,56.0],[1044,57,2.0],[1044,58,8.0],[1044,61,4.0],[1044,62,3.0],[1044,69,1.0],[1044,70,17.0],[1044,72,2.0],[1044,73,11.0],[1044,74,3.0],[1044,79,3.0],[1044,80,21.0],[1044,81,2.0],[1044,83,47.0],[1044,84,3.0],[1044,87,15.0],[1044,88,1.0],[1044,89,1.0],[1044,90,35.0],[1044,93,1.0],[1044,94,2.0],[1044,95,1.0],[1044,96,4.0],[1044,100,1.0],[1044,101,11.0],[1044,102,1.0],[1044,104,1.0],[1044,105,16.0],[1044,106,6.0],[1044,107,25.0],[1044,108,4.0],[1044,110,1.0],[1044,113,2.0],[1044,114,2.0],[1044,115,1.0],[1044,116,6.0],[1044,117,1.0],[1044,118,9.0],[1044,119,25.0],[1044,121,4.0],[1044,122,7.0],[1044,125,26.0],[1044,127,12.0],[1044,128,4.0],[1044,129,4.0],[1044,130,7.0],[1044,137,12.0],[1044,138,1.0],[1044,142,11.0],[1044,143,5.0],[1044,144,19.0],[1044,145,3.0],[1044,146,2.0],[1044,148,1.0],[1044,150,6.0],[1044,151,1.0],[1044,152,4.0],[1044,153,50.0],[1044,155,5.0],[1044,156,1.0],[1044,158,3.0],[1044,159,11.0],[1044,160,1.0],[1044,162,54.0],[1044,163,35.0],[1044,164,19.0],[1044,166,5.0],[1044,167,3.0],[1044,169,4.0],[1044,172,3.0],[1044,173,1.0],[1044,177,8.0],[1044,178,2.0],[1044,181,70.0],[1044,185,1.0],[1044,187,2.0],[1044,189,8.0],[1044,191,45.0],[1044,193,2.0],[1044,194,1.0],[1044,195,35.0],[1044,197,1.0],[1044,200,4.0],[1044,202,8.0],[1044,203,1.0],[1044,204,7.0],[1044,206,3.0],[1044,208,9.0],[1044,209,2.0],[1044,211,2.0],[1044,212,4.0],[1044,213,7.0],[1044,218,1.0],[1044,220,3.0],[1044,223,3.0],[1044,226,5.0],[1044,227,2.0],[1045,1,815.0],[1045,2,1975.0],[1045,3,1.0],[1045,4,1379.0],[1045,5,1.0],[1045,6,1.0],[1045,7,1250.0],[1045,8,8.0],[1045,9,1.0],[1045,10,4249.0],[1045,11,248.0],[1045,13,684.0],[1045,14,1.0],[1045,19,2033.0],[1045,20,3370.0],[1045,21,1187.0],[1045,22,700.0],[1045,23,157.0],[1045,25,348.0],[1045,26,307.0],[1045,27,171.0],[1045,28,1.0],[1045,29,138.0],[1045,31,561.0],[1045,32,7817.0],[1045,35,759.0],[1045,36,383.0],[1045,37,12857.0],[1045,38,328.0],[1045,39,79.0],[1045,40,15045.0],[1045,41,31121.0],[1045,44,1509.0],[1045,46,1.0],[1045,47,2656.0],[1045,48,1965.0],[1045,49,3226.0],[1045,50,143.0],[1045,52,2132.0],[1045,53,1872.0],[1045,56,51.0],[1045,57,294.0],[1045,58,775.0],[1045,59,3496.0],[1045,60,7.0],[1045,61,1.0],[1045,62,2782.0],[1045,63,18356.0],[1045,64,12747.0],[1045,66,15.0],[1045,67,12478.0],[1045,68,2.0],[1045,69,1278.0],[1045,70,1.0],[1045,71,8.0],[1045,72,1252.0],[1045,73,21312.0],[1045,74,1113.0],[1045,77,15.0],[1045,79,3308.0],[1045,80,173.0],[1045,81,1206.0],[1045,82,2666.0],[1045,83,980.0],[1045,84,1653.0],[1045,87,4792.0],[1045,92,1.0],[1045,93,621.0],[1045,96,98.0],[1045,97,84.0],[1045,99,464.0],[1045,101,1193.0],[1045,102,17.0],[1045,103,3392.0],[1045,105,153.0],[1045,106,306.0],[1045,107,37.0],[1045,108,1720.0],[1045,109,2376.0],[1045,111,9329.0],[1045,113,1379.0],[1045,114,1048.0],[1045,115,965.0],[1045,116,843.0],[1045,117,213.0],[1045,118,173.0],[1045,119,87.0],[1045,120,188.0],[1045,121,554.0],[1045,122,59.0],[1045,123,1.0],[1045,124,1.0],[1045,125,1.0],[1045,126,1564.0],[1045,127,591.0],[1045,128,430.0],[1045,129,500.0],[1045,131,507.0],[1045,132,144.0],[1045,133,32.0],[1045,135,1770.0],[1045,136,124.0],[1045,137,317.0],[1045,138,42.0],[1045,139,3189.0],[1045,140,607.0],[1045,141,381.0],[1045,142,1530.0],[1045,143,1888.0],[1045,145,919.0],[1045,147,1401.0],[1045,149,132.0],[1045,152,1772.0],[1045,153,405.0],[1045,156,116.0],[1045,157,305.0],[1045,158,225.0],[1045,159,1238.0],[1045,161,1405.0],[1045,162,2494.0],[1045,163,274.0],[1045,164,134.0],[1045,165,1.0],[1045,166,236.0],[1045,167,19.0],[1045,168,111.0],[1045,169,113.0],[1045,170,255.0],[1045,171,185.0],[1045,172,749.0],[1045,173,37.0],[1045,175,1196.0],[1045,176,111.0],[1045,177,70.0],[1045,178,449.0],[1045,180,375.0],[1045,181,1171.0],[1045,182,213.0],[1045,186,1.0],[1045,187,1446.0],[1045,189,3223.0],[1045,191,85.0],[1045,192,1.0],[1045,196,217.0],[1045,197,1.0],[1045,202,2446.0],[1045,203,1315.0],[1045,204,201.0],[1045,205,98.0],[1045,206,163.0],[1045,207,1237.0],[1045,208,606.0],[1045,209,707.0],[1045,210,332.0],[1045,211,104.0],[1045,212,112.0],[1045,213,183.0],[1045,214,224.0],[1045,217,134.0],[1045,219,85.0],[1045,222,27.0],[1045,223,135.0],[1045,224,1.0],[1045,225,117.0],[1045,227,518.0],[1045,228,3.0],[1046,9,3.0],[1046,16,2.0],[1046,22,1.0],[1046,24,1.0],[1046,37,1.0],[1046,43,4.0],[1046,66,4.0],[1046,73,14.0],[1046,80,2.0],[1046,119,1.0],[1046,134,1.0],[1046,154,10.0],[1046,187,2.0],[1047,0,3.0],[1047,15,2.0],[1047,18,1.0],[1047,27,4.0],[1047,33,4.0],[1047,37,12.0],[1047,46,1.0],[1047,48,1.0],[1047,54,3.0],[1047,55,2.0],[1047,56,4.0],[1047,74,1.0],[1047,82,2.0],[1047,100,1.0],[1047,108,2.0],[1047,125,1.0],[1047,128,1.0],[1047,145,2.0],[1047,162,2.0],[1047,171,1.0],[1047,189,1.0],[1047,207,1.0],[1047,228,1.0],[1048,62,2.0],[1048,63,10.0],[1048,64,7.0],[1048,67,1.0],[1048,108,4.0],[1048,152,1.0],[1049,14,1.0],[1049,16,2.0],[1049,18,1.0],[1049,55,3.0],[1049,84,4.0],[1049,87,22.0],[1049,131,2.0],[1049,135,1.0],[1050,14,1.0],[1050,42,3.0],[1050,54,5.0],[1050,73,9.0],[1051,1,1.0],[1051,20,7.0],[1051,22,1.0],[1051,41,12.0],[1051,53,1.0],[1051,59,1.0],[1051,73,5.0],[1051,79,3.0],[1051,83,1.0],[1051,103,1.0],[1051,111,1.0],[1051,119,1.0],[1051,132,4.0],[1051,159,1.0],[1051,168,2.0],[1051,175,1.0],[1051,208,1.0],[1051,211,1.0],[1052,1,4.0],[1052,7,36.0],[1052,10,37.0],[1052,11,3.0],[1052,19,6.0],[1052,20,7.0],[1052,21,3.0],[1052,22,4.0],[1052,26,5.0],[1052,27,8.0],[1052,31,18.0],[1052,36,1.0],[1052,37,12.0],[1052,38,2.0],[1052,40,87.0],[1052,41,59.0],[1052,44,1.0],[1052,48,6.0],[1052,49,47.0],[1052,52,3.0],[1052,58,6.0],[1052,59,2.0],[1052,62,16.0],[1052,63,165.0],[1052,64,55.0],[1052,67,12.0],[1052,69,3.0],[1052,73,11.0],[1052,79,1.0],[1052,80,2.0],[1052,81,1.0],[1052,83,2.0],[1052,84,2.0],[1052,87,7.0],[1052,93,32.0],[1052,96,1.0],[1052,97,9.0],[1052,99,10.0],[1052,101,2.0],[1052,103,6.0],[1052,105,2.0],[1052,106,5.0],[1052,108,36.0],[1052,109,18.0],[1052,111,2.0],[1052,113,7.0],[1052,115,15.0],[1052,116,12.0],[1052,117,8.0],[1052,120,2.0],[1052,126,14.0],[1052,135,2.0],[1052,137,1.0],[1052,141,4.0],[1052,143,6.0],[1052,147,6.0],[1052,149,2.0],[1052,152,3.0],[1052,158,1.0],[1052,161,49.0],[1052,167,1.0],[1052,172,2.0],[1052,175,6.0],[1052,176,2.0],[1052,177,1.0],[1052,178,3.0],[1052,180,4.0],[1052,181,2.0],[1052,202,5.0],[1052,203,6.0],[1052,204,2.0],[1052,205,2.0],[1053,75,119.0],[1053,77,10.0],[1053,84,40.0],[1053,91,3.0],[1053,109,9.0],[1054,4,1.0],[1054,5,1.0],[1054,17,1.0],[1054,41,2.0],[1054,56,1.0],[1054,62,1.0],[1054,72,1.0],[1054,89,1.0],[1054,102,1.0],[1054,112,1.0],[1054,143,1.0],[1054,145,1.0],[1054,149,1.0],[1054,152,1.0],[1054,215,1.0],[1055,11,4.0],[1055,12,2.0],[1055,15,20.0],[1055,19,3.0],[1055,20,19.0],[1055,22,1.0],[1055,27,2.0],[1055,28,4.0],[1055,31,30.0],[1055,33,17.0],[1055,34,2.0],[1055,36,146.0],[1055,38,3.0],[1055,40,49.0],[1055,41,36.0],[1055,46,2.0],[1055,48,9.0],[1055,49,7.0],[1055,52,3.0],[1055,55,41.0],[1055,58,3.0],[1055,61,12.0],[1055,62,1.0],[1055,63,1.0],[1055,70,2.0],[1055,74,3.0],[1055,80,11.0],[1055,81,3.0],[1055,83,34.0],[1055,85,21.0],[1055,88,5.0],[1055,90,5.0],[1055,93,12.0],[1055,94,52.0],[1055,96,72.0],[1055,98,2.0],[1055,99,2.0],[1055,100,10.0],[1055,101,9.0],[1055,104,7.0],[1055,105,11.0],[1055,106,8.0],[1055,108,7.0],[1055,109,5.0],[1055,111,1.0],[1055,113,10.0],[1055,114,4.0],[1055,115,70.0],[1055,116,11.0],[1055,117,4.0],[1055,120,5.0],[1055,122,2.0],[1055,124,2.0],[1055,128,1.0],[1055,129,8.0],[1055,130,1.0],[1055,137,1.0],[1055,138,40.0],[1055,141,1.0],[1055,142,1.0],[1055,143,104.0],[1055,144,12.0],[1055,145,3.0],[1055,146,42.0],[1055,156,41.0],[1055,158,16.0],[1055,163,2.0],[1055,164,21.0],[1055,165,9.0],[1055,167,5.0],[1055,173,1.0],[1055,175,5.0],[1055,176,4.0],[1055,177,6.0],[1055,178,37.0],[1055,179,8.0],[1055,180,8.0],[1055,181,24.0],[1055,185,2.0],[1055,188,2.0],[1055,193,26.0],[1055,194,1.0],[1055,195,3.0],[1055,202,2.0],[1055,203,2.0],[1055,206,1.0],[1055,213,4.0],[1055,217,1.0],[1055,222,1.0],[1056,12,1.0],[1056,15,11.0],[1056,18,1.0],[1056,20,2.0],[1056,22,3.0],[1056,23,3.0],[1056,27,3.0],[1056,36,3.0],[1056,37,2.0],[1056,40,14.0],[1056,42,2.0],[1056,46,1.0],[1056,54,4.0],[1056,70,1.0],[1056,74,2.0],[1056,82,2.0],[1056,94,1.0],[1056,100,2.0],[1056,128,1.0],[1056,132,1.0],[1056,152,2.0],[1056,156,1.0],[1057,6,1.0],[1057,29,1.0],[1057,30,1.0],[1057,40,1.0],[1057,58,1.0],[1057,73,1.0],[1057,80,1.0],[1057,89,1.0],[1057,105,1.0],[1057,107,1.0],[1057,110,1.0],[1057,126,1.0],[1057,146,1.0],[1057,152,1.0],[1057,171,1.0],[1057,206,1.0],[1058,4,2.0],[1058,10,3.0],[1058,13,2.0],[1058,32,3.0],[1058,37,4.0],[1058,39,1.0],[1058,40,15.0],[1058,73,3.0],[1058,119,1.0],[1058,147,1.0],[1058,162,1.0],[1058,172,1.0],[1059,1,1.0],[1059,3,2.0],[1059,6,2.0],[1059,55,5.0],[1059,62,3.0],[1059,73,2.0],[1059,79,1.0],[1059,86,6.0],[1059,87,3.0],[1059,103,1.0],[1059,105,1.0],[1059,124,1.0],[1059,134,1.0],[1059,146,1.0],[1059,201,1.0],[1060,0,1.0],[1060,5,1.0],[1060,9,2.0],[1060,15,15.0],[1060,28,1.0],[1060,29,1.0],[1060,31,1.0],[1060,33,1.0],[1060,35,1.0],[1060,40,1.0],[1060,43,7.0],[1060,46,5.0],[1060,50,1.0],[1060,53,1.0],[1060,55,4.0],[1060,56,6.0],[1060,73,2.0],[1060,82,3.0],[1060,118,1.0],[1060,119,3.0],[1060,122,2.0],[1060,125,1.0],[1060,127,1.0],[1060,128,2.0],[1060,150,1.0],[1060,156,1.0],[1060,162,4.0],[1060,189,1.0],[1060,208,2.0],[1060,226,1.0],[1061,0,1.0],[1061,3,18.0],[1061,9,1.0],[1061,15,31.0],[1061,17,1.0],[1061,20,1.0],[1061,22,1.0],[1061,24,4.0],[1061,27,2.0],[1061,33,6.0],[1061,37,4.0],[1061,39,1.0],[1061,44,1.0],[1061,46,8.0],[1061,54,1.0],[1061,72,1.0],[1061,75,10.0],[1061,95,1.0],[1061,125,1.0],[1061,147,2.0],[1061,150,1.0],[1061,152,1.0],[1061,170,1.0],[1061,202,3.0],[1062,41,7.0],[1062,58,2.0],[1062,63,4.0],[1062,64,25.0],[1062,67,2.0],[1062,108,5.0],[1062,113,2.0],[1063,0,1.0],[1063,2,2.0],[1063,3,3.0],[1063,4,10.0],[1063,9,4.0],[1063,11,4.0],[1063,12,45.0],[1063,13,1.0],[1063,14,3.0],[1063,15,63.0],[1063,16,3.0],[1063,17,46.0],[1063,18,2.0],[1063,19,5.0],[1063,20,66.0],[1063,22,15.0],[1063,24,24.0],[1063,25,32.0],[1063,27,4.0],[1063,28,5.0],[1063,29,20.0],[1063,30,5.0],[1063,31,16.0],[1063,33,16.0],[1063,34,13.0],[1063,35,73.0],[1063,36,114.0],[1063,37,1.0],[1063,38,16.0],[1063,40,25.0],[1063,41,158.0],[1063,42,40.0],[1063,43,63.0],[1063,45,3.0],[1063,46,24.0],[1063,47,5.0],[1063,48,24.0],[1063,49,11.0],[1063,50,37.0],[1063,51,2.0],[1063,52,86.0],[1063,53,3.0],[1063,54,49.0],[1063,55,62.0],[1063,56,71.0],[1063,57,1.0],[1063,58,16.0],[1063,59,1.0],[1063,61,15.0],[1063,62,1.0],[1063,68,5.0],[1063,69,2.0],[1063,70,33.0],[1063,72,7.0],[1063,73,25.0],[1063,74,22.0],[1063,75,4.0],[1063,79,1.0],[1063,80,36.0],[1063,81,4.0],[1063,82,22.0],[1063,83,101.0],[1063,84,2.0],[1063,85,15.0],[1063,87,27.0],[1063,88,9.0],[1063,89,3.0],[1063,90,65.0],[1063,91,2.0],[1063,92,2.0],[1063,93,4.0],[1063,94,16.0],[1063,95,3.0],[1063,96,6.0],[1063,100,2.0],[1063,101,19.0],[1063,102,1.0],[1063,103,1.0],[1063,104,1.0],[1063,105,22.0],[1063,106,8.0],[1063,107,31.0],[1063,108,9.0],[1063,109,3.0],[1063,113,22.0],[1063,114,15.0],[1063,115,25.0],[1063,116,10.0],[1063,117,4.0],[1063,118,8.0],[1063,119,61.0],[1063,120,4.0],[1063,121,14.0],[1063,122,15.0],[1063,124,5.0],[1063,125,55.0],[1063,127,6.0],[1063,128,8.0],[1063,129,17.0],[1063,130,25.0],[1063,131,1.0],[1063,132,3.0],[1063,136,2.0],[1063,137,12.0],[1063,138,12.0],[1063,139,7.0],[1063,140,1.0],[1063,142,37.0],[1063,143,18.0],[1063,144,32.0],[1063,145,4.0],[1063,146,2.0],[1063,148,2.0],[1063,149,5.0],[1063,150,4.0],[1063,152,3.0],[1063,153,85.0],[1063,155,10.0],[1063,156,4.0],[1063,158,21.0],[1063,159,17.0],[1063,160,5.0],[1063,162,83.0],[1063,163,62.0],[1063,164,40.0],[1063,166,13.0],[1063,167,1.0],[1063,168,2.0],[1063,169,18.0],[1063,172,5.0],[1063,173,1.0],[1063,175,7.0],[1063,176,5.0],[1063,177,20.0],[1063,178,16.0],[1063,179,1.0],[1063,180,3.0],[1063,181,113.0],[1063,183,2.0],[1063,185,6.0],[1063,186,3.0],[1063,187,3.0],[1063,189,42.0],[1063,191,72.0],[1063,193,6.0],[1063,194,6.0],[1063,195,67.0],[1063,196,2.0],[1063,197,1.0],[1063,199,1.0],[1063,200,2.0],[1063,202,8.0],[1063,203,4.0],[1063,204,12.0],[1063,205,3.0],[1063,206,4.0],[1063,207,1.0],[1063,208,16.0],[1063,209,5.0],[1063,211,2.0],[1063,212,61.0],[1063,213,45.0],[1063,214,2.0],[1063,217,2.0],[1063,218,3.0],[1063,220,3.0],[1063,223,10.0],[1063,226,8.0],[1063,227,7.0],[1064,4,7.0],[1064,5,2.0],[1064,8,1.0],[1064,9,1.0],[1064,12,1.0],[1064,14,11.0],[1064,16,2.0],[1064,17,3.0],[1064,19,17.0],[1064,20,10.0],[1064,24,4.0],[1064,25,1.0],[1064,27,2.0],[1064,28,4.0],[1064,29,1.0],[1064,31,9.0],[1064,33,2.0],[1064,35,5.0],[1064,36,6.0],[1064,38,5.0],[1064,40,16.0],[1064,41,15.0],[1064,42,6.0],[1064,43,28.0],[1064,46,1.0],[1064,47,2.0],[1064,48,4.0],[1064,50,1.0],[1064,51,1.0],[1064,52,4.0],[1064,53,21.0],[1064,55,3.0],[1064,57,2.0],[1064,60,1.0],[1064,61,13.0],[1064,69,2.0],[1064,70,1.0],[1064,72,1.0],[1064,73,1.0],[1064,74,7.0],[1064,75,1.0],[1064,79,1.0],[1064,81,9.0],[1064,82,2.0],[1064,83,1.0],[1064,85,11.0],[1064,88,5.0],[1064,90,1.0],[1064,91,1.0],[1064,93,9.0],[1064,94,63.0],[1064,95,1.0],[1064,96,12.0],[1064,99,2.0],[1064,101,2.0],[1064,102,3.0],[1064,105,3.0],[1064,107,2.0],[1064,108,1.0],[1064,113,3.0],[1064,114,4.0],[1064,115,6.0],[1064,117,1.0],[1064,119,9.0],[1064,120,6.0],[1064,121,1.0],[1064,124,5.0],[1064,125,1.0],[1064,129,10.0],[1064,130,10.0],[1064,131,1.0],[1064,132,2.0],[1064,134,1.0],[1064,136,2.0],[1064,137,3.0],[1064,138,28.0],[1064,139,2.0],[1064,140,2.0],[1064,142,13.0],[1064,143,49.0],[1064,144,4.0],[1064,146,5.0],[1064,148,6.0],[1064,150,1.0],[1064,151,2.0],[1064,153,1.0],[1064,156,27.0],[1064,158,5.0],[1064,159,3.0],[1064,160,6.0],[1064,162,3.0],[1064,163,3.0],[1064,164,2.0],[1064,165,1.0],[1064,166,13.0],[1064,169,12.0],[1064,172,4.0],[1064,173,3.0],[1064,174,3.0],[1064,175,6.0],[1064,177,1.0],[1064,178,4.0],[1064,181,1.0],[1064,184,3.0],[1064,185,1.0],[1064,188,2.0],[1064,189,20.0],[1064,191,2.0],[1064,192,1.0],[1064,193,17.0],[1064,195,4.0],[1064,196,2.0],[1064,199,1.0],[1064,202,2.0],[1064,203,7.0],[1064,204,2.0],[1064,206,4.0],[1064,208,2.0],[1064,209,2.0],[1064,211,2.0],[1064,212,20.0],[1064,213,10.0],[1064,222,1.0],[1064,223,3.0],[1064,224,1.0],[1064,227,15.0],[1064,228,1.0],[1065,19,1.0],[1065,40,14.0],[1065,54,2.0],[1065,78,3.0],[1065,86,1.0],[1065,96,1.0],[1065,108,2.0],[1065,134,27.0],[1065,168,1.0],[1065,174,1.0],[1066,9,1.0],[1066,15,4.0],[1066,21,1.0],[1066,23,1.0],[1066,29,1.0],[1066,39,1.0],[1066,46,2.0],[1066,53,1.0],[1066,75,3.0],[1066,118,1.0],[1067,8,3.0],[1067,64,2.0],[1067,67,1.0],[1067,69,5.0],[1067,79,9.0],[1067,84,11.0],[1067,131,14.0],[1068,40,3.0],[1068,49,1.0],[1068,74,1.0],[1068,88,1.0],[1068,115,1.0],[1068,138,1.0],[1068,142,1.0],[1068,156,1.0],[1068,206,1.0],[1068,212,1.0],[1068,213,3.0],[1069,12,2.0],[1069,15,1.0],[1069,17,1.0],[1069,20,3.0],[1069,25,1.0],[1069,35,2.0],[1069,36,3.0],[1069,41,2.0],[1069,43,1.0],[1069,54,1.0],[1069,55,1.0],[1069,56,1.0],[1069,73,1.0],[1069,80,1.0],[1069,83,1.0],[1069,87,1.0],[1069,90,1.0],[1069,101,1.0],[1069,105,1.0],[1069,107,1.0],[1069,119,1.0],[1069,125,1.0],[1069,144,1.0],[1069,159,1.0],[1069,162,1.0],[1069,163,1.0],[1069,164,1.0],[1069,181,1.0],[1069,195,1.0],[1069,218,1.0],[1069,220,1.0],[1070,9,4.0],[1070,75,26.0],[1070,84,5.0],[1070,133,1.0],[1071,131,17.0],[1072,13,1.0],[1072,15,3.0],[1072,24,1.0],[1072,25,1.0],[1072,29,3.0],[1072,36,1.0],[1072,41,1.0],[1072,42,1.0],[1072,54,1.0],[1072,56,1.0],[1072,107,2.0],[1072,118,1.0],[1072,155,1.0],[1073,6,5.0],[1073,20,1.0],[1073,31,1.0],[1073,36,4.0],[1073,40,2.0],[1073,41,1.0],[1073,61,1.0],[1073,63,1.0],[1073,81,1.0],[1073,83,2.0],[1073,94,1.0],[1073,96,1.0],[1073,108,2.0],[1073,115,2.0],[1073,116,1.0],[1073,126,1.0],[1073,134,1.0],[1073,143,4.0],[1073,147,1.0],[1073,178,1.0],[1073,180,1.0],[1073,181,1.0],[1074,6,2.0],[1074,7,2.0],[1074,15,3.0],[1074,18,1.0],[1074,20,1.0],[1074,34,1.0],[1074,35,1.0],[1074,37,1.0],[1074,40,4.0],[1074,45,1.0],[1074,55,4.0],[1074,60,1.0],[1074,64,2.0],[1074,69,1.0],[1074,71,2.0],[1074,84,2.0],[1074,85,2.0],[1074,94,1.0],[1074,96,1.0],[1074,134,5.0],[1074,146,3.0],[1074,147,3.0],[1074,161,1.0],[1075,64,2.0],[1075,75,14.0],[1075,77,2.0],[1076,15,1.0],[1076,35,1.0],[1076,41,2.0],[1076,52,1.0],[1076,54,2.0],[1076,55,1.0],[1076,56,3.0],[1076,68,1.0],[1076,70,1.0],[1076,87,1.0],[1076,116,1.0],[1076,118,1.0],[1076,125,2.0],[1076,153,2.0],[1076,181,3.0],[1076,191,1.0],[1076,208,1.0],[1076,212,1.0],[1077,65,46.0],[1078,8,1.0],[1078,44,1.0],[1078,52,1.0],[1078,86,1.0],[1078,93,1.0],[1078,103,1.0],[1078,104,3.0],[1078,118,1.0],[1078,169,1.0],[1078,172,1.0],[1078,197,1.0],[1078,204,1.0],[1078,205,1.0],[1078,219,2.0],[1078,227,1.0],[1079,3,1.0],[1079,9,1.0],[1079,13,1.0],[1079,24,1.0],[1079,31,1.0],[1079,36,1.0],[1079,41,2.0],[1079,42,1.0],[1079,53,1.0],[1079,63,1.0],[1079,90,1.0],[1079,94,1.0],[1079,104,1.0],[1079,107,1.0],[1079,114,1.0],[1079,115,1.0],[1079,131,1.0],[1079,160,1.0],[1079,195,1.0],[1079,197,1.0],[1080,75,16.0],[1081,3,1.0],[1081,7,1.0],[1081,35,2.0],[1081,61,1.0],[1081,72,1.0],[1081,93,1.0],[1081,94,1.0],[1081,107,1.0],[1081,119,1.0],[1081,122,1.0],[1081,126,1.0],[1081,141,1.0],[1081,161,1.0],[1081,198,1.0],[1081,201,1.0],[1081,209,1.0],[1081,210,1.0],[1081,215,1.0],[1082,20,2.0],[1082,22,1.0],[1082,27,1.0],[1082,33,2.0],[1082,36,8.0],[1082,38,1.0],[1082,41,1.0],[1082,49,1.0],[1082,52,1.0],[1082,55,2.0],[1082,83,1.0],[1082,101,1.0],[1082,105,1.0],[1082,116,1.0],[1082,122,2.0],[1082,144,1.0],[1082,167,1.0],[1082,175,2.0],[1082,181,4.0],[1082,195,2.0],[1082,208,1.0],[1083,4,1.0],[1083,11,1.0],[1083,15,1.0],[1083,18,2.0],[1083,25,1.0],[1083,34,1.0],[1083,41,1.0],[1083,51,1.0],[1083,74,1.0],[1083,93,1.0],[1083,138,1.0],[1083,145,1.0],[1083,169,1.0],[1083,170,1.0],[1083,209,1.0],[1083,212,1.0],[1083,218,2.0],[1083,224,1.0],[1084,31,2.0],[1084,41,3.0],[1084,48,1.0],[1084,85,1.0],[1084,113,1.0],[1084,129,1.0],[1084,130,1.0],[1084,139,1.0],[1084,158,1.0],[1084,169,2.0],[1084,187,1.0],[1084,212,1.0],[1084,213,2.0],[1085,12,2.0],[1085,15,12.0],[1085,17,1.0],[1085,27,1.0],[1085,40,2.0],[1085,42,1.0],[1085,48,1.0],[1085,54,1.0],[1086,6,24.0],[1087,12,1.0],[1087,15,1.0],[1087,37,2.0],[1087,40,2.0],[1087,49,1.0],[1087,70,1.0],[1087,74,2.0],[1087,116,2.0],[1087,118,1.0],[1087,119,2.0],[1087,132,1.0],[1087,158,1.0],[1087,161,1.0],[1088,87,17.0],[1089,4,2.0],[1089,40,5.0],[1089,41,17.0],[1089,48,4.0],[1089,49,1.0],[1089,53,3.0],[1089,59,1.0],[1089,62,1.0],[1089,67,1.0],[1089,72,1.0],[1089,73,2.0],[1089,74,2.0],[1089,81,1.0],[1089,82,2.0],[1089,83,1.0],[1089,105,1.0],[1089,115,3.0],[1089,116,1.0],[1089,117,2.0],[1089,138,1.0],[1089,142,5.0],[1089,143,6.0],[1089,153,1.0],[1089,156,2.0],[1089,159,1.0],[1089,162,1.0],[1089,172,1.0],[1089,175,1.0],[1089,176,1.0],[1089,178,1.0],[1089,181,4.0],[1089,187,1.0],[1089,189,7.0],[1089,208,1.0],[1089,209,1.0],[1090,66,19.0],[1091,20,1.0],[1091,37,1.0],[1091,38,1.0],[1091,41,1.0],[1091,56,1.0],[1091,80,1.0],[1091,90,1.0],[1091,96,1.0],[1091,103,1.0],[1091,111,1.0],[1091,147,1.0],[1091,166,1.0],[1091,178,1.0],[1091,219,1.0],[1091,220,1.0],[1092,12,4.0],[1092,15,1.0],[1092,35,3.0],[1092,36,12.0],[1092,42,3.0],[1092,43,3.0],[1092,46,4.0],[1092,50,1.0],[1092,52,1.0],[1092,54,6.0],[1092,55,4.0],[1092,56,3.0],[1092,80,2.0],[1092,83,9.0],[1092,90,2.0],[1092,107,3.0],[1092,115,1.0],[1092,116,2.0],[1092,125,11.0],[1092,153,5.0],[1092,162,2.0],[1092,164,4.0],[1092,181,6.0],[1092,189,1.0],[1092,191,1.0],[1092,220,1.0],[1093,11,1.0],[1093,14,1.0],[1093,15,9.0],[1093,20,2.0],[1093,33,4.0],[1093,37,2.0],[1093,40,15.0],[1093,54,6.0],[1093,90,2.0],[1093,95,1.0],[1093,127,4.0],[1093,133,2.0],[1093,174,1.0],[1094,33,10.0],[1094,36,6.0],[1094,103,1.0],[1094,146,1.0],[1095,10,4.0],[1095,20,11.0],[1095,37,39.0],[1095,40,10.0],[1095,41,3.0],[1095,53,13.0],[1095,59,2.0],[1095,63,6.0],[1095,64,2.0],[1095,67,1.0],[1095,72,1.0],[1095,73,14.0],[1095,79,1.0],[1095,82,11.0],[1095,108,1.0],[1095,114,1.0],[1095,115,2.0],[1095,126,3.0],[1095,127,1.0],[1095,137,1.0],[1095,139,1.0],[1095,152,1.0],[1095,189,2.0],[1095,202,1.0],[1096,19,2.0],[1096,31,2.0],[1096,37,1.0],[1096,40,5.0],[1096,41,1.0],[1096,47,1.0],[1096,53,2.0],[1096,82,2.0],[1096,111,1.0],[1096,143,1.0],[1096,175,1.0],[1096,189,1.0],[1096,212,1.0],[1097,39,1.0],[1097,41,1.0],[1097,74,1.0],[1097,77,1.0],[1097,85,1.0],[1097,93,1.0],[1097,94,1.0],[1097,129,2.0],[1097,138,2.0],[1097,139,1.0],[1097,142,1.0],[1097,169,1.0],[1097,206,1.0],[1097,217,1.0],[1098,20,1.0],[1098,36,2.0],[1098,41,3.0],[1098,43,1.0],[1098,52,2.0],[1098,73,2.0],[1098,107,1.0],[1098,153,1.0],[1098,163,1.0],[1098,181,2.0],[1098,191,1.0],[1099,6,13.0],[1099,8,1.0],[1099,65,23.0],[1099,67,1.0],[1099,75,26.0],[1099,84,11.0],[1099,89,5.0],[1100,14,1.0],[1100,31,1.0],[1100,40,2.0],[1100,42,1.0],[1100,43,2.0],[1100,72,1.0],[1100,85,1.0],[1100,89,1.0],[1100,113,2.0],[1100,124,1.0],[1100,130,1.0],[1100,143,2.0],[1100,180,1.0],[1100,212,1.0],[1101,14,1.0],[1101,40,1.0],[1101,41,1.0],[1101,42,2.0],[1101,48,1.0],[1101,55,1.0],[1101,74,2.0],[1101,88,1.0],[1101,114,1.0],[1101,142,3.0],[1101,178,1.0],[1101,185,2.0],[1101,189,3.0],[1101,193,1.0],[1101,209,1.0],[1101,212,3.0],[1101,223,1.0],[1102,2,1.0],[1102,6,3.0],[1102,12,1.0],[1102,47,1.0],[1102,73,5.0],[1102,78,11.0],[1102,119,1.0],[1102,126,1.0],[1103,3,7.0],[1103,6,15.0],[1103,135,1.0],[1104,8,5.0],[1104,41,2.0],[1104,59,2.0],[1104,60,2.0],[1104,63,9.0],[1104,66,1.0],[1104,67,10.0],[1104,69,7.0],[1104,79,5.0],[1104,91,7.0],[1104,103,8.0],[1104,110,1.0],[1104,131,5.0],[1104,182,2.0],[1105,5,5.0],[1105,14,1.0],[1105,17,1.0],[1105,19,4.0],[1105,20,21.0],[1105,25,3.0],[1105,35,2.0],[1105,36,11.0],[1105,42,1.0],[1105,43,4.0],[1105,51,2.0],[1105,53,2.0],[1105,56,6.0],[1105,70,1.0],[1105,74,1.0],[1105,81,3.0],[1105,83,1.0],[1105,87,2.0],[1105,93,1.0],[1105,102,1.0],[1105,115,2.0],[1105,118,10.0],[1105,121,6.0],[1105,129,1.0],[1105,137,3.0],[1105,140,1.0],[1105,143,4.0],[1105,162,3.0],[1105,165,1.0],[1105,176,1.0],[1105,179,1.0],[1105,189,5.0],[1105,191,5.0],[1105,204,1.0],[1105,211,2.0],[1105,218,4.0],[1106,4,1.0],[1106,40,1.0],[1106,41,2.0],[1106,42,1.0],[1106,43,1.0],[1106,57,1.0],[1106,74,3.0],[1106,82,2.0],[1106,89,1.0],[1106,94,1.0],[1106,115,3.0],[1106,121,1.0],[1106,142,1.0],[1106,175,1.0],[1106,178,1.0],[1106,185,1.0],[1106,189,1.0],[1106,212,5.0],[1106,213,1.0],[1107,75,30.0],[1108,20,1.0],[1108,33,1.0],[1108,36,1.0],[1108,41,5.0],[1108,43,1.0],[1108,50,4.0],[1108,54,3.0],[1108,55,2.0],[1108,58,2.0],[1108,62,2.0],[1108,73,1.0],[1108,80,1.0],[1108,137,2.0],[1109,5,3.0],[1109,10,5.0],[1109,11,2.0],[1109,14,4.0],[1109,15,3.0],[1109,20,1.0],[1109,27,1.0],[1109,28,1.0],[1109,30,1.0],[1109,31,10.0],[1109,33,6.0],[1109,36,22.0],[1109,38,3.0],[1109,40,5.0],[1109,41,5.0],[1109,43,1.0],[1109,49,7.0],[1109,55,8.0],[1109,58,1.0],[1109,61,5.0],[1109,63,1.0],[1109,64,3.0],[1109,69,2.0],[1109,71,1.0],[1109,74,3.0],[1109,80,3.0],[1109,81,2.0],[1109,83,6.0],[1109,85,5.0],[1109,90,1.0],[1109,91,2.0],[1109,93,3.0],[1109,94,5.0],[1109,96,12.0],[1109,99,4.0],[1109,101,1.0],[1109,104,2.0],[1109,106,1.0],[1109,108,7.0],[1109,113,1.0],[1109,115,6.0],[1109,116,2.0],[1109,117,1.0],[1109,120,1.0],[1109,128,1.0],[1109,132,2.0],[1109,138,2.0],[1109,143,13.0],[1109,146,2.0],[1109,156,2.0],[1109,158,3.0],[1109,164,1.0],[1109,165,1.0],[1109,166,1.0],[1109,176,3.0],[1109,177,3.0],[1109,180,4.0],[1109,188,2.0],[1109,193,2.0],[1109,195,2.0],[1110,75,29.0],[1111,18,1.0],[1111,30,1.0],[1111,36,1.0],[1111,53,1.0],[1111,65,1.0],[1111,93,1.0],[1111,109,1.0],[1111,131,1.0],[1111,143,1.0],[1111,145,1.0],[1111,158,1.0],[1111,162,1.0],[1111,175,1.0],[1111,184,1.0],[1111,188,1.0],[1111,217,1.0],[1112,10,3.0],[1112,15,4.0],[1112,49,1.0],[1112,54,1.0],[1112,55,6.0],[1112,108,2.0],[1112,115,1.0],[1112,146,3.0],[1112,165,2.0],[1113,43,1.0],[1113,53,1.0],[1113,61,1.0],[1113,74,2.0],[1113,85,1.0],[1113,93,1.0],[1113,113,1.0],[1113,138,1.0],[1113,142,1.0],[1113,143,2.0],[1113,146,2.0],[1113,158,1.0],[1113,166,2.0],[1113,169,1.0],[1113,175,1.0],[1113,185,1.0],[1113,187,2.0],[1113,203,1.0],[1113,212,1.0],[1113,213,1.0],[1113,227,1.0],[1114,6,36.0],[1114,8,11.0],[1114,41,24.0],[1114,62,2.0],[1114,63,25.0],[1114,64,12.0],[1114,66,50.0],[1114,67,4.0],[1114,75,9.0],[1114,84,14.0],[1114,87,6.0],[1114,91,5.0],[1114,102,5.0],[1114,107,23.0],[1114,135,1.0],[1114,136,1.0],[1114,173,1.0],[1114,199,1.0],[1115,0,1.0],[1115,20,2.0],[1115,37,1.0],[1115,41,2.0],[1115,43,1.0],[1115,64,1.0],[1115,66,1.0],[1115,80,1.0],[1115,94,1.0],[1115,106,1.0],[1115,115,1.0],[1115,135,1.0],[1115,149,1.0],[1115,150,1.0],[1115,161,1.0],[1115,209,1.0],[1115,226,1.0],[1116,6,6.0],[1116,9,45.0],[1116,54,18.0],[1116,73,19.0],[1116,82,2.0],[1116,131,6.0],[1116,133,1.0],[1116,134,8.0],[1116,137,1.0],[1116,138,1.0],[1116,151,2.0],[1117,5,1.0],[1117,36,2.0],[1117,60,1.0],[1117,91,1.0],[1117,92,2.0],[1117,132,1.0],[1117,139,1.0],[1117,153,1.0],[1117,168,1.0],[1117,174,1.0],[1117,203,1.0],[1117,213,2.0],[1118,75,4.0],[1118,77,2.0],[1118,84,6.0],[1118,109,2.0],[1118,158,1.0],[1119,15,1.0],[1119,20,2.0],[1119,25,1.0],[1119,35,3.0],[1119,36,3.0],[1119,41,15.0],[1119,46,1.0],[1119,49,1.0],[1119,50,1.0],[1119,52,1.0],[1119,54,1.0],[1119,55,2.0],[1119,58,1.0],[1119,67,1.0],[1119,73,3.0],[1119,80,1.0],[1119,83,4.0],[1119,87,2.0],[1119,90,1.0],[1119,101,1.0],[1119,108,1.0],[1119,119,1.0],[1119,130,1.0],[1119,137,1.0],[1119,152,1.0],[1119,159,1.0],[1119,162,1.0],[1119,167,1.0],[1119,177,5.0],[1119,181,2.0],[1119,191,1.0],[1119,212,1.0],[1119,220,1.0],[1120,75,14.0],[1120,84,10.0],[1121,18,1.0],[1121,38,1.0],[1121,40,6.0],[1121,55,22.0],[1121,80,3.0],[1121,82,2.0],[1121,83,2.0],[1121,85,4.0],[1121,94,1.0],[1121,105,3.0],[1121,107,2.0],[1121,119,2.0],[1121,122,1.0],[1121,124,1.0],[1121,130,1.0],[1121,138,1.0],[1121,146,1.0],[1121,148,1.0],[1121,164,1.0],[1121,166,1.0],[1121,174,1.0],[1122,41,17.0],[1123,9,5.0],[1123,15,1.0],[1123,40,1.0],[1123,73,1.0],[1123,87,2.0],[1123,131,6.0],[1124,1,5.0],[1124,3,22.0],[1124,6,5.0],[1124,8,2.0],[1124,58,6.0],[1124,66,15.0],[1124,75,1.0],[1124,136,1.0],[1124,183,1.0],[1125,17,1.0],[1125,35,1.0],[1125,40,2.0],[1125,41,26.0],[1125,50,6.0],[1125,54,3.0],[1125,55,5.0],[1125,73,1.0],[1125,88,6.0],[1125,94,1.0],[1125,137,2.0],[1125,156,3.0],[1125,165,1.0],[1125,193,1.0],[1125,206,1.0],[1125,220,2.0],[1126,11,1.0],[1126,29,1.0],[1126,39,1.0],[1126,40,1.0],[1126,41,3.0],[1126,53,1.0],[1126,92,1.0],[1126,114,1.0],[1126,129,1.0],[1126,133,1.0],[1126,159,1.0],[1126,166,1.0],[1126,192,1.0],[1126,193,1.0],[1126,215,1.0],[1127,11,2.0],[1127,33,4.0],[1127,36,15.0],[1127,50,2.0],[1128,65,18.0],[1129,3,4.0],[1129,8,1.0],[1129,10,1.0],[1129,64,7.0],[1129,75,12.0],[1129,77,3.0],[1129,79,2.0],[1129,87,3.0],[1129,107,2.0],[1129,113,2.0],[1129,129,1.0],[1129,146,1.0],[1129,147,1.0],[1129,188,1.0],[1130,41,3.0],[1130,55,4.0],[1130,58,1.0],[1130,108,3.0],[1130,113,6.0],[1130,178,1.0],[1131,3,2.0],[1131,27,1.0],[1131,30,3.0],[1131,41,6.0],[1131,63,2.0],[1131,66,2.0],[1131,73,4.0],[1131,76,1.0],[1131,84,1.0],[1131,88,3.0],[1131,104,3.0],[1131,108,3.0],[1131,220,2.0],[1132,25,1.0],[1132,103,1.0],[1132,107,2.0],[1132,119,8.0],[1132,124,6.0],[1132,130,2.0],[1132,144,1.0],[1133,41,7.0],[1133,64,1.0],[1133,67,1.0],[1133,69,5.0],[1133,79,1.0],[1133,107,13.0],[1133,131,15.0],[1133,135,1.0],[1134,1,1.0],[1134,7,7.0],[1134,10,12.0],[1134,11,6.0],[1134,19,1.0],[1134,20,6.0],[1134,27,1.0],[1134,31,6.0],[1134,32,2.0],[1134,36,4.0],[1134,40,20.0],[1134,41,13.0],[1134,49,3.0],[1134,59,2.0],[1134,62,3.0],[1134,63,29.0],[1134,64,19.0],[1134,67,1.0],[1134,69,1.0],[1134,72,1.0],[1134,81,2.0],[1134,84,1.0],[1134,87,1.0],[1134,93,7.0],[1134,96,1.0],[1134,99,4.0],[1134,101,2.0],[1134,103,2.0],[1134,106,1.0],[1134,108,13.0],[1134,109,3.0],[1134,111,1.0],[1134,113,2.0],[1134,115,7.0],[1134,117,1.0],[1134,119,1.0],[1134,120,1.0],[1134,126,5.0],[1134,132,1.0],[1134,135,1.0],[1134,141,1.0],[1134,143,9.0],[1134,145,2.0],[1134,152,1.0],[1134,161,6.0],[1134,173,1.0],[1134,175,1.0],[1134,178,2.0],[1134,180,6.0],[1134,181,4.0],[1134,202,4.0],[1135,41,2.0],[1135,75,17.0],[1136,75,11.0],[1136,107,31.0],[1137,54,7.0],[1137,75,4.0],[1137,119,7.0],[1138,0,1.0],[1138,4,2.0],[1138,10,1.0],[1138,14,1.0],[1138,15,9.0],[1138,16,2.0],[1138,18,1.0],[1138,19,1.0],[1138,32,3.0],[1138,40,7.0],[1138,46,2.0],[1138,48,1.0],[1138,54,5.0],[1138,56,1.0],[1138,82,3.0],[1138,95,1.0],[1138,108,1.0],[1138,125,2.0],[1138,126,2.0],[1138,128,1.0],[1138,134,2.0],[1138,150,1.0],[1138,226,1.0],[1139,4,1.0],[1139,5,5.0],[1139,14,1.0],[1139,19,4.0],[1139,20,9.0],[1139,24,1.0],[1139,25,1.0],[1139,35,4.0],[1139,36,2.0],[1139,53,1.0],[1139,56,9.0],[1139,61,3.0],[1139,73,2.0],[1139,74,1.0],[1139,81,1.0],[1139,82,1.0],[1139,114,1.0],[1139,121,1.0],[1139,129,1.0],[1139,142,1.0],[1139,156,1.0],[1139,162,1.0],[1139,163,1.0],[1139,165,1.0],[1139,175,1.0],[1139,189,2.0],[1139,191,1.0],[1139,195,1.0],[1139,205,1.0],[1139,211,1.0],[1140,6,26.0],[1140,8,1.0],[1140,67,1.0],[1140,79,1.0],[1140,84,4.0],[1140,109,1.0],[1141,24,1.0],[1141,29,1.0],[1141,31,1.0],[1141,61,1.0],[1141,72,1.0],[1141,84,1.0],[1141,88,1.0],[1141,96,1.0],[1141,145,1.0],[1141,147,1.0],[1141,156,1.0],[1141,157,1.0],[1141,193,1.0],[1141,212,1.0],[1141,214,1.0],[1142,20,2.0],[1142,35,1.0],[1142,41,1.0],[1142,53,1.0],[1142,55,1.0],[1142,56,2.0],[1142,114,1.0],[1142,138,1.0],[1142,143,2.0],[1142,158,2.0],[1142,169,3.0],[1142,189,2.0],[1142,195,1.0],[1143,58,2.0],[1143,62,1.0],[1143,63,10.0],[1143,64,2.0],[1144,0,1.0],[1144,4,1.0],[1144,17,2.0],[1144,19,1.0],[1144,46,1.0],[1144,79,1.0],[1144,85,1.0],[1144,90,1.0],[1144,92,1.0],[1144,93,1.0],[1144,101,1.0],[1144,118,1.0],[1144,121,1.0],[1144,132,1.0],[1144,155,1.0],[1144,186,1.0],[1144,194,1.0],[1144,200,1.0],[1144,204,1.0],[1144,206,1.0],[1144,226,1.0],[1145,17,1.0],[1145,24,1.0],[1145,41,1.0],[1145,52,1.0],[1145,56,2.0],[1145,79,1.0],[1145,83,1.0],[1145,119,1.0],[1145,128,1.0],[1145,144,1.0],[1145,164,1.0],[1145,167,1.0],[1145,181,4.0],[1146,75,16.0],[1147,11,1.0],[1147,20,1.0],[1147,63,2.0],[1147,93,5.0],[1147,98,2.0],[1147,117,1.0],[1147,132,2.0],[1147,146,2.0],[1147,161,1.0],[1147,168,1.0],[1147,188,2.0],[1148,3,1.0],[1148,4,1.0],[1148,9,6.0],[1148,15,5.0],[1148,20,2.0],[1148,26,1.0],[1148,40,3.0],[1148,43,1.0],[1148,46,2.0],[1148,53,1.0],[1148,54,3.0],[1148,58,1.0],[1148,59,1.0],[1148,67,3.0],[1148,73,1.0],[1148,79,1.0],[1148,90,2.0],[1148,98,1.0],[1148,107,1.0],[1148,118,2.0],[1148,125,1.0],[1148,133,2.0],[1148,134,14.0],[1148,141,1.0],[1148,150,1.0],[1148,152,2.0],[1148,153,1.0],[1148,161,2.0],[1148,206,2.0],[1149,6,16.0],[1150,40,1.0],[1150,42,2.0],[1150,63,1.0],[1150,108,1.0],[1150,113,2.0],[1150,130,1.0],[1150,142,3.0],[1150,143,1.0],[1150,158,1.0],[1150,206,1.0],[1150,212,1.0],[1150,213,3.0],[1151,1,1.0],[1151,64,7.0],[1151,84,8.0],[1152,9,1.0],[1152,17,4.0],[1152,90,15.0],[1153,59,2.0],[1153,63,12.0],[1153,64,1.0],[1153,67,1.0],[1153,73,2.0],[1154,41,4.0],[1154,43,1.0],[1154,56,1.0],[1154,87,1.0],[1154,90,1.0],[1154,125,1.0],[1154,130,1.0],[1154,146,1.0],[1154,153,1.0],[1154,162,1.0],[1154,181,1.0],[1154,191,1.0],[1155,4,1.0],[1155,5,1.0],[1155,14,3.0],[1155,31,1.0],[1155,40,5.0],[1155,41,4.0],[1155,42,1.0],[1155,43,2.0],[1155,47,1.0],[1155,48,2.0],[1155,53,5.0],[1155,72,3.0],[1155,74,4.0],[1155,77,1.0],[1155,81,2.0],[1155,82,1.0],[1155,94,3.0],[1155,109,1.0],[1155,113,1.0],[1155,115,2.0],[1155,117,1.0],[1155,121,2.0],[1155,129,1.0],[1155,130,2.0],[1155,142,3.0],[1155,143,3.0],[1155,146,2.0],[1155,156,2.0],[1155,158,4.0],[1155,160,1.0],[1155,166,2.0],[1155,178,1.0],[1155,186,1.0],[1155,189,7.0],[1155,193,1.0],[1155,206,1.0],[1155,209,1.0],[1155,212,9.0],[1155,213,2.0],[1155,227,1.0],[1156,11,1.0],[1156,12,6.0],[1156,15,3.0],[1156,17,2.0],[1156,20,1.0],[1156,24,1.0],[1156,25,1.0],[1156,29,1.0],[1156,33,1.0],[1156,34,1.0],[1156,35,1.0],[1156,36,3.0],[1156,41,3.0],[1156,43,2.0],[1156,46,1.0],[1156,50,1.0],[1156,52,2.0],[1156,54,2.0],[1156,55,1.0],[1156,56,2.0],[1156,74,1.0],[1156,80,3.0],[1156,83,5.0],[1156,90,3.0],[1156,105,2.0],[1156,107,2.0],[1156,114,1.0],[1156,125,4.0],[1156,127,2.0],[1156,129,2.0],[1156,130,1.0],[1156,137,1.0],[1156,143,1.0],[1156,145,1.0],[1156,150,1.0],[1156,156,1.0],[1156,160,2.0],[1156,162,4.0],[1156,163,2.0],[1156,164,1.0],[1156,169,1.0],[1156,181,3.0],[1156,189,1.0],[1156,191,2.0],[1156,195,1.0],[1156,202,1.0],[1156,211,1.0],[1156,213,1.0],[1157,5,1.0],[1157,6,1.0],[1157,15,1.0],[1157,24,1.0],[1157,28,1.0],[1157,34,1.0],[1157,42,2.0],[1157,43,1.0],[1157,48,1.0],[1157,52,1.0],[1157,56,1.0],[1157,79,1.0],[1157,119,1.0],[1157,137,1.0],[1157,143,1.0],[1157,174,1.0],[1157,193,2.0],[1157,212,1.0],[1158,3,44.0],[1158,8,2.0],[1158,41,2.0],[1158,68,2.0],[1159,1,1.0],[1159,3,31.0],[1159,6,47.0],[1159,8,12.0],[1159,41,94.0],[1159,58,5.0],[1159,59,1.0],[1159,61,5.0],[1159,63,10.0],[1159,64,10.0],[1159,65,47.0],[1159,66,45.0],[1159,67,7.0],[1159,68,3.0],[1159,69,4.0],[1159,75,11.0],[1159,79,9.0],[1159,84,25.0],[1159,87,3.0],[1159,89,3.0],[1159,91,1.0],[1159,103,1.0],[1159,130,1.0],[1159,135,8.0],[1159,136,3.0],[1159,182,8.0],[1160,4,1.0],[1160,37,1.0],[1160,41,3.0],[1160,47,1.0],[1160,48,1.0],[1160,52,1.0],[1160,53,2.0],[1160,73,1.0],[1160,113,1.0],[1160,115,1.0],[1160,129,1.0],[1160,142,2.0],[1160,158,1.0],[1160,175,1.0],[1160,189,4.0],[1160,203,1.0],[1160,206,1.0],[1161,20,1.0],[1161,26,1.0],[1161,83,1.0],[1161,84,1.0],[1161,93,3.0],[1161,98,4.0],[1161,105,1.0],[1161,115,2.0],[1161,168,1.0],[1161,175,1.0],[1161,176,1.0],[1162,20,2.0],[1162,37,4.0],[1162,39,1.0],[1162,73,12.0],[1163,27,1.0],[1163,41,3.0],[1163,73,1.0],[1163,90,1.0],[1163,96,10.0],[1163,99,1.0],[1163,112,1.0],[1163,115,3.0],[1163,146,3.0],[1163,164,2.0],[1164,12,1.0],[1164,15,1.0],[1164,17,1.0],[1164,20,1.0],[1164,25,1.0],[1164,36,2.0],[1164,50,1.0],[1164,52,2.0],[1164,54,1.0],[1164,55,1.0],[1164,56,1.0],[1164,79,1.0],[1164,80,1.0],[1164,83,1.0],[1164,87,2.0],[1164,101,1.0],[1164,107,1.0],[1164,144,1.0],[1164,163,1.0],[1164,164,1.0],[1164,192,1.0],[1164,195,3.0],[1164,217,1.0],[1164,226,1.0],[1165,54,1.0],[1165,67,4.0],[1165,73,3.0],[1165,91,1.0],[1165,106,1.0],[1165,131,7.0],[1166,12,1.0],[1166,17,3.0],[1166,36,3.0],[1166,41,9.0],[1166,53,3.0],[1166,55,1.0],[1166,85,1.0],[1166,90,1.0],[1166,142,2.0],[1166,143,1.0],[1166,176,1.0],[1167,4,2.0],[1167,19,5.0],[1167,40,7.0],[1167,41,5.0],[1167,48,2.0],[1167,53,3.0],[1167,67,1.0],[1167,72,3.0],[1167,74,3.0],[1167,81,4.0],[1167,83,1.0],[1167,113,2.0],[1167,114,1.0],[1167,115,1.0],[1167,141,1.0],[1167,142,2.0],[1167,143,6.0],[1167,156,2.0],[1167,175,3.0],[1167,176,1.0],[1167,178,1.0],[1167,187,1.0],[1167,189,7.0],[1167,203,1.0],[1168,10,1.0],[1168,24,1.0],[1168,31,1.0],[1168,40,2.0],[1168,41,1.0],[1168,42,1.0],[1168,44,1.0],[1168,93,1.0],[1168,97,1.0],[1168,102,1.0],[1168,105,1.0],[1168,106,1.0],[1168,123,1.0],[1168,131,1.0],[1168,161,2.0],[1168,181,1.0],[1168,192,1.0],[1168,198,1.0],[1168,226,1.0],[1169,12,1.0],[1169,17,2.0],[1169,36,2.0],[1169,41,15.0],[1169,53,1.0],[1169,55,6.0],[1169,138,1.0],[1169,142,3.0],[1169,177,1.0],[1169,191,4.0],[1170,11,1.0],[1170,12,1.0],[1170,15,1.0],[1170,17,1.0],[1170,29,1.0],[1170,34,1.0],[1170,36,2.0],[1170,41,2.0],[1170,43,3.0],[1170,50,1.0],[1170,51,1.0],[1170,52,1.0],[1170,56,3.0],[1170,83,1.0],[1170,90,1.0],[1170,105,2.0],[1170,125,1.0],[1170,137,1.0],[1170,152,1.0],[1170,153,3.0],[1170,159,1.0],[1170,163,2.0],[1170,177,1.0],[1170,181,4.0],[1170,197,1.0],[1171,6,16.0],[1172,41,1.0],[1172,45,5.0],[1172,55,4.0],[1172,60,1.0],[1172,63,1.0],[1172,64,5.0],[1172,108,18.0],[1173,15,1.0],[1173,25,1.0],[1173,40,1.0],[1173,48,1.0],[1173,53,1.0],[1173,56,1.0],[1173,75,1.0],[1173,85,1.0],[1173,87,1.0],[1173,98,1.0],[1173,117,1.0],[1173,119,1.0],[1173,125,1.0],[1173,130,1.0],[1173,140,1.0],[1173,141,1.0],[1173,148,1.0],[1173,150,1.0],[1173,157,1.0],[1173,162,1.0],[1173,198,1.0],[1173,214,1.0],[1173,215,1.0],[1174,11,4.0],[1174,15,12.0],[1174,19,3.0],[1174,20,1.0],[1174,22,1.0],[1174,27,3.0],[1174,41,1.0],[1174,42,1.0],[1174,43,4.0],[1174,46,7.0],[1174,53,1.0],[1174,54,6.0],[1174,55,9.0],[1174,56,2.0],[1174,70,2.0],[1174,73,1.0],[1174,80,2.0],[1174,82,2.0],[1174,87,1.0],[1174,102,1.0],[1174,105,3.0],[1174,108,2.0],[1174,114,1.0],[1174,118,1.0],[1174,119,4.0],[1174,121,1.0],[1174,125,1.0],[1174,127,1.0],[1174,128,1.0],[1174,134,1.0],[1174,137,1.0],[1174,150,3.0],[1174,172,2.0],[1174,191,1.0],[1175,19,1.0],[1175,20,1.0],[1175,36,1.0],[1175,44,1.0],[1175,48,1.0],[1175,79,1.0],[1175,82,1.0],[1175,84,1.0],[1175,86,1.0],[1175,95,1.0],[1175,97,1.0],[1175,99,1.0],[1175,103,1.0],[1175,106,1.0],[1175,123,1.0],[1175,143,1.0],[1175,160,1.0],[1175,187,1.0],[1175,200,1.0],[1175,205,1.0],[1176,6,12.0],[1176,89,8.0],[1177,75,16.0],[1177,84,14.0],[1178,20,1.0],[1178,36,1.0],[1178,41,1.0],[1178,63,1.0],[1178,106,2.0],[1178,115,1.0],[1178,120,1.0],[1178,141,1.0],[1178,149,1.0],[1178,183,2.0],[1178,193,1.0],[1178,194,1.0],[1178,201,1.0],[1179,11,1.0],[1179,15,2.0],[1179,33,3.0],[1179,36,4.0],[1179,40,5.0],[1179,41,9.0],[1179,49,1.0],[1179,50,1.0],[1179,52,1.0],[1179,55,5.0],[1179,58,1.0],[1179,61,1.0],[1179,83,4.0],[1179,90,1.0],[1179,93,2.0],[1179,94,1.0],[1179,96,2.0],[1179,99,1.0],[1179,100,2.0],[1179,101,2.0],[1179,105,2.0],[1179,106,1.0],[1179,107,1.0],[1179,115,5.0],[1179,124,1.0],[1179,138,2.0],[1179,142,2.0],[1179,143,4.0],[1179,146,5.0],[1179,156,2.0],[1179,163,1.0],[1179,164,3.0],[1179,168,1.0],[1179,173,2.0],[1179,178,2.0],[1179,180,1.0],[1179,181,3.0],[1179,193,2.0],[1179,202,1.0],[1180,43,1.0],[1180,53,2.0],[1180,60,1.0],[1180,72,1.0],[1180,74,1.0],[1180,94,1.0],[1180,96,1.0],[1180,114,1.0],[1180,129,2.0],[1180,143,2.0],[1180,148,2.0],[1180,193,1.0],[1180,212,1.0],[1181,4,1.0],[1181,17,4.0],[1181,20,4.0],[1181,24,1.0],[1181,25,4.0],[1181,29,2.0],[1181,35,1.0],[1181,36,1.0],[1181,38,4.0],[1181,41,2.0],[1181,49,1.0],[1181,54,1.0],[1181,62,1.0],[1181,70,1.0],[1181,83,2.0],[1181,87,1.0],[1181,105,1.0],[1181,119,2.0],[1181,125,1.0],[1181,128,1.0],[1181,144,1.0],[1181,159,2.0],[1181,162,1.0],[1181,163,1.0],[1181,164,1.0],[1181,172,2.0],[1181,187,1.0],[1181,191,1.0],[1181,195,2.0],[1182,17,1.0],[1182,22,1.0],[1182,27,1.0],[1182,35,2.0],[1182,53,1.0],[1182,54,1.0],[1182,83,1.0],[1182,87,1.0],[1182,92,1.0],[1182,101,1.0],[1182,116,1.0],[1182,125,2.0],[1182,150,1.0],[1182,162,1.0],[1182,163,1.0],[1182,185,1.0],[1183,6,13.0],[1183,8,1.0],[1183,75,1.0],[1183,84,3.0],[1183,91,1.0],[1183,131,1.0],[1184,7,1.0],[1184,19,1.0],[1184,20,1.0],[1184,29,1.0],[1184,41,1.0],[1184,62,1.0],[1184,76,1.0],[1184,85,2.0],[1184,88,1.0],[1184,130,1.0],[1184,131,1.0],[1184,144,1.0],[1184,150,1.0],[1184,172,2.0],[1184,192,1.0],[1185,75,25.0],[1185,154,1.0],[1186,0,1.0],[1186,12,1.0],[1186,20,2.0],[1186,24,1.0],[1186,37,1.0],[1186,46,5.0],[1186,108,1.0],[1186,118,2.0],[1186,119,1.0],[1187,12,2.0],[1187,15,2.0],[1187,33,1.0],[1187,36,2.0],[1187,41,1.0],[1187,43,1.0],[1187,46,1.0],[1187,52,1.0],[1187,54,1.0],[1187,56,1.0],[1187,83,4.0],[1187,87,1.0],[1187,109,1.0],[1187,119,2.0],[1187,162,2.0],[1187,164,1.0],[1187,191,1.0],[1187,195,2.0],[1187,208,1.0],[1188,0,1.0],[1188,2,1.0],[1188,4,1.0],[1188,8,1.0],[1188,9,1.0],[1188,12,1.0],[1188,17,1.0],[1188,34,1.0],[1188,36,2.0],[1188,41,1.0],[1188,43,1.0],[1188,54,2.0],[1188,55,1.0],[1188,64,1.0],[1188,69,1.0],[1188,73,1.0],[1188,79,1.0],[1188,89,1.0],[1188,96,1.0],[1188,97,1.0],[1188,112,1.0],[1188,138,1.0],[1188,142,2.0],[1188,143,1.0],[1188,180,1.0],[1188,183,1.0],[1188,202,1.0],[1188,209,1.0],[1188,220,1.0],[1188,227,1.0],[1189,12,2.0],[1189,15,4.0],[1189,24,1.0],[1189,25,1.0],[1189,27,1.0],[1189,29,1.0],[1189,33,1.0],[1189,34,1.0],[1189,35,2.0],[1189,36,7.0],[1189,40,1.0],[1189,41,4.0],[1189,42,2.0],[1189,43,1.0],[1189,46,2.0],[1189,48,1.0],[1189,50,1.0],[1189,52,4.0],[1189,54,3.0],[1189,55,3.0],[1189,56,3.0],[1189,73,5.0],[1189,83,3.0],[1189,84,1.0],[1189,85,1.0],[1189,87,1.0],[1189,90,4.0],[1189,101,2.0],[1189,105,3.0],[1189,106,2.0],[1189,107,4.0],[1189,114,1.0],[1189,115,1.0],[1189,116,1.0],[1189,119,1.0],[1189,127,1.0],[1189,130,1.0],[1189,133,1.0],[1189,137,4.0],[1189,138,2.0],[1189,142,1.0],[1189,144,2.0],[1189,145,1.0],[1189,153,3.0],[1189,162,2.0],[1189,163,2.0],[1189,164,1.0],[1189,172,1.0],[1189,178,1.0],[1189,181,5.0],[1189,189,1.0],[1189,191,2.0],[1189,195,3.0],[1189,202,2.0],[1189,212,1.0],[1189,213,1.0],[1190,75,31.0],[1191,41,1.0],[1191,119,2.0],[1191,124,9.0],[1191,144,1.0],[1191,212,4.0],[1192,3,1.0],[1192,21,1.0],[1192,45,1.0],[1192,55,1.0],[1192,56,1.0],[1192,58,1.0],[1192,63,1.0],[1192,123,2.0],[1192,124,1.0],[1192,127,1.0],[1192,129,2.0],[1192,201,1.0],[1192,204,1.0],[1193,32,21.0],[1193,55,2.0],[1194,4,1.0],[1194,31,1.0],[1194,51,1.0],[1194,61,1.0],[1194,82,1.0],[1194,113,1.0],[1194,114,1.0],[1194,115,1.0],[1194,121,1.0],[1194,142,2.0],[1194,158,2.0],[1194,185,1.0],[1194,189,1.0],[1194,193,1.0],[1194,212,3.0],[1195,31,2.0],[1195,40,1.0],[1195,61,1.0],[1195,93,1.0],[1195,94,1.0],[1195,96,1.0],[1195,115,2.0],[1195,138,3.0],[1195,143,3.0],[1195,156,1.0],[1195,158,1.0],[1195,217,1.0],[1196,11,1.0],[1196,20,3.0],[1196,33,6.0],[1196,36,8.0],[1196,98,3.0],[1196,146,2.0],[1197,3,2.0],[1197,41,8.0],[1197,54,2.0],[1197,55,3.0],[1197,62,3.0],[1197,63,3.0],[1197,64,3.0],[1197,145,2.0],[1197,165,3.0],[1198,4,7.0],[1198,27,1.0],[1198,28,1.0],[1198,31,2.0],[1198,40,1.0],[1198,41,1.0],[1198,42,1.0],[1198,43,3.0],[1198,48,1.0],[1198,74,1.0],[1198,81,2.0],[1198,82,2.0],[1198,85,3.0],[1198,88,1.0],[1198,94,4.0],[1198,99,1.0],[1198,100,1.0],[1198,101,1.0],[1198,113,1.0],[1198,114,3.0],[1198,115,2.0],[1198,117,1.0],[1198,121,4.0],[1198,129,4.0],[1198,132,1.0],[1198,138,3.0],[1198,139,1.0],[1198,142,5.0],[1198,143,1.0],[1198,149,1.0],[1198,151,1.0],[1198,156,1.0],[1198,158,1.0],[1198,169,3.0],[1198,180,1.0],[1198,189,1.0],[1198,196,1.0],[1198,203,1.0],[1198,206,1.0],[1198,212,2.0],[1198,213,2.0],[1198,217,1.0],[1199,4,1.0],[1199,42,1.0],[1199,48,1.0],[1199,57,1.0],[1199,74,1.0],[1199,82,2.0],[1199,85,1.0],[1199,88,1.0],[1199,114,1.0],[1199,125,1.0],[1199,129,1.0],[1199,138,1.0],[1199,142,1.0],[1199,162,1.0],[1199,187,1.0],[1199,189,1.0],[1199,212,4.0],[1200,1,1.0],[1200,2,1.0],[1200,3,1.0],[1200,14,1.0],[1200,17,1.0],[1200,31,1.0],[1200,41,1.0],[1200,44,1.0],[1200,60,1.0],[1200,90,1.0],[1200,106,1.0],[1200,108,1.0],[1200,109,1.0],[1200,118,1.0],[1200,160,1.0],[1200,164,1.0],[1200,203,1.0],[1200,212,1.0],[1200,216,1.0],[1201,14,1.0],[1201,31,1.0],[1201,40,2.0],[1201,41,1.0],[1201,47,1.0],[1201,63,1.0],[1201,74,1.0],[1201,82,2.0],[1201,99,1.0],[1201,113,2.0],[1201,115,2.0],[1201,121,2.0],[1201,124,1.0],[1201,129,1.0],[1201,130,2.0],[1201,138,2.0],[1201,139,1.0],[1201,142,2.0],[1201,143,1.0],[1201,158,1.0],[1201,159,1.0],[1201,162,1.0],[1201,169,1.0],[1201,189,1.0],[1201,206,1.0],[1201,211,1.0],[1201,212,3.0],[1201,227,1.0],[1202,15,1.0],[1202,45,3.0],[1202,55,2.0],[1202,63,3.0],[1202,64,5.0],[1202,95,2.0],[1203,11,1.0],[1203,12,2.0],[1203,29,1.0],[1203,33,1.0],[1203,34,1.0],[1203,35,2.0],[1203,41,1.0],[1203,43,1.0],[1203,51,1.0],[1203,54,1.0],[1203,80,1.0],[1203,90,2.0],[1203,153,1.0],[1203,162,2.0],[1203,163,1.0],[1203,191,1.0],[1203,204,1.0],[1204,50,8.0],[1204,55,8.0],[1204,63,6.0],[1204,64,4.0],[1205,55,1.0],[1205,64,16.0],[1205,75,2.0],[1206,6,29.0],[1207,15,3.0],[1207,33,2.0],[1207,36,6.0],[1207,43,1.0],[1207,49,3.0],[1207,54,1.0],[1207,55,3.0],[1207,116,1.0],[1207,144,1.0],[1207,159,1.0],[1207,179,1.0],[1208,41,4.0],[1208,48,1.0],[1208,58,1.0],[1208,59,2.0],[1208,63,2.0],[1208,64,53.0],[1208,67,2.0],[1208,108,7.0],[1208,113,1.0],[1209,10,1.0],[1209,20,1.0],[1209,23,1.0],[1209,36,1.0],[1209,41,1.0],[1209,58,1.0],[1209,98,1.0],[1209,103,1.0],[1209,108,1.0],[1209,147,2.0],[1209,150,1.0],[1209,168,1.0],[1209,198,1.0],[1209,214,1.0],[1209,228,1.0],[1210,11,2.0],[1210,14,16.0],[1210,15,11.0],[1210,19,1.0],[1210,20,3.0],[1210,22,2.0],[1210,26,1.0],[1210,27,1.0],[1210,28,1.0],[1210,30,1.0],[1210,31,54.0],[1210,33,15.0],[1210,35,2.0],[1210,36,59.0],[1210,40,21.0],[1210,41,33.0],[1210,43,3.0],[1210,45,2.0],[1210,46,8.0],[1210,48,9.0],[1210,49,9.0],[1210,50,4.0],[1210,52,7.0],[1210,53,2.0],[1210,54,2.0],[1210,55,26.0],[1210,58,5.0],[1210,59,1.0],[1210,60,2.0],[1210,61,2.0],[1210,64,2.0],[1210,73,1.0],[1210,74,9.0],[1210,80,8.0],[1210,81,1.0],[1210,83,13.0],[1210,85,39.0],[1210,87,1.0],[1210,88,12.0],[1210,90,4.0],[1210,93,23.0],[1210,94,37.0],[1210,96,55.0],[1210,98,2.0],[1210,99,8.0],[1210,100,15.0],[1210,101,4.0],[1210,104,5.0],[1210,105,18.0],[1210,106,7.0],[1210,108,19.0],[1210,109,4.0],[1210,110,1.0],[1210,112,1.0],[1210,113,7.0],[1210,114,7.0],[1210,115,57.0],[1210,116,5.0],[1210,117,2.0],[1210,119,2.0],[1210,120,2.0],[1210,128,1.0],[1210,129,4.0],[1210,130,1.0],[1210,138,18.0],[1210,141,2.0],[1210,142,1.0],[1210,143,40.0],[1210,144,5.0],[1210,146,25.0],[1210,148,2.0],[1210,156,30.0],[1210,158,3.0],[1210,159,1.0],[1210,160,1.0],[1210,162,1.0],[1210,163,2.0],[1210,164,3.0],[1210,165,2.0],[1210,167,7.0],[1210,169,5.0],[1210,173,4.0],[1210,174,1.0],[1210,175,7.0],[1210,176,2.0],[1210,177,6.0],[1210,178,17.0],[1210,179,6.0],[1210,180,9.0],[1210,181,12.0],[1210,192,2.0],[1210,193,15.0],[1210,194,2.0],[1210,195,2.0],[1210,197,2.0],[1210,202,1.0],[1210,203,2.0],[1210,205,2.0],[1210,206,2.0],[1210,212,1.0],[1210,213,1.0],[1210,215,3.0],[1210,218,1.0],[1211,15,2.0],[1211,20,1.0],[1211,22,1.0],[1211,36,3.0],[1211,41,1.0],[1211,46,2.0],[1211,54,3.0],[1211,55,5.0],[1211,58,1.0],[1211,61,2.0],[1211,69,1.0],[1211,80,2.0],[1211,83,1.0],[1211,84,2.0],[1211,105,1.0],[1211,106,1.0],[1211,108,1.0],[1211,122,1.0],[1211,125,1.0],[1211,133,1.0],[1211,137,2.0],[1211,159,1.0],[1211,167,2.0],[1211,177,2.0],[1211,181,1.0],[1212,63,20.0],[1212,64,2.0],[1213,4,2.0],[1213,5,1.0],[1213,18,1.0],[1213,19,1.0],[1213,28,1.0],[1213,31,1.0],[1213,40,1.0],[1213,43,1.0],[1213,53,1.0],[1213,74,1.0],[1213,77,1.0],[1213,85,3.0],[1213,93,2.0],[1213,94,1.0],[1213,99,2.0],[1213,129,2.0],[1213,138,1.0],[1213,140,1.0],[1213,141,1.0],[1213,142,1.0],[1213,156,4.0],[1213,160,1.0],[1213,169,2.0],[1213,203,1.0],[1213,206,3.0],[1213,211,1.0],[1214,22,1.0],[1214,27,2.0],[1214,36,1.0],[1214,38,1.0],[1214,41,1.0],[1214,43,1.0],[1214,46,1.0],[1214,50,1.0],[1214,54,1.0],[1214,56,1.0],[1214,58,1.0],[1214,70,1.0],[1214,83,1.0],[1214,106,1.0],[1214,107,1.0],[1214,119,1.0],[1214,162,1.0],[1214,181,1.0],[1214,191,1.0],[1215,3,16.0],[1215,63,14.0],[1215,113,2.0],[1216,31,3.0],[1216,40,4.0],[1216,41,2.0],[1216,94,1.0],[1216,124,1.0],[1216,129,3.0],[1216,130,2.0],[1216,142,1.0],[1216,148,1.0],[1216,156,2.0],[1216,158,3.0],[1216,160,2.0],[1216,175,2.0],[1216,189,1.0],[1216,206,1.0],[1216,212,1.0],[1216,213,1.0],[1217,12,1.0],[1217,35,1.0],[1217,36,1.0],[1217,43,1.0],[1217,52,1.0],[1217,55,1.0],[1217,56,1.0],[1217,58,1.0],[1217,80,1.0],[1217,83,2.0],[1217,87,1.0],[1217,118,1.0],[1217,119,1.0],[1217,130,1.0],[1217,144,1.0],[1217,162,1.0],[1217,191,1.0],[1218,1,1.0],[1218,6,5.0],[1218,8,4.0],[1218,41,5.0],[1218,58,1.0],[1218,75,4.0],[1218,109,1.0],[1219,41,1.0],[1219,43,2.0],[1219,74,2.0],[1219,82,1.0],[1219,94,1.0],[1219,114,1.0],[1219,115,1.0],[1219,142,1.0],[1219,143,7.0],[1219,146,1.0],[1219,160,1.0],[1219,212,3.0],[1220,2,1.0],[1220,4,1.0],[1220,20,6.0],[1220,40,3.0],[1220,41,5.0],[1220,49,4.0],[1220,67,2.0],[1220,73,2.0],[1220,74,3.0],[1220,79,1.0],[1220,81,1.0],[1220,82,1.0],[1220,101,1.0],[1220,103,1.0],[1220,108,1.0],[1220,109,3.0],[1220,124,1.0],[1220,129,1.0],[1220,132,2.0],[1220,139,1.0],[1220,143,1.0],[1220,172,2.0],[1220,175,1.0],[1220,189,2.0],[1220,203,1.0],[1220,209,1.0],[1221,20,3.0],[1221,24,1.0],[1221,25,1.0],[1221,38,1.0],[1221,42,1.0],[1221,50,1.0],[1221,52,1.0],[1221,54,1.0],[1221,55,1.0],[1221,56,1.0],[1221,70,1.0],[1221,73,1.0],[1221,80,2.0],[1221,101,4.0],[1221,105,1.0],[1221,119,2.0],[1221,122,2.0],[1221,144,1.0],[1221,159,1.0],[1221,162,1.0],[1221,163,3.0],[1221,164,1.0],[1221,166,1.0],[1221,172,1.0],[1221,181,1.0],[1221,195,2.0],[1221,204,3.0],[1221,206,1.0],[1222,6,1.0],[1222,18,2.0],[1222,41,1.0],[1222,43,1.0],[1222,59,2.0],[1222,60,1.0],[1222,65,1.0],[1222,67,1.0],[1222,75,2.0],[1222,84,2.0],[1222,103,2.0],[1222,107,3.0],[1222,131,3.0],[1222,135,4.0],[1223,35,1.0],[1223,36,1.0],[1223,64,1.0],[1223,104,1.0],[1223,119,2.0],[1223,121,1.0],[1223,126,1.0],[1223,127,1.0],[1223,132,1.0],[1223,143,1.0],[1223,146,2.0],[1223,186,1.0],[1223,200,1.0],[1223,224,1.0],[1224,66,1.0],[1224,107,34.0],[1225,5,1.0],[1225,40,1.0],[1225,41,1.0],[1225,43,1.0],[1225,72,1.0],[1225,81,1.0],[1225,82,1.0],[1225,121,1.0],[1225,130,1.0],[1225,141,1.0],[1225,142,1.0],[1225,143,3.0],[1225,158,1.0],[1225,175,1.0],[1225,185,1.0],[1225,189,1.0],[1225,193,1.0],[1225,199,1.0],[1225,212,1.0],[1225,213,2.0],[1225,227,1.0],[1226,2,1.0],[1226,3,1.0],[1226,20,1.0],[1226,40,1.0],[1226,41,2.0],[1226,43,1.0],[1226,53,1.0],[1226,73,1.0],[1226,75,1.0],[1226,91,1.0],[1226,106,1.0],[1226,113,2.0],[1226,121,1.0],[1226,123,1.0],[1226,147,1.0],[1226,179,1.0],[1226,196,1.0],[1226,210,1.0],[1227,53,1.0],[1227,61,1.0],[1227,81,2.0],[1227,113,1.0],[1227,115,1.0],[1227,130,1.0],[1227,142,1.0],[1227,143,3.0],[1227,149,1.0],[1227,162,1.0],[1227,193,1.0],[1227,212,1.0],[1227,213,1.0],[1228,12,1.0],[1228,19,1.0],[1228,25,1.0],[1228,36,1.0],[1228,41,1.0],[1228,55,1.0],[1228,86,1.0],[1228,95,1.0],[1228,104,1.0],[1228,107,1.0],[1228,132,1.0],[1228,135,1.0],[1228,189,1.0],[1228,190,1.0],[1228,225,2.0],[1228,228,1.0],[1229,75,36.0],[1229,77,1.0],[1229,84,3.0],[1230,40,1.0],[1230,55,4.0],[1230,61,1.0],[1230,64,2.0],[1230,99,1.0],[1230,105,7.0],[1230,146,6.0],[1230,188,1.0],[1231,15,5.0],[1231,20,1.0],[1231,31,1.0],[1231,36,5.0],[1231,40,2.0],[1231,41,3.0],[1231,45,4.0],[1231,46,2.0],[1231,74,1.0],[1231,81,2.0],[1231,83,3.0],[1231,85,1.0],[1231,88,2.0],[1231,90,2.0],[1231,94,1.0],[1231,96,2.0],[1231,106,1.0],[1231,108,2.0],[1231,115,4.0],[1231,116,1.0],[1231,129,1.0],[1231,143,4.0],[1231,146,1.0],[1231,152,1.0],[1231,156,6.0],[1231,167,1.0],[1231,178,2.0],[1231,180,1.0],[1231,181,1.0],[1231,193,3.0],[1231,220,1.0],[1232,40,1.0],[1232,50,1.0],[1232,75,1.0],[1232,82,1.0],[1232,93,1.0],[1232,121,1.0],[1232,142,1.0],[1232,143,1.0],[1232,158,1.0],[1232,178,1.0],[1232,186,1.0],[1232,212,2.0],[1232,213,2.0],[1233,55,4.0],[1233,63,10.0],[1233,64,9.0],[1233,69,1.0],[1234,20,1.0],[1234,26,3.0],[1234,27,1.0],[1234,33,1.0],[1234,37,3.0],[1234,40,2.0],[1234,45,1.0],[1234,60,1.0],[1234,63,1.0],[1234,71,3.0],[1234,74,1.0],[1234,108,3.0],[1234,114,1.0],[1234,132,1.0],[1234,134,1.0],[1234,141,2.0],[1234,147,1.0],[1235,5,1.0],[1235,21,1.0],[1235,29,1.0],[1235,31,1.0],[1235,41,1.0],[1235,73,1.0],[1235,117,1.0],[1235,123,1.0],[1235,127,1.0],[1235,131,1.0],[1235,138,1.0],[1235,179,1.0],[1235,196,1.0],[1235,200,1.0],[1235,207,1.0],[1235,212,1.0],[1235,215,1.0],[1235,220,1.0],[1236,12,1.0],[1236,19,1.0],[1236,37,1.0],[1236,41,1.0],[1236,50,1.0],[1236,51,1.0],[1236,67,1.0],[1236,87,1.0],[1236,94,1.0],[1236,111,1.0],[1236,120,1.0],[1236,123,2.0],[1236,138,2.0],[1236,139,1.0],[1236,174,1.0],[1236,192,1.0],[1236,227,1.0],[1237,16,1.0],[1237,35,1.0],[1237,41,1.0],[1237,43,2.0],[1237,55,1.0],[1237,72,1.0],[1237,75,1.0],[1237,94,3.0],[1237,117,1.0],[1237,129,1.0],[1237,138,1.0],[1237,142,1.0],[1237,143,1.0],[1237,162,1.0],[1237,178,1.0],[1237,180,1.0],[1237,189,1.0],[1237,212,1.0],[1237,213,1.0],[1238,40,1.0],[1238,41,2.0],[1238,42,1.0],[1238,43,1.0],[1238,74,1.0],[1238,82,1.0],[1238,115,1.0],[1238,121,1.0],[1238,130,1.0],[1238,142,3.0],[1238,143,1.0],[1238,162,1.0],[1238,164,1.0],[1238,169,1.0],[1238,175,1.0],[1238,178,2.0],[1238,189,2.0],[1238,212,4.0],[1238,213,1.0],[1239,78,18.0],[1239,105,1.0],[1240,4,1.0],[1240,19,1.0],[1240,31,1.0],[1240,40,2.0],[1240,41,3.0],[1240,42,1.0],[1240,53,2.0],[1240,64,1.0],[1240,74,2.0],[1240,81,1.0],[1240,91,1.0],[1240,100,1.0],[1240,113,1.0],[1240,114,1.0],[1240,115,1.0],[1240,130,1.0],[1240,138,1.0],[1240,142,2.0],[1240,156,2.0],[1240,158,4.0],[1240,166,1.0],[1240,169,2.0],[1240,203,1.0],[1240,206,1.0],[1240,212,3.0],[1240,213,1.0],[1240,224,1.0],[1241,75,17.0],[1242,14,2.0],[1242,16,1.0],[1242,28,1.0],[1242,35,1.0],[1242,40,3.0],[1242,41,6.0],[1242,42,3.0],[1242,43,1.0],[1242,74,2.0],[1242,82,2.0],[1242,88,1.0],[1242,89,1.0],[1242,93,1.0],[1242,102,1.0],[1242,105,1.0],[1242,109,1.0],[1242,113,1.0],[1242,115,1.0],[1242,129,1.0],[1242,130,1.0],[1242,139,1.0],[1242,140,1.0],[1242,141,1.0],[1242,142,4.0],[1242,148,1.0],[1242,156,1.0],[1242,158,2.0],[1242,160,2.0],[1242,162,1.0],[1242,169,2.0],[1242,173,1.0],[1242,180,1.0],[1242,189,3.0],[1242,203,1.0],[1242,209,1.0],[1242,212,6.0],[1242,213,1.0],[1243,63,20.0],[1243,64,14.0],[1244,5,1.0],[1244,19,1.0],[1244,31,2.0],[1244,37,1.0],[1244,40,3.0],[1244,41,3.0],[1244,43,1.0],[1244,53,1.0],[1244,74,1.0],[1244,75,1.0],[1244,82,1.0],[1244,85,1.0],[1244,88,1.0],[1244,89,2.0],[1244,109,1.0],[1244,113,1.0],[1244,115,2.0],[1244,129,1.0],[1244,130,1.0],[1244,139,1.0],[1244,142,3.0],[1244,143,2.0],[1244,158,1.0],[1244,162,1.0],[1244,166,1.0],[1244,178,1.0],[1244,189,3.0],[1244,206,1.0],[1244,212,3.0],[1244,213,2.0],[1244,227,2.0],[1245,13,3.0],[1245,20,1.0],[1245,37,6.0],[1245,73,24.0],[1245,111,1.0],[1246,6,2.0],[1246,59,2.0],[1246,63,2.0],[1246,67,2.0],[1246,68,3.0],[1246,107,19.0],[1246,129,1.0],[1246,142,1.0],[1246,184,4.0],[1247,9,1.0],[1247,11,1.0],[1247,15,1.0],[1247,47,1.0],[1247,56,1.0],[1247,67,1.0],[1247,126,1.0],[1247,146,2.0],[1247,162,1.0],[1247,173,1.0],[1247,186,1.0],[1247,190,1.0],[1247,197,1.0],[1247,205,1.0],[1248,12,1.0],[1248,20,5.0],[1248,22,1.0],[1248,25,1.0],[1248,36,5.0],[1248,41,6.0],[1248,49,1.0],[1248,52,4.0],[1248,55,1.0],[1248,56,2.0],[1248,73,1.0],[1248,83,1.0],[1248,90,1.0],[1248,101,1.0],[1248,118,1.0],[1248,127,1.0],[1248,137,1.0],[1248,144,2.0],[1248,153,1.0],[1248,159,1.0],[1248,162,3.0],[1248,177,1.0],[1248,181,2.0],[1248,212,1.0],[1249,22,2.0],[1249,107,13.0],[1250,75,17.0],[1250,77,1.0],[1250,84,8.0],[1250,109,1.0],[1251,75,11.0],[1251,77,2.0],[1251,84,9.0],[1251,91,2.0],[1252,32,15.0],[1253,15,1.0],[1253,20,1.0],[1253,35,2.0],[1253,36,3.0],[1253,41,1.0],[1253,50,1.0],[1253,52,2.0],[1253,54,4.0],[1253,55,1.0],[1253,56,2.0],[1253,82,1.0],[1253,90,2.0],[1253,107,1.0],[1253,116,1.0],[1253,137,2.0],[1253,144,1.0],[1253,153,3.0],[1253,155,1.0],[1253,159,1.0],[1253,162,2.0],[1253,163,1.0],[1253,164,2.0],[1253,169,1.0],[1253,179,1.0],[1253,181,2.0],[1253,191,1.0],[1253,195,1.0],[1253,204,1.0],[1254,1,3.0],[1254,7,20.0],[1254,10,33.0],[1254,19,1.0],[1254,20,5.0],[1254,21,2.0],[1254,22,2.0],[1254,26,5.0],[1254,27,2.0],[1254,31,9.0],[1254,32,1.0],[1254,36,5.0],[1254,37,3.0],[1254,40,59.0],[1254,41,23.0],[1254,44,2.0],[1254,48,6.0],[1254,49,9.0],[1254,59,1.0],[1254,62,9.0],[1254,63,80.0],[1254,64,41.0],[1254,67,13.0],[1254,73,1.0],[1254,74,3.0],[1254,80,2.0],[1254,83,2.0],[1254,84,2.0],[1254,93,3.0],[1254,96,1.0],[1254,97,2.0],[1254,99,14.0],[1254,101,1.0],[1254,103,3.0],[1254,105,2.0],[1254,106,3.0],[1254,108,30.0],[1254,109,7.0],[1254,111,7.0],[1254,113,4.0],[1254,114,1.0],[1254,115,16.0],[1254,116,5.0],[1254,117,3.0],[1254,119,1.0],[1254,126,7.0],[1254,132,1.0],[1254,138,1.0],[1254,140,2.0],[1254,141,5.0],[1254,143,5.0],[1254,145,2.0],[1254,147,7.0],[1254,152,3.0],[1254,156,1.0],[1254,161,16.0],[1254,169,1.0],[1254,175,2.0],[1254,176,1.0],[1254,178,2.0],[1254,180,8.0],[1254,181,3.0],[1254,182,1.0],[1254,202,9.0],[1254,217,2.0],[1255,16,1.0],[1255,25,1.0],[1255,32,5.0],[1255,41,29.0],[1255,58,1.0],[1255,59,4.0],[1255,60,2.0],[1255,61,2.0],[1255,67,4.0],[1255,84,15.0],[1255,87,2.0],[1255,107,2.0],[1255,119,1.0],[1255,121,1.0],[1255,124,1.0],[1255,131,66.0],[1255,188,1.0],[1256,9,1.0],[1256,14,2.0],[1256,19,2.0],[1256,28,1.0],[1256,31,1.0],[1256,40,2.0],[1256,43,1.0],[1256,48,1.0],[1256,61,1.0],[1256,74,1.0],[1256,82,3.0],[1256,88,1.0],[1256,94,1.0],[1256,102,1.0],[1256,114,1.0],[1256,115,1.0],[1256,120,2.0],[1256,121,1.0],[1256,130,1.0],[1256,139,2.0],[1256,143,4.0],[1256,149,2.0],[1256,160,3.0],[1256,165,1.0],[1256,166,2.0],[1256,185,2.0],[1256,196,1.0],[1256,205,1.0],[1256,206,1.0],[1256,209,1.0],[1256,212,2.0],[1256,227,3.0],[1257,1,1.0],[1257,6,2.0],[1257,41,5.0],[1257,60,1.0],[1257,84,1.0],[1257,107,1.0],[1257,131,5.0],[1258,8,1.0],[1258,20,1.0],[1258,36,1.0],[1258,56,1.0],[1258,70,1.0],[1258,91,1.0],[1258,92,1.0],[1258,103,1.0],[1258,111,1.0],[1258,145,1.0],[1258,147,1.0],[1258,151,1.0],[1258,153,1.0],[1258,169,1.0],[1258,185,1.0],[1258,189,1.0],[1258,200,1.0],[1258,212,1.0],[1259,154,16.0],[1260,15,3.0],[1260,17,2.0],[1260,20,3.0],[1260,25,1.0],[1260,46,2.0],[1260,49,1.0],[1260,51,2.0],[1260,52,3.0],[1260,53,1.0],[1260,54,1.0],[1260,55,5.0],[1260,56,1.0],[1260,73,1.0],[1260,84,1.0],[1260,90,1.0],[1260,101,1.0],[1260,105,1.0],[1260,118,4.0],[1260,119,1.0],[1260,125,2.0],[1260,144,2.0],[1260,153,2.0],[1260,163,1.0],[1260,166,1.0],[1260,169,1.0],[1260,191,1.0],[1260,195,2.0],[1260,204,1.0],[1261,0,4.0],[1261,9,3.0],[1261,14,1.0],[1261,15,38.0],[1261,18,1.0],[1261,21,1.0],[1261,23,3.0],[1261,26,1.0],[1261,27,3.0],[1261,36,5.0],[1261,37,16.0],[1261,42,9.0],[1261,45,1.0],[1261,46,2.0],[1261,54,11.0],[1261,55,2.0],[1261,73,2.0],[1261,76,1.0],[1261,82,3.0],[1261,95,1.0],[1261,108,1.0],[1261,112,3.0],[1261,125,1.0],[1261,126,2.0],[1261,128,1.0],[1261,141,2.0],[1261,172,1.0],[1261,193,1.0],[1262,12,3.0],[1262,15,2.0],[1262,20,4.0],[1262,35,2.0],[1262,36,1.0],[1262,38,1.0],[1262,41,2.0],[1262,42,1.0],[1262,46,1.0],[1262,52,2.0],[1262,54,1.0],[1262,56,1.0],[1262,73,1.0],[1262,83,1.0],[1262,90,3.0],[1262,101,1.0],[1262,105,1.0],[1262,125,1.0],[1262,136,1.0],[1262,138,1.0],[1262,152,1.0],[1262,153,3.0],[1262,162,1.0],[1262,163,2.0],[1262,164,1.0],[1262,181,2.0],[1262,191,1.0],[1262,195,3.0],[1262,208,2.0],[1263,107,27.0],[1264,20,1.0],[1264,31,1.0],[1264,41,1.0],[1264,52,1.0],[1264,74,1.0],[1264,99,1.0],[1264,101,1.0],[1264,114,2.0],[1264,116,2.0],[1264,143,2.0],[1264,162,1.0],[1264,163,1.0],[1264,169,1.0],[1264,178,1.0],[1264,181,3.0],[1264,189,3.0],[1264,202,1.0],[1264,212,1.0],[1264,227,2.0],[1265,4,1.0],[1265,20,2.0],[1265,36,2.0],[1265,40,1.0],[1265,41,6.0],[1265,47,1.0],[1265,48,1.0],[1265,52,1.0],[1265,73,1.0],[1265,82,1.0],[1265,83,1.0],[1265,93,2.0],[1265,101,1.0],[1265,137,1.0],[1265,156,1.0],[1265,162,7.0],[1265,175,3.0],[1265,181,1.0],[1265,193,2.0],[1266,14,16.0],[1266,41,9.0],[1266,55,1.0],[1266,74,2.0],[1266,129,4.0],[1266,165,1.0],[1267,75,13.0],[1267,84,4.0],[1267,109,1.0],[1268,31,6.0],[1268,58,1.0],[1268,71,1.0],[1268,85,2.0],[1268,93,2.0],[1268,96,6.0],[1268,99,1.0],[1268,100,4.0],[1268,108,1.0],[1268,115,1.0],[1268,143,2.0],[1268,146,1.0],[1268,156,2.0],[1268,158,3.0],[1268,178,1.0],[1268,181,1.0],[1269,18,1.0],[1269,41,4.0],[1269,49,2.0],[1269,56,1.0],[1269,84,8.0],[1269,112,1.0],[1269,131,1.0],[1270,15,1.0],[1270,39,1.0],[1270,40,1.0],[1270,41,1.0],[1270,54,1.0],[1270,77,1.0],[1270,90,1.0],[1270,145,2.0],[1270,151,1.0],[1270,181,1.0],[1270,192,1.0],[1270,201,1.0],[1270,208,1.0],[1270,209,1.0],[1270,215,1.0],[1271,12,1.0],[1271,15,2.0],[1271,24,1.0],[1271,35,2.0],[1271,36,1.0],[1271,41,3.0],[1271,43,3.0],[1271,52,2.0],[1271,55,1.0],[1271,82,1.0],[1271,83,1.0],[1271,90,2.0],[1271,101,1.0],[1271,153,2.0],[1271,162,2.0],[1271,163,4.0],[1271,164,1.0],[1271,166,1.0],[1271,181,6.0],[1271,191,2.0],[1271,195,1.0],[1271,227,1.0],[1272,3,1.0],[1272,5,1.0],[1272,15,1.0],[1272,44,1.0],[1272,54,1.0],[1272,86,1.0],[1272,91,1.0],[1272,97,1.0],[1272,116,1.0],[1272,125,1.0],[1272,152,1.0],[1272,153,1.0],[1272,172,1.0],[1272,186,1.0],[1272,201,1.0],[1272,202,1.0],[1272,220,1.0],[1273,5,1.0],[1273,16,2.0],[1273,20,6.0],[1273,31,4.0],[1273,36,1.0],[1273,53,2.0],[1273,56,3.0],[1273,57,4.0],[1273,61,3.0],[1273,83,1.0],[1273,93,2.0],[1273,118,1.0],[1273,129,2.0],[1273,156,1.0],[1273,160,2.0],[1273,162,1.0],[1273,163,2.0],[1273,169,1.0],[1273,175,1.0],[1273,186,1.0],[1273,189,1.0],[1273,204,1.0],[1273,211,3.0],[1273,217,1.0],[1274,20,1.0],[1274,41,2.0],[1274,42,4.0],[1274,43,2.0],[1274,46,2.0],[1274,53,4.0],[1274,56,1.0],[1274,108,1.0],[1274,125,2.0],[1274,141,1.0],[1274,158,1.0],[1275,0,1.0],[1275,5,1.0],[1275,15,1.0],[1275,16,1.0],[1275,41,2.0],[1275,43,1.0],[1275,51,1.0],[1275,80,1.0],[1275,90,1.0],[1275,93,1.0],[1275,94,1.0],[1275,115,1.0],[1275,123,1.0],[1275,126,1.0],[1275,139,1.0],[1275,151,1.0],[1275,172,1.0],[1275,175,1.0],[1275,187,1.0],[1275,188,1.0],[1275,203,2.0],[1275,204,1.0],[1275,227,2.0],[1276,12,1.0],[1276,15,1.0],[1276,36,1.0],[1276,41,3.0],[1276,42,1.0],[1276,52,3.0],[1276,54,1.0],[1276,55,1.0],[1276,56,1.0],[1276,80,1.0],[1276,83,4.0],[1276,90,2.0],[1276,107,2.0],[1276,114,1.0],[1276,116,1.0],[1276,153,3.0],[1276,162,2.0],[1276,169,1.0],[1276,181,4.0],[1276,191,2.0],[1276,212,2.0],[1277,41,2.0],[1277,52,2.0],[1277,73,1.0],[1277,101,2.0],[1277,139,1.0],[1277,142,1.0],[1277,143,2.0],[1277,156,1.0],[1277,162,1.0],[1277,163,1.0],[1277,166,1.0],[1277,177,1.0],[1277,181,1.0],[1277,189,1.0],[1277,209,1.0],[1278,75,20.0],[1278,109,7.0],[1279,75,19.0],[1279,84,2.0],[1280,3,1.0],[1280,15,1.0],[1280,20,4.0],[1280,22,2.0],[1280,29,1.0],[1280,41,10.0],[1280,49,1.0],[1280,52,5.0],[1280,54,1.0],[1280,62,4.0],[1280,72,1.0],[1280,73,11.0],[1280,79,1.0],[1280,83,4.0],[1280,87,4.0],[1280,101,4.0],[1280,107,2.0],[1280,116,2.0],[1280,137,2.0],[1280,143,1.0],[1280,152,2.0],[1280,153,3.0],[1280,158,2.0],[1280,159,5.0],[1280,163,1.0],[1280,167,1.0],[1280,181,1.0],[1280,187,4.0],[1280,208,1.0],[1280,214,3.0],[1281,4,1.0],[1281,19,1.0],[1281,28,1.0],[1281,31,2.0],[1281,41,1.0],[1281,43,1.0],[1281,53,1.0],[1281,61,1.0],[1281,74,1.0],[1281,82,1.0],[1281,88,1.0],[1281,113,1.0],[1281,115,1.0],[1281,121,1.0],[1281,129,2.0],[1281,130,2.0],[1281,132,1.0],[1281,138,1.0],[1281,142,1.0],[1281,143,2.0],[1281,158,5.0],[1281,160,1.0],[1281,169,1.0],[1281,175,1.0],[1281,178,2.0],[1281,185,1.0],[1281,196,1.0],[1281,199,1.0],[1281,203,1.0],[1281,206,1.0],[1281,212,2.0],[1281,213,1.0],[1281,217,1.0],[1282,3,1.0],[1282,7,2.0],[1282,11,1.0],[1282,14,1.0],[1282,30,4.0],[1282,41,2.0],[1282,69,1.0],[1282,83,2.0],[1282,88,2.0],[1282,91,3.0],[1282,95,1.0],[1282,98,1.0],[1282,112,3.0],[1282,122,1.0],[1282,138,1.0],[1282,141,2.0],[1282,146,2.0],[1282,152,3.0],[1282,156,1.0],[1282,180,1.0],[1282,199,1.0],[1282,202,1.0],[1283,75,15.0],[1283,84,1.0],[1284,15,1.0],[1284,17,1.0],[1284,20,1.0],[1284,35,2.0],[1284,38,1.0],[1284,41,1.0],[1284,42,1.0],[1284,43,1.0],[1284,46,1.0],[1284,52,1.0],[1284,55,1.0],[1284,83,1.0],[1284,87,1.0],[1284,90,2.0],[1284,137,3.0],[1284,153,2.0],[1284,162,1.0],[1284,163,1.0],[1284,164,2.0],[1284,181,1.0],[1285,1,2.0],[1285,2,3.0],[1285,10,1.0],[1285,19,1.0],[1285,21,2.0],[1285,23,1.0],[1285,26,1.0],[1285,27,1.0],[1285,32,1.0],[1285,37,2.0],[1285,40,5.0],[1285,41,9.0],[1285,59,3.0],[1285,63,10.0],[1285,64,1.0],[1285,67,4.0],[1285,73,3.0],[1285,82,5.0],[1285,84,1.0],[1285,87,1.0],[1285,111,1.0],[1285,128,1.0],[1285,137,3.0],[1285,161,2.0],[1286,15,1.0],[1286,16,1.0],[1286,21,1.0],[1286,27,1.0],[1286,32,2.0],[1286,40,1.0],[1286,45,1.0],[1286,48,1.0],[1286,54,4.0],[1286,63,2.0],[1286,126,1.0],[1286,134,3.0],[1286,145,1.0],[1286,180,1.0],[1287,2,1.0],[1287,27,6.0],[1287,30,5.0],[1287,31,1.0],[1287,41,7.0],[1287,45,1.0],[1287,55,11.0],[1287,60,3.0],[1287,63,18.0],[1287,64,4.0],[1287,88,7.0],[1287,91,1.0],[1287,93,1.0],[1287,99,1.0],[1287,102,1.0],[1287,104,7.0],[1287,106,1.0],[1287,108,1.0],[1287,156,4.0],[1287,193,2.0],[1287,194,2.0],[1287,220,2.0],[1288,20,1.0],[1288,22,1.0],[1288,24,1.0],[1288,29,2.0],[1288,36,1.0],[1288,55,1.0],[1288,56,1.0],[1288,105,1.0],[1288,119,1.0],[1288,144,1.0],[1288,147,1.0],[1288,148,1.0],[1288,163,2.0],[1288,177,1.0],[1288,195,3.0],[1289,14,1.0],[1289,29,1.0],[1289,40,11.0],[1289,42,1.0],[1289,54,4.0],[1289,73,11.0],[1290,8,1.0],[1290,18,1.0],[1290,35,3.0],[1290,41,2.0],[1290,55,6.0],[1290,85,3.0],[1290,94,1.0],[1290,105,1.0],[1290,119,1.0],[1290,125,2.0],[1290,134,2.0],[1290,146,2.0],[1290,164,2.0],[1291,9,1.0],[1291,10,1.0],[1291,27,3.0],[1291,74,1.0],[1291,75,5.0],[1291,77,1.0],[1291,108,2.0],[1291,119,1.0],[1291,147,1.0],[1292,10,1.0],[1292,34,1.0],[1292,36,1.0],[1292,43,1.0],[1292,57,1.0],[1292,63,1.0],[1292,73,1.0],[1292,79,1.0],[1292,87,1.0],[1292,106,1.0],[1292,107,1.0],[1292,123,1.0],[1292,142,1.0],[1292,164,1.0],[1292,178,1.0],[1292,181,1.0],[1292,195,1.0],[1292,201,1.0],[1292,215,1.0],[1292,220,1.0],[1292,225,1.0],[1293,1,1.0],[1293,10,1.0],[1293,41,7.0],[1293,53,1.0],[1293,63,2.0],[1293,73,1.0],[1293,152,2.0],[1294,8,3.0],[1294,59,17.0],[1294,67,11.0],[1294,68,1.0],[1294,73,9.0],[1294,103,4.0],[1294,110,1.0],[1294,131,23.0],[1294,138,4.0],[1295,10,1.0],[1295,32,22.0],[1295,35,1.0],[1295,42,1.0],[1295,115,1.0],[1295,202,1.0],[1296,12,1.0],[1296,17,1.0],[1296,20,3.0],[1296,38,1.0],[1296,52,2.0],[1296,56,1.0],[1296,87,1.0],[1296,90,2.0],[1296,101,1.0],[1296,119,1.0],[1296,125,2.0],[1296,153,2.0],[1296,162,1.0],[1296,177,1.0],[1296,208,1.0],[1297,4,3.0],[1297,21,8.0],[1297,23,1.0],[1297,40,5.0],[1297,56,4.0],[1297,73,2.0],[1297,118,1.0],[1297,119,3.0],[1297,126,1.0],[1297,153,1.0],[1297,188,1.0],[1297,192,3.0],[1298,4,1.0],[1298,14,2.0],[1298,40,3.0],[1298,42,2.0],[1298,43,3.0],[1298,47,1.0],[1298,48,2.0],[1298,53,2.0],[1298,74,1.0],[1298,81,2.0],[1298,82,1.0],[1298,94,2.0],[1298,96,1.0],[1298,113,1.0],[1298,115,1.0],[1298,129,2.0],[1298,138,1.0],[1298,142,1.0],[1298,143,2.0],[1298,156,2.0],[1298,160,1.0],[1298,166,2.0],[1298,169,1.0],[1298,175,1.0],[1298,189,1.0],[1298,193,1.0],[1298,199,1.0],[1298,206,1.0],[1298,212,1.0],[1298,213,1.0],[1298,217,1.0],[1298,227,1.0],[1299,75,20.0],[1300,7,1.0],[1300,9,4.0],[1300,10,2.0],[1300,15,3.0],[1300,29,1.0],[1300,47,1.0],[1300,49,1.0],[1300,53,1.0],[1300,54,1.0],[1300,56,1.0],[1300,63,2.0],[1300,74,1.0],[1300,108,1.0],[1300,118,3.0],[1300,134,4.0],[1301,28,1.0],[1301,40,3.0],[1301,41,9.0],[1301,48,1.0],[1301,53,1.0],[1301,74,2.0],[1301,81,1.0],[1301,82,1.0],[1301,85,1.0],[1301,88,1.0],[1301,113,1.0],[1301,114,2.0],[1301,115,1.0],[1301,121,1.0],[1301,129,2.0],[1301,130,1.0],[1301,132,1.0],[1301,138,1.0],[1301,142,4.0],[1301,160,1.0],[1301,169,1.0],[1301,178,2.0],[1301,189,2.0],[1301,193,2.0],[1301,203,1.0],[1301,212,3.0],[1301,213,1.0],[1301,227,2.0],[1302,15,1.0],[1302,20,2.0],[1302,27,2.0],[1302,33,1.0],[1302,36,3.0],[1302,55,1.0],[1302,83,1.0],[1302,105,1.0],[1302,181,3.0],[1303,91,1.0],[1303,131,14.0],[1303,135,1.0],[1304,75,27.0],[1304,77,2.0],[1304,84,14.0],[1305,10,1.0],[1305,15,15.0],[1305,20,1.0],[1305,24,2.0],[1305,39,1.0],[1305,46,2.0],[1306,75,19.0],[1307,15,1.0],[1307,26,1.0],[1307,38,3.0],[1307,56,15.0],[1307,105,1.0],[1308,26,1.0],[1308,41,3.0],[1308,45,2.0],[1308,55,13.0],[1308,63,8.0],[1308,64,3.0],[1308,88,1.0],[1308,102,1.0],[1308,108,3.0],[1308,156,2.0],[1308,220,1.0],[1309,6,15.0],[1309,40,6.0],[1309,58,1.0],[1309,59,1.0],[1309,60,2.0],[1309,63,49.0],[1309,67,8.0],[1309,81,1.0],[1309,131,8.0],[1309,137,1.0],[1309,167,1.0],[1310,7,1.0],[1310,20,1.0],[1310,28,1.0],[1310,29,1.0],[1310,42,1.0],[1310,46,1.0],[1310,53,1.0],[1310,70,1.0],[1310,75,1.0],[1310,98,1.0],[1310,112,1.0],[1310,113,1.0],[1310,161,1.0],[1310,198,1.0],[1310,215,1.0],[1311,75,21.0],[1311,84,3.0],[1312,4,2.0],[1312,5,4.0],[1312,14,2.0],[1312,19,6.0],[1312,28,2.0],[1312,31,6.0],[1312,41,3.0],[1312,43,2.0],[1312,53,2.0],[1312,61,3.0],[1312,69,1.0],[1312,74,1.0],[1312,81,3.0],[1312,85,5.0],[1312,88,1.0],[1312,94,10.0],[1312,96,5.0],[1312,115,1.0],[1312,120,1.0],[1312,129,3.0],[1312,138,2.0],[1312,141,2.0],[1312,143,8.0],[1312,146,4.0],[1312,148,4.0],[1312,156,4.0],[1312,160,2.0],[1312,162,1.0],[1312,166,3.0],[1312,169,1.0],[1312,174,1.0],[1312,178,1.0],[1312,184,1.0],[1312,193,2.0],[1312,203,1.0],[1312,206,1.0],[1312,211,2.0],[1312,212,2.0],[1312,227,5.0],[1313,5,1.0],[1313,14,1.0],[1313,40,1.0],[1313,41,3.0],[1313,43,3.0],[1313,61,1.0],[1313,74,1.0],[1313,114,1.0],[1313,115,1.0],[1313,121,1.0],[1313,130,1.0],[1313,143,4.0],[1313,175,1.0],[1313,187,1.0],[1313,189,2.0],[1313,193,2.0],[1313,212,1.0],[1314,19,1.0],[1314,60,1.0],[1314,94,2.0],[1314,113,1.0],[1314,114,1.0],[1314,120,1.0],[1314,121,1.0],[1314,129,1.0],[1314,142,3.0],[1314,143,3.0],[1314,144,1.0],[1314,156,4.0],[1314,162,1.0],[1314,189,1.0],[1314,206,1.0],[1314,211,1.0],[1315,35,2.0],[1315,36,1.0],[1315,42,1.0],[1315,48,1.0],[1315,49,1.0],[1315,53,1.0],[1315,54,1.0],[1315,94,1.0],[1315,117,1.0],[1315,123,1.0],[1315,127,1.0],[1315,168,1.0],[1315,186,1.0],[1315,209,1.0],[1315,226,2.0],[1316,15,22.0],[1316,29,2.0],[1316,31,1.0],[1316,37,3.0],[1316,55,2.0],[1317,11,2.0],[1317,33,2.0],[1317,36,14.0],[1317,74,2.0],[1317,98,1.0],[1317,181,2.0],[1318,3,19.0],[1319,55,4.0],[1319,63,7.0],[1319,64,6.0],[1320,4,1.0],[1320,5,1.0],[1320,8,2.0],[1320,20,1.0],[1320,34,1.0],[1320,36,1.0],[1320,43,1.0],[1320,60,1.0],[1320,73,1.0],[1320,89,1.0],[1320,97,1.0],[1320,109,1.0],[1320,119,1.0],[1320,123,1.0],[1320,134,1.0],[1320,139,1.0],[1320,145,1.0],[1320,146,1.0],[1320,157,1.0],[1320,206,1.0],[1320,214,1.0],[1320,217,1.0],[1320,218,1.0],[1320,227,1.0],[1320,228,1.0],[1321,6,10.0],[1321,75,14.0],[1322,32,2.0],[1322,41,5.0],[1322,73,18.0],[1322,96,1.0],[1323,12,1.0],[1323,36,1.0],[1323,42,1.0],[1323,52,1.0],[1323,56,1.0],[1323,70,1.0],[1323,73,1.0],[1323,83,1.0],[1323,90,1.0],[1323,119,1.0],[1323,127,1.0],[1323,148,1.0],[1323,153,1.0],[1323,162,2.0],[1323,218,2.0],[1324,0,1.0],[1324,5,10.0],[1324,11,6.0],[1324,12,7.0],[1324,15,3.0],[1324,16,2.0],[1324,17,4.0],[1324,18,1.0],[1324,19,1.0],[1324,20,17.0],[1324,22,2.0],[1324,24,5.0],[1324,25,10.0],[1324,27,1.0],[1324,29,10.0],[1324,33,5.0],[1324,34,1.0],[1324,35,5.0],[1324,36,34.0],[1324,38,14.0],[1324,41,13.0],[1324,43,8.0],[1324,46,2.0],[1324,49,5.0],[1324,50,2.0],[1324,51,2.0],[1324,52,11.0],[1324,54,6.0],[1324,55,8.0],[1324,56,11.0],[1324,58,5.0],[1324,61,2.0],[1324,62,1.0],[1324,70,10.0],[1324,73,2.0],[1324,74,1.0],[1324,80,2.0],[1324,83,11.0],[1324,84,3.0],[1324,87,2.0],[1324,90,22.0],[1324,92,1.0],[1324,95,2.0],[1324,96,1.0],[1324,101,4.0],[1324,105,10.0],[1324,106,10.0],[1324,107,3.0],[1324,114,1.0],[1324,116,2.0],[1324,117,2.0],[1324,118,3.0],[1324,119,13.0],[1324,122,3.0],[1324,125,16.0],[1324,127,1.0],[1324,128,2.0],[1324,129,1.0],[1324,130,1.0],[1324,137,8.0],[1324,143,5.0],[1324,144,11.0],[1324,145,1.0],[1324,150,5.0],[1324,153,12.0],[1324,155,5.0],[1324,158,2.0],[1324,159,5.0],[1324,160,1.0],[1324,162,12.0],[1324,163,20.0],[1324,164,8.0],[1324,166,2.0],[1324,167,1.0],[1324,168,2.0],[1324,172,1.0],[1324,177,7.0],[1324,181,11.0],[1324,187,1.0],[1324,191,13.0],[1324,192,1.0],[1324,193,4.0],[1324,195,17.0],[1324,196,1.0],[1324,202,3.0],[1324,204,3.0],[1324,205,2.0],[1324,208,6.0],[1324,212,1.0],[1324,214,1.0],[1324,218,4.0],[1324,220,4.0],[1324,226,10.0],[1324,227,3.0],[1324,228,2.0],[1325,75,27.0],[1326,9,5.0],[1326,15,1.0],[1326,24,1.0],[1326,36,1.0],[1326,40,1.0],[1326,54,10.0],[1327,4,1.0],[1327,51,1.0],[1327,73,1.0],[1327,74,2.0],[1327,115,1.0],[1327,121,1.0],[1327,124,1.0],[1327,130,1.0],[1327,158,2.0],[1327,162,1.0],[1327,169,1.0],[1327,189,2.0],[1327,209,2.0],[1327,212,3.0],[1328,6,2.0],[1328,41,13.0],[1328,107,4.0],[1328,110,3.0],[1329,13,1.0],[1329,19,1.0],[1329,22,1.0],[1329,40,1.0],[1329,46,1.0],[1329,60,1.0],[1329,85,1.0],[1329,109,1.0],[1329,117,1.0],[1329,126,1.0],[1329,131,1.0],[1329,134,1.0],[1329,138,1.0],[1329,143,1.0],[1329,198,1.0],[1330,1,2.0],[1330,3,14.0],[1330,6,2.0],[1330,8,25.0],[1330,66,1.0],[1330,67,1.0],[1330,75,3.0],[1330,79,2.0],[1330,84,11.0],[1330,129,5.0],[1330,135,1.0],[1331,75,18.0],[1331,77,2.0],[1331,84,6.0],[1332,4,1.0],[1332,14,1.0],[1332,41,1.0],[1332,43,1.0],[1332,53,1.0],[1332,74,1.0],[1332,81,2.0],[1332,82,3.0],[1332,113,1.0],[1332,120,1.0],[1332,130,2.0],[1332,143,4.0],[1332,146,1.0],[1332,156,1.0],[1332,160,1.0],[1332,178,1.0],[1332,189,2.0],[1332,193,1.0],[1332,203,1.0],[1332,211,1.0],[1332,212,1.0],[1332,213,2.0],[1333,1,2.0],[1333,6,15.0],[1333,8,3.0],[1333,63,7.0],[1333,69,7.0],[1333,103,4.0],[1333,107,7.0],[1333,109,2.0],[1333,131,5.0],[1333,154,1.0],[1333,184,1.0],[1334,4,1.0],[1334,5,14.0],[1334,14,3.0],[1334,19,8.0],[1334,20,20.0],[1334,24,1.0],[1334,25,2.0],[1334,31,1.0],[1334,36,13.0],[1334,41,2.0],[1334,43,7.0],[1334,47,1.0],[1334,51,2.0],[1334,53,5.0],[1334,56,13.0],[1334,57,2.0],[1334,61,4.0],[1334,72,5.0],[1334,73,3.0],[1334,74,2.0],[1334,81,1.0],[1334,88,2.0],[1334,89,1.0],[1334,93,4.0],[1334,102,2.0],[1334,115,2.0],[1334,117,3.0],[1334,118,9.0],[1334,119,1.0],[1334,121,5.0],[1334,124,2.0],[1334,129,5.0],[1334,132,1.0],[1334,141,1.0],[1334,142,5.0],[1334,143,1.0],[1334,148,1.0],[1334,149,2.0],[1334,156,4.0],[1334,160,5.0],[1334,162,2.0],[1334,163,3.0],[1334,165,1.0],[1334,168,2.0],[1334,169,1.0],[1334,175,4.0],[1334,176,1.0],[1334,179,3.0],[1334,185,2.0],[1334,186,5.0],[1334,187,1.0],[1334,189,18.0],[1334,191,2.0],[1334,193,4.0],[1334,197,1.0],[1334,204,1.0],[1334,205,1.0],[1334,206,2.0],[1334,207,1.0],[1334,209,2.0],[1334,217,4.0],[1334,218,2.0],[1335,41,4.0],[1335,45,2.0],[1335,55,3.0],[1335,61,1.0],[1335,98,1.0],[1335,143,1.0],[1335,179,1.0],[1335,197,2.0],[1336,15,5.0],[1336,27,3.0],[1336,41,1.0],[1336,53,1.0],[1336,54,1.0],[1336,82,1.0],[1336,156,2.0],[1336,176,2.0],[1336,177,1.0],[1336,193,1.0],[1337,41,3.0],[1337,59,3.0],[1337,62,1.0],[1337,63,18.0],[1337,64,3.0],[1337,67,3.0],[1337,73,1.0],[1337,79,1.0],[1337,131,1.0],[1338,41,6.0],[1338,64,1.0],[1338,73,16.0],[1338,82,1.0],[1338,115,2.0],[1339,75,18.0],[1340,34,1.0],[1340,41,1.0],[1340,49,1.0],[1340,69,1.0],[1340,74,1.0],[1340,81,1.0],[1340,90,1.0],[1340,100,1.0],[1340,104,1.0],[1340,123,2.0],[1340,129,2.0],[1340,150,1.0],[1340,161,1.0],[1340,162,1.0],[1340,181,1.0],[1340,198,1.0],[1340,210,1.0],[1341,4,1.0],[1341,41,2.0],[1341,42,1.0],[1341,72,1.0],[1341,82,1.0],[1341,90,1.0],[1341,121,2.0],[1341,142,2.0],[1341,156,1.0],[1341,158,1.0],[1341,169,1.0],[1341,186,1.0],[1341,189,1.0],[1341,212,3.0],[1341,213,1.0],[1341,217,1.0],[1341,227,1.0],[1342,15,1.0],[1342,19,1.0],[1342,51,1.0],[1342,57,1.0],[1342,64,1.0],[1342,70,1.0],[1342,76,1.0],[1342,85,1.0],[1342,87,1.0],[1342,109,1.0],[1342,151,1.0],[1342,186,1.0],[1342,202,1.0],[1342,205,1.0],[1342,227,1.0],[1343,41,1.0],[1343,113,1.0],[1343,129,3.0],[1343,130,1.0],[1343,142,2.0],[1343,158,1.0],[1343,169,1.0],[1343,186,1.0],[1343,189,1.0],[1343,212,2.0],[1343,213,1.0],[1344,75,28.0],[1344,84,2.0],[1345,11,2.0],[1345,12,1.0],[1345,40,3.0],[1345,46,4.0],[1345,56,1.0],[1345,118,4.0],[1345,141,1.0],[1346,41,17.0],[1347,0,1.0],[1347,12,1.0],[1347,20,1.0],[1347,24,2.0],[1347,35,1.0],[1347,36,2.0],[1347,41,1.0],[1347,56,1.0],[1347,125,1.0],[1347,162,2.0],[1347,163,1.0],[1347,217,1.0],[1348,7,3.0],[1348,32,1.0],[1348,40,2.0],[1348,59,2.0],[1348,62,1.0],[1348,67,3.0],[1348,73,2.0],[1348,87,1.0],[1349,6,11.0],[1349,15,1.0],[1349,75,7.0],[1349,175,1.0],[1350,64,11.0],[1350,66,2.0],[1350,154,14.0],[1351,4,1.0],[1351,14,3.0],[1351,19,1.0],[1351,28,1.0],[1351,31,1.0],[1351,40,1.0],[1351,41,9.0],[1351,42,2.0],[1351,43,4.0],[1351,48,1.0],[1351,53,3.0],[1351,61,1.0],[1351,72,1.0],[1351,74,2.0],[1351,81,2.0],[1351,82,1.0],[1351,85,1.0],[1351,88,1.0],[1351,89,1.0],[1351,94,1.0],[1351,108,2.0],[1351,109,1.0],[1351,112,1.0],[1351,114,3.0],[1351,115,2.0],[1351,121,2.0],[1351,138,2.0],[1351,139,1.0],[1351,142,7.0],[1351,143,9.0],[1351,148,1.0],[1351,149,1.0],[1351,156,2.0],[1351,158,8.0],[1351,160,3.0],[1351,162,1.0],[1351,169,2.0],[1351,178,5.0],[1351,189,4.0],[1351,193,3.0],[1351,206,1.0],[1351,212,2.0],[1351,213,4.0],[1351,217,1.0],[1351,227,2.0],[1352,5,2.0],[1352,12,4.0],[1352,14,2.0],[1352,20,6.0],[1352,24,1.0],[1352,25,1.0],[1352,36,4.0],[1352,41,8.0],[1352,53,1.0],[1352,55,1.0],[1352,56,8.0],[1352,75,1.0],[1352,115,2.0],[1352,118,3.0],[1352,138,2.0],[1352,142,1.0],[1352,143,2.0],[1352,158,1.0],[1352,162,3.0],[1352,176,1.0],[1352,179,2.0],[1352,189,1.0],[1352,209,2.0],[1353,53,1.0],[1353,63,1.0],[1353,82,1.0],[1353,87,1.0],[1353,92,1.0],[1353,94,3.0],[1353,97,1.0],[1353,129,1.0],[1353,132,1.0],[1353,136,1.0],[1353,143,1.0],[1353,172,1.0],[1353,195,1.0],[1353,200,1.0],[1353,210,1.0],[1353,228,1.0],[1354,41,5.0],[1354,53,3.0],[1354,142,5.0],[1354,143,4.0],[1355,6,5.0],[1355,58,3.0],[1355,63,38.0],[1355,67,7.0],[1355,68,1.0],[1356,4,1.0],[1356,5,1.0],[1356,6,1.0],[1356,32,1.0],[1356,36,1.0],[1356,53,1.0],[1356,73,1.0],[1356,94,1.0],[1356,96,1.0],[1356,109,2.0],[1356,126,1.0],[1356,147,2.0],[1356,152,1.0],[1356,161,1.0],[1356,173,1.0],[1357,4,1.0],[1357,40,4.0],[1357,41,1.0],[1357,42,1.0],[1357,43,2.0],[1357,48,2.0],[1357,53,1.0],[1357,82,1.0],[1357,88,1.0],[1357,99,1.0],[1357,113,3.0],[1357,114,4.0],[1357,115,1.0],[1357,117,1.0],[1357,130,1.0],[1357,131,1.0],[1357,142,1.0],[1357,143,3.0],[1357,156,1.0],[1357,158,5.0],[1357,178,1.0],[1357,189,1.0],[1357,196,1.0],[1357,209,1.0],[1357,212,2.0],[1357,213,1.0],[1357,227,1.0],[1358,75,4.0],[1358,84,10.0],[1358,109,1.0],[1359,9,1.0],[1359,19,1.0],[1359,40,1.0],[1359,43,2.0],[1359,53,1.0],[1359,72,1.0],[1359,74,1.0],[1359,81,1.0],[1359,85,1.0],[1359,94,5.0],[1359,96,1.0],[1359,115,1.0],[1359,121,1.0],[1359,129,2.0],[1359,130,1.0],[1359,142,2.0],[1359,143,1.0],[1359,148,1.0],[1359,156,1.0],[1359,162,1.0],[1359,166,2.0],[1359,169,6.0],[1359,185,1.0],[1359,186,1.0],[1359,189,4.0],[1359,193,1.0],[1359,212,2.0],[1360,12,3.0],[1360,15,1.0],[1360,22,1.0],[1360,29,1.0],[1360,35,1.0],[1360,36,2.0],[1360,38,1.0],[1360,41,2.0],[1360,50,4.0],[1360,54,1.0],[1360,56,1.0],[1360,83,2.0],[1360,90,1.0],[1360,152,2.0],[1360,162,1.0],[1360,164,1.0],[1360,191,1.0],[1360,214,1.0],[1361,9,1.0],[1361,39,1.0],[1361,40,18.0],[1362,6,1.0],[1362,13,2.0],[1362,34,1.0],[1362,36,1.0],[1362,41,2.0],[1362,46,1.0],[1362,55,1.0],[1362,56,2.0],[1362,63,1.0],[1362,80,1.0],[1362,82,1.0],[1362,87,1.0],[1362,110,1.0],[1362,123,1.0],[1362,132,1.0],[1362,142,1.0],[1362,143,1.0],[1362,144,1.0],[1362,148,1.0],[1362,184,1.0],[1362,224,1.0],[1363,11,2.0],[1363,25,2.0],[1363,37,8.0],[1363,46,2.0],[1363,48,3.0],[1363,152,6.0],[1364,75,15.0],[1365,54,1.0],[1365,59,6.0],[1365,63,42.0],[1365,67,5.0],[1365,68,2.0],[1365,69,2.0],[1365,102,2.0],[1365,130,8.0],[1365,131,2.0],[1366,4,1.0],[1366,19,1.0],[1366,30,1.0],[1366,31,1.0],[1366,74,1.0],[1366,94,4.0],[1366,115,3.0],[1366,139,1.0],[1366,142,1.0],[1366,143,1.0],[1366,158,1.0],[1366,165,1.0],[1366,169,1.0],[1366,193,1.0],[1366,209,1.0],[1366,212,1.0],[1366,217,1.0],[1367,6,1.0],[1367,7,1.0],[1367,11,3.0],[1367,27,1.0],[1367,32,1.0],[1367,40,3.0],[1367,41,4.0],[1367,45,1.0],[1367,49,1.0],[1367,55,3.0],[1367,63,4.0],[1367,64,2.0],[1367,69,2.0],[1367,85,1.0],[1367,87,1.0],[1367,88,1.0],[1367,104,2.0],[1367,105,2.0],[1367,108,3.0],[1367,116,1.0],[1367,134,3.0],[1367,141,1.0],[1367,146,14.0],[1367,169,2.0],[1367,180,1.0],[1368,15,6.0],[1368,17,1.0],[1368,24,3.0],[1368,27,8.0],[1368,36,3.0],[1368,208,1.0],[1369,42,2.0],[1369,53,1.0],[1369,74,1.0],[1369,85,1.0],[1369,114,1.0],[1369,130,1.0],[1369,143,3.0],[1369,160,1.0],[1369,175,1.0],[1369,178,1.0],[1369,186,1.0],[1369,189,1.0],[1369,193,1.0],[1369,212,1.0],[1369,223,1.0],[1370,13,1.0],[1370,15,2.0],[1370,16,3.0],[1370,32,10.0],[1370,42,2.0],[1370,46,2.0],[1370,114,1.0],[1371,8,4.0],[1371,69,1.0],[1371,91,12.0],[1371,102,11.0],[1371,107,32.0],[1371,131,35.0],[1371,136,1.0],[1372,45,5.0],[1372,55,3.0],[1372,58,1.0],[1372,63,2.0],[1372,64,9.0],[1373,58,4.0],[1373,63,26.0],[1374,14,2.0],[1374,15,8.0],[1374,26,1.0],[1374,27,3.0],[1374,29,1.0],[1374,35,5.0],[1374,42,3.0],[1374,44,2.0],[1374,46,1.0],[1374,48,1.0],[1374,54,3.0],[1374,81,2.0],[1374,100,1.0],[1374,106,1.0],[1375,41,6.0],[1375,67,1.0],[1375,73,8.0],[1375,108,3.0],[1376,6,1.0],[1376,41,3.0],[1376,66,1.0],[1376,107,3.0],[1376,130,4.0],[1376,131,5.0],[1377,12,3.0],[1377,15,3.0],[1377,35,1.0],[1377,36,1.0],[1377,41,2.0],[1377,53,1.0],[1377,55,2.0],[1377,56,1.0],[1377,83,1.0],[1377,137,1.0],[1377,153,1.0],[1377,181,2.0],[1377,195,1.0],[1378,20,3.0],[1378,41,9.0],[1378,52,1.0],[1378,58,2.0],[1378,103,1.0],[1378,121,1.0],[1378,142,1.0],[1379,1,1.0],[1379,2,2.0],[1379,3,3.0],[1379,4,25.0],[1379,9,10.0],[1379,11,1.0],[1379,14,6.0],[1379,15,8.0],[1379,16,1.0],[1379,17,3.0],[1379,19,9.0],[1379,20,37.0],[1379,21,2.0],[1379,22,4.0],[1379,25,1.0],[1379,27,2.0],[1379,28,1.0],[1379,29,2.0],[1379,31,36.0],[1379,33,3.0],[1379,35,13.0],[1379,36,7.0],[1379,37,4.0],[1379,38,3.0],[1379,40,66.0],[1379,41,125.0],[1379,42,9.0],[1379,43,4.0],[1379,45,1.0],[1379,46,2.0],[1379,47,12.0],[1379,48,21.0],[1379,49,8.0],[1379,52,14.0],[1379,53,17.0],[1379,54,3.0],[1379,55,11.0],[1379,56,11.0],[1379,57,8.0],[1379,58,3.0],[1379,59,2.0],[1379,61,3.0],[1379,62,9.0],[1379,63,10.0],[1379,64,10.0],[1379,66,3.0],[1379,67,3.0],[1379,72,15.0],[1379,73,27.0],[1379,74,18.0],[1379,75,2.0],[1379,79,1.0],[1379,80,5.0],[1379,81,6.0],[1379,82,13.0],[1379,83,6.0],[1379,85,5.0],[1379,87,4.0],[1379,88,7.0],[1379,89,6.0],[1379,90,2.0],[1379,91,1.0],[1379,93,16.0],[1379,94,8.0],[1379,96,11.0],[1379,99,5.0],[1379,100,7.0],[1379,101,7.0],[1379,102,1.0],[1379,103,3.0],[1379,104,6.0],[1379,105,2.0],[1379,106,4.0],[1379,107,1.0],[1379,108,10.0],[1379,109,7.0],[1379,111,11.0],[1379,112,1.0],[1379,113,14.0],[1379,114,18.0],[1379,115,34.0],[1379,116,10.0],[1379,117,1.0],[1379,118,1.0],[1379,119,2.0],[1379,120,5.0],[1379,121,10.0],[1379,124,5.0],[1379,125,2.0],[1379,127,3.0],[1379,129,2.0],[1379,130,4.0],[1379,132,5.0],[1379,134,1.0],[1379,137,4.0],[1379,138,17.0],[1379,139,10.0],[1379,140,2.0],[1379,141,1.0],[1379,142,18.0],[1379,143,43.0],[1379,144,1.0],[1379,146,8.0],[1379,147,1.0],[1379,148,3.0],[1379,149,2.0],[1379,152,3.0],[1379,153,5.0],[1379,156,8.0],[1379,158,14.0],[1379,159,4.0],[1379,160,2.0],[1379,161,1.0],[1379,162,15.0],[1379,163,2.0],[1379,164,2.0],[1379,165,1.0],[1379,166,5.0],[1379,169,3.0],[1379,172,8.0],[1379,173,4.0],[1379,174,1.0],[1379,175,22.0],[1379,176,4.0],[1379,178,15.0],[1379,180,4.0],[1379,181,9.0],[1379,185,1.0],[1379,186,4.0],[1379,187,11.0],[1379,188,2.0],[1379,189,36.0],[1379,193,4.0],[1379,196,2.0],[1379,199,1.0],[1379,202,5.0],[1379,203,19.0],[1379,204,1.0],[1379,205,1.0],[1379,206,6.0],[1379,207,1.0],[1379,208,3.0],[1379,209,9.0],[1379,212,7.0],[1379,213,13.0],[1379,217,3.0],[1379,222,1.0],[1379,227,3.0],[1380,3,9.0],[1380,6,3.0],[1380,41,1.0],[1380,64,2.0],[1380,69,2.0],[1380,75,11.0],[1380,84,2.0],[1380,135,1.0],[1381,37,3.0],[1381,41,4.0],[1381,59,1.0],[1381,63,2.0],[1381,73,2.0],[1381,82,2.0],[1381,128,1.0],[1381,131,1.0],[1381,161,2.0],[1382,10,1.0],[1382,37,4.0],[1382,41,3.0],[1382,53,1.0],[1382,67,1.0],[1382,73,2.0],[1382,79,3.0],[1382,189,1.0],[1383,14,2.0],[1383,19,1.0],[1383,40,1.0],[1383,43,1.0],[1383,47,1.0],[1383,48,2.0],[1383,53,1.0],[1383,94,2.0],[1383,96,1.0],[1383,117,1.0],[1383,121,1.0],[1383,129,1.0],[1383,143,1.0],[1383,156,1.0],[1383,160,1.0],[1383,164,1.0],[1383,189,1.0],[1383,212,3.0],[1384,107,19.0],[1385,15,1.0],[1385,31,1.0],[1385,32,1.0],[1385,41,2.0],[1385,47,1.0],[1385,51,1.0],[1385,58,1.0],[1385,86,1.0],[1385,87,1.0],[1385,114,1.0],[1385,119,1.0],[1385,129,1.0],[1385,139,1.0],[1385,147,1.0],[1385,169,1.0],[1385,203,1.0],[1386,75,15.0],[1387,3,1.0],[1387,4,1.0],[1387,32,1.0],[1387,35,1.0],[1387,41,1.0],[1387,42,1.0],[1387,48,1.0],[1387,70,1.0],[1387,84,1.0],[1387,105,1.0],[1387,112,1.0],[1387,113,1.0],[1387,123,2.0],[1387,124,1.0],[1387,140,1.0],[1387,146,1.0],[1387,192,1.0],[1387,215,1.0],[1387,228,1.0],[1388,1,5.0],[1388,6,9.0],[1388,8,71.0],[1388,59,2.0],[1388,64,6.0],[1388,66,12.0],[1388,68,2.0],[1388,75,24.0],[1388,103,17.0],[1388,109,2.0],[1388,135,2.0],[1389,13,3.0],[1389,14,14.0],[1389,41,16.0],[1389,55,14.0],[1389,58,1.0],[1389,74,1.0],[1389,129,1.0],[1390,9,1.0],[1390,29,1.0],[1390,38,1.0],[1390,41,2.0],[1390,59,1.0],[1390,79,1.0],[1390,138,1.0],[1390,139,1.0],[1390,143,2.0],[1390,147,1.0],[1390,164,1.0],[1390,176,1.0],[1390,197,1.0],[1390,202,1.0],[1390,205,1.0],[1390,209,1.0],[1390,214,1.0],[1390,226,1.0],[1391,15,2.0],[1391,20,1.0],[1391,33,3.0],[1391,40,1.0],[1391,45,2.0],[1391,48,3.0],[1391,60,1.0],[1391,146,3.0],[1391,170,1.0],[1392,2,1.0],[1392,41,3.0],[1392,63,2.0],[1392,64,3.0],[1392,73,12.0],[1393,5,1.0],[1393,40,2.0],[1393,42,2.0],[1393,43,1.0],[1393,57,1.0],[1393,89,1.0],[1393,113,1.0],[1393,114,1.0],[1393,130,1.0],[1393,142,1.0],[1393,146,1.0],[1393,156,1.0],[1393,158,1.0],[1393,178,2.0],[1393,189,1.0],[1393,199,1.0],[1393,212,2.0],[1393,227,2.0],[1394,2,1.0],[1394,25,1.0],[1394,40,1.0],[1394,41,3.0],[1394,52,4.0],[1394,73,2.0],[1394,81,1.0],[1394,83,1.0],[1394,87,1.0],[1394,101,1.0],[1394,128,2.0],[1394,162,3.0],[1394,163,1.0],[1394,166,1.0],[1394,181,5.0],[1394,189,1.0],[1394,204,1.0],[1395,40,3.0],[1395,41,1.0],[1395,43,1.0],[1395,74,1.0],[1395,94,1.0],[1395,121,1.0],[1395,130,2.0],[1395,142,1.0],[1395,143,2.0],[1395,166,1.0],[1395,178,1.0],[1395,185,1.0],[1395,189,1.0],[1396,37,2.0],[1396,41,6.0],[1396,63,3.0],[1396,64,7.0],[1396,67,5.0],[1396,73,2.0],[1396,79,2.0],[1396,80,1.0],[1396,82,1.0],[1396,84,1.0],[1396,87,4.0],[1396,131,1.0],[1396,135,6.0],[1397,6,7.0],[1397,8,3.0],[1397,63,2.0],[1397,84,1.0],[1397,107,11.0],[1397,139,2.0],[1398,27,2.0],[1398,30,4.0],[1398,40,4.0],[1398,41,9.0],[1398,45,4.0],[1398,55,5.0],[1398,60,2.0],[1398,63,8.0],[1398,64,5.0],[1398,71,1.0],[1398,104,7.0],[1398,108,1.0],[1398,156,3.0],[1399,1,1.0],[1399,6,15.0],[1399,8,19.0],[1399,41,17.0],[1399,67,8.0],[1399,69,23.0],[1399,91,2.0],[1399,102,11.0],[1399,135,1.0],[1399,149,1.0],[1400,22,1.0],[1400,46,1.0],[1400,55,1.0],[1400,56,1.0],[1400,75,18.0],[1400,118,3.0],[1401,32,2.0],[1401,87,17.0],[1402,6,9.0],[1402,66,3.0],[1402,107,17.0],[1402,173,1.0],[1403,60,2.0],[1403,63,2.0],[1403,79,4.0],[1403,131,27.0],[1404,63,39.0],[1404,67,3.0],[1405,9,5.0],[1405,39,1.0],[1405,55,2.0],[1405,82,2.0],[1405,118,3.0],[1405,119,2.0],[1405,146,2.0],[1405,202,2.0],[1406,14,1.0],[1406,31,1.0],[1406,40,1.0],[1406,41,2.0],[1406,43,2.0],[1406,48,1.0],[1406,81,1.0],[1406,114,1.0],[1406,121,1.0],[1406,130,2.0],[1406,136,1.0],[1406,143,4.0],[1406,149,1.0],[1406,193,1.0],[1406,209,1.0],[1406,223,1.0],[1406,227,1.0],[1407,36,1.0],[1407,38,7.0],[1407,55,5.0],[1407,56,12.0],[1407,177,1.0],[1408,4,1.0],[1408,5,1.0],[1408,14,2.0],[1408,16,1.0],[1408,17,3.0],[1408,19,2.0],[1408,20,9.0],[1408,35,1.0],[1408,36,1.0],[1408,43,1.0],[1408,56,10.0],[1408,93,1.0],[1408,115,1.0],[1408,118,1.0],[1408,162,2.0],[1408,175,2.0],[1408,189,4.0],[1408,204,2.0],[1408,211,3.0],[1409,75,9.0],[1409,154,8.0],[1410,75,13.0],[1410,84,9.0],[1410,109,6.0],[1411,75,35.0],[1411,77,1.0],[1411,84,7.0],[1411,91,2.0],[1411,154,6.0],[1412,4,1.0],[1412,14,1.0],[1412,18,1.0],[1412,25,1.0],[1412,36,1.0],[1412,86,2.0],[1412,111,1.0],[1412,121,1.0],[1412,123,1.0],[1412,131,1.0],[1412,134,1.0],[1412,142,1.0],[1412,151,1.0],[1412,157,1.0],[1412,171,2.0],[1412,224,1.0],[1413,15,3.0],[1413,20,1.0],[1413,27,1.0],[1413,33,2.0],[1413,36,11.0],[1413,38,1.0],[1413,41,1.0],[1413,52,1.0],[1413,55,2.0],[1413,58,2.0],[1413,61,1.0],[1413,70,2.0],[1413,80,2.0],[1413,83,2.0],[1413,101,2.0],[1413,105,1.0],[1413,106,3.0],[1413,108,1.0],[1413,116,1.0],[1413,144,2.0],[1413,167,4.0],[1413,181,1.0],[1413,202,1.0],[1414,42,1.0],[1414,47,2.0],[1414,102,4.0],[1414,130,11.0],[1414,154,8.0],[1415,3,9.0],[1415,6,15.0],[1415,8,4.0],[1415,66,4.0],[1415,69,5.0],[1415,75,7.0],[1415,136,1.0],[1416,42,2.0],[1416,48,1.0],[1416,57,1.0],[1416,72,1.0],[1416,83,1.0],[1416,85,1.0],[1416,104,1.0],[1416,108,1.0],[1416,113,1.0],[1416,116,1.0],[1416,130,2.0],[1416,138,2.0],[1416,139,2.0],[1416,142,3.0],[1416,169,1.0],[1416,189,1.0],[1416,193,1.0],[1416,205,1.0],[1417,75,41.0],[1417,77,7.0],[1417,84,21.0],[1418,3,3.0],[1418,8,3.0],[1418,41,8.0],[1418,42,3.0],[1418,43,16.0],[1418,44,1.0],[1418,54,3.0],[1418,58,2.0],[1418,59,5.0],[1418,60,8.0],[1418,67,20.0],[1418,68,1.0],[1418,70,1.0],[1418,73,46.0],[1418,79,4.0],[1418,84,5.0],[1418,86,2.0],[1418,103,13.0],[1418,106,3.0],[1418,107,18.0],[1418,109,2.0],[1418,113,7.0],[1418,121,4.0],[1418,129,6.0],[1418,130,4.0],[1418,131,80.0],[1418,135,1.0],[1418,139,4.0],[1418,143,2.0],[1418,146,1.0],[1418,182,3.0],[1418,212,1.0],[1419,17,1.0],[1419,41,12.0],[1419,43,1.0],[1419,56,3.0],[1419,70,6.0],[1419,73,5.0],[1419,75,1.0],[1419,83,4.0],[1419,90,96.0],[1419,96,4.0],[1419,115,9.0],[1419,125,12.0],[1419,127,1.0],[1419,143,2.0],[1419,146,2.0],[1419,156,5.0],[1419,164,24.0],[1419,191,6.0],[1419,206,1.0],[1420,12,1.0],[1420,15,1.0],[1420,16,1.0],[1420,17,1.0],[1420,29,1.0],[1420,41,1.0],[1420,55,1.0],[1420,80,1.0],[1420,83,1.0],[1420,90,1.0],[1420,101,1.0],[1420,144,2.0],[1420,181,1.0],[1420,191,1.0],[1420,195,1.0],[1421,3,18.0],[1422,7,1.0],[1422,14,2.0],[1422,28,1.0],[1422,30,3.0],[1422,34,4.0],[1422,48,1.0],[1422,64,2.0],[1422,84,2.0],[1422,88,1.0],[1422,93,2.0],[1422,98,1.0],[1422,100,2.0],[1422,102,1.0],[1422,104,2.0],[1422,106,1.0],[1422,109,3.0],[1422,112,1.0],[1422,114,1.0],[1422,115,2.0],[1422,120,1.0],[1422,126,1.0],[1422,141,2.0],[1422,165,1.0],[1422,170,2.0],[1422,173,2.0],[1422,177,1.0],[1422,180,1.0],[1422,194,1.0],[1422,208,2.0],[1422,228,1.0],[1423,12,2.0],[1423,15,1.0],[1423,17,1.0],[1423,20,3.0],[1423,24,1.0],[1423,25,1.0],[1423,35,3.0],[1423,36,1.0],[1423,38,2.0],[1423,41,2.0],[1423,46,2.0],[1423,54,1.0],[1423,56,3.0],[1423,58,2.0],[1423,70,1.0],[1423,101,2.0],[1423,105,3.0],[1423,106,1.0],[1423,107,1.0],[1423,119,1.0],[1423,125,1.0],[1423,137,1.0],[1423,144,2.0],[1423,152,1.0],[1423,155,1.0],[1423,159,1.0],[1423,162,1.0],[1423,163,1.0],[1423,166,1.0],[1423,167,1.0],[1423,172,1.0],[1423,181,1.0],[1423,195,2.0],[1423,204,1.0],[1424,17,1.0],[1424,20,1.0],[1424,27,1.0],[1424,35,2.0],[1424,36,2.0],[1424,52,2.0],[1424,56,1.0],[1424,106,1.0],[1424,163,2.0],[1424,177,1.0],[1424,195,1.0],[1424,202,1.0],[1424,208,1.0],[1425,63,31.0],[1425,64,15.0],[1425,67,4.0],[1426,12,1.0],[1426,15,7.0],[1426,17,1.0],[1426,20,2.0],[1426,33,2.0],[1426,35,1.0],[1426,36,9.0],[1426,41,9.0],[1426,42,1.0],[1426,43,4.0],[1426,46,1.0],[1426,50,2.0],[1426,52,5.0],[1426,54,2.0],[1426,55,5.0],[1426,56,7.0],[1426,70,2.0],[1426,73,2.0],[1426,80,3.0],[1426,83,7.0],[1426,87,1.0],[1426,90,5.0],[1426,101,2.0],[1426,105,2.0],[1426,107,1.0],[1426,118,1.0],[1426,119,1.0],[1426,125,4.0],[1426,127,2.0],[1426,130,1.0],[1426,144,1.0],[1426,145,1.0],[1426,153,5.0],[1426,159,1.0],[1426,162,9.0],[1426,164,2.0],[1426,177,1.0],[1426,181,4.0],[1426,191,6.0],[1426,195,1.0],[1426,208,1.0],[1426,212,2.0],[1426,218,1.0],[1426,220,1.0],[1426,226,1.0],[1427,12,4.0],[1427,15,3.0],[1427,17,3.0],[1427,18,1.0],[1427,20,7.0],[1427,24,2.0],[1427,25,1.0],[1427,29,1.0],[1427,30,1.0],[1427,33,1.0],[1427,35,5.0],[1427,36,9.0],[1427,38,1.0],[1427,41,11.0],[1427,42,1.0],[1427,43,2.0],[1427,46,4.0],[1427,50,2.0],[1427,52,8.0],[1427,54,4.0],[1427,55,1.0],[1427,56,4.0],[1427,58,2.0],[1427,64,1.0],[1427,70,4.0],[1427,73,4.0],[1427,80,1.0],[1427,83,3.0],[1427,84,1.0],[1427,90,7.0],[1427,101,2.0],[1427,105,3.0],[1427,106,1.0],[1427,107,2.0],[1427,119,3.0],[1427,122,2.0],[1427,128,1.0],[1427,133,1.0],[1427,137,1.0],[1427,153,6.0],[1427,162,5.0],[1427,163,10.0],[1427,166,1.0],[1427,172,1.0],[1427,177,1.0],[1427,181,4.0],[1427,185,1.0],[1427,191,6.0],[1427,194,1.0],[1427,195,1.0],[1427,200,1.0],[1427,202,1.0],[1427,208,2.0],[1427,211,1.0],[1427,214,1.0],[1428,20,1.0],[1428,33,1.0],[1428,36,5.0],[1428,45,1.0],[1428,53,1.0],[1428,55,2.0],[1428,83,1.0],[1428,87,1.0],[1428,90,2.0],[1428,96,1.0],[1428,105,1.0],[1428,137,1.0],[1428,162,1.0],[1428,187,1.0],[1429,1,1.0],[1429,2,1.0],[1429,6,1.0],[1429,7,19.0],[1429,10,9.0],[1429,11,1.0],[1429,20,3.0],[1429,27,1.0],[1429,31,3.0],[1429,36,5.0],[1429,38,1.0],[1429,40,23.0],[1429,41,18.0],[1429,45,1.0],[1429,49,12.0],[1429,58,3.0],[1429,59,4.0],[1429,62,6.0],[1429,63,44.0],[1429,64,20.0],[1429,67,4.0],[1429,69,1.0],[1429,74,2.0],[1429,93,4.0],[1429,96,2.0],[1429,97,2.0],[1429,101,3.0],[1429,105,2.0],[1429,106,4.0],[1429,108,14.0],[1429,109,5.0],[1429,111,7.0],[1429,113,2.0],[1429,115,2.0],[1429,116,6.0],[1429,117,6.0],[1429,126,3.0],[1429,135,1.0],[1429,141,2.0],[1429,143,3.0],[1429,147,1.0],[1429,152,6.0],[1429,158,2.0],[1429,161,15.0],[1429,163,1.0],[1429,167,1.0],[1429,170,1.0],[1429,175,1.0],[1429,178,2.0],[1429,180,5.0],[1429,187,2.0],[1429,202,2.0],[1429,203,3.0],[1429,217,1.0],[1430,1,1.0],[1430,3,31.0],[1430,6,24.0],[1430,8,5.0],[1430,66,7.0],[1430,69,2.0],[1430,91,3.0],[1430,103,1.0],[1430,107,43.0],[1430,135,4.0],[1431,75,16.0],[1431,77,2.0],[1431,84,5.0],[1431,109,2.0],[1432,12,3.0],[1432,17,1.0],[1432,25,1.0],[1432,35,1.0],[1432,41,2.0],[1432,46,1.0],[1432,50,2.0],[1432,52,3.0],[1432,54,1.0],[1432,56,1.0],[1432,73,2.0],[1432,80,1.0],[1432,83,1.0],[1432,87,1.0],[1432,90,2.0],[1432,119,1.0],[1432,121,1.0],[1432,153,4.0],[1432,162,1.0],[1432,164,3.0],[1432,181,7.0],[1433,4,2.0],[1433,9,1.0],[1433,28,1.0],[1433,40,1.0],[1433,42,1.0],[1433,72,1.0],[1433,85,1.0],[1433,88,1.0],[1433,94,1.0],[1433,102,1.0],[1433,115,1.0],[1433,121,1.0],[1433,129,2.0],[1433,130,1.0],[1433,138,1.0],[1433,141,1.0],[1433,148,1.0],[1433,166,1.0],[1433,169,1.0],[1433,185,1.0],[1433,187,1.0],[1433,213,1.0],[1434,75,22.0],[1434,84,21.0],[1434,109,2.0],[1434,154,9.0],[1435,20,1.0],[1435,24,1.0],[1435,52,1.0],[1435,55,1.0],[1435,56,1.0],[1435,73,1.0],[1435,82,2.0],[1435,84,1.0],[1435,86,1.0],[1435,97,1.0],[1435,114,1.0],[1435,129,1.0],[1435,174,1.0],[1435,199,1.0],[1436,15,5.0],[1436,33,3.0],[1436,55,1.0],[1436,72,3.0],[1436,76,2.0],[1436,79,3.0],[1436,134,4.0],[1437,40,2.0],[1437,41,1.0],[1437,57,1.0],[1437,74,1.0],[1437,108,1.0],[1437,109,1.0],[1437,121,1.0],[1437,130,2.0],[1437,142,2.0],[1437,178,1.0],[1437,189,2.0],[1437,212,2.0],[1438,14,8.0],[1438,41,3.0],[1438,55,2.0],[1438,64,1.0],[1438,98,13.0],[1438,108,2.0],[1438,118,1.0],[1439,15,14.0],[1439,108,1.0],[1439,118,3.0],[1439,147,2.0],[1440,15,2.0],[1440,36,4.0],[1440,46,2.0],[1440,56,5.0],[1440,125,1.0],[1440,177,1.0],[1440,191,2.0],[1441,4,2.0],[1441,5,2.0],[1441,14,2.0],[1441,28,3.0],[1441,31,4.0],[1441,36,1.0],[1441,40,7.0],[1441,41,6.0],[1441,42,2.0],[1441,47,2.0],[1441,48,4.0],[1441,53,3.0],[1441,57,1.0],[1441,59,1.0],[1441,61,1.0],[1441,72,1.0],[1441,74,5.0],[1441,79,1.0],[1441,81,2.0],[1441,82,2.0],[1441,85,1.0],[1441,88,4.0],[1441,89,1.0],[1441,90,1.0],[1441,91,1.0],[1441,93,4.0],[1441,108,2.0],[1441,113,3.0],[1441,114,3.0],[1441,115,6.0],[1441,121,3.0],[1441,129,3.0],[1441,130,3.0],[1441,138,2.0],[1441,139,1.0],[1441,141,1.0],[1441,142,6.0],[1441,143,2.0],[1441,149,1.0],[1441,156,1.0],[1441,158,8.0],[1441,160,2.0],[1441,165,1.0],[1441,169,3.0],[1441,173,1.0],[1441,175,1.0],[1441,178,5.0],[1441,180,1.0],[1441,186,1.0],[1441,189,12.0],[1441,196,1.0],[1441,199,3.0],[1441,203,1.0],[1441,207,1.0],[1441,212,13.0],[1441,213,7.0],[1441,214,1.0],[1441,227,1.0],[1442,32,1.0],[1442,54,2.0],[1442,67,3.0],[1442,134,8.0],[1442,137,1.0],[1443,3,11.0],[1443,6,3.0],[1443,60,1.0],[1443,65,8.0],[1443,69,3.0],[1443,75,10.0],[1443,135,2.0],[1443,136,2.0],[1444,0,3.0],[1444,9,2.0],[1444,15,11.0],[1444,17,1.0],[1444,24,1.0],[1444,37,2.0],[1444,42,1.0],[1444,46,1.0],[1444,48,1.0],[1444,49,1.0],[1444,54,4.0],[1444,74,2.0],[1444,111,1.0],[1444,150,1.0],[1445,4,4.0],[1445,19,1.0],[1445,20,8.0],[1445,22,1.0],[1445,31,1.0],[1445,35,2.0],[1445,36,3.0],[1445,38,1.0],[1445,40,9.0],[1445,41,29.0],[1445,47,4.0],[1445,48,3.0],[1445,52,10.0],[1445,53,2.0],[1445,63,1.0],[1445,72,1.0],[1445,73,4.0],[1445,74,1.0],[1445,79,1.0],[1445,81,2.0],[1445,83,10.0],[1445,101,3.0],[1445,105,1.0],[1445,106,1.0],[1445,113,3.0],[1445,114,1.0],[1445,115,6.0],[1445,116,2.0],[1445,120,1.0],[1445,127,1.0],[1445,129,3.0],[1445,135,1.0],[1445,137,1.0],[1445,139,3.0],[1445,142,7.0],[1445,143,4.0],[1445,153,5.0],[1445,156,2.0],[1445,158,1.0],[1445,162,19.0],[1445,163,1.0],[1445,166,1.0],[1445,175,1.0],[1445,177,1.0],[1445,181,14.0],[1445,187,1.0],[1445,189,10.0],[1445,191,2.0],[1445,196,1.0],[1445,202,1.0],[1445,205,1.0],[1445,207,1.0],[1445,208,5.0],[1445,209,1.0],[1445,211,1.0],[1445,223,1.0],[1446,3,1.0],[1446,6,7.0],[1446,41,11.0],[1446,66,2.0],[1446,67,1.0],[1446,75,4.0],[1446,182,1.0],[1447,14,3.0],[1447,27,2.0],[1447,31,1.0],[1447,33,3.0],[1447,36,7.0],[1447,38,2.0],[1447,41,2.0],[1447,61,2.0],[1447,80,1.0],[1447,83,1.0],[1447,85,1.0],[1447,93,1.0],[1447,95,1.0],[1447,96,2.0],[1447,101,2.0],[1447,108,2.0],[1447,111,3.0],[1447,115,2.0],[1447,116,2.0],[1447,129,1.0],[1447,138,1.0],[1447,143,5.0],[1447,146,5.0],[1447,164,3.0],[1447,175,2.0],[1447,180,2.0],[1447,181,3.0],[1448,9,1.0],[1448,12,2.0],[1448,14,1.0],[1448,15,25.0],[1448,21,1.0],[1448,23,2.0],[1448,27,2.0],[1448,37,5.0],[1448,39,1.0],[1448,44,2.0],[1448,46,3.0],[1448,49,1.0],[1448,54,2.0],[1448,75,1.0],[1448,76,1.0],[1448,100,2.0],[1448,118,3.0],[1448,119,1.0],[1448,123,1.0],[1448,130,6.0],[1448,181,1.0],[1448,192,1.0],[1448,225,1.0],[1448,227,1.0],[1449,22,1.0],[1449,34,1.0],[1449,41,2.0],[1449,65,1.0],[1449,106,1.0],[1449,115,1.0],[1449,119,2.0],[1449,121,1.0],[1449,129,1.0],[1449,138,1.0],[1449,174,1.0],[1449,178,1.0],[1449,191,1.0],[1449,195,1.0],[1450,37,1.0],[1450,41,4.0],[1450,63,1.0],[1450,64,4.0],[1450,67,4.0],[1450,79,1.0],[1450,103,1.0],[1451,24,1.0],[1451,41,1.0],[1451,42,1.0],[1451,43,1.0],[1451,52,1.0],[1451,118,1.0],[1451,125,2.0],[1451,138,1.0],[1451,144,2.0],[1451,153,1.0],[1451,162,1.0],[1451,163,1.0],[1451,208,1.0],[1452,6,7.0],[1452,107,14.0],[1453,9,1.0],[1453,30,1.0],[1453,41,1.0],[1453,43,2.0],[1453,115,1.0],[1453,118,2.0],[1453,126,1.0],[1453,140,1.0],[1453,143,2.0],[1453,161,1.0],[1453,174,1.0],[1453,186,1.0],[1453,200,1.0],[1453,205,2.0],[1454,9,1.0],[1454,15,2.0],[1454,17,1.0],[1454,20,1.0],[1454,40,5.0],[1454,46,5.0],[1454,187,1.0],[1455,3,14.0],[1455,6,29.0],[1455,59,1.0],[1455,61,5.0],[1455,63,10.0],[1456,77,2.0],[1456,91,2.0],[1456,154,12.0],[1457,3,1.0],[1457,5,1.0],[1457,8,1.0],[1457,9,1.0],[1457,37,1.0],[1457,39,1.0],[1457,44,1.0],[1457,47,1.0],[1457,48,1.0],[1457,52,1.0],[1457,73,1.0],[1457,80,1.0],[1457,108,1.0],[1457,112,1.0],[1457,123,1.0],[1457,201,1.0],[1458,4,1.0],[1458,31,1.0],[1458,40,2.0],[1458,41,2.0],[1458,82,1.0],[1458,83,1.0],[1458,94,1.0],[1458,109,1.0],[1458,129,1.0],[1458,143,1.0],[1458,149,1.0],[1458,156,1.0],[1458,169,1.0],[1458,189,1.0],[1458,213,1.0],[1458,217,1.0],[1459,12,2.0],[1459,15,1.0],[1459,20,1.0],[1459,22,1.0],[1459,36,1.0],[1459,41,2.0],[1459,43,1.0],[1459,52,4.0],[1459,55,1.0],[1459,70,1.0],[1459,90,1.0],[1459,122,1.0],[1459,125,2.0],[1459,130,1.0],[1459,137,1.0],[1459,162,2.0],[1459,164,1.0],[1459,168,1.0],[1459,181,1.0],[1459,185,1.0],[1459,187,1.0],[1459,226,1.0],[1460,11,1.0],[1460,14,5.0],[1460,19,2.0],[1460,31,3.0],[1460,36,3.0],[1460,41,6.0],[1460,42,1.0],[1460,49,1.0],[1460,55,3.0],[1460,61,3.0],[1460,85,1.0],[1460,93,8.0],[1460,98,2.0],[1460,99,1.0],[1460,102,3.0],[1460,108,2.0],[1460,109,1.0],[1460,111,2.0],[1460,115,7.0],[1460,117,2.0],[1460,126,1.0],[1460,132,1.0],[1460,137,1.0],[1460,141,1.0],[1460,143,1.0],[1460,161,7.0],[1460,165,1.0],[1460,168,1.0],[1460,173,1.0],[1460,175,1.0],[1460,176,1.0],[1460,193,2.0],[1460,197,1.0],[1460,198,2.0],[1460,220,1.0],[1461,75,14.0],[1461,77,1.0],[1462,14,1.0],[1462,15,10.0],[1462,19,1.0],[1462,21,1.0],[1462,23,1.0],[1462,46,2.0],[1462,71,2.0],[1462,174,1.0],[1463,75,17.0],[1464,41,1.0],[1464,64,61.0],[1464,75,14.0],[1464,77,12.0],[1464,84,7.0],[1465,66,3.0],[1465,75,15.0],[1465,77,1.0],[1465,84,24.0],[1466,2,1.0],[1466,4,13.0],[1466,13,1.0],[1466,19,10.0],[1466,20,44.0],[1466,22,3.0],[1466,25,1.0],[1466,29,9.0],[1466,31,4.0],[1466,32,1.0],[1466,35,22.0],[1466,36,13.0],[1466,37,3.0],[1466,39,1.0],[1466,40,31.0],[1466,41,114.0],[1466,47,5.0],[1466,48,11.0],[1466,49,2.0],[1466,50,3.0],[1466,52,62.0],[1466,53,8.0],[1466,57,2.0],[1466,58,4.0],[1466,62,2.0],[1466,63,2.0],[1466,67,3.0],[1466,69,1.0],[1466,72,4.0],[1466,73,28.0],[1466,74,10.0],[1466,77,2.0],[1466,79,2.0],[1466,80,1.0],[1466,81,5.0],[1466,82,5.0],[1466,83,29.0],[1466,87,3.0],[1466,93,2.0],[1466,96,1.0],[1466,101,20.0],[1466,103,1.0],[1466,106,2.0],[1466,111,3.0],[1466,113,4.0],[1466,114,2.0],[1466,115,3.0],[1466,116,6.0],[1466,120,1.0],[1466,121,2.0],[1466,122,1.0],[1466,127,6.0],[1466,128,3.0],[1466,129,6.0],[1466,137,5.0],[1466,138,3.0],[1466,139,9.0],[1466,141,1.0],[1466,142,15.0],[1466,143,19.0],[1466,145,2.0],[1466,147,1.0],[1466,152,3.0],[1466,153,5.0],[1466,156,3.0],[1466,158,1.0],[1466,159,5.0],[1466,162,39.0],[1466,163,13.0],[1466,164,1.0],[1466,166,3.0],[1466,167,1.0],[1466,169,2.0],[1466,172,4.0],[1466,175,14.0],[1466,176,1.0],[1466,177,3.0],[1466,178,1.0],[1466,181,23.0],[1466,187,2.0],[1466,189,48.0],[1466,191,2.0],[1466,196,2.0],[1466,202,4.0],[1466,203,12.0],[1466,204,3.0],[1466,208,2.0],[1466,209,5.0],[1466,211,1.0],[1466,212,3.0],[1466,213,4.0],[1466,214,1.0],[1466,217,1.0],[1466,227,5.0],[1467,41,4.0],[1467,42,1.0],[1467,43,5.0],[1467,53,1.0],[1467,61,1.0],[1467,81,2.0],[1467,109,1.0],[1467,115,2.0],[1467,121,4.0],[1467,129,2.0],[1467,130,2.0],[1467,142,1.0],[1467,143,3.0],[1467,158,2.0],[1467,189,2.0],[1467,193,1.0],[1467,203,1.0],[1467,212,2.0],[1467,227,1.0],[1468,37,1.0],[1468,41,5.0],[1468,63,2.0],[1468,64,2.0],[1468,67,1.0],[1468,73,1.0],[1468,84,1.0],[1468,87,1.0],[1468,109,1.0],[1468,135,1.0],[1469,4,1.0],[1469,20,5.0],[1469,35,1.0],[1469,36,3.0],[1469,41,10.0],[1469,48,2.0],[1469,52,5.0],[1469,53,2.0],[1469,64,1.0],[1469,73,4.0],[1469,74,2.0],[1469,83,9.0],[1469,93,2.0],[1469,101,4.0],[1469,116,1.0],[1469,119,3.0],[1469,129,2.0],[1469,142,1.0],[1469,143,3.0],[1469,153,2.0],[1469,156,3.0],[1469,159,2.0],[1469,162,6.0],[1469,163,3.0],[1469,172,1.0],[1469,176,1.0],[1469,181,4.0],[1469,189,5.0],[1469,202,1.0],[1469,203,1.0],[1469,204,2.0],[1469,206,1.0],[1469,209,1.0],[1469,213,1.0],[1470,14,1.0],[1470,36,3.0],[1470,38,1.0],[1470,41,2.0],[1470,52,1.0],[1470,130,1.0],[1470,142,1.0],[1470,144,2.0],[1470,153,2.0],[1470,162,1.0],[1470,181,1.0],[1471,1,1.0],[1471,6,51.0],[1471,8,2.0],[1471,59,1.0],[1471,66,2.0],[1471,69,3.0],[1471,84,11.0],[1471,149,2.0],[1472,3,5.0],[1472,6,2.0],[1472,41,3.0],[1472,63,1.0],[1472,87,1.0],[1472,107,11.0],[1472,130,1.0],[1472,131,1.0],[1472,135,1.0],[1473,12,1.0],[1473,15,4.0],[1473,17,1.0],[1473,20,1.0],[1473,27,1.0],[1473,35,1.0],[1473,36,3.0],[1473,41,4.0],[1473,42,1.0],[1473,43,3.0],[1473,46,2.0],[1473,49,1.0],[1473,52,1.0],[1473,54,1.0],[1473,56,2.0],[1473,58,1.0],[1473,70,1.0],[1473,80,2.0],[1473,83,3.0],[1473,87,1.0],[1473,103,1.0],[1473,107,3.0],[1473,137,1.0],[1473,144,1.0],[1473,150,1.0],[1473,153,3.0],[1473,156,1.0],[1473,162,1.0],[1473,163,1.0],[1473,181,4.0],[1473,191,3.0],[1473,195,1.0],[1473,226,1.0],[1474,9,1.0],[1474,28,1.0],[1474,31,1.0],[1474,40,1.0],[1474,41,1.0],[1474,48,1.0],[1474,72,1.0],[1474,74,1.0],[1474,99,1.0],[1474,114,1.0],[1474,121,1.0],[1474,130,1.0],[1474,142,2.0],[1474,143,2.0],[1474,169,3.0],[1474,213,4.0],[1475,11,1.0],[1475,12,1.0],[1475,17,1.0],[1475,35,1.0],[1475,36,3.0],[1475,42,1.0],[1475,50,1.0],[1475,55,2.0],[1475,56,3.0],[1475,83,2.0],[1475,87,1.0],[1475,106,1.0],[1475,118,1.0],[1475,144,1.0],[1475,153,1.0],[1475,162,1.0],[1475,181,2.0],[1475,228,1.0],[1476,20,1.0],[1476,41,11.0],[1476,63,11.0],[1476,64,4.0],[1476,73,5.0],[1476,137,1.0],[1477,75,6.0],[1477,84,14.0],[1478,4,2.0],[1478,19,1.0],[1478,41,2.0],[1478,42,3.0],[1478,43,2.0],[1478,53,1.0],[1478,88,1.0],[1478,101,1.0],[1478,114,1.0],[1478,115,1.0],[1478,129,1.0],[1478,138,1.0],[1478,142,1.0],[1478,143,2.0],[1478,148,1.0],[1478,156,1.0],[1478,158,1.0],[1478,189,1.0],[1478,193,1.0],[1478,195,1.0],[1478,212,2.0],[1478,213,3.0],[1479,0,2.0],[1479,4,1.0],[1479,9,1.0],[1479,12,4.0],[1479,14,2.0],[1479,15,1.0],[1479,18,3.0],[1479,19,4.0],[1479,20,1.0],[1479,22,1.0],[1479,24,3.0],[1479,25,1.0],[1479,29,5.0],[1479,35,4.0],[1479,36,2.0],[1479,38,3.0],[1479,41,2.0],[1479,42,5.0],[1479,43,2.0],[1479,45,1.0],[1479,46,4.0],[1479,47,1.0],[1479,48,5.0],[1479,50,3.0],[1479,52,2.0],[1479,53,5.0],[1479,55,2.0],[1479,56,3.0],[1479,74,2.0],[1479,77,3.0],[1479,82,2.0],[1479,83,1.0],[1479,88,5.0],[1479,90,2.0],[1479,91,1.0],[1479,92,1.0],[1479,94,4.0],[1479,104,2.0],[1479,106,3.0],[1479,114,3.0],[1479,115,3.0],[1479,118,2.0],[1479,120,2.0],[1479,121,6.0],[1479,122,2.0],[1479,125,2.0],[1479,127,1.0],[1479,128,2.0],[1479,137,2.0],[1479,138,1.0],[1479,139,2.0],[1479,141,1.0],[1479,143,3.0],[1479,144,9.0],[1479,150,4.0],[1479,153,3.0],[1479,155,4.0],[1479,156,1.0],[1479,158,1.0],[1479,159,6.0],[1479,160,8.0],[1479,162,2.0],[1479,163,4.0],[1479,164,3.0],[1479,165,1.0],[1479,169,1.0],[1479,173,1.0],[1479,177,3.0],[1479,185,2.0],[1479,186,3.0],[1479,187,2.0],[1479,188,1.0],[1479,193,1.0],[1479,195,3.0],[1479,200,2.0],[1479,202,1.0],[1479,204,1.0],[1479,205,1.0],[1479,206,1.0],[1479,208,3.0],[1479,209,1.0],[1479,211,2.0],[1479,212,2.0],[1479,213,4.0],[1479,216,1.0],[1479,217,1.0],[1479,226,2.0],[1479,227,2.0],[1480,9,1.0],[1480,16,1.0],[1480,17,2.0],[1480,41,5.0],[1480,54,4.0],[1480,73,4.0],[1480,81,1.0],[1480,90,48.0],[1480,96,3.0],[1480,115,1.0],[1480,124,1.0],[1480,125,4.0],[1480,127,1.0],[1480,146,1.0],[1480,156,1.0],[1480,164,18.0],[1481,20,1.0],[1481,24,1.0],[1481,25,1.0],[1481,29,1.0],[1481,52,1.0],[1481,90,1.0],[1481,101,1.0],[1481,125,1.0],[1481,144,3.0],[1481,159,1.0],[1481,177,1.0],[1481,181,1.0],[1481,195,1.0],[1481,226,1.0],[1482,4,3.0],[1482,28,1.0],[1482,41,1.0],[1482,42,1.0],[1482,66,1.0],[1482,72,2.0],[1482,77,1.0],[1482,85,1.0],[1482,93,1.0],[1482,94,3.0],[1482,96,1.0],[1482,129,2.0],[1482,130,1.0],[1482,138,4.0],[1482,139,1.0],[1482,147,1.0],[1482,166,1.0],[1482,169,2.0],[1482,175,1.0],[1482,187,1.0],[1482,189,1.0],[1482,203,1.0],[1482,206,1.0],[1482,213,1.0],[1483,10,2.0],[1483,13,1.0],[1483,20,2.0],[1483,25,1.0],[1483,41,11.0],[1483,47,3.0],[1483,49,1.0],[1483,53,3.0],[1483,73,1.0],[1483,79,1.0],[1483,87,3.0],[1483,93,2.0],[1483,101,1.0],[1483,103,1.0],[1483,105,1.0],[1483,117,1.0],[1483,126,3.0],[1483,140,1.0],[1483,176,1.0],[1483,187,2.0],[1483,209,1.0],[1484,0,1.0],[1484,4,1.0],[1484,9,6.0],[1484,12,1.0],[1484,14,1.0],[1484,15,17.0],[1484,18,2.0],[1484,21,1.0],[1484,22,1.0],[1484,24,1.0],[1484,26,1.0],[1484,27,10.0],[1484,28,1.0],[1484,29,1.0],[1484,32,4.0],[1484,37,3.0],[1484,40,9.0],[1484,42,2.0],[1484,45,1.0],[1484,46,9.0],[1484,49,2.0],[1484,52,3.0],[1484,53,1.0],[1484,54,10.0],[1484,56,1.0],[1484,73,1.0],[1484,74,3.0],[1484,82,1.0],[1484,86,3.0],[1484,115,1.0],[1484,118,3.0],[1484,119,1.0],[1484,146,1.0],[1484,147,1.0],[1484,171,2.0],[1484,172,1.0],[1485,2,1.0],[1485,4,12.0],[1485,16,5.0],[1485,17,1.0],[1485,28,6.0],[1485,31,9.0],[1485,34,1.0],[1485,37,1.0],[1485,40,33.0],[1485,41,38.0],[1485,42,11.0],[1485,47,7.0],[1485,48,12.0],[1485,51,1.0],[1485,53,2.0],[1485,57,2.0],[1485,61,2.0],[1485,63,1.0],[1485,64,1.0],[1485,66,1.0],[1485,69,2.0],[1485,72,4.0],[1485,74,14.0],[1485,77,1.0],[1485,81,2.0],[1485,82,18.0],[1485,85,14.0],[1485,88,5.0],[1485,89,4.0],[1485,91,3.0],[1485,93,4.0],[1485,94,3.0],[1485,96,2.0],[1485,100,1.0],[1485,102,1.0],[1485,104,1.0],[1485,107,1.0],[1485,108,5.0],[1485,109,3.0],[1485,113,12.0],[1485,114,10.0],[1485,115,21.0],[1485,117,2.0],[1485,121,14.0],[1485,129,14.0],[1485,130,22.0],[1485,132,2.0],[1485,135,1.0],[1485,136,2.0],[1485,138,17.0],[1485,139,6.0],[1485,141,1.0],[1485,142,32.0],[1485,143,2.0],[1485,148,1.0],[1485,149,3.0],[1485,156,3.0],[1485,158,26.0],[1485,162,3.0],[1485,166,1.0],[1485,169,16.0],[1485,172,3.0],[1485,173,1.0],[1485,174,1.0],[1485,175,8.0],[1485,178,18.0],[1485,180,5.0],[1485,185,5.0],[1485,186,2.0],[1485,187,2.0],[1485,189,39.0],[1485,191,1.0],[1485,193,2.0],[1485,196,2.0],[1485,199,4.0],[1485,203,7.0],[1485,206,4.0],[1485,209,3.0],[1485,211,2.0],[1485,212,48.0],[1485,213,30.0],[1485,217,3.0],[1485,219,1.0],[1486,15,2.0],[1486,35,1.0],[1486,46,1.0],[1486,54,2.0],[1486,55,2.0],[1486,84,2.0],[1486,119,1.0],[1486,122,1.0],[1486,130,1.0],[1486,147,1.0],[1486,153,1.0],[1486,159,1.0],[1487,15,1.0],[1487,31,1.0],[1487,34,1.0],[1487,40,2.0],[1487,41,1.0],[1487,49,1.0],[1487,73,1.0],[1487,74,1.0],[1487,77,1.0],[1487,91,1.0],[1487,97,1.0],[1487,106,1.0],[1487,109,1.0],[1487,133,1.0],[1487,208,1.0],[1488,63,4.0],[1488,64,9.0],[1488,67,2.0],[1489,9,2.0],[1489,11,1.0],[1489,15,4.0],[1489,20,2.0],[1489,44,1.0],[1489,55,4.0],[1489,56,1.0],[1490,24,1.0],[1490,48,1.0],[1490,63,1.0],[1490,64,1.0],[1490,80,1.0],[1490,82,1.0],[1490,94,1.0],[1490,106,1.0],[1490,123,1.0],[1490,135,1.0],[1490,155,1.0],[1490,156,1.0],[1490,159,1.0],[1490,162,1.0],[1490,189,1.0],[1490,190,1.0],[1490,226,1.0],[1491,32,15.0],[1492,14,1.0],[1492,40,3.0],[1492,41,3.0],[1492,43,2.0],[1492,48,1.0],[1492,53,1.0],[1492,63,1.0],[1492,82,2.0],[1492,113,3.0],[1492,121,1.0],[1492,129,1.0],[1492,130,2.0],[1492,142,2.0],[1492,143,1.0],[1492,158,2.0],[1492,160,1.0],[1492,178,3.0],[1492,189,4.0],[1492,193,1.0],[1492,212,7.0],[1492,213,2.0],[1493,75,3.0],[1493,77,4.0],[1493,154,16.0],[1494,75,13.0],[1494,77,2.0],[1495,75,17.0]],"rows": [{"id": "590450", "metadata": {"taxonomy": ["k__Bacteria", "p__Firmicutes", "c__Clostridia", "o__Clostridiales", "f__Clostridiaceae", "g__Clostridium", "s__"]}},{"id": "612465", "metadata": {"taxonomy": ["k__Bacteria", "p__Bacteroidetes", "c__Sphingobacteriia", "o__Sphingobacteriales", "f__Sphingobacteriaceae", "g__", "s__"]}},{"id": "308017", "metadata": {"taxonomy": ["k__Bacteria", "p__Bacteroidetes", "c__[Saprospirae]", "o__[Saprospirales]", "f__Chitinophagaceae", "g__", "s__"]}},{"id": "1033426", "metadata": {"taxonomy": ["k__Bacteria", "p__Actinobacteria", "c__Actinobacteria", "o__Actinomycetales", "f__Nocardioidaceae", "g__Nocardioides", "s__"]}},{"id": "925397", "metadata": {"taxonomy": ["k__Bacteria", "p__Actinobacteria", "c__Actinobacteria", "o__Actinomycetales", "f__Propionibacteriaceae", "g__Propionibacterium", "s__acnes"]}},{"id": "227083", "metadata": {"taxonomy": ["k__Bacteria", "p__Firmicutes", "c__Bacilli", "o__Bacillales", "f__Staphylococcaceae", "g__Staphylococcus", "s__"]}},{"id": "807140", "metadata": {"taxonomy": ["k__Bacteria", "p__Firmicutes", "c__Bacilli", "o__Lactobacillales", "f__Lactobacillaceae", "g__Lactobacillus", "s__"]}},{"id": "766563", "metadata": {"taxonomy": ["k__Bacteria", "p__Firmicutes", "c__Bacilli", "o__Lactobacillales", "f__Leuconostocaceae", "g__Leuconostoc", "s__"]}},{"id": "113576", "metadata": {"taxonomy": ["k__Bacteria", "p__Proteobacteria", "c__Alphaproteobacteria", "o__Rhodospirillales", "f__Rhodospirillaceae", "g__", "s__"]}},{"id": "152605", "metadata": {"taxonomy": ["k__Bacteria", "p__Proteobacteria", "c__Alphaproteobacteria", "o__Rhodospirillales", "f__Acetobacteraceae", "g__", "s__"]}},{"id": "1111320", "metadata": {"taxonomy": ["k__Bacteria", "p__Acidobacteria", "c__DA052", "o__Ellin6513", "f__", "g__", "s__"]}},{"id": "512727", "metadata": {"taxonomy": ["k__Bacteria", "p__Bacteroidetes", "c__Sphingobacteriia", "o__Sphingobacteriales", "f__Sphingobacteriaceae", "g__", "s__"]}},{"id": "938794", "metadata": {"taxonomy": ["k__Bacteria", "p__Proteobacteria", "c__Gammaproteobacteria", "o__Pseudomonadales", "f__Moraxellaceae", "g__Acinetobacter", "s__"]}},{"id": "242141", "metadata": {"taxonomy": ["k__Bacteria", "p__Bacteroidetes", "c__Bacteroidia", "o__Bacteroidales", "f__Porphyromonadaceae", "g__Paludibacter", "s__"]}},{"id": "1090059", "metadata": {"taxonomy": ["k__Bacteria", "p__Firmicutes", "c__Bacilli", "o__Bacillales", "f__Staphylococcaceae", "g__Staphylococcus", "s__sciuri"]}},{"id": "4323374", "metadata": {"taxonomy": ["k__Bacteria", "p__Firmicutes", "c__Bacilli", "o__Bacillales", "f__Paenibacillaceae", "g__Paenibacillus", "s__"]}},{"id": "207866", "metadata": {"taxonomy": ["k__Bacteria", "p__Proteobacteria", "c__Alphaproteobacteria", "o__Rhizobiales", "f__Hyphomicrobiaceae", "g__Pedomicrobium", "s__"]}},{"id": "746436", "metadata": {"taxonomy": ["k__Bacteria", "p__Proteobacteria", "c__Alphaproteobacteria", "o__Sphingomonadales", "f__Sphingomonadaceae", "g__Sphingomonas", "s__echinoides"]}},{"id": "546824", "metadata": {"taxonomy": ["k__Bacteria", "p__Acidobacteria", "c__Solibacteres", "o__Solibacterales", "f__Solibacteraceae", "g__Candidatus Solibacter", "s__"]}},{"id": "4327501", "metadata": {"taxonomy": ["k__Bacteria", "p__Proteobacteria", "c__Gammaproteobacteria", "o__Pseudomonadales", "f__Pseudomonadaceae", "g__Pseudomonas", "s__"]}},{"id": "533472", "metadata": {"taxonomy": ["k__Bacteria", "p__Acidobacteria", "c__Solibacteres", "o__Solibacterales", "f__", "g__", "s__"]}},{"id": "499899", "metadata": {"taxonomy": ["k__Bacteria", "p__Bacteroidetes", "c__Cytophagia", "o__Cytophagales", "f__Cytophagaceae", "g__Dyadobacter", "s__"]}},{"id": "585547", "metadata": {"taxonomy": ["k__Bacteria", "p__Actinobacteria", "c__Actinobacteria", "o__Actinomycetales", "f__Microbacteriaceae"]}},{"id": "1033679", "metadata": {"taxonomy": ["k__Bacteria", "p__Firmicutes", "c__Clostridia", "o__Clostridiales", "f__[Tissierellaceae]", "g__Anaerococcus", "s__"]}},{"id": "810955", "metadata": {"taxonomy": ["k__Bacteria", "p__Bacteroidetes", "c__Flavobacteriia", "o__Flavobacteriales", "f__[Weeksellaceae]", "g__Chryseobacterium", "s__"]}},{"id": "357342", "metadata": {"taxonomy": ["k__Bacteria", "p__Actinobacteria", "c__Actinobacteria", "o__Actinomycetales", "f__", "g__", "s__"]}},{"id": "4438739", "metadata": {"taxonomy": ["k__Bacteria", "p__Actinobacteria", "c__Actinobacteria", "o__Actinomycetales", "f__Propionibacteriaceae", "g__Propionibacterium", "s__acnes"]}},{"id": "158963", "metadata": {"taxonomy": ["k__Bacteria", "p__Bacteroidetes", "c__Bacteroidia", "o__Bacteroidales", "f__Prevotellaceae", "g__Prevotella", "s__"]}},{"id": "557938", "metadata": {"taxonomy": ["k__Bacteria", "p__Proteobacteria", "c__Alphaproteobacteria", "o__Rhizobiales", "f__Methylocystaceae"]}},{"id": "253403", "metadata": {"taxonomy": ["k__Bacteria", "p__Actinobacteria", "c__Actinobacteria", "o__Actinomycetales", "f__Pseudonocardiaceae", "g__Saccharopolyspora", "s__hirsuta"]}},{"id": "239330", "metadata": {"taxonomy": ["k__Bacteria", "p__Proteobacteria", "c__Deltaproteobacteria", "o__Desulfuromonadales", "f__Geobacteraceae", "g__Geobacter", "s__"]}},{"id": "624830", "metadata": {"taxonomy": ["k__Bacteria", "p__Proteobacteria", "c__Alphaproteobacteria", "o__Caulobacterales", "f__Caulobacteraceae", "g__", "s__"]}},{"id": "939892", "metadata": {"taxonomy": ["k__Bacteria", "p__Proteobacteria", "c__Gammaproteobacteria", "o__Oceanospirillales", "f__Halomonadaceae", "g__Halomonas", "s__"]}},{"id": "586355", "metadata": {"taxonomy": ["k__Bacteria", "p__Actinobacteria", "c__Actinobacteria", "o__Actinomycetales", "f__Propionibacteriaceae", "g__Propionibacterium", "s__acnes"]}},{"id": "1111496", "metadata": {"taxonomy": ["k__Bacteria", "p__Acidobacteria", "c__DA052", "o__Ellin6513", "f__", "g__", "s__"]}},{"id": "874280", "metadata": {"taxonomy": ["k__Bacteria", "p__Firmicutes", "c__Bacilli", "o__Bacillales", "f__Staphylococcaceae", "g__Macrococcus"]}},{"id": "302530", "metadata": {"taxonomy": ["k__Bacteria", "p__Acidobacteria", "c__Acidobacteriia", "o__Acidobacteriales", "f__Koribacteraceae", "g__", "s__"]}},{"id": "3200278", "metadata": {"taxonomy": ["k__Bacteria", "p__Firmicutes", "c__Bacilli", "o__Lactobacillales", "f__Lactobacillaceae", "g__Lactobacillus", "s__"]}},{"id": "589792", "metadata": {"taxonomy": ["k__Bacteria", "p__Proteobacteria", "c__Gammaproteobacteria", "o__Pseudomonadales", "f__Moraxellaceae", "g__Psychrobacter", "s__pacificensis"]}},{"id": "808692", "metadata": {"taxonomy": ["k__Bacteria", "p__Acidobacteria", "c__TM1", "o__", "f__", "g__", "s__"]}},{"id": "347553", "metadata": {"taxonomy": ["k__Bacteria", "p__Firmicutes", "c__Clostridia", "o__Clostridiales", "f__Peptostreptococcaceae", "g__", "s__"]}},{"id": "569456", "metadata": {"taxonomy": ["k__Bacteria", "p__Proteobacteria", "c__Gammaproteobacteria", "o__Xanthomonadales", "f__Xanthomonadaceae", "g__Pseudoxanthomonas", "s__mexicana"]}},{"id": "417366", "metadata": {"taxonomy": ["k__Bacteria", "p__Proteobacteria", "c__Alphaproteobacteria", "o__Rhizobiales", "f__Methylocystaceae", "g__", "s__"]}},{"id": "78648", "metadata": {"taxonomy": ["k__Bacteria", "p__Acidobacteria", "c__DA052", "o__Ellin6513", "f__", "g__", "s__"]}},{"id": "747857", "metadata": {"taxonomy": ["k__Bacteria", "p__Bacteroidetes", "c__Flavobacteriia", "o__Flavobacteriales", "f__Flavobacteriaceae", "g__Flavobacterium", "s__"]}},{"id": "585228", "metadata": {"taxonomy": ["k__Bacteria", "p__Proteobacteria", "c__Alphaproteobacteria", "o__Rhodospirillales", "f__Rhodospirillaceae", "g__", "s__"]}},{"id": "585221", "metadata": {"taxonomy": ["k__Bacteria", "p__Proteobacteria", "c__Betaproteobacteria", "o__Burkholderiales", "f__Oxalobacteraceae", "g__", "s__"]}},{"id": "537370", "metadata": {"taxonomy": ["k__Bacteria", "p__Firmicutes", "c__Bacilli", "o__Lactobacillales", "f__Aerococcaceae", "g__Facklamia", "s__"]}},{"id": "1065187", "metadata": {"taxonomy": ["k__Bacteria", "p__Bacteroidetes", "c__Flavobacteriia", "o__Flavobacteriales", "f__[Weeksellaceae]", "g__Chryseobacterium", "s__"]}},{"id": "646129", "metadata": {"taxonomy": ["k__Bacteria", "p__Actinobacteria", "c__Actinobacteria", "o__Actinomycetales", "f__Microbacteriaceae", "g__Mycetocola", "s__"]}},{"id": "712797", "metadata": {"taxonomy": ["k__Bacteria", "p__Actinobacteria", "c__Actinobacteria", "o__Actinomycetales", "f__Micrococcaceae", "g__", "s__"]}},{"id": "420127", "metadata": {"taxonomy": ["k__Bacteria", "p__Actinobacteria", "c__Actinobacteria", "o__Actinomycetales", "f__Corynebacteriaceae", "g__Corynebacterium", "s__"]}},{"id": "628293", "metadata": {"taxonomy": ["k__Bacteria", "p__Firmicutes", "c__Bacilli", "o__Lactobacillales", "f__Aerococcaceae", "g__", "s__"]}},{"id": "292276", "metadata": {"taxonomy": ["k__Bacteria", "p__Firmicutes", "c__Bacilli", "o__Lactobacillales", "f__Lactobacillaceae", "g__Lactobacillus", "s__"]}},{"id": "1001007", "metadata": {"taxonomy": ["k__Bacteria", "p__Firmicutes", "c__Bacilli", "o__Bacillales", "f__Staphylococcaceae", "g__Salinicoccus", "s__"]}},{"id": "4441383", "metadata": {"taxonomy": ["k__Bacteria", "p__Bacteroidetes", "c__Sphingobacteriia", "o__Sphingobacteriales", "f__Sphingobacteriaceae", "g__", "s__"]}},{"id": "1033380", "metadata": {"taxonomy": ["k__Bacteria", "p__Actinobacteria", "c__Actinobacteria", "o__Actinomycetales", "f__Nocardioidaceae", "g__", "s__"]}},{"id": "4359886", "metadata": {"taxonomy": ["k__Bacteria", "p__Proteobacteria", "c__Gammaproteobacteria", "o__Legionellales", "f__", "g__", "s__"]}},{"id": "227064", "metadata": {"taxonomy": ["k__Bacteria", "p__Verrucomicrobia", "c__[Spartobacteria]", "o__[Chthoniobacterales]", "f__[Chthoniobacteraceae]", "g__DA101", "s__"]}},{"id": "927720", "metadata": {"taxonomy": ["k__Bacteria", "p__Firmicutes", "c__Bacilli", "o__Bacillales", "f__Bacillaceae", "g__Bacillus", "s__thermoamylovorans"]}},{"id": "1107029", "metadata": {"taxonomy": ["k__Bacteria", "p__Acidobacteria", "c__DA052", "o__Ellin6513", "f__", "g__", "s__"]}},{"id": "1107027", "metadata": {"taxonomy": ["k__Bacteria", "p__Firmicutes", "c__Bacilli", "o__Lactobacillales", "f__Lactobacillaceae", "g__Lactobacillus", "s__"]}},{"id": "332788", "metadata": {"taxonomy": ["k__Bacteria", "p__Actinobacteria", "c__Thermoleophilia", "o__Gaiellales", "f__Gaiellaceae", "g__", "s__"]}},{"id": "287984", "metadata": {"taxonomy": ["k__Bacteria", "p__Proteobacteria", "c__Betaproteobacteria", "o__Burkholderiales", "f__Burkholderiaceae", "g__Pandoraea", "s__"]}},{"id": "547232", "metadata": {"taxonomy": ["k__Bacteria", "p__Actinobacteria", "c__Actinobacteria", "o__Actinomycetales", "f__Nocardiaceae", "g__Rhodococcus", "s__fascians"]}},{"id": "4294845", "metadata": {"taxonomy": ["k__Bacteria", "p__Proteobacteria", "c__Gammaproteobacteria", "o__Xanthomonadales", "f__Xanthomonadaceae", "g__Rhodanobacter", "s__"]}},{"id": "1100798", "metadata": {"taxonomy": ["k__Bacteria", "p__Firmicutes", "c__Clostridia", "o__Clostridiales", "f__Veillonellaceae", "g__Pelosinus", "s__"]}},{"id": "915265", "metadata": {"taxonomy": ["k__Bacteria", "p__Bacteroidetes", "c__Cytophagia", "o__Cytophagales", "f__Cytophagaceae", "g__Dyadobacter", "s__"]}},{"id": "615514", "metadata": {"taxonomy": ["k__Bacteria", "p__Proteobacteria", "c__Alphaproteobacteria", "o__Rhizobiales", "f__Methylobacteriaceae", "g__", "s__"]}},{"id": "903426", "metadata": {"taxonomy": ["k__Bacteria", "p__Actinobacteria", "c__Actinobacteria", "o__Actinomycetales", "f__Micrococcaceae", "g__Rothia", "s__mucilaginosa"]}},{"id": "816760", "metadata": {"taxonomy": ["k__Bacteria", "p__Proteobacteria", "c__Alphaproteobacteria", "o__Rhizobiales", "f__Rhizobiaceae", "g__", "s__"]}},{"id": "558132", "metadata": {"taxonomy": ["k__Bacteria", "p__Firmicutes", "c__Bacilli", "o__Bacillales", "f__Bacillaceae", "g__Bacillus", "s__clausii"]}},{"id": "2287972", "metadata": {"taxonomy": ["k__Bacteria", "p__Acidobacteria", "c__Solibacteres", "o__Solibacterales", "f__", "g__", "s__"]}},{"id": "536902", "metadata": {"taxonomy": ["k__Bacteria", "p__Actinobacteria", "c__Actinobacteria", "o__Actinomycetales", "f__Corynebacteriaceae", "g__Corynebacterium", "s__"]}},{"id": "1140859", "metadata": {"taxonomy": ["k__Bacteria", "p__Proteobacteria", "c__Betaproteobacteria", "o__Burkholderiales", "f__Alcaligenaceae", "g__", "s__"]}},{"id": "528753", "metadata": {"taxonomy": ["k__Bacteria", "p__Firmicutes", "c__Clostridia", "o__Clostridiales", "f__Veillonellaceae", "g__", "s__"]}},{"id": "537239", "metadata": {"taxonomy": ["k__Bacteria", "p__Proteobacteria", "c__Alphaproteobacteria", "o__Rhodospirillales", "f__Acetobacteraceae", "g__", "s__"]}},{"id": "360691", "metadata": {"taxonomy": ["k__Bacteria", "p__Proteobacteria", "c__Betaproteobacteria", "o__Burkholderiales", "f__Burkholderiaceae", "g__Pandoraea", "s__"]}},{"id": "564806", "metadata": {"taxonomy": ["k__Bacteria", "p__Firmicutes", "c__Clostridia", "o__Clostridiales", "f__Lachnospiraceae", "g__", "s__"]}},{"id": "217880", "metadata": {"taxonomy": ["k__Bacteria", "p__Actinobacteria", "c__Thermoleophilia", "o__Solirubrobacterales", "f__", "g__", "s__"]}},{"id": "1084417", "metadata": {"taxonomy": ["k__Bacteria", "p__Proteobacteria", "c__Betaproteobacteria", "o__Burkholderiales", "f__Burkholderiaceae", "g__Lautropia", "s__"]}},{"id": "816229", "metadata": {"taxonomy": ["k__Bacteria", "p__Proteobacteria", "c__Betaproteobacteria", "o__", "f__", "g__", "s__"]}},{"id": "1060029", "metadata": {"taxonomy": ["k__Bacteria", "p__Actinobacteria", "c__Actinobacteria", "o__Actinomycetales", "f__Corynebacteriaceae", "g__Corynebacterium", "s__"]}},{"id": "570864", "metadata": {"taxonomy": ["k__Bacteria", "p__Verrucomicrobia", "c__[Spartobacteria]", "o__[Chthoniobacterales]", "f__[Chthoniobacteraceae]", "g__Candidatus Xiphinematobacter", "s__"]}},{"id": "780650", "metadata": {"taxonomy": ["k__Bacteria", "p__Firmicutes", "c__Clostridia", "o__Clostridiales", "f__Clostridiaceae", "g__", "s__"]}},{"id": "870009", "metadata": {"taxonomy": ["k__Bacteria", "p__Actinobacteria", "c__Thermoleophilia", "o__Gaiellales", "f__", "g__", "s__"]}},{"id": "297260", "metadata": {"taxonomy": ["k__Bacteria", "p__Proteobacteria", "c__Epsilonproteobacteria", "o__Campylobacterales", "f__Campylobacteraceae", "g__Campylobacter", "s__"]}},{"id": "531374", "metadata": {"taxonomy": ["k__Bacteria", "p__Firmicutes", "c__Clostridia", "o__Clostridiales", "f__Peptostreptococcaceae", "g__", "s__"]}},{"id": "759916", "metadata": {"taxonomy": ["k__Bacteria", "p__Proteobacteria", "c__Betaproteobacteria", "o__Burkholderiales", "f__Oxalobacteraceae", "g__Ralstonia", "s__"]}},{"id": "699027", "metadata": {"taxonomy": ["k__Bacteria", "p__Bacteroidetes", "c__Flavobacteriia", "o__Flavobacteriales", "f__Flavobacteriaceae", "g__Flavobacterium", "s__"]}},{"id": "208621", "metadata": {"taxonomy": ["k__Bacteria", "p__Planctomycetes", "c__Planctomycetia", "o__Pirellulales", "f__Pirellulaceae", "g__A17", "s__"]}},{"id": "237338", "metadata": {"taxonomy": ["k__Bacteria", "p__Acidobacteria", "c__Acidobacteriia", "o__Acidobacteriales", "f__Acidobacteriaceae", "g__", "s__"]}},{"id": "585435", "metadata": {"taxonomy": ["k__Bacteria", "p__Firmicutes", "c__Bacilli", "o__Lactobacillales", "f__Enterococcaceae", "g__Enterococcus", "s__"]}},{"id": "526496", "metadata": {"taxonomy": ["k__Bacteria", "p__Bacteroidetes", "c__Bacteroidia", "o__Bacteroidales", "f__", "g__", "s__"]}},{"id": "217410", "metadata": {"taxonomy": ["k__Bacteria", "p__Proteobacteria", "c__Gammaproteobacteria", "o__Pseudomonadales", "f__Pseudomonadaceae", "g__Pseudomonas", "s__"]}},{"id": "221299", "metadata": {"taxonomy": ["k__Bacteria", "p__Firmicutes", "c__Bacilli", "o__Lactobacillales", "f__Lactobacillaceae", "g__Lactobacillus", "s__"]}},{"id": "1057310", "metadata": {"taxonomy": ["k__Bacteria", "p__WPS-2", "c__", "o__", "f__", "g__", "s__"]}},{"id": "1081614", "metadata": {"taxonomy": ["k__Bacteria", "p__Bacteroidetes", "c__Flavobacteriia", "o__Flavobacteriales", "f__Flavobacteriaceae", "g__Flavobacterium", "s__"]}},{"id": "561885", "metadata": {"taxonomy": ["k__Bacteria", "p__Proteobacteria", "c__Alphaproteobacteria", "o__Rhizobiales", "f__Rhizobiaceae", "g__Agrobacterium", "s__"]}},{"id": "558152", "metadata": {"taxonomy": ["k__Bacteria", "p__Proteobacteria", "c__Alphaproteobacteria", "o__Sphingomonadales", "f__Erythrobacteraceae", "g__", "s__"]}},{"id": "736463", "metadata": {"taxonomy": ["k__Bacteria", "p__Acidobacteria", "c__Solibacteres", "o__Solibacterales", "f__Solibacteraceae", "g__Candidatus Solibacter", "s__"]}},{"id": "4304723", "metadata": {"taxonomy": ["k__Bacteria", "p__Proteobacteria", "c__Betaproteobacteria", "o__SC-I-84", "f__", "g__", "s__"]}},{"id": "132985", "metadata": {"taxonomy": ["k__Bacteria", "p__Actinobacteria", "c__Actinobacteria", "o__Actinomycetales", "f__Micrococcaceae", "g__Arthrobacter"]}},{"id": "798097", "metadata": {"taxonomy": ["k__Bacteria", "p__Proteobacteria", "c__Alphaproteobacteria", "o__Rhizobiales", "f__Hyphomicrobiaceae", "g__Devosia", "s__"]}},{"id": "335481", "metadata": {"taxonomy": ["k__Bacteria", "p__Bacteroidetes", "c__Flavobacteriia", "o__Flavobacteriales", "f__[Weeksellaceae]", "g__Chryseobacterium", "s__"]}},{"id": "238813", "metadata": {"taxonomy": ["k__Bacteria", "p__Firmicutes", "c__Clostridia", "o__Clostridiales", "f__Peptococcaceae", "g__Desulfosporosinus", "s__meridiei"]}},{"id": "1111294", "metadata": {"taxonomy": ["k__Bacteria", "p__Proteobacteria", "c__Gammaproteobacteria", "o__Enterobacteriales", "f__Enterobacteriaceae", "g__", "s__"]}},{"id": "158137", "metadata": {"taxonomy": ["k__Bacteria", "p__Bacteroidetes", "c__Bacteroidia", "o__Bacteroidales", "f__Bacteroidaceae", "g__Bacteroides", "s__"]}},{"id": "1148151", "metadata": {"taxonomy": ["k__Bacteria", "p__Proteobacteria", "c__Epsilonproteobacteria", "o__Campylobacterales", "f__Campylobacteraceae", "g__Campylobacter", "s__"]}},{"id": "4427517", "metadata": {"taxonomy": ["k__Bacteria", "p__Bacteroidetes", "c__Sphingobacteriia", "o__Sphingobacteriales", "f__Sphingobacteriaceae", "g__", "s__"]}},{"id": "205058", "metadata": {"taxonomy": ["k__Bacteria", "p__Proteobacteria", "c__Betaproteobacteria", "o__A21b", "f__EB1003", "g__", "s__"]}},{"id": "223625", "metadata": {"taxonomy": ["k__Bacteria", "p__Acidobacteria", "c__Acidobacteriia", "o__Acidobacteriales", "f__Koribacteraceae", "g__", "s__"]}},{"id": "250674", "metadata": {"taxonomy": ["k__Bacteria", "p__Acidobacteria", "c__Acidobacteriia", "o__Acidobacteriales", "f__Koribacteraceae", "g__Candidatus Koribacter", "s__"]}},{"id": "247387", "metadata": {"taxonomy": ["k__Bacteria", "p__Proteobacteria", "c__Deltaproteobacteria", "o__Syntrophobacterales", "f__Syntrophobacteraceae", "g__", "s__"]}},{"id": "855968", "metadata": {"taxonomy": ["k__Bacteria", "p__Proteobacteria", "c__Deltaproteobacteria", "o__Myxococcales", "f__Cystobacterineae", "g__", "s__"]}},{"id": "610107", "metadata": {"taxonomy": ["k__Bacteria", "p__Bacteroidetes", "c__Cytophagia", "o__Cytophagales", "f__Cytophagaceae", "g__Flectobacillus", "s__"]}},{"id": "567628", "metadata": {"taxonomy": ["k__Bacteria", "p__Bacteroidetes", "c__[Saprospirae]", "o__[Saprospirales]", "f__Chitinophagaceae", "g__", "s__"]}},{"id": "851932", "metadata": {"taxonomy": ["k__Bacteria", "p__Proteobacteria", "c__Betaproteobacteria", "o__Neisseriales", "f__Neisseriaceae", "g__Kingella", "s__"]}},{"id": "996126", "metadata": {"taxonomy": ["k__Bacteria", "p__Proteobacteria", "c__Betaproteobacteria", "o__Neisseriales", "f__Neisseriaceae", "g__", "s__"]}},{"id": "832899", "metadata": {"taxonomy": ["k__Bacteria", "p__Actinobacteria", "c__Actinobacteria", "o__Actinomycetales", "f__Nocardioidaceae", "g__", "s__"]}},{"id": "805717", "metadata": {"taxonomy": ["k__Bacteria", "p__Actinobacteria", "c__Actinobacteria", "o__Actinomycetales", "f__Pseudonocardiaceae", "g__", "s__"]}},{"id": "339358", "metadata": {"taxonomy": ["k__Bacteria", "p__Firmicutes", "c__Bacilli", "o__Lactobacillales", "f__Leuconostocaceae", "g__", "s__"]}},{"id": "1080980", "metadata": {"taxonomy": ["k__Bacteria", "p__Bacteroidetes", "c__Cytophagia", "o__Cytophagales", "f__Cytophagaceae", "g__Hymenobacter", "s__"]}},{"id": "206565", "metadata": {"taxonomy": ["k__Bacteria", "p__Proteobacteria", "c__Gammaproteobacteria", "o__Pseudomonadales", "f__Pseudomonadaceae", "g__Pseudomonas", "s__"]}},{"id": "266510", "metadata": {"taxonomy": ["k__Bacteria", "p__Proteobacteria", "c__Gammaproteobacteria", "o__Xanthomonadales", "f__Xanthomonadaceae", "g__Pseudoxanthomonas"]}},{"id": "1059885", "metadata": {"taxonomy": ["k__Bacteria", "p__Bacteroidetes", "c__Cytophagia", "o__Cytophagales", "f__Cytophagaceae", "g__Sporocytophaga", "s__"]}},{"id": "214128", "metadata": {"taxonomy": ["k__Bacteria", "p__Actinobacteria", "c__Thermoleophilia", "o__Gaiellales", "f__Gaiellaceae", "g__", "s__"]}},{"id": "214121", "metadata": {"taxonomy": ["k__Bacteria", "p__Firmicutes", "c__Clostridia", "o__Clostridiales", "f__Veillonellaceae", "g__Veillonella", "s__"]}},{"id": "580992", "metadata": {"taxonomy": ["k__Bacteria", "p__Proteobacteria", "c__Alphaproteobacteria", "o__Sphingomonadales", "f__Sphingomonadaceae", "g__", "s__"]}},{"id": "219830", "metadata": {"taxonomy": ["k__Bacteria", "p__AD3", "c__ABS-6", "o__", "f__", "g__", "s__"]}},{"id": "312841", "metadata": {"taxonomy": ["k__Bacteria", "p__Proteobacteria", "c__Alphaproteobacteria", "o__Ellin329", "f__", "g__", "s__"]}},{"id": "4396025", "metadata": {"taxonomy": ["k__Bacteria", "p__Proteobacteria", "c__Alphaproteobacteria", "o__Sphingomonadales", "f__Sphingomonadaceae", "g__Sphingomonas"]}},{"id": "1131759", "metadata": {"taxonomy": ["k__Bacteria", "p__Firmicutes", "c__Erysipelotrichi", "o__Erysipelotrichales", "f__Erysipelotrichaceae", "g__[Eubacterium]", "s__"]}},{"id": "256215", "metadata": {"taxonomy": ["k__Bacteria", "p__Proteobacteria", "c__Gammaproteobacteria", "o__Pseudomonadales", "f__Pseudomonadaceae", "g__Pseudomonas"]}},{"id": "572643", "metadata": {"taxonomy": ["k__Bacteria", "p__Proteobacteria", "c__Gammaproteobacteria", "o__Xanthomonadales", "f__Sinobacteraceae", "g__", "s__"]}},{"id": "547714", "metadata": {"taxonomy": ["k__Bacteria", "p__Firmicutes", "c__Clostridia", "o__Clostridiales", "f__Peptostreptococcaceae", "g__", "s__"]}},{"id": "822979", "metadata": {"taxonomy": ["k__Bacteria", "p__WS3", "c__PRR-12", "o__Sediment-1", "f__", "g__", "s__"]}},{"id": "1108199", "metadata": {"taxonomy": ["k__Bacteria", "p__Acidobacteria", "c__Acidobacteriia", "o__Acidobacteriales", "f__Koribacteraceae", "g__", "s__"]}},{"id": "4418684", "metadata": {"taxonomy": ["k__Bacteria", "p__Proteobacteria", "c__Alphaproteobacteria", "o__Rhizobiales", "f__Methylocystaceae", "g__", "s__"]}},{"id": "399883", "metadata": {"taxonomy": ["k__Bacteria", "p__Bacteroidetes", "c__Cytophagia", "o__Cytophagales", "f__Cyclobacteriaceae", "g__Algoriphagus"]}},{"id": "1010721", "metadata": {"taxonomy": ["k__Bacteria", "p__Bacteroidetes", "c__Flavobacteriia", "o__Flavobacteriales", "f__[Weeksellaceae]", "g__Chryseobacterium", "s__"]}},{"id": "248434", "metadata": {"taxonomy": ["k__Bacteria", "p__Proteobacteria", "c__Gammaproteobacteria", "o__Aeromonadales", "f__Aeromonadaceae", "g__", "s__"]}},{"id": "4343647", "metadata": {"taxonomy": ["k__Bacteria", "p__Actinobacteria", "c__Actinobacteria", "o__Actinomycetales", "f__Propionibacteriaceae", "g__Microlunatus", "s__"]}},{"id": "622571", "metadata": {"taxonomy": ["k__Bacteria", "p__Proteobacteria", "c__Alphaproteobacteria", "o__Rhizobiales", "f__Beijerinckiaceae", "g__Beijerinckia", "s__"]}},{"id": "4008562", "metadata": {"taxonomy": ["k__Bacteria", "p__Proteobacteria", "c__Gammaproteobacteria", "o__Xanthomonadales", "f__Xanthomonadaceae", "g__", "s__"]}},{"id": "929699", "metadata": {"taxonomy": ["k__Bacteria", "p__Verrucomicrobia", "c__[Spartobacteria]", "o__[Chthoniobacterales]", "f__[Chthoniobacteraceae]", "g__DA101", "s__"]}},{"id": "114356", "metadata": {"taxonomy": ["k__Bacteria", "p__Acidobacteria", "c__DA052", "o__Ellin6513", "f__", "g__", "s__"]}},{"id": "531335", "metadata": {"taxonomy": ["k__Bacteria", "p__Bacteroidetes", "c__Flavobacteriia", "o__Flavobacteriales", "f__Flavobacteriaceae", "g__", "s__"]}},{"id": "436314", "metadata": {"taxonomy": ["k__Bacteria", "p__Bacteroidetes", "c__Sphingobacteriia", "o__Sphingobacteriales", "f__Sphingobacteriaceae", "g__Sphingobacterium", "s__faecium"]}},{"id": "1101451", "metadata": {"taxonomy": ["k__Bacteria", "p__Actinobacteria", "c__Actinobacteria", "o__Actinomycetales", "f__Micrococcaceae", "g__Micrococcus", "s__luteus"]}},{"id": "868144", "metadata": {"taxonomy": ["k__Bacteria", "p__Proteobacteria", "c__Alphaproteobacteria", "o__Rhizobiales", "f__Bartonellaceae", "g__", "s__"]}},{"id": "870223", "metadata": {"taxonomy": ["k__Bacteria", "p__Actinobacteria", "c__Actinobacteria", "o__Actinomycetales", "f__Nakamurellaceae", "g__", "s__"]}},{"id": "210904", "metadata": {"taxonomy": ["k__Bacteria", "p__Proteobacteria", "c__Deltaproteobacteria", "o__Syntrophobacterales", "f__Syntrophobacteraceae", "g__", "s__"]}},{"id": "268751", "metadata": {"taxonomy": ["k__Bacteria", "p__Proteobacteria", "c__Deltaproteobacteria", "o__Syntrophobacterales", "f__Syntrophaceae", "g__Desulfobacca", "s__"]}},{"id": "2297613", "metadata": {"taxonomy": ["k__Bacteria", "p__Actinobacteria", "c__Actinobacteria", "o__Actinomycetales", "f__Microbacteriaceae", "g__Microbacterium", "s__"]}},{"id": "136417", "metadata": {"taxonomy": ["k__Bacteria", "p__Actinobacteria", "c__Actinobacteria", "o__Actinomycetales", "f__", "g__", "s__"]}},{"id": "503315", "metadata": {"taxonomy": ["k__Bacteria", "p__Firmicutes", "c__Clostridia", "o__Clostridiales", "f__[Tissierellaceae]", "g__Finegoldia", "s__"]}},{"id": "1110763", "metadata": {"taxonomy": ["k__Bacteria", "p__Proteobacteria", "c__Gammaproteobacteria", "o__Enterobacteriales", "f__Enterobacteriaceae", "g__", "s__"]}},{"id": "588071", "metadata": {"taxonomy": ["k__Bacteria", "p__Actinobacteria", "c__Actinobacteria", "o__Actinomycetales", "f__", "g__", "s__"]}},{"id": "1088647", "metadata": {"taxonomy": ["k__Bacteria", "p__Bacteroidetes", "c__Flavobacteriia", "o__Flavobacteriales", "f__[Weeksellaceae]", "g__Chryseobacterium", "s__"]}},{"id": "1051469", "metadata": {"taxonomy": ["k__Bacteria", "p__Planctomycetes", "c__Planctomycetia", "o__Pirellulales", "f__Pirellulaceae", "g__", "s__"]}},{"id": "1101669", "metadata": {"taxonomy": ["k__Bacteria", "p__Firmicutes", "c__Bacilli", "o__Gemellales", "f__Gemellaceae", "g__Gemella", "s__"]}},{"id": "368986", "metadata": {"taxonomy": ["k__Bacteria", "p__Proteobacteria", "c__Alphaproteobacteria", "o__Rhodospirillales", "f__Acetobacteraceae", "g__", "s__"]}},{"id": "158839", "metadata": {"taxonomy": ["k__Bacteria", "p__Bacteroidetes", "c__Bacteroidia", "o__Bacteroidales", "f__Bacteroidaceae", "g__Bacteroides", "s__"]}},{"id": "250794", "metadata": {"taxonomy": ["k__Bacteria", "p__Acidobacteria", "c__Acidobacteriia", "o__Acidobacteriales", "f__Acidobacteriaceae", "g__Terriglobus", "s__"]}},{"id": "828557", "metadata": {"taxonomy": ["k__Bacteria", "p__Bacteroidetes", "c__Sphingobacteriia", "o__Sphingobacteriales", "f__Sphingobacteriaceae", "g__", "s__"]}},{"id": "240075", "metadata": {"taxonomy": ["k__Bacteria", "p__Proteobacteria", "c__Alphaproteobacteria", "o__Caulobacterales", "f__Caulobacteraceae", "g__", "s__"]}},{"id": "940828", "metadata": {"taxonomy": ["k__Bacteria", "p__Actinobacteria", "c__Actinobacteria", "o__Actinomycetales", "f__Micromonosporaceae", "g__", "s__"]}},{"id": "509047", "metadata": {"taxonomy": ["k__Bacteria", "p__Proteobacteria", "c__Alphaproteobacteria", "o__Caulobacterales", "f__Caulobacteraceae", "g__Brevundimonas", "s__diminuta"]}},{"id": "649178", "metadata": {"taxonomy": ["k__Bacteria", "p__Actinobacteria", "c__Actinobacteria", "o__Actinomycetales", "f__Pseudonocardiaceae", "g__Saccharopolyspora", "s__"]}},{"id": "1106674", "metadata": {"taxonomy": ["k__Bacteria", "p__Proteobacteria", "c__Betaproteobacteria", "o__Burkholderiales", "f__Comamonadaceae", "g__", "s__"]}},{"id": "1009173", "metadata": {"taxonomy": ["k__Bacteria", "p__Actinobacteria", "c__Actinobacteria", "o__Actinomycetales", "f__Williamsiaceae", "g__Williamsia", "s__"]}},{"id": "514711", "metadata": {"taxonomy": ["k__Bacteria", "p__Actinobacteria", "c__Actinobacteria", "o__Actinomycetales", "f__Mycobacteriaceae", "g__Mycobacterium", "s__celatum"]}},{"id": "623920", "metadata": {"taxonomy": ["k__Bacteria", "p__Acidobacteria", "c__Holophagae", "o__Holophagales", "f__Holophagaceae", "g__", "s__"]}},{"id": "589597", "metadata": {"taxonomy": ["k__Bacteria", "p__Proteobacteria", "c__Gammaproteobacteria", "o__Pseudomonadales", "f__Pseudomonadaceae", "g__Pseudomonas", "s__viridiflava"]}},{"id": "759415", "metadata": {"taxonomy": ["k__Bacteria", "p__Actinobacteria", "c__Thermoleophilia", "o__Solirubrobacterales", "f__Conexibacteraceae", "g__", "s__"]}},{"id": "512382", "metadata": {"taxonomy": ["k__Bacteria", "p__Acidobacteria", "c__Acidobacteriia", "o__Acidobacteriales", "f__Koribacteraceae", "g__", "s__"]}},{"id": "891635", "metadata": {"taxonomy": ["k__Bacteria", "p__Bacteroidetes", "c__Flavobacteriia", "o__Flavobacteriales", "f__[Weeksellaceae]", "g__Chryseobacterium", "s__"]}},{"id": "142203", "metadata": {"taxonomy": ["k__Bacteria", "p__Firmicutes", "c__Bacilli", "o__Lactobacillales", "f__Streptococcaceae", "g__Streptococcus", "s__"]}},{"id": "1085832", "metadata": {"taxonomy": ["k__Bacteria", "p__Firmicutes", "c__Bacilli", "o__Lactobacillales", "f__Streptococcaceae", "g__Streptococcus", "s__"]}},{"id": "541859", "metadata": {"taxonomy": ["k__Bacteria", "p__Proteobacteria", "c__Gammaproteobacteria", "o__Pseudomonadales", "f__Pseudomonadaceae", "g__Pseudomonas", "s__"]}},{"id": "299710", "metadata": {"taxonomy": ["k__Bacteria", "p__Bacteroidetes", "c__Sphingobacteriia", "o__Sphingobacteriales", "f__Sphingobacteriaceae", "g__", "s__"]}},{"id": "751643", "metadata": {"taxonomy": ["k__Bacteria", "p__Firmicutes", "c__Bacilli", "o__Lactobacillales", "f__Lactobacillaceae", "g__Lactobacillus", "s__"]}},{"id": "157454", "metadata": {"taxonomy": ["k__Bacteria", "p__Bacteroidetes", "c__Bacteroidia", "o__Bacteroidales", "f__Bacteroidaceae", "g__Bacteroides", "s__"]}},{"id": "811982", "metadata": {"taxonomy": ["k__Bacteria", "p__Proteobacteria", "c__Gammaproteobacteria", "o__Aeromonadales", "f__Aeromonadaceae", "g__", "s__"]}},{"id": "230114", "metadata": {"taxonomy": ["k__Bacteria", "p__Firmicutes", "c__Bacilli", "o__Lactobacillales", "f__Enterococcaceae"]}},{"id": "144059", "metadata": {"taxonomy": ["k__Bacteria", "p__Bacteroidetes", "c__Flavobacteriia", "o__Flavobacteriales", "f__Cryomorphaceae", "g__Fluviicola", "s__"]}},{"id": "114130", "metadata": {"taxonomy": ["k__Bacteria", "p__Proteobacteria", "c__Alphaproteobacteria", "o__Rhodospirillales", "f__Rhodospirillaceae", "g__", "s__"]}},{"id": "686223", "metadata": {"taxonomy": ["k__Bacteria", "p__Firmicutes", "c__Bacilli", "o__Bacillales", "f__Staphylococcaceae", "g__Staphylococcus", "s__sciuri"]}},{"id": "4361046", "metadata": {"taxonomy": ["k__Bacteria", "p__Proteobacteria", "c__Epsilonproteobacteria", "o__Campylobacteral
[truncated: 283,654 more chars]
