# Supplementary material for: Microbial environment shapes immune function and cloacal microbiota dynamics in zebra finches Taeniopygia guttata
Source: Anim Microbiome. 2020 Jun 3;2:21. doi: 10.1186/s42523-020-00039-3 (PMC7807698; doi:10.1186/s42523-020-00039-3)
Supplement: Supplementary file 2 — Additional file 2. [file 42523_2020_39_MOESM2_ESM.zip › Microbiome_Phylogeny_vanVeelen.tre]

((((New.CleanUp.ReferenceOTU33652:0.01387,816862:0.00147)0.863:0.00144,((New.CleanUp.ReferenceOTU23501:0.01369,New.CleanUp.ReferenceOTU51193:0.01369)0.834:0.00301,(New.CleanUp.ReferenceOTU59182:0.01691,New.CleanUp.ReferenceOTU89073:0.01125)0.836:0.00164)0.852:0.00166)0.901:0.00014,((163730:0.00277,((New.CleanUp.ReferenceOTU6591:0.00557,4321937:0.00278)0.795:0.00277,(New.CleanUp.ReferenceOTU80554:0.01119,(New.CleanUp.ReferenceOTU2278:0.0112,New.CleanUp.ReferenceOTU42471:0.00838)0.220:0.00016)0.848:0.00277)0.560:0.00016)0.995:0.00014,((((((((((New.CleanUp.ReferenceOTU44834:0.00285,New.CleanUp.ReferenceOTU51139:0.02904)0.785:0.00271,4392458:0.00014)0.994:0.00016,((((New.CleanUp.ReferenceOTU22897:0.01719,(((New.CleanUp.ReferenceOTU78913:0.02273,New.CleanUp.ReferenceOTU65486:0.03031)0.471:0.01366,New.CleanUp.ReferenceOTU80631:0.03036)0.883:0.01322,New.CleanUp.ReferenceOTU55364:0.01175)0.936:0.01526)0.873:0.01011,(New.CleanUp.ReferenceOTU68972:0.0087,New.CleanUp.ReferenceOTU75553:0.04191)0.221:0.00556)0.755:0.00292,New.CleanUp.ReferenceOTU5359:0.01131)0.891:0.00557,(((New.CleanUp.ReferenceOTU29547:0.02019,New.CleanUp.ReferenceOTU48218:0.00856)0.943:0.01419,1073431:0.00277)0.959:0.00014,((14633:0.0,1015969:0.0):0.00014,(4392457:0.00839,New.CleanUp.ReferenceOTU14293:0.00278)0.921:0.00014)0.954:0.00014)0.966:0.00014)0.849:0.00276)0.927:0.00817,New.CleanUp.ReferenceOTU45232:0.01393)0.689:0.00015,New.CleanUp.ReferenceOTU60793:0.03838)0.902:0.01182,(New.CleanUp.ReferenceOTU1376:0.01148,New.CleanUp.ReferenceOTU37277:0.02002)0.864:0.00572)0.746:0.00256,(((New.CleanUp.ReferenceOTU20309:0.01697,((New.CleanUp.ReferenceOTU43319:0.00568,((571004:0.00559,(((New.CleanUp.ReferenceOTU84636:0.00277,New.CleanUp.ReferenceOTU88416:0.00277)0.864:0.00014,((New.CleanUp.ReferenceOTU10029:0.00277,136143:0.00277)0.883:0.00014,563764:0.00014)0.000:0.00014)0.000:0.00014,(New.CleanUp.ReferenceOTU78900:0.00277,New.CleanUp.ReferenceOTU52464:0.00278)0.868:0.00014)0.785:0.00015)0.865:0.00016,((New.CleanUp.ReferenceOTU17293:0.00861,(New.CleanUp.ReferenceOTU17079:0.02894,(((((4338750:0.0056,New.CleanUp.ReferenceOTU51284:0.00276)0.916:0.00014,(582369:0.00275,New.CleanUp.ReferenceOTU17391:0.00275)0.885:0.00014)0.721:0.00015,(15018:0.02234,New.CleanUp.ReferenceOTU53536:0.00143)0.926:0.0014)0.394:0.00015,(909052:0.00276,(((295198:0.014,New.CleanUp.ReferenceOTU36398:0.01417)0.984:0.00016,332556:0.00552)0.921:0.00014,(New.CleanUp.ReferenceOTU70277:0.03187,((New.CleanUp.ReferenceOTU88343:0.00559,(4338348:0.00556,(821325:0.00014,(New.CleanUp.ReferenceOTU9862:0.00277,New.CleanUp.ReferenceOTU12433:0.00277)0.891:0.00014)0.879:0.00015)0.776:0.00276)0.905:0.00559,(697578:0.00275,((295359:0.00014,New.CleanUp.ReferenceOTU30464:0.00835)0.000:0.00014,(355275:0.00276,(New.CleanUp.ReferenceOTU78970:0.00553,(187366:0.00276,New.CleanUp.ReferenceOTU80467:0.00277)0.778:0.00275)0.860:0.00015)0.000:0.00014)1.000:0.00014)0.587:0.00014)0.225:0.00016)0.958:0.00552)0.923:0.00553)0.770:0.00275)0.827:0.00273,((New.CleanUp.ReferenceOTU66466:0.00556,(((((New.CleanUp.ReferenceOTU78545:0.00277,New.CleanUp.ReferenceOTU20418:0.01123)0.956:0.00014,((New.CleanUp.ReferenceOTU59003:0.00555,(New.CleanUp.ReferenceOTU60580:0.00277,New.CleanUp.ReferenceOTU63258:0.01711)0.712:0.00014)0.750:0.00014,(New.CleanUp.ReferenceOTU43066:0.01124,542714:0.00556)0.968:0.00014)1.000:0.00014)0.977:0.00014,New.CleanUp.ReferenceOTU60473:0.00837)0.230:0.00016,New.CleanUp.ReferenceOTU68039:0.01416)0.824:0.00277,(New.CleanUp.ReferenceOTU41953:0.01733,(New.CleanUp.ReferenceOTU49652:0.00015,New.CleanUp.ReferenceOTU65388:0.00277)0.970:0.01723)0.859:0.00554)0.126:0.00015)1.000:0.00016,(((((((New.CleanUp.ReferenceOTU40356:0.00275,New.CleanUp.ReferenceOTU73397:0.0083)0.900:0.00014,((New.CleanUp.ReferenceOTU62049:0.00836,New.CleanUp.ReferenceOTU79550:0.00555)0.761:0.00276,(New.CleanUp.ReferenceOTU6534:0.01117,4459356:0.00547)0.896:0.00015)0.913:0.00014)0.989:0.00014,((New.CleanUp.ReferenceOTU87499:0.00276,540737:0.00553)0.891:0.00014,(New.CleanUp.ReferenceOTU63545:0.00275,New.CleanUp.ReferenceOTU59474:0.00275)0.876:0.00014)0.995:0.00014)0.371:0.00014,(New.CleanUp.ReferenceOTU26176:0.00276,New.CleanUp.ReferenceOTU60603:0.00833)0.901:0.00014)0.939:0.00014,299298:0.00275)0.938:0.00016,256287:0.00831)0.836:0.00275,(New.CleanUp.ReferenceOTU3226:0.00552,288040:0.00276)0.571:0.00013)0.857:0.00274)0.827:0.00836)0.763:0.00014)0.851:0.00536)0.482:0.00555,(New.CleanUp.ReferenceOTU14641:0.02291,New.CleanUp.ReferenceOTU2899:0.02585)0.799:0.00509)0.871:0.00014)0.459:0.00551)0.952:0.01122,((((New.CleanUp.ReferenceOTU17480:0.01432,(New.CleanUp.ReferenceOTU5325:0.01139,New.CleanUp.ReferenceOTU86703:0.00849)0.918:0.00876)0.766:0.00259,(New.CleanUp.ReferenceOTU14175:0.01966,New.CleanUp.ReferenceOTU49301:0.01657)0.840:0.00685)0.220:0.00281,New.CleanUp.ReferenceOTU68399:0.01114)0.863:0.00014,(330035:0.00278,New.CleanUp.ReferenceOTU33206:0.01124)0.534:0.00015)0.868:0.00562)0.768:0.00274)0.974:0.00015,(New.CleanUp.ReferenceOTU36540:0.01353,New.CleanUp.ReferenceOTU78586:0.01926)0.349:0.00683)0.927:0.00261,(((((4379814:0.00014,(New.CleanUp.ReferenceOTU55680:0.01411,662310:0.00558)0.773:0.00277)0.856:0.00277,(((((New.CleanUp.ReferenceOTU73945:0.01339,(New.CleanUp.ReferenceOTU34693:0.04483,((New.CleanUp.ReferenceOTU20301:0.03481,New.CleanUp.ReferenceOTU69332:0.01605)0.953:0.01578,(New.CleanUp.ReferenceOTU66127:0.00485,(((New.CleanUp.ReferenceOTU22151:0.00016,New.CleanUp.ReferenceOTU51975:0.01717)0.931:0.01097,(New.CleanUp.ReferenceOTU51126:0.03745,New.CleanUp.ReferenceOTU31201:0.00422)0.921:0.01215)0.025:0.0057,New.CleanUp.ReferenceOTU85967:0.04905)0.705:0.01527)0.390:0.00336)0.667:0.00309)0.660:0.00403)0.613:0.00858,((New.CleanUp.ReferenceOTU74761:0.02237,New.CleanUp.ReferenceOTU86688:0.01854)0.673:0.00819,((New.CleanUp.ReferenceOTU28077:0.00864,New.CleanUp.ReferenceOTU58140:0.00827)0.945:0.01145,((New.CleanUp.ReferenceOTU20670:0.01429,(New.CleanUp.ReferenceOTU29781:0.0087,(((New.CleanUp.ReferenceOTU63782:0.04451,(New.CleanUp.ReferenceOTU20580:0.00856,(New.CleanUp.ReferenceOTU5090:0.01335,New.CleanUp.ReferenceOTU80615:0.01645)0.896:0.01006)0.875:0.00872)0.882:0.00983,(New.CleanUp.ReferenceOTU45078:0.02856,(New.CleanUp.ReferenceOTU18807:0.03289,New.CleanUp.ReferenceOTU84151:0.02286)0.945:0.01719)0.314:0.00793)0.811:0.01511,New.CleanUp.ReferenceOTU47163:0.00933)0.706:0.0134)0.867:0.01137)0.733:0.00288,(New.CleanUp.ReferenceOTU22287:0.03493,New.CleanUp.ReferenceOTU35948:0.00671)0.937:0.01684)0.820:0.00531)0.786:0.00458)0.697:0.00295)0.764:0.00393,New.CleanUp.ReferenceOTU56781:0.01128)0.763:0.00271,((New.CleanUp.ReferenceOTU56316:0.00622,(New.CleanUp.ReferenceOTU12613:0.01492,New.CleanUp.ReferenceOTU91474:0.02233)0.450:0.00278)0.955:0.0135,((New.CleanUp.ReferenceOTU19709:0.01267,((New.CleanUp.ReferenceOTU10837:0.01411,New.CleanUp.ReferenceOTU64193:0.0113)0.916:0.0085,(New.CleanUp.ReferenceOTU51121:0.02281,New.CleanUp.ReferenceOTU7084:0.01991)0.733:0.00272)0.770:0.00407)0.852:0.00559,(New.CleanUp.ReferenceOTU70420:0.0231,(New.CleanUp.ReferenceOTU61013:0.00522,(New.CleanUp.ReferenceOTU42336:0.00726,New.CleanUp.ReferenceOTU77821:0.00682)0.882:0.00884)0.552:0.00568)0.737:0.00377)0.931:0.00987)0.937:0.00014)0.721:0.00015,(New.CleanUp.ReferenceOTU2548:0.02842,(New.CleanUp.ReferenceOTU10086:0.01394,New.CleanUp.ReferenceOTU74686:0.00293)0.451:0.00392)0.861:0.00759)0.850:0.00547)0.467:0.00014,((((4340507:0.00277,(245654:0.00556,138254:0.01404)0.766:0.00014)0.908:0.00014,(((New.ReferenceOTU413:0.00548,New.CleanUp.ReferenceOTU28155:0.01401)0.933:0.00016,(New.CleanUp.ReferenceOTU24057:0.01408,New.CleanUp.ReferenceOTU78358:0.00556)0.055:0.00015)0.854:0.00277,New.CleanUp.ReferenceOTU19639:0.00836)0.913:0.00014)0.994:0.00014,(((New.CleanUp.ReferenceOTU5687:0.0112,((New.CleanUp.ReferenceOTU42059:0.0113,New.CleanUp.ReferenceOTU83473:0.01414)0.759:0.00268,((New.CleanUp.ReferenceOTU30817:0.01121,New.CleanUp.ReferenceOTU72545:0.01977)0.883:0.00016,(2109002:0.02269,New.CleanUp.ReferenceOTU11869:0.01119)0.396:0.00016)0.828:0.00015)0.839:0.00277)0.982:0.00015,4316468:0.00277)0.918:0.00015,(((New.CleanUp.ReferenceOTU56385:0.01979,New.CleanUp.ReferenceOTU71660:0.01402)0.943:0.00014,323455:0.00277)1.000:0.00014,(327895:0.00279,New.CleanUp.ReferenceOTU81163:0.00834)0.916:0.00014)0.948:0.00014)1.000:0.00012)0.993:0.00014,748564:0.00277)0.736:0.00016)0.873:0.00014,(557292:0.00556,((1580377:0.00558,((((New.CleanUp.ReferenceOTU23134:0.0257,((4466597:0.00278,(808202:0.0056,(155379:0.00014,New.CleanUp.ReferenceOTU74617:0.00278)0.990:0.0142)0.780:0.00276)0.793:0.00278,((New.CleanUp.ReferenceOTU80428:0.02722,(New.CleanUp.ReferenceOTU3802:0.01367,New.CleanUp.ReferenceOTU18973:0.02104)0.308:0.00528)0.949:0.01354,((((New.ReferenceOTU105:0.0056,(New.ReferenceOTU401:0.01729,((New.CleanUp.ReferenceOTU29935:0.01136,New.CleanUp.ReferenceOTU30252:0.02308)0.922:0.01137,New.CleanUp.ReferenceOTU65177:0.02283)0.910:0.00015)0.890:0.0056)0.853:0.00557,((((New.CleanUp.ReferenceOTU52268:0.01005,(New.CleanUp.ReferenceOTU37170:0.01023,New.CleanUp.ReferenceOTU56686:0.01839)0.788:0.00832)0.760:0.00394,(4448786:0.00557,((((((New.CleanUp.ReferenceOTU36392:0.00555,New.CleanUp.ReferenceOTU53796:0.00556)0.878:0.00014,((New.CleanUp.ReferenceOTU31092:0.00277,New.CleanUp.ReferenceOTU35025:0.00557)0.941:0.00014,((New.CleanUp.ReferenceOTU7350:0.00556,New.CleanUp.ReferenceOTU62154:0.00277)0.873:0.00014,((New.CleanUp.ReferenceOTU38076:0.00846,New.CleanUp.ReferenceOTU53780:0.00846)0.753:0.00269,New.CleanUp.ReferenceOTU44889:0.01402)1.000:0.00015)0.925:0.00014)0.979:0.00014)0.897:0.00015,New.CleanUp.ReferenceOTU77218:0.01121)0.888:0.00015,(New.CleanUp.ReferenceOTU10625:0.00566,(((New.CleanUp.ReferenceOTU80565:0.01699,(((New.CleanUp.ReferenceOTU63757:0.00277,New.CleanUp.ReferenceOTU28631:0.01406)0.941:0.00014,(New.CleanUp.ReferenceOTU28256:0.00277,(New.CleanUp.ReferenceOTU14289:0.00015,New.CleanUp.ReferenceOTU66043:0.00836)0.841:0.00278)0.874:0.00016)0.868:0.00014,New.CleanUp.ReferenceOTU75694:0.00277)0.901:0.00015)0.940:0.01043,(New.CleanUp.ReferenceOTU55633:0.0163,((New.CleanUp.ReferenceOTU3676:0.02467,New.CleanUp.ReferenceOTU38516:0.03605)0.434:0.00956,New.CleanUp.ReferenceOTU28477:0.01054)0.914:0.01318)0.747:0.00564)0.850:0.00721,(New.CleanUp.ReferenceOTU43251:0.05126,New.CleanUp.ReferenceOTU76792:0.02787)0.956:0.02061)0.848:0.00794)0.834:0.01138)0.920:0.00864,(((New.CleanUp.ReferenceOTU25481:0.00662,New.CleanUp.ReferenceOTU73755:0.01024)0.456:0.00278,((((New.CleanUp.ReferenceOTU44852:0.01688,(New.CleanUp.ReferenceOTU33912:0.00613,(New.CleanUp.ReferenceOTU26363:0.02286,New.CleanUp.ReferenceOTU36577:0.00015)0.840:0.01107)0.992:0.02827)0.898:0.01253,((((New.ReferenceOTU451:0.01297,(New.CleanUp.ReferenceOTU28397:0.01657,(New.CleanUp.ReferenceOTU34999:0.02137,New.CleanUp.ReferenceOTU35176:0.03399)0.199:0.01587)0.920:0.01688)0.906:0.00954,(New.CleanUp.ReferenceOTU77698:0.00848,(New.CleanUp.ReferenceOTU83254:0.0056,New.CleanUp.ReferenceOTU50545:0.01699)0.733:0.00268)0.753:0.00282)0.903:0.01121,(New.CleanUp.ReferenceOTU18122:0.01659,((New.CleanUp.ReferenceOTU83718:0.03007,(New.CleanUp.ReferenceOTU1505:0.02196,New.CleanUp.ReferenceOTU5727:0.02582)0.745:0.00919)0.348:0.02009,New.CleanUp.ReferenceOTU88116:0.01091)0.896:0.01472)0.786:0.00998)0.000:0.00015,(New.ReferenceOTU70:0.02903,New.CleanUp.ReferenceOTU74650:0.0026)0.865:0.00877)0.790:0.00281)0.883:0.00565,((New.CleanUp.ReferenceOTU29818:0.02217,(New.CleanUp.ReferenceOTU5088:0.0248,New.CleanUp.ReferenceOTU52488:0.01591)0.215:0.00266)0.893:0.0092,((New.CleanUp.ReferenceOTU41396:0.08132,New.CleanUp.ReferenceOTU73415:0.02016)0.631:0.02258,(New.CleanUp.ReferenceOTU39924:0.03787,New.CleanUp.ReferenceOTU73100:0.05937)0.662:0.01352)0.790:0.00823)0.909:0.00016)0.781:0.00287,(New.CleanUp.ReferenceOTU70672:0.02171,(New.CleanUp.ReferenceOTU36739:0.00736,New.CleanUp.ReferenceOTU9466:0.00722)0.956:0.01796)0.750:0.00584)0.795:0.00474)0.775:0.00361,((New.CleanUp.ReferenceOTU58753:0.00557,New.CleanUp.ReferenceOTU70563:0.00843)0.896:0.00566,(New.CleanUp.ReferenceOTU85242:0.00278,(New.CleanUp.ReferenceOTU40098:0.00555,(((New.CleanUp.ReferenceOTU82789:0.00555,((New.CleanUp.ReferenceOTU12206:0.01114,New.CleanUp.ReferenceOTU83862:0.00014)0.870:0.00551,New.CleanUp.ReferenceOTU83206:0.00555)0.299:0.00014)0.357:0.00014,(827089:0.00555,New.CleanUp.ReferenceOTU55993:0.00555)0.963:0.00014)0.000:0.00014,(New.CleanUp.ReferenceOTU36048:0.00555,New.CleanUp.ReferenceOTU65889:0.00555)0.920:0.00014)0.906:0.00015)0.792:0.00277)0.955:0.00847)0.836:0.00016)0.203:0.0028)0.729:0.0025,(New.CleanUp.ReferenceOTU25057:0.01697,(New.CleanUp.ReferenceOTU52968:0.02885,New.CleanUp.ReferenceOTU91063:0.01413)0.213:0.00014)0.828:0.00283)0.786:0.0029)0.291:0.00014)0.719:0.00014,((((1051517:0.0,807693:0.0):0.00014,(((((New.CleanUp.ReferenceOTU68294:0.01408,((((((New.CleanUp.ReferenceOTU74452:0.00557,New.CleanUp.ReferenceOTU34608:0.01401)0.894:0.00014,(((New.CleanUp.ReferenceOTU44591:0.00561,New.CleanUp.ReferenceOTU54983:0.00836)0.411:0.00277,(New.CleanUp.ReferenceOTU64694:0.00831,New.CleanUp.ReferenceOTU10044:0.01119)0.878:0.00015)0.729:0.00014,(New.CleanUp.ReferenceOTU58064:0.01122,(New.CleanUp.ReferenceOTU55444:0.00837,New.CleanUp.ReferenceOTU62032:0.01119)0.169:0.00014)0.747:0.00277)0.783:0.00015)0.969:0.00014,(New.CleanUp.ReferenceOTU90004:0.01406,New.CleanUp.ReferenceOTU59175:0.00837)0.933:0.00014)0.781:0.00015,(New.CleanUp.ReferenceOTU296:0.01117,New.CleanUp.ReferenceOTU65310:0.00835)0.760:0.00277)1.000:0.00014,New.CleanUp.ReferenceOTU29946:0.01117)0.824:0.00277,(New.CleanUp.ReferenceOTU49999:0.01695,754911:0.00559)0.777:0.00276)0.760:0.00279)0.781:0.00277,(548055:0.00184,(New.CleanUp.ReferenceOTU43903:0.01399,(New.CleanUp.ReferenceOTU2660:0.01121,New.CleanUp.ReferenceOTU9206:0.01121)0.746:0.00272)0.918:0.00186)0.918:0.00184)0.879:0.00015,((New.CleanUp.ReferenceOTU46707:0.01401,New.CleanUp.ReferenceOTU46945:0.01406)0.422:0.00278,(New.CleanUp.ReferenceOTU37803:0.02259,(265381:0.00835,4330365:0.00841)0.086:0.00277)0.268:0.00016)0.740:0.00014)0.000:0.00015,(((14593:0.00015,New.CleanUp.ReferenceOTU80903:0.01127)0.843:0.00556,(830622:0.00556,((New.CleanUp.ReferenceOTU77359:0.01683,New.CleanUp.ReferenceOTU71855:0.01399)0.980:0.00014,(New.CleanUp.ReferenceOTU5911:0.01404,New.CleanUp.ReferenceOTU10949:0.01401)0.968:0.00016)0.901:0.00016)0.850:0.00278)1.000:0.00016,(((New.CleanUp.ReferenceOTU40385:0.01133,New.CleanUp.ReferenceOTU62333:0.01128)0.746:0.00272,(((New.CleanUp.ReferenceOTU55433:0.00844,New.CleanUp.ReferenceOTU69771:0.00844)0.754:0.00278,(New.CleanUp.ReferenceOTU19982:0.01127,New.CleanUp.ReferenceOTU84286:0.01413)0.734:0.00272)0.915:0.00016,(New.CleanUp.ReferenceOTU49396:0.01401,New.CleanUp.ReferenceOTU82479:0.014)0.760:0.00277)0.452:0.00014)0.843:0.00277,289634:0.00277)0.859:0.00016)0.000:0.00015)0.000:0.00013,((((151320:0.00277,2454364:0.00277)0.902:0.00014,(4378373:0.00277,(New.CleanUp.ReferenceOTU77946:0.01402,(New.CleanUp.ReferenceOTU12736:0.01683,New.CleanUp.ReferenceOTU75691:0.02866)0.838:0.00014)0.835:0.00277)0.906:0.00014)0.000:0.00012,((((((New.CleanUp.ReferenceOTU29634:0.02001,New.CleanUp.ReferenceOTU3364:0.00845)0.910:0.00834,New.CleanUp.ReferenceOTU65205:0.01399)0.895:0.00015,New.CleanUp.ReferenceOTU38473:0.01121)0.819:0.00278,69993:0.00016)0.353:0.00014,New.CleanUp.ReferenceOTU5328:0.01407)0.438:0.00277,(New.CleanUp.ReferenceOTU27965:0.01423,New.CleanUp.ReferenceOTU36259:0.01422)0.751:0.00259)0.999:0.00014)0.862:0.00014,(((New.CleanUp.ReferenceOTU46027:0.02271,New.ReferenceOTU199:0.01972)0.898:0.00014,((New.CleanUp.ReferenceOTU12784:0.01414,611528:0.0113)0.757:0.00273,(211120:0.00149,New.CleanUp.ReferenceOTU41838:0.0197)0.876:0.00138)0.882:0.00016)0.926:0.00016,((((New.CleanUp.ReferenceOTU47476:0.02276,(New.CleanUp.ReferenceOTU48732:0.01135,New.CleanUp.ReferenceOTU72296:0.01711)0.670:0.00273)0.814:0.00014,4454565:0.00557)0.916:0.00277,New.CleanUp.ReferenceOTU78289:0.01972)0.431:0.00015,((New.CleanUp.ReferenceOTU50883:0.01976,New.CleanUp.ReferenceOTU57920:0.00846)0.347:0.00555,(New.ReferenceOTU338:0.01692,New.CleanUp.ReferenceOTU18877:0.01405)1.000:0.00014)0.915:0.0027)0.912:0.00014)0.228:0.00014)0.986:0.00014)1.000:0.00015)0.000:0.00014,(919491:0.00277,(1719246:0.00014,4306488:0.00139)1.000:0.00137)0.703:0.00014)0.000:0.00014,(((4469214:0.00277,695185:0.00277)0.867:0.00014,((826250:0.00277,4301865:0.00277)0.852:0.00014,((4411862:0.00278,439204:0.00277)0.882:0.00014,(367528:0.00277,283943:0.00277)0.895:0.00014)0.000:0.00014)0.000:0.00014)0.954:0.00014,((New.CleanUp.ReferenceOTU40676:0.01413,New.CleanUp.ReferenceOTU90084:0.0113)0.745:0.00267,(539360:0.00157,(New.CleanUp.ReferenceOTU27334:0.01123,New.CleanUp.ReferenceOTU51920:0.0141)0.855:0.00525)0.776:0.00155)0.885:0.00016)0.000:0.00014)0.000:0.00014)0.895:0.00016,(New.CleanUp.ReferenceOTU75235:0.01694,((((New.CleanUp.ReferenceOTU42778:0.014,New.CleanUp.ReferenceOTU58322:0.01402)0.966:0.00014,(New.CleanUp.ReferenceOTU57125:0.01981,(New.CleanUp.ReferenceOTU59938:0.0112,New.CleanUp.ReferenceOTU65620:0.01404)0.740:0.00279)0.907:0.00014)0.969:0.00015,(((New.CleanUp.ReferenceOTU5417:0.01116,New.CleanUp.ReferenceOTU6414:0.01124)0.476:0.00278,New.CleanUp.ReferenceOTU71732:0.014)0.328:0.00015,New.CleanUp.ReferenceOTU43423:0.01976)0.918:0.00015)0.929:0.00015,(New.CleanUp.ReferenceOTU22448:0.00837,(New.CleanUp.ReferenceOTU18625:0.01118,New.CleanUp.ReferenceOTU76338:0.00841)0.163:0.00016)0.853:0.00277)1.000:0.00016)0.838:0.00277)0.784:0.0028)0.766:0.00558,114233:0.00838)0.858:0.00014,(277340:0.00841,(138145:0.00832,((((((((((New.CleanUp.ReferenceOTU78911:0.01174,(New.CleanUp.ReferenceOTU29289:0.01307,New.CleanUp.ReferenceOTU42660:0.01525)0.709:0.0068)0.371:0.00338,(New.CleanUp.ReferenceOTU3413:0.01722,New.CleanUp.ReferenceOTU62964:0.02925)0.763:0.00489)0.787:0.00685,New.CleanUp.ReferenceOTU24193:0.00604)0.934:0.01119,2841300:0.00826)0.764:0.00286,New.CleanUp.ReferenceOTU11548:0.02896)0.750:0.00245,(New.CleanUp.ReferenceOTU64049:0.01695,(New.CleanUp.ReferenceOTU47805:0.03527,New.CleanUp.ReferenceOTU67180:0.01744)0.776:0.00515)0.878:0.00016)0.898:0.00015,(((New.CleanUp.ReferenceOTU89409:0.00839,782283:0.00015)0.852:0.00277,(New.CleanUp.ReferenceOTU89533:0.0052,(New.CleanUp.ReferenceOTU26449:0.01733,New.CleanUp.ReferenceOTU86393:0.01437)0.795:0.00128)0.782:0.00153)0.618:0.00014,(((741498:0.00277,777060:0.00277)0.892:0.00014,(New.CleanUp.ReferenceOTU90658:0.02259,275875:0.00277)0.907:0.00014)0.999:0.00014,(819247:0.00277,New.CleanUp.ReferenceOTU27513:0.01117)0.904:0.00014)0.834:0.00014)0.204:0.00012)0.000:0.00015,(592849:0.00555,((New.CleanUp.ReferenceOTU42917:0.00555,(New.ReferenceOTU246:0.02873,New.CleanUp.ReferenceOTU50705:0.00838)0.964:0.00015)0.614:0.00016,(New.CleanUp.ReferenceOTU46632:0.01128,(New.CleanUp.ReferenceOTU1054:0.00849,348536:0.0085)0.738:0.00271)0.776:0.00279)0.805:0.00277)0.903:0.00014)0.997:0.00014,((New.CleanUp.ReferenceOTU56109:0.0112,(New.CleanUp.ReferenceOTU289:0.01124,New.CleanUp.ReferenceOTU88079:0.01982)0.408:0.00279)0.893:0.00014,((238051:0.00184,(New.CleanUp.ReferenceOTU5449:0.01121,91369:0.00014)0.913:0.00184)0.913:0.00185,(New.CleanUp.ReferenceOTU37825:0.00835,672839:0.00277)0.784:0.00277)0.811:0.00014)0.000:0.00014)0.922:0.00014,(((New.CleanUp.ReferenceOTU24389:0.01408,((New.CleanUp.ReferenceOTU56526:0.00854,New.CleanUp.ReferenceOTU79458:0.01698)0.139:0.01132,((New.CleanUp.ReferenceOTU3861:0.02322,((New.CleanUp.ReferenceOTU45810:0.00597,(New.CleanUp.ReferenceOTU49655:0.04539,New.CleanUp.ReferenceOTU59232:0.01561)0.858:0.01174)0.348:0.00551,(((New.CleanUp.ReferenceOTU16918:0.00556,((New.CleanUp.ReferenceOTU12547:0.00278,(New.CleanUp.ReferenceOTU67492:0.01401,(New.CleanUp.ReferenceOTU15394:0.00842,New.CleanUp.ReferenceOTU25848:0.01413)0.916:0.00016)0.862:0.00544)0.783:0.00279,New.CleanUp.ReferenceOTU52777:0.00276)0.907:0.00559)0.051:0.00014,New.CleanUp.ReferenceOTU49437:0.00835)0.738:0.00015,(New.CleanUp.ReferenceOTU23375:0.00295,((New.CleanUp.ReferenceOTU12157:0.00015,New.CleanUp.ReferenceOTU78561:0.0198)0.991:0.02035,(New.CleanUp.ReferenceOTU49077:0.00274,New.CleanUp.ReferenceOTU70206:0.00563)0.861:0.00556)0.868:0.00568)0.803:0.00262)0.945:0.01099)0.757:0.00318)0.916:0.00843,(New.CleanUp.ReferenceOTU19900:0.00015,(((New.CleanUp.ReferenceOTU5054:0.01693,(New.CleanUp.ReferenceOTU13883:0.00571,New.CleanUp.ReferenceOTU64615:0.01425)0.852:0.00767)0.561:0.00054,((New.CleanUp.ReferenceOTU49052:0.03226,((New.CleanUp.ReferenceOTU69893:0.02923,(New.CleanUp.ReferenceOTU43780:0.01224,New.CleanUp.ReferenceOTU59685:0.01891)0.842:0.00953)0.816:0.00817,(((New.CleanUp.ReferenceOTU22167:0.00563,(New.CleanUp.ReferenceOTU35519:0.00557,New.CleanUp.ReferenceOTU87971:0.00565)0.957:0.01142)0.772:0.00273,(((New.CleanUp.ReferenceOTU28448:0.00827,New.CleanUp.ReferenceOTU41055:0.02913)0.964:0.0144,New.CleanUp.ReferenceOTU51702:0.00559)0.766:0.00286,New.CleanUp.ReferenceOTU16222:0.01714)0.782:0.00272)0.871:0.00016,New.CleanUp.ReferenceOTU63875:0.01412)0.778:0.00439)0.750:0.0044)0.377:0.00582,((New.CleanUp.ReferenceOTU86761:0.01706,New.CleanUp.ReferenceOTU51566:0.01562)0.195:0.00779,(New.CleanUp.ReferenceOTU64190:0.03203,(New.CleanUp.ReferenceOTU14464:0.0561,New.CleanUp.ReferenceOTU5411:0.00253)0.968:0.02184)0.923:0.01978)0.866:0.00015)0.673:0.00694)0.851:0.00692,(((New.CleanUp.ReferenceOTU15205:0.01712,New.CleanUp.ReferenceOTU60614:0.00902)0.264:0.00938,(New.CleanUp.ReferenceOTU11689:0.01565,New.CleanUp.ReferenceOTU80863:0.01937)0.294:0.00304)0.941:0.0173,((((New.CleanUp.ReferenceOTU45220:0.00563,New.CleanUp.ReferenceOTU58846:0.02042)0.740:0.00257,(New.CleanUp.ReferenceOTU36790:0.0172,New.CleanUp.ReferenceOTU91644:0.00014)0.966:0.01461)0.898:0.01152,(New.CleanUp.ReferenceOTU34242:0.00283,New.CleanUp.ReferenceOTU79981:0.00283)0.934:0.00014)0.751:0.00462,((New.CleanUp.ReferenceOTU3144:0.013,((New.CleanUp.ReferenceOTU58089:0.03275,(New.CleanUp.ReferenceOTU38061:0.05564,New.CleanUp.ReferenceOTU16049:0.00014)0.171:0.0053)0.937:0.01988,(New.CleanUp.ReferenceOTU64100:0.01848,(New.CleanUp.ReferenceOTU53475:0.01419,New.CleanUp.ReferenceOTU19665:0.06753)0.877:0.02161)0.491:0.0118)0.952:0.02314)0.926:0.01769,((New.CleanUp.ReferenceOTU73751:0.01692,(New.CleanUp.ReferenceOTU61387:0.00394,New.CleanUp.ReferenceOTU89434:0.00725)0.964:0.01991)0.962:0.02289,(New.CleanUp.ReferenceOTU41210:0.01079,(New.CleanUp.ReferenceOTU22518:0.02257,New.CleanUp.ReferenceOTU7022:0.00986)0.883:0.01286)0.760:0.01029)0.741:0.00369)0.570:0.0058)0.786:0.00663)0.922:0.01278)0.685:0.00552)0.859:0.00544)0.939:0.00829)1.000:0.00015)0.914:0.01038,(New.CleanUp.ReferenceOTU85985:0.00892,New.CleanUp.ReferenceOTU86073:0.02226)0.524:0.00626)0.735:0.00384,303838:0.00561)0.860:0.00552)0.928:0.00015)0.838:0.00544)0.759:0.00271)0.788:0.00274)0.774:0.00274)0.817:0.00273)0.406:0.00016,((313454:0.00835,804077:0.01116)0.968:0.00014,(4421858:0.00277,4302782:0.00839)0.956:0.00014)0.918:0.00015)0.788:0.00274,((((((((((((New.CleanUp.ReferenceOTU12506:0.03237,((New.CleanUp.ReferenceOTU82211:0.00206,740305:0.00279)1.000:0.00071,(New.ReferenceOTU177:0.00014,(New.CleanUp.ReferenceOTU76448:0.00277,353069:0.00277)0.868:0.00014)0.932:0.00015)0.746:0.00252)0.957:0.01441,(359553:0.00277,757005:0.00835)0.936:0.00014)0.943:0.00839,New.CleanUp.ReferenceOTU37948:0.01695)0.657:0.00015,14982:0.00014)0.787:0.0028,((((((((New.CleanUp.ReferenceOTU29718:0.00151,New.CleanUp.ReferenceOTU73155:0.00812)0.808:0.00149,New.CleanUp.ReferenceOTU72278:0.00557)0.890:0.00014,(3443340:0.00835,New.CleanUp.ReferenceOTU73297:0.00837)0.966:0.00014)0.000:0.00014,(105173:0.00278,New.CleanUp.ReferenceOTU18890:0.00556)0.912:0.00014)0.000:0.00014,(New.CleanUp.ReferenceOTU34515:0.01114,575116:0.0083)0.903:0.00015)0.629:0.00016,(New.CleanUp.ReferenceOTU22202:0.00278,New.CleanUp.ReferenceOTU74096:0.01699)0.663:0.00015)0.790:0.00279,(((((New.CleanUp.ReferenceOTU68745:0.02275,New.CleanUp.ReferenceOTU26255:0.00841)0.808:0.00016,(New.CleanUp.ReferenceOTU13352:0.0056,(New.CleanUp.ReferenceOTU32269:0.00847,(((((New.CleanUp.ReferenceOTU4298:0.00556,((((398350:0.00277,4304638:0.00277)0.884:0.00014,((236657:0.00277,(238944:0.00277,4333556:0.00277)0.000:0.00014)0.873:0.00278,New.CleanUp.ReferenceOTU56428:0.00556)0.906:0.00014)0.947:0.00016,(((((New.CleanUp.ReferenceOTU5590:0.00157,New.CleanUp.ReferenceOTU81184:0.00519)0.791:0.00156,(694558:0.00557,New.CleanUp.ReferenceOTU12459:0.00555)0.631:0.00014)0.924:0.00016,((1146784:0.00835,New.CleanUp.ReferenceOTU26072:0.00556)0.907:0.00014,(New.CleanUp.ReferenceOTU53728:0.01686,(New.CleanUp.ReferenceOTU52205:0.00557,New.CleanUp.ReferenceOTU75806:0.0084)0.782:0.0028)0.983:0.00014)1.000:0.00014)0.926:0.00016,New.CleanUp.ReferenceOTU12367:0.00556)0.861:0.00557,New.CleanUp.ReferenceOTU29620:0.01405)0.911:0.00015)0.707:0.00015,(New.CleanUp.ReferenceOTU29478:0.02015,New.CleanUp.ReferenceOTU85561:0.01727)0.953:0.01419)0.441:0.00277)0.867:0.00015,(580703:0.00277,848816:0.00278)0.456:0.00015)0.917:0.00014,New.CleanUp.ReferenceOTU47374:0.02587)0.844:0.00549,(New.CleanUp.ReferenceOTU16758:0.00014,((New.CleanUp.ReferenceOTU6616:0.00276,New.CleanUp.ReferenceOTU91033:0.00839)0.890:0.00558,816470:0.00277)0.772:0.00014)0.897:0.00015)0.730:0.00277,(((606419:0.01375,(304957:0.00297,(New.CleanUp.ReferenceOTU30101:0.01441,(New.CleanUp.ReferenceOTU66309:0.00838,(809772:0.00014,821947:0.00277)1.000:0.00014)0.774:0.00253)0.762:0.00284)0.909:0.00927)0.099:0.00532,New.CleanUp.ReferenceOTU37897:0.01062)0.868:0.00646,New.CleanUp.ReferenceOTU67702:0.01739)0.587:0.00271)0.892:0.00568)0.759:0.0027)0.771:0.0028)0.849:0.00277,(686171:0.00277,(New.CleanUp.ReferenceOTU68713:0.00837,833645:0.00556)0.934:0.00012)0.593:0.00016)0.877:0.00278,((287776:0.00277,149265:0.00277)0.837:0.00014,((New.CleanUp.ReferenceOTU84140:0.00555,514350:0.00555)0.931:0.00014,((New.CleanUp.ReferenceOTU19259:0.01679,566717:0.00146)0.896:0.00142,(New.CleanUp.ReferenceOTU65719:0.00871,(New.CleanUp.ReferenceOTU2699:0.01161,New.CleanUp.ReferenceOTU62863:0.01709)0.909:0.00857)0.747:0.0025)0.901:0.00014)0.672:0.00014)0.920:0.00015)0.789:0.00277,157428:0.00558)0.778:0.00279)0.875:0.00561,(71751:0.01696,((457044:0.01695,801579:0.00278)0.954:0.00014,((578257:0.01134,(New.CleanUp.ReferenceOTU37443:0.00848,((New.CleanUp.ReferenceOTU67165:0.00014,515638:0.00555)0.976:0.01408,(New.ReferenceOTU289:0.0141,(New.CleanUp.ReferenceOTU49497:0.0169,(New.CleanUp.ReferenceOTU49770:0.01404,New.CleanUp.ReferenceOTU53193:0.00836)0.455:0.00014)0.752:0.00284)0.479:0.00288)0.760:0.00288)0.870:0.00562)0.880:0.0056,(New.CleanUp.ReferenceOTU88018:0.00558,(((313253:0.00847,(New.CleanUp.ReferenceOTU21866:0.00843,(555419:0.00277,(New.CleanUp.ReferenceOTU75811:0.00014,(340614:0.00277,New.CleanUp.ReferenceOTU54632:0.00278)0.899:0.00014)0.431:0.00014)0.987:0.00014)0.781:0.00278)0.732:0.00271,((((((New.CleanUp.ReferenceOTU89797:0.00277,619756:0.00277)0.876:0.00012,(New.CleanUp.ReferenceOTU58810:0.00556,1078248:0.00282)0.943:0.00014)0.989:0.00014,((New.CleanUp.ReferenceOTU27618:0.00776,New.CleanUp.ReferenceOTU48904:0.0045)0.789:0.00447,New.CleanUp.ReferenceOTU81413:0.00277)0.921:0.00014)0.688:0.00016,(1148019:0.01133,(New.CleanUp.ReferenceOTU47987:0.01688,557235:0.00014)0.674:0.00283)0.743:0.00263)0.928:0.00278,(((4454317:0.00382,(New.CleanUp.ReferenceOTU39908:0.02494,New.CleanUp.ReferenceOTU9102:0.00672)0.775:0.0084)0.645:0.00174,350973:0.01406)0.551:0.00011,New.CleanUp.ReferenceOTU70171:0.00277)0.336:0.00016)0.843:0.00556,(New.CleanUp.ReferenceOTU54377:0.00838,(New.CleanUp.ReferenceOTU75731:0.00014,New.CleanUp.ReferenceOTU87753:0.00278)0.034:0.00015)0.793:0.00285)0.461:0.00563)1.000:0.00014,344654:0.00277)0.345:0.00016)0.935:0.00558)0.942:0.00015)0.886:0.00014)0.885:0.00564)0.778:0.00278)0.889:0.00573,(((4407979:0.00556,(New.CleanUp.ReferenceOTU77008:0.01122,New.CleanUp.ReferenceOTU21800:0.01126)0.665:0.00012)0.786:0.00295,((New.CleanUp.ReferenceOTU51023:0.00016,544851:0.00014)0.991:0.01706,(553768:0.00283,((New.CleanUp.ReferenceOTU48120:0.0402,((((New.CleanUp.ReferenceOTU58852:0.02345,New.CleanUp.ReferenceOTU82647:0.02973)0.934:0.01647,((New.CleanUp.ReferenceOTU64593:0.01927,New.CleanUp.ReferenceOTU4184:0.01547)0.758:0.00751,(New.CleanUp.ReferenceOTU13106:0.01485,(New.CleanUp.ReferenceOTU85291:0.04143,(New.CleanUp.ReferenceOTU90146:0.01438,(New.CleanUp.ReferenceOTU65963:0.02815,770499:0.0032)0.074:0.00285)0.865:0.00887)0.530:0.00811)0.884:0.0128)0.275:0.0032)0.498:0.00713,(((((((((New.CleanUp.ReferenceOTU4049:0.0063,(New.CleanUp.ReferenceOTU78542:0.0102,(New.CleanUp.ReferenceOTU60291:0.01275,659413:0.01927)0.981:0.0275)1.000:0.0621)0.998:0.0617,((New.CleanUp.ReferenceOTU48308:0.01773,New.CleanUp.ReferenceOTU42526:0.04427)0.903:0.01868,((((New.CleanUp.ReferenceOTU68601:0.0418,(New.CleanUp.ReferenceOTU55266:0.04451,((New.CleanUp.ReferenceOTU51024:0.04373,((((New.CleanUp.ReferenceOTU10270:0.06414,New.CleanUp.ReferenceOTU59432:0.08048)0.803:0.01508,New.CleanUp.ReferenceOTU9664:0.07616)0.923:0.01798,((((1042485:0.00539,(New.CleanUp.ReferenceOTU28157:0.00709,New.CleanUp.ReferenceOTU57156:0.0195)0.883:0.00747)0.925:0.00837,(New.CleanUp.ReferenceOTU21294:0.01117,((New.CleanUp.ReferenceOTU35265:0.01176,(New.CleanUp.ReferenceOTU23122:0.05957,New.CleanUp.ReferenceOTU84037:0.00652)0.998:0.04399)0.957:0.01714,(New.CleanUp.ReferenceOTU28908:0.06991,New.CleanUp.ReferenceOTU74940:0.01199)0.868:0.01483)0.871:0.00908)0.865:0.00552)0.972:0.00014,(New.CleanUp.ReferenceOTU36406:0.02902,(((((New.CleanUp.ReferenceOTU23638:0.01683,(New.CleanUp.ReferenceOTU38361:0.00016,New.CleanUp.ReferenceOTU58546:0.01115)0.498:0.00016)0.411:0.00857,(((893157:0.00805,(New.CleanUp.ReferenceOTU68874:0.01961,((925397:0.00014,(53098:0.00275,(1028571:0.00514,906437:0.00156)0.794:0.00154)0.862:0.00014)0.911:0.00016,((New.CleanUp.ReferenceOTU79903:0.01967,(222818:0.00014,(New.CleanUp.ReferenceOTU25711:0.03815,386088:0.00275)1.000:0.00015)0.891:0.00015)0.992:0.01991,(New.CleanUp.ReferenceOTU61012:0.00015,652276:0.00275)0.871:0.00558)0.865:0.00552)0.771:0.00274)0.793:0.00156)0.799:0.00144,((918139:0.00274,(1095073:0.00014,(586355:0.00275,933896:0.00274)0.874:0.00014)0.853:0.00015)0.000:0.00014,(((((((992022:0.00275,(1011396:0.01391,4447394:0.0083)0.739:0.00015)0.885:0.00275,1098473:0.00275)0.902:0.00011,(880170:0.01675,(4438739:0.00014,(403853:0.00829,(1004326:0.00014,567406:0.00275)0.394:0.00014)0.883:0.00275)0.923:0.00275)0.922:0.00015)0.000:0.00014,(966139:0.00831,(4415571:0.00544,(New.CleanUp.ReferenceOTU64935:0.02472,(New.CleanUp.ReferenceOTU20812:0.01698,New.CleanUp.ReferenceOTU27685:0.01396)0.866:0.00814)0.942:0.01515)0.917:0.00014)0.902:0.00016)0.000:0.00014,(1088265:0.00275,1008172:0.00552)0.912:0.00014)0.000:0.00014,((1087597:0.00827,4414311:0.00016)0.025:0.00275,(1098184:0.00014,501267:0.0083)0.860:0.00274)1.000:0.00015)0.000:0.00014,(((992354:0.00274,461877:0.00274)0.801:0.00014,(420444:0.00552,999977:0.00275)0.918:0.00016)0.967:0.00014,((861595:0.00828,(967425:0.01109,493999:0.00553)0.748:0.00273)0.892:0.00015,(1043951:0.00828,(927202:0.01673,1670717:0.00014)0.394:0.00275)0.918:0.00016)1.000:0.0001)0.000:0.00014)0.000:0.00014)0.911:0.00016)0.895:0.00015,1099802:0.00828)0.898:0.01113)0.872:0.00639,(New.CleanUp.ReferenceOTU81570:0.01915,(New.CleanUp.ReferenceOTU15113:0.01269,(New.CleanUp.ReferenceOTU21124:0.01252,New.CleanUp.ReferenceOTU42931:0.02741)0.847:0.01148)0.868:0.00761)0.927:0.0116)0.886:0.00761,(New.CleanUp.ReferenceOTU28449:0.02549,New.CleanUp.ReferenceOTU71004:0.02532)0.793:0.00015)0.945:0.0169,(New.CleanUp.ReferenceOTU3138:0.04913,(New.CleanUp.ReferenceOTU82189:0.03516,(New.CleanUp.ReferenceOTU77494:0.02562,(New.CleanUp.ReferenceOTU43415:0.0139,New.CleanUp.ReferenceOTU54977:0.02313)0.963:0.0241)0.877:0.01154)0.131:0.00607)0.615:0.00978)0.087:0.00014)0.959:0.01495)0.748:0.00254,(New.CleanUp.ReferenceOTU33446:0.00014,New.CleanUp.ReferenceOTU77525:0.04688)0.927:0.03182)0.962:0.0184)0.884:0.01098,New.CleanUp.ReferenceOTU29347:0.02168)0.757:0.01203)0.799:0.00626,New.CleanUp.ReferenceOTU16544:0.00265)0.956:0.03667)0.953:0.02345)0.965:0.02478,((New.CleanUp.ReferenceOTU27245:0.01221,(((New.CleanUp.ReferenceOTU53599:0.02208,(((New.CleanUp.ReferenceOTU46841:0.00278,((New.CleanUp.ReferenceOTU42953:0.01691,((New.CleanUp.ReferenceOTU71684:0.0231,New.CleanUp.ReferenceOTU85724:0.00835)0.958:0.01417,New.CleanUp.ReferenceOTU71386:0.01135)0.912:0.00836)0.790:0.00014,(New.CleanUp.ReferenceOTU39772:0.01122,New.CleanUp.ReferenceOTU51396:0.02017)0.635:0.00544)0.978:0.01692)0.420:0.00015,New.CleanUp.ReferenceOTU71295:0.01412)0.871:0.00686,(New.CleanUp.ReferenceOTU63732:0.0277,(((New.CleanUp.ReferenceOTU42450:0.00014,(New.CleanUp.ReferenceOTU9718:0.01931,New.CleanUp.ReferenceOTU88553:0.04102)0.869:0.00954)0.730:0.00275,New.CleanUp.ReferenceOTU44810:0.01737)0.784:0.00449,New.CleanUp.ReferenceOTU38251:0.01292)0.600:0.00349)0.891:0.00943)0.665:0.00826)0.832:0.01817,(New.ReferenceOTU2:0.02529,New.CleanUp.ReferenceOTU64747:0.01161)0.860:0.00015)0.885:0.01922,((New.CleanUp.ReferenceOTU75661:0.02052,New.CleanUp.ReferenceOTU79207:0.01485)0.878:0.01299,((New.CleanUp.ReferenceOTU16862:0.00638,((New.CleanUp.ReferenceOTU51421:0.02679,New.CleanUp.ReferenceOTU28644:0.02945)0.926:0.01716,(New.CleanUp.ReferenceOTU47619:0.00799,New.CleanUp.ReferenceOTU88838:0.03505)0.999:0.03594)0.551:0.00016)0.969:0.0217,New.CleanUp.ReferenceOTU11648:0.01104)0.893:0.01213)0.976:0.03137)0.993:0.00016)0.985:0.02192,((New.CleanUp.ReferenceOTU64410:0.01399,(New.CleanUp.ReferenceOTU61372:0.00844,(((New.CleanUp.ReferenceOTU33332:0.01062,New.CleanUp.ReferenceOTU63460:0.04707)0.870:0.01004,New.CleanUp.ReferenceOTU8680:0.00794)0.920:0.00924,New.CleanUp.ReferenceOTU15251:0.02629)0.927:0.01119)0.764:0.00279)0.875:0.00557,(New.CleanUp.ReferenceOTU60662:0.01394,New.CleanUp.ReferenceOTU42491:0.06392)0.728:0.00294)0.904:0.00861)0.873:0.00833)0.947:0.01666,((((((((((((New.CleanUp.ReferenceOTU37919:0.0197,New.CleanUp.ReferenceOTU71787:0.06036)0.989:0.04178,New.CleanUp.ReferenceOTU2831:0.00314)0.143:0.0024,(New.CleanUp.ReferenceOTU5814:0.0044,((New.CleanUp.ReferenceOTU53877:0.02071,New.CleanUp.ReferenceOTU82137:0.01779)0.951:0.02361,((New.CleanUp.ReferenceOTU11708:0.0206,(New.CleanUp.ReferenceOTU80540:0.01605,New.CleanUp.ReferenceOTU30523:0.02542)0.227:0.00221)0.944:0.0094,(New.CleanUp.ReferenceOTU49036:0.01939,New.CleanUp.ReferenceOTU68110:0.012)0.750:0.00385)0.903:0.01552)0.966:0.02328)1.000:0.03662)0.834:0.00872,New.CleanUp.ReferenceOTU10623:0.00564)0.995:0.03594,((New.CleanUp.ReferenceOTU19393:0.07348,(New.CleanUp.ReferenceOTU61161:0.0335,((New.CleanUp.ReferenceOTU17517:0.08017,(New.CleanUp.ReferenceOTU53190:0.00945,New.CleanUp.ReferenceOTU17771:0.06609)0.930:0.02679)0.841:0.0141,(New.CleanUp.ReferenceOTU54855:0.01052,New.CleanUp.ReferenceOTU9964:0.04874)0.908:0.01246)0.000:0.00508)0.616:0.00889)0.649:0.01127,((New.CleanUp.ReferenceOTU53288:0.03303,New.CleanUp.ReferenceOTU89658:0.02068)0.783:0.01728,(New.CleanUp.ReferenceOTU12330:0.03171,New.CleanUp.ReferenceOTU24320:0.07843)0.966:0.04033)0.928:0.02045)0.000:0.00015)0.920:0.01205,((New.CleanUp.ReferenceOTU18647:0.00801,New.CleanUp.ReferenceOTU26018:0.00867)0.766:0.00513,(((New.CleanUp.ReferenceOTU80932:0.00853,New.CleanUp.ReferenceOTU8991:0.02585)0.943:0.01696,(New.CleanUp.ReferenceOTU40428:0.00554,New.CleanUp.ReferenceOTU78211:0.02866)0.938:0.00015)0.984:0.01405,((New.CleanUp.ReferenceOTU29251:0.0142,(New.CleanUp.ReferenceOTU19323:0.02852,(New.CleanUp.ReferenceOTU28961:0.01089,(New.CleanUp.ReferenceOTU21131:0.03745,(New.CleanUp.ReferenceOTU63506:0.01669,New.CleanUp.ReferenceOTU66744:0.0087)0.250:0.00318)0.806:0.00577)0.968:0.01751)0.915:0.00014)0.962:0.01129,(New.CleanUp.ReferenceOTU15341:0.00014,New.CleanUp.ReferenceOTU64838:0.01685)0.982:0.01398)0.157:0.00016)0.946:0.00911)0.000:0.00014)0.978:0.02569,New.CleanUp.ReferenceOTU17489:0.0199)0.973:0.02087,((((((New.CleanUp.ReferenceOTU58180:0.03004,New.CleanUp.ReferenceOTU9837:0.03594)0.841:0.01701,(New.CleanUp.ReferenceOTU33583:0.03692,New.CleanUp.ReferenceOTU49243:0.05281)0.387:0.00806)0.747:0.0083,(New.CleanUp.ReferenceOTU83097:0.05116,(New.CleanUp.ReferenceOTU10311:0.02751,New.CleanUp.ReferenceOTU89437:0.04863)0.964:0.03655)0.969:0.0419)0.979:0.03678,((((New.CleanUp.ReferenceOTU4558:0.0201,New.CleanUp.ReferenceOTU38433:0.01135)0.832:0.00551,((((749904:0.02284,(((410905:0.0212,New.CleanUp.ReferenceOTU66642:0.01295)0.782:0.00564,New.CleanUp.ReferenceOTU20363:0.01024)0.744:0.00377,New.CleanUp.ReferenceOTU32688:0.01722)0.847:0.01119)0.847:0.00016,((((((New.CleanUp.ReferenceOTU64476:0.02279,(New.CleanUp.ReferenceOTU14412:0.01965,New.CleanUp.ReferenceOTU3314:0.00014)0.132:0.00014)0.973:0.01116,(New.CleanUp.ReferenceOTU12660:0.00275,11435:0.00014)0.859:0.00275)0.574:0.00014,New.CleanUp.ReferenceOTU14121:0.01109)0.459:0.00015,((145053:0.00554,((((966091:0.00553,(New.CleanUp.ReferenceOTU46917:0.01042,New.CleanUp.ReferenceOTU72659:0.01114)0.752:0.00343)1.000:0.00015,(New.CleanUp.ReferenceOTU45087:0.01684,New.CleanUp.ReferenceOTU57743:0.00848)0.760:0.00273)0.919:0.01116,(New.CleanUp.ReferenceOTU11381:0.00846,New.CleanUp.ReferenceOTU28233:0.0028)0.822:0.00278)0.941:0.00015,(New.CleanUp.ReferenceOTU13694:0.00559,(11439:0.00562,(New.CleanUp.ReferenceOTU16407:0.01415,New.CleanUp.ReferenceOTU85197:0.00843)0.866:0.00564)0.881:0.0056)0.732:0.00016)0.772:0.00276)0.860:0.00556,(New.CleanUp.ReferenceOTU51462:0.0083,(248801:0.014,New.CleanUp.ReferenceOTU23634:0.00275)0.813:0.00015)0.900:0.00014)0.959:0.00832)0.963:0.01125,((New.CleanUp.ReferenceOTU74272:0.02849,(New.CleanUp.ReferenceOTU30761:0.01108,New.CleanUp.ReferenceOTU53841:0.01394)0.874:0.00014)1.000:0.00016,(New.CleanUp.ReferenceOTU32478:0.0084,New.CleanUp.ReferenceOTU84539:0.00839)0.793:0.00263)0.450:0.00556)0.769:0.00282,(New.CleanUp.ReferenceOTU32090:0.01983,(104265:0.00563,New.CleanUp.ReferenceOTU73110:0.01416)0.377:0.00266)0.852:0.00014)0.908:0.00553)0.900:0.00553,((New.CleanUp.ReferenceOTU85416:0.00275,1109208:0.00014)0.935:0.00554,(((((New.CleanUp.ReferenceOTU60466:0.00282,(New.CleanUp.ReferenceOTU24329:0.01467,New.CleanUp.ReferenceOTU37072:0.05954)0.431:0.00226)0.982:0.01701,((New.CleanUp.ReferenceOTU26080:0.01364,(566039:0.01082,907246:0.00888)0.771:0.00555)0.783:0.00325,((((((((102993:0.02554,(New.CleanUp.ReferenceOTU23661:0.01418,New.CleanUp.ReferenceOTU46248:0.01119)0.885:0.00845)0.942:0.00016,(160337:0.00275,(406112:0.00832,New.CleanUp.ReferenceOTU77572:0.00831)0.797:0.00016)0.743:0.00275)0.901:0.00016,865748:0.00829)0.765:0.00267,(11622:0.01049,New.CleanUp.ReferenceOTU3002:0.01359)0.883:0.00727)0.758:0.00277,(New.CleanUp.ReferenceOTU74715:0.02495,259094:0.00848)0.938:0.01234)0.772:0.00277,(((240553:0.01392,(241899:0.00016,1108658:0.01722)0.437:0.00275)0.406:0.00015,New.CleanUp.ReferenceOTU18142:0.03745)0.891:0.00536,((New.CleanUp.ReferenceOTU1119:0.00838,73544:0.00555)0.938:0.01404,(11621:0.00015,New.CleanUp.ReferenceOTU61831:0.01109)0.979:0.01733)0.880:0.01127)0.912:0.00015)0.882:0.00275,(104310:0.00276,224494:0.00275)1.000:0.00015)0.910:0.00838,New.CleanUp.ReferenceOTU52229:0.00549)0.771:0.00283)0.791:0.0027)0.783:0.00284,(636059:0.00835,((New.CleanUp.ReferenceOTU23681:0.0132,(1089190:0.00825,(New.CleanUp.ReferenceOTU36064:0.00276,254635:0.00276)0.894:0.00014)0.432:0.00694)0.965:0.01627,(New.CleanUp.ReferenceOTU87434:0.01122,New.CleanUp.ReferenceOTU84913:0.02299)0.134:0.00269)0.910:0.00015)0.813:0.00277)0.762:0.00276,(((146122:0.00853,((New.CleanUp.ReferenceOTU57268:0.0141,1106203:0.0028)0.303:0.00271,New.CleanUp.ReferenceOTU56697:0.01123)0.708:0.00298)0.772:0.00274,New.CleanUp.ReferenceOTU24625:0.00823)0.208:0.00279,New.CleanUp.ReferenceOTU59071:0.01389)0.857:0.00016)0.861:0.00275,(((((((New.CleanUp.ReferenceOTU55448:0.03957,(New.CleanUp.ReferenceOTU48795:0.01492,New.CleanUp.ReferenceOTU62304:0.01643)0.837:0.00745)0.917:0.02009,(New.CleanUp.ReferenceOTU56563:0.03908,(New.CleanUp.ReferenceOTU66691:0.0215,(New.CleanUp.ReferenceOTU36081:0.03867,(New.CleanUp.ReferenceOTU90519:0.03068,(New.CleanUp.ReferenceOTU50692:0.01561,(New.CleanUp.ReferenceOTU14456:0.01379,New.CleanUp.ReferenceOTU61193:0.02151)0.863:0.00895)0.974:0.01852)0.861:0.01295)0.931:0.01648)0.740:0.00341)0.863:0.0085)0.946:0.01456,(((New.CleanUp.ReferenceOTU70293:0.01117,(New.CleanUp.ReferenceOTU47216:0.05387,New.CleanUp.ReferenceOTU40965:0.03249)0.753:0.00195)0.681:0.00014,(New.CleanUp.ReferenceOTU70792:0.07822,New.CleanUp.ReferenceOTU63381:0.07796)0.897:0.02306)0.984:0.02237,((4366345:0.00276,((New.CleanUp.ReferenceOTU41440:0.02678,New.CleanUp.ReferenceOTU43385:0.03731)0.928:0.01556,New.CleanUp.ReferenceOTU68900:0.03146)0.877:0.00016)0.774:0.00278,1121483:0.00555)0.873:0.00946)1.000:0.05243)0.194:0.00581,((New.CleanUp.ReferenceOTU84438:0.05451,(New.CleanUp.ReferenceOTU24720:0.03579,((New.CleanUp.ReferenceOTU18366:0.04239,New.CleanUp.ReferenceOTU36798:0.03751)0.959:0.03231,New.CleanUp.ReferenceOTU5144:0.02698)0.973:0.03019)0.800:0.00666)0.952:0.02015,(((New.CleanUp.ReferenceOTU65140:0.05016,New.CleanUp.ReferenceOTU73099:0.05894)0.737:0.00604,((New.CleanUp.ReferenceOTU78353:0.03839,New.CleanUp.ReferenceOTU82853:0.0509)0.993:0.048,(New.CleanUp.ReferenceOTU54879:0.03775,(New.CleanUp.ReferenceOTU13585:0.0487,New.CleanUp.ReferenceOTU87290:0.07704)0.274:0.02834)0.972:0.04803)0.741:0.02251)0.955:0.03042,((New.CleanUp.ReferenceOTU76825:0.09196,(New.CleanUp.ReferenceOTU37062:0.02632,New.CleanUp.ReferenceOTU88409:0.02616)0.324:0.01652)0.882:0.01763,((New.CleanUp.ReferenceOTU70865:0.04488,(New.CleanUp.ReferenceOTU34504:0.07921,(New.CleanUp.ReferenceOTU55294:0.03985,((New.CleanUp.ReferenceOTU75999:0.08474,New.CleanUp.ReferenceOTU85194:0.00792)0.999:0.06463,(New.CleanUp.ReferenceOTU33877:0.06944,New.CleanUp.ReferenceOTU55548:0.03972)0.745:0.00835)0.754:0.02076)0.982:0.05122)0.869:0.02994)0.992:0.06454,(New.CleanUp.ReferenceOTU80547:0.03236,((New.CleanUp.ReferenceOTU38933:0.01561,New.CleanUp.ReferenceOTU63803:0.06726)0.893:0.03347,New.CleanUp.ReferenceOTU9302:0.03076)0.404:0.00903)0.897:0.01856)0.129:0.00016)0.864:0.01701)0.949:0.01936)0.722:0.00244)0.549:0.00934,(((((New.CleanUp.ReferenceOTU43409:0.01945,(241487:0.00157,(New.CleanUp.ReferenceOTU13668:0.01965,New.CleanUp.ReferenceOTU62931:0.01213)0.949:0.01296)0.994:0.02934)0.914:0.01247,(New.CleanUp.ReferenceOTU16804:0.01966,((((112244:0.00829,((1133558:0.01114,(New.CleanUp.ReferenceOTU50260:0.0229,584249:0.00848)0.870:0.00543)0.642:0.00015,((New.CleanUp.ReferenceOTU10485:0.01974,(((New.CleanUp.ReferenceOTU70763:0.01414,(248468:0.01092,((409932:0.01968,(New.CleanUp.ReferenceOTU48924:0.01695,1111326:0.02582)0.736:0.00297)0.764:0.00304,542118:0.00812)0.751:0.0056)0.740:0.00295)0.850:0.00844,New.CleanUp.ReferenceOTU38505:0.0139)0.858:0.00015,((((((((1703428:0.00275,New.CleanUp.ReferenceOTU79395:0.00831)0.191:0.00016,(526994:0.00279,New.CleanUp.ReferenceOTU29328:0.01689)0.762:0.00272)0.935:0.00842,New.CleanUp.ReferenceOTU86394:0.01414)0.758:0.00279,(New.CleanUp.ReferenceOTU64013:0.01157,New.CleanUp.ReferenceOTU38242:0.02911)0.737:0.00228)0.837:0.0056,(New.CleanUp.ReferenceOTU56289:0.00837,554420:0.00556)0.855:0.00552)0.904:0.00844,(New.CleanUp.ReferenceOTU68466:0.00565,((New.CleanUp.ReferenceOTU20289:0.00851,(1546879:0.00014,New.CleanUp.ReferenceOTU75333:0.00275)0.965:0.01407)0.613:0.00836,(New.CleanUp.ReferenceOTU12550:0.0083,(New.CleanUp.ReferenceOTU20575:0.00275,New.CleanUp.ReferenceOTU34237:0.0055)0.040:0.00014)1.000:0.00014)0.709:0.00257)0.589:0.00555)0.876:0.00015,(New.CleanUp.ReferenceOTU78200:0.00833,(New.CleanUp.ReferenceOTU26195:0.01108,(New.CleanUp.ReferenceOTU51700:0.01686,New.CleanUp.ReferenceOTU34230:0.0083)0.525:0.00014)0.752:0.00275)0.888:0.00553)0.178:0.00015,New.CleanUp.ReferenceOTU40130:0.01681)0.825:0.00275)0.077:0.00016)0.814:0.00276,((New.CleanUp.ReferenceOTU40684:0.00274,4434807:0.00277)0.846:0.00697,(New.CleanUp.ReferenceOTU81757:0.01255,(New.CleanUp.ReferenceOTU8138:0.01129,593492:0.0055)0.754:0.00418)0.133:0.00568)0.871:0.00697)0.788:0.00275)0.799:0.00275)0.126:0.00015,28089:0.00553)0.794:0.00274,(((731014:0.01114,((New.CleanUp.ReferenceOTU47743:0.00842,931593:0.00266)0.966:0.01405,(New.CleanUp.ReferenceOTU67235:0.01127,New.CleanUp.ReferenceOTU57055:0.01426)0.391:0.00544)0.616:0.00016)0.991:0.01692,(114151:0.01115,(((New.CleanUp.ReferenceOTU73616:0.01212,(New.CleanUp.ReferenceOTU4754:0.01375,(New.CleanUp.ReferenceOTU29887:0.01655,New.CleanUp.ReferenceOTU42990:0.01994)0.199:0.00272)0.949:0.01647)0.352:0.00262,4366263:0.01654)0.889:0.00628,New.CleanUp.ReferenceOTU91292:0.02011)0.737:0.00244)0.778:0.00276)0.782:0.00276,((((565130:0.00014,570692:0.00551)0.876:0.00546,200014:0.0169)0.908:0.00014,(1546873:0.01091,((690927:0.01697,(201454:0.00279,261980:0.00834)0.257:0.00273)0.908:0.00016,835543:0.00014)0.832:0.00147)0.832:0.00145)0.261:0.00016,(((New.CleanUp.ReferenceOTU22773:0.0083,(New.CleanUp.ReferenceOTU64329:0.01106,(New.CleanUp.ReferenceOTU34322:0.01393,523680:0.00552)0.755:0.00276)0.526:0.00015)0.974:0.01408,(1029463:0.00278,(156316:0.01122,(1133478:0.00015,(17991:0.00016,(New.CleanUp.ReferenceOTU16366:0.01401,New.CleanUp.ReferenceOTU68729:0.00272)0.795:0.00279)0.949:0.0111)0.909:0.01128)0.741:0.00268)0.914:0.00849)0.882:0.00795,((((((((195864:0.0083,(New.CleanUp.ReferenceOTU5775:0.00833,582813:0.00833)0.751:0.00276)0.683:0.00015,((New.CleanUp.ReferenceOTU30786:0.01057,(New.CleanUp.ReferenceOTU4478:0.01189,New.CleanUp.ReferenceOTU48290:0.01344)0.176:0.00273)0.788:0.00339,New.CleanUp.ReferenceOTU73341:0.00015)0.855:0.00275)0.857:0.00275,(940828:0.00014,(161199:0.00275,138062:0.01108)0.908:0.00014)0.922:0.00014)1.000:0.00015,(New.CleanUp.ReferenceOTU85497:0.00839,(New.CleanUp.ReferenceOTU36998:0.02884,New.CleanUp.ReferenceOTU70296:0.00852)0.753:0.00274)0.396:0.00551)0.805:0.00265,(New.CleanUp.ReferenceOTU11227:0.0111,39832:0.00279)0.751:0.00554)1.000:0.00015,New.CleanUp.ReferenceOTU52207:0.00553)0.861:0.00737,((((New.CleanUp.ReferenceOTU75471:0.0202,(((2390288:0.01132,280592:0.01124)0.943:0.01172,(New.CleanUp.ReferenceOTU54693:0.00728,((977026:0.02397,(370045:0.00704,574020:0.00407)0.880:0.00982)0.918:0.016,((((New.CleanUp.ReferenceOTU6747:0.00828,New.CleanUp.ReferenceOTU7211:0.00014)0.842:0.00544,(New.CleanUp.ReferenceOTU30410:0.00555,New.CleanUp.ReferenceOTU35878:0.00835)0.929:0.00012)0.833:0.0055,(New.CleanUp.ReferenceOTU60552:0.01104,(New.CleanUp.ReferenceOTU62193:0.02792,(New.CleanUp.ReferenceOTU6440:0.0055,250989:0.00015)0.279:0.00619)0.449:0.00581)0.856:0.00592)0.774:0.00372,((New.CleanUp.ReferenceOTU31545:0.00554,New.CleanUp.ReferenceOTU49322:0.01115)0.906:0.00898,(New.CleanUp.ReferenceOTU13089:0.02243,New.CleanUp.ReferenceOTU50931:0.01612)0.935:0.01567)0.604:0.00797)0.663:0.00942)0.557:0.00581)0.946:0.01292)0.878:0.00015,(New.CleanUp.ReferenceOTU11377:0.01983,74352:0.01445)0.872:0.01114)0.397:0.00536)0.725:0.00251,((New.CleanUp.ReferenceOTU27011:0.00832,New.CleanUp.ReferenceOTU74378:0.01399)0.501:0.00014,((New.ReferenceOTU82:0.00276,New.CleanUp.ReferenceOTU78728:0.03702)0.591:0.00016,(New.CleanUp.ReferenceOTU83998:0.01223,New.CleanUp.ReferenceOTU60199:0.01874)0.869:0.00859)0.806:0.00272)0.812:0.00552)0.752:0.00282,(815724:0.01384,(New.CleanUp.ReferenceOTU89:0.00316,((New.CleanUp.ReferenceOTU72532:0.01419,(New.CleanUp.ReferenceOTU2433:0.01689,(222581:0.00834,513175:0.00275)0.771:0.00279)0.743:0.00261)0.826:0.00753,(219743:0.00563,New.CleanUp.ReferenceOTU78144:0.01806)0.063:0.00356)0.841:0.00724)0.615:0.00555)0.776:0.00295)0.917:0.00854,(New.CleanUp.ReferenceOTU2402:0.01009,New.CleanUp.ReferenceOTU55838:0.01311)0.974:0.01958)0.864:0.0077)0.776:0.00399,(((New.CleanUp.ReferenceOTU84739:0.02266,((((((New.CleanUp.ReferenceOTU59079:0.0168,New.CleanUp.ReferenceOTU11415:0.00552)0.411:0.00014,New.CleanUp.ReferenceOTU17930:0.0111)0.445:0.00014,(New.CleanUp.ReferenceOTU59886:0.00275,688259:0.00014)0.000:0.00014)0.898:0.00014,New.CleanUp.ReferenceOTU6976:0.01399)1.000:0.00015,(New.CleanUp.ReferenceOTU42593:0.00849,New.CleanUp.ReferenceOTU85279:0.01697)0.784:0.0025)0.407:0.00551,New.CleanUp.ReferenceOTU51106:0.0111)0.858:0.00565)0.759:0.00015,((((New.CleanUp.ReferenceOTU9739:0.0111,(113935:0.00551,(New.CleanUp.ReferenceOTU20398:0.01649,New.CleanUp.ReferenceOTU53837:0.03469)0.728:0.00341)0.583:0.00015)0.835:0.00274,New.CleanUp.ReferenceOTU58751:0.03777)0.773:0.00016,New.CleanUp.ReferenceOTU89987:0.00275)0.802:0.00014,(249068:0.0,580850:0.0):0.00014)0.897:0.00015)0.750:0.00015,New.CleanUp.ReferenceOTU74275:0.02559)0.796:0.00314)0.635:0.00558)0.878:0.00594)0.846:0.00275)1.000:0.00016)0.505:0.00452,(New.CleanUp.ReferenceOTU42776:0.00428,(New.CleanUp.ReferenceOTU47030:0.02479,New.CleanUp.ReferenceOTU47385:0.01239)0.793:0.0084)0.804:0.00608)0.805:0.00455)0.770:0.00305)0.844:0.00935,New.CleanUp.ReferenceOTU45356:0.01599)0.518:0.00579,New.CleanUp.ReferenceOTU19168:0.00471)0.757:0.00352,(New.CleanUp.ReferenceOTU29930:0.01398,(563670:0.0055,(New.CleanUp.ReferenceOTU10448:0.00829,New.CleanUp.ReferenceOTU48662:0.00554)0.676:0.00014)0.853:0.00015)0.764:0.00559)0.911:0.00836)0.769:0.0029,(((New.CleanUp.ReferenceOTU77977:0.00793,(New.CleanUp.ReferenceOTU47535:0.01074,New.CleanUp.ReferenceOTU14547:0.02322)0.333:0.00559)0.967:0.01744,((1005605:0.01122,937735:0.00549)0.865:0.00632,(New.CleanUp.ReferenceOTU2987:0.00916,New.CleanUp.ReferenceOTU63253:0.02531)0.904:0.01118)0.838:0.00776)0.803:0.00015,(((((((New.CleanUp.ReferenceOTU51035:0.01438,972343:0.03216)0.744:0.00244,New.CleanUp.ReferenceOTU37854:0.02841)0.551:0.00278,870223:0.0057)0.930:0.01065,(New.CleanUp.ReferenceOTU89548:0.0194,(New.CleanUp.ReferenceOTU1053:0.01971,New.CleanUp.ReferenceOTU7470:0.00274)0.924:0.00901)0.713:0.00553)0.741:0.00293,220524:0.01141)0.875:0.00567,(1072801:0.00298,(New.CleanUp.ReferenceOTU15045:0.00579,357342:0.01511)0.783:0.00603)0.962:0.01812)0.785:0.00295,((1018122:0.01416,(893916:0.01687,901893:0.00279)0.880:0.00567)0.752:0.00265,New.CleanUp.ReferenceOTU65115:0.02284)0.713:0.00274)0.797:0.00282)0.878:0.00554)1.000:0.00016,(New.CleanUp.ReferenceOTU49158:0.0351,(((New.CleanUp.ReferenceOTU62103:0.017,(New.CleanUp.ReferenceOTU7231:0.00843,823383:0.00014)0.874:0.00555)0.755:0.00279,((((((New.CleanUp.ReferenceOTU28646:0.00551,(New.CleanUp.ReferenceOTU43709:0.00551,(1048194:0.00014,(158633:0.00552,538093:0.00275)0.910:0.00014)0.904:0.00014)0.788:0.0028)0.968:0.01137,(947354:0.01128,(((44587:0.03386,(New.CleanUp.ReferenceOTU20588:0.01492,739794:0.0078)0.898:0.00873)0.477:0.00322,((New.CleanUp.ReferenceOTU45181:0.04059,(New.CleanUp.ReferenceOTU30078:0.01972,New.CleanUp.ReferenceOTU3352:0.00293)0.164:0.00554)0.904:0.00887,(New.CleanUp.ReferenceOTU56140:0.02612,((847582:0.01389,(1857055:0.0139,New.ReferenceOTU125:0.00275)0.118:0.00014)0.053:0.00015,(New.CleanUp.ReferenceOTU5592:0.03104,(New.CleanUp.ReferenceOTU76090:0.03317,538315:0.01985)0.762:0.00528)0.860:0.00619)0.745:0.00237)0.887:0.00577)0.855:0.0058)0.969:0.014,((New.CleanUp.ReferenceOTU65568:0.01482,New.CleanUp.ReferenceOTU8792:0.04087)0.916:0.01079,((New.CleanUp.ReferenceOTU71337:0.02667,New.CleanUp.ReferenceOTU41757:0.01491)0.730:0.00206,(((((New.CleanUp.ReferenceOTU46129:0.0028,4483055:0.01117)0.767:0.00267,(New.CleanUp.ReferenceOTU87041:0.01673,(New.CleanUp.ReferenceOTU5894:0.02269,(((114587:0.00555,918840:0.00554)0.888:0.00555,501584:0.00829)0.016:0.00014,(1136762:0.00557,(New.CleanUp.ReferenceOTU15581:0.00275,4428032:0.00014)0.927:0.00837)0.881:0.00555)0.421:0.00277)0.880:0.00015)0.147:0.00275)0.789:0.00281,1079481:0.00015)1.000:0.00014,((New.CleanUp.ReferenceOTU57781:0.01286,New.CleanUp.ReferenceOTU85032:0.02551)0.933:0.01314,(((New.CleanUp.ReferenceOTU59385:0.00015,(New.CleanUp.ReferenceOTU11521:0.01672,(New.CleanUp.ReferenceOTU18020:0.01109,993474:0.0083)0.484:0.00014)0.950:0.00552)0.778:0.00276,968555:0.00275)0.895:0.00556,815305:0.01116)0.757:0.00277)0.627:0.00556)0.766:0.00266,New.CleanUp.ReferenceOTU41007:0.01119)0.892:0.00565)0.939:0.00843)0.771:0.00016)0.828:0.00842)0.847:0.00547)0.938:0.01125,(831288:0.01693,((New.CleanUp.ReferenceOTU77338:0.01906,(167531:0.00015,((((New.CleanUp.ReferenceOTU74548:0.00277,706798:0.00015)0.980:0.0203,New.CleanUp.ReferenceOTU67986:0.03837)0.024:0.0083,(((New.CleanUp.ReferenceOTU76933:0.03182,((New.CleanUp.ReferenceOTU472:0.00278,(1133016:0.01115,New.CleanUp.ReferenceOTU87512:0.00832)0.877:0.00015)0.873:0.00277,(649178:0.00014,(951214:0.00277,New.CleanUp.ReferenceOTU4112:0.00842)0.950:0.00014)0.906:0.00016)0.775:0.0028)0.773:0.00274,((12938:0.0,New.CleanUp.ReferenceOTU58613:0.0):0.00016,922362:0.01399)0.965:0.01412)0.775:0.00281,(756603:0.02004,(New.CleanUp.ReferenceOTU82869:0.01146,New.CleanUp.ReferenceOTU17995:0.03223)0.745:0.00253)0.893:0.00563)0.989:0.00015)0.908:0.00844,202224:0.0084)0.976:0.01712)0.935:0.0142)0.908:0.00927,(((New.CleanUp.ReferenceOTU89517:0.00278,(New.CleanUp.ReferenceOTU81615:0.01109,(243339:0.00551,572368:0.00275)0.761:0.00015)0.461:0.00275)0.776:0.00401,((1105663:0.0097,(4420943:0.01731,1097711:0.00852)0.851:0.0074)0.371:0.00823,(1128536:0.00014,New.CleanUp.ReferenceOTU23810:0.00014)0.967:0.01816)0.884:0.00902)0.598:0.00556,(New.CleanUp.ReferenceOTU81568:0.02294,(New.CleanUp.ReferenceOTU68009:0.00842,((New.CleanUp.ReferenceOTU80613:0.00279,New.CleanUp.ReferenceOTU83778:0.00557)0.775:0.00276,253403:0.00835)0.473:0.00015)0.938:0.01139)0.895:0.00918)0.863:0.00769)0.784:0.00278)0.943:0.00014)0.413:0.00562,((((New.CleanUp.ReferenceOTU60771:0.00901,1105878:0.03805)0.673:0.00556,New.CleanUp.ReferenceOTU88172:0.01075)0.771:0.00289,((584319:0.00571,New.CleanUp.ReferenceOTU82423:0.02885)0.864:0.00547,589900:0.00564)0.771:0.00306)0.759:0.00782,(New.CleanUp.ReferenceOTU58337:0.00341,(544457:0.01428,(55691:0.00944,850971:0.00014)0.868:0.00632)0.878:0.00888)0.912:0.01162)0.813:0.00595)0.859:0.0065,((329490:0.00542,(743788:0.00277,829373:0.00553)0.765:0.00288)0.748:0.00278,(516561:0.0114,735771:0.00257)0.897:0.00562)0.913:0.01039)0.919:0.01141,New.CleanUp.ReferenceOTU64474:0.00732)0.881:0.00664)0.753:0.00275,(New.CleanUp.ReferenceOTU52157:0.01987,(1136488:0.00276,((New.CleanUp.ReferenceOTU15864:0.0169,New.CleanUp.ReferenceOTU54866:0.01121)0.765:0.00275,(New.CleanUp.ReferenceOTU84973:0.01959,((805717:0.00014,(823816:0.01391,(New.CleanUp.ReferenceOTU16848:0.00544,New.CleanUp.ReferenceOTU3756:0.01108)0.915:0.00015)0.429:0.00014)0.902:0.00015,(New.CleanUp.ReferenceOTU41287:0.01116,New.CleanUp.ReferenceOTU72570:0.01121)0.427:0.00276)0.403:0.00016)0.934:0.00834)0.747:0.00271)0.882:0.00561)0.757:0.00273)0.865:0.0057)0.861:0.00545)0.158:0.00015)0.877:0.00278)0.190:0.00015)0.541:0.00015,(((((890516:0.00014,(((New.CleanUp.ReferenceOTU13181:0.04102,New.CleanUp.ReferenceOTU89046:0.05759)0.591:0.01417,New.CleanUp.ReferenceOTU32229:0.1416)0.743:0.00277,(New.CleanUp.ReferenceOTU33719:0.01999,New.CleanUp.ReferenceOTU55081:0.02881)0.896:0.00815)0.904:0.00016)0.920:0.00275,(New.CleanUp.ReferenceOTU33899:0.0082,(New.CleanUp.ReferenceOTU91097:0.02285,New.CleanUp.ReferenceOTU60564:0.00819)0.209:0.00277)0.877:0.00016)0.811:0.00014,((New.CleanUp.ReferenceOTU18832:0.03166,New.CleanUp.ReferenceOTU55006:0.01911)0.945:0.01461,New.CleanUp.ReferenceOTU59431:0.00516)0.931:0.01274)0.965:0.01114,(((1034378:0.02685,New.CleanUp.ReferenceOTU39990:0.08174)0.883:0.02115,(133716:0.06488,((New.CleanUp.ReferenceOTU51101:0.04353,New.CleanUp.ReferenceOTU39955:0.08067)0.853:0.01342,((((New.CleanUp.ReferenceOTU45459:0.03288,(New.CleanUp.ReferenceOTU59858:0.03043,New.CleanUp.ReferenceOTU56447:0.02011)0.268:0.00705)0.888:0.01223,(((859836:0.00272,(New.CleanUp.ReferenceOTU14472:0.00275,154610:0.00014)0.938:0.00015)0.958:0.0175,(New.CleanUp.ReferenceOTU64464:0.00831,1110442:0.00278)0.976:0.01692)0.569:0.00281,((((New.CleanUp.ReferenceOTU40269:0.0083,249330:0.00276)0.873:0.00736,New.CleanUp.ReferenceOTU15223:0.03167)0.856:0.007,((367851:0.00016,(4305234:0.01961,(4110006:0.01686,New.CleanUp.ReferenceOTU54042:0.01976)0.774:0.00014)0.863:0.00275)0.776:0.00269,(((4343647:0.00872,299228:0.01388)0.368:0.00547,(834883:0.00846,New.CleanUp.ReferenceOTU49651:0.02315)0.985:0.00014)0.809:0.00267,((((((((New.CleanUp.ReferenceOTU46310:0.00826,New.CleanUp.ReferenceOTU27939:0.01385)0.900:0.00016,365921:0.00274)0.493:0.00015,360070:0.00553)0.773:0.00386,(519295:0.03068,(311573:0.01589,(550057:0.0102,811159:0.01003)0.969:0.01857)0.572:0.00176)0.928:0.0093)0.861:0.00564,((((668790:0.01728,(734243:0.01095,(New.CleanUp.ReferenceOTU43296:0.01705,New.CleanUp.ReferenceOTU69009:0.01407)0.049:0.00014)0.685:0.00558)0.891:0.00865,(526237:0.02412,New.CleanUp.ReferenceOTU80758:0.02365)0.635:0.00179)0.847:0.00577,(New.CleanUp.ReferenceOTU52953:0.04429,(New.CleanUp.ReferenceOTU15639:0.00014,201506:0.00275)0.927:0.01348)0.888:0.01022)0.828:0.00629,(((1048411:0.00015,576220:0.02858)0.987:0.01771,(2231214:0.02069,(New.CleanUp.ReferenceOTU8836:0.02246,(New.CleanUp.ReferenceOTU87560:0.01826,468148:0.01327)0.984:0.02947)0.715:0.00552)0.391:0.01004)0.879:0.00831,(312532:0.01162,(113533:0.02257,4348634:0.03434)0.731:0.00317)0.868:0.00584)0.834:0.0065)0.833:0.00586)0.736:0.0029,(New.CleanUp.ReferenceOTU19489:0.00393,New.CleanUp.ReferenceOTU39355:0.03078)0.981:0.02346)0.963:0.0176,New.CleanUp.ReferenceOTU88727:0.07666)0.708:0.00192,New.CleanUp.ReferenceOTU54938:0.02012)0.919:0.00854)0.838:0.00551)0.778:0.00281)0.759:0.00328,(1072424:0.02302,((1107468:0.00014,(((New.CleanUp.ReferenceOTU33367:0.01118,(New.CleanUp.ReferenceOTU67613:0.06006,(New.CleanUp.ReferenceOTU73488:0.04435,((New.CleanUp.ReferenceOTU28365:0.01614,(New.CleanUp.ReferenceOTU80724:0.01417,New.CleanUp.ReferenceOTU52359:0.02344)0.832:0.01841)0.775:0.00016,(New.CleanUp.ReferenceOTU21104:0.02339,New.CleanUp.ReferenceOTU6076:0.00508)0.000:0.00845)0.938:0.01741)0.969:0.02308)0.745:0.00396)0.858:0.00565,974499:0.01406)0.829:0.00015,236025:0.01398)0.940:0.00014)0.925:0.00016,((923972:0.00831,(317451:0.00014,1005349:0.00553)0.428:0.00016)0.790:0.00276,(138570:0.00552,(New.CleanUp.ReferenceOTU55682:0.00275,New.CleanUp.ReferenceOTU84291:0.00275)0.720:0.00015)0.791:0.00276)0.897:0.00556)0.766:0.00252)0.942:0.01397)0.830:0.00554)0.991:0.02857)0.795:0.00662,(New.CleanUp.ReferenceOTU39909:0.04891,(New.CleanUp.ReferenceOTU81416:0.00925,(New.CleanUp.ReferenceOTU16612:0.01913,New.CleanUp.ReferenceOTU76834:0.06605)0.891:0.02842)0.983:0.0382)0.847:0.02145)0.496:0.01546,(New.CleanUp.ReferenceOTU66812:0.01937,902698:0.02218)0.862:0.017)0.703:0.00313)0.778:0.01784)0.724:0.0119)0.901:0.01821,((((New.CleanUp.ReferenceOTU47588:0.01767,(New.CleanUp.ReferenceOTU77367:0.00507,(New.CleanUp.ReferenceOTU46987:0.0141,New.CleanUp.ReferenceOTU72146:0.01134)0.837:0.00025)0.303:0.00541)0.828:0.00789,((New.ReferenceOTU209:0.00565,New.CleanUp.ReferenceOTU59470:0.0375)0.832:0.0063,(939546:0.01133,(New.CleanUp.ReferenceOTU6738:0.01159,((New.CleanUp.ReferenceOTU36054:0.00014,(156477:0.01149,(11428:0.01144,453616:0.01687)0.732:0.00283)0.899:0.00819)0.730:0.00254,New.CleanUp.ReferenceOTU38988:0.01992)0.898:0.00839)0.670:0.00355)0.907:0.00993)0.581:0.01059)0.813:0.00657,(New.CleanUp.ReferenceOTU31548:0.01123,(New.CleanUp.ReferenceOTU15275:0.01701,(4353338:0.01697,((1039041:0.00552,(((569992:0.00548,(869089:0.0057,New.CleanUp.ReferenceOTU87212:0.02573)0.834:0.00827)0.895:0.00014,New.CleanUp.ReferenceOTU42259:0.00555)0.883:0.00552,543740:0.00551)0.928:0.00016)0.931:0.00547,((New.CleanUp.ReferenceOTU12994:0.01114,((New.CleanUp.ReferenceOTU57662:0.00562,((New.CleanUp.ReferenceOTU72660:0.00275,2773305:0.00014)0.952:0.00016,4332665:0.01108)0.739:0.00267)0.798:0.00835,554377:0.01965)0.943:0.00014)0.806:0.00015,New.CleanUp.ReferenceOTU315:0.00275)1.000:0.00016)0.250:0.00843)0.855:0.00552)0.864:0.00566)0.867:0.00559)0.782:0.00275,((575392:0.03553,(((((((New.CleanUp.ReferenceOTU22847:0.00557,(New.CleanUp.ReferenceOTU82108:0.01111,(((New.CleanUp.ReferenceOTU1072:0.02281,New.CleanUp.ReferenceOTU49434:0.00279)0.861:0.01408,(202381:0.02849,(510174:0.00275,(223418:0.00014,((New.CleanUp.ReferenceOTU23014:0.00515,(972090:0.0142,New.CleanUp.ReferenceOTU8658:0.01714)0.786:0.00139)0.775:0.00151,New.CleanUp.ReferenceOTU65187:0.00833)0.895:0.00014)1.000:0.00015)0.774:0.00272)0.924:0.00015)0.976:0.01402,((11427:0.00836,New.CleanUp.ReferenceOTU90388:0.00557)0.892:0.01125,(New.CleanUp.ReferenceOTU89493:0.01113,704830:0.00016)0.908:0.00014)0.359:0.00545)0.924:0.00015)0.907:0.00555)0.860:0.00553,364805:0.00559)0.883:0.00567,New.CleanUp.ReferenceOTU84783:0.01697)0.765:0.00266,New.CleanUp.ReferenceOTU35724:0.01114)0.469:0.00014,(((New.CleanUp.ReferenceOTU35375:0.01121,(New.CleanUp.ReferenceOTU37868:0.01114,((New.CleanUp.ReferenceOTU76116:0.00278,(New.CleanUp.ReferenceOTU701:0.01429,4325519:0.01719)0.738:0.00258)0.888:0.00557,New.CleanUp.ReferenceOTU59309:0.00277)0.768:0.00278)0.777:0.00276)0.786:0.00277,(New.CleanUp.ReferenceOTU88218:0.01418,New.CleanUp.ReferenceOTU29155:0.00564)0.760:0.00269)0.911:0.00015,1110021:0.00014)0.914:0.00015)0.948:0.00551,(New.CleanUp.ReferenceOTU88877:0.0055,((New.CleanUp.ReferenceOTU37235:0.02864,New.CleanUp.ReferenceOTU89939:0.01416)0.738:0.00274,New.CleanUp.ReferenceOTU35098:0.01114)0.760:0.00553)0.905:0.00015)0.664:0.00016,((New.CleanUp.ReferenceOTU45774:0.00555,New.CleanUp.ReferenceOTU86592:0.00277)0.904:0.00016,(((((New.CleanUp.ReferenceOTU48446:0.00016,4340087:0.01392)0.999:0.03124,((New.CleanUp.ReferenceOTU32595:0.01116,2546331:0.00015)0.999:0.03807,((((New.CleanUp.ReferenceOTU88370:0.03384,(((1130679:0.0113,821292:0.01175)0.740:0.00287,(788023:0.00563,(239824:0.00015,1036372:0.02293)0.768:0.00276)0.884:0.00815)0.976:0.02333,((103349:0.00014,(13518:0.00557,560178:0.00278)0.910:0.00012)0.964:0.00014,(((825502:0.03992,4330770:0.03324)0.717:0.01217,New.CleanUp.ReferenceOTU12097:0.01554)0.747:0.00504,(((New.CleanUp.ReferenceOTU65110:0.01428,357131:0.01136)0.956:0.01575,(((983932:0.0028,1135576:0.00559)0.772:0.00277,(539735:0.00016,183182:0.00558)0.870:0.00015)0.894:0.00765,((New.CleanUp.ReferenceOTU25082:0.00015,(New.CleanUp.ReferenceOTU19461:0.01181,New.CleanUp.ReferenceOTU15761:0.03532)0.749:0.00328)0.909:0.01195,553623:0.01425)0.778:0.00443)0.785:0.00646)0.791:0.00551,781371:0.0092)0.858:0.00915)0.915:0.01049)0.771:0.00414)0.885:0.01261)0.127:0.00965,(New.CleanUp.ReferenceOTU31231:0.02106,New.CleanUp.ReferenceOTU9464:0.0226)0.793:0.00733)0.903:0.01528,((315597:0.02334,40439:0.02304)0.948:0.01783,((951954:0.00835,1009173:0.00274)0.727:0.00209,((969591:0.00014,(13332:0.02073,New.CleanUp.ReferenceOTU68680:0.0235)0.867:0.00015)0.524:0.00014,New.CleanUp.ReferenceOTU6299:0.00582)0.994:0.0278)0.984:0.02609)0.885:0.01342)0.865:0.00948,New.CleanUp.ReferenceOTU65700:0.01059)0.525:0.00898)0.788:0.01147)0.752:0.00354,New.CleanUp.ReferenceOTU2925:0.01137)0.866:0.00549,(New.CleanUp.ReferenceOTU28841:0.03119,New.CleanUp.ReferenceOTU60914:0.01521)0.912:0.01142)0.742:0.00295,(New.CleanUp.ReferenceOTU9076:0.02742,((New.CleanUp.ReferenceOTU40315:0.0499,New.CleanUp.ReferenceOTU42652:0.03377)0.218:0.00758,(New.CleanUp.ReferenceOTU86248:0.0177,((New.CleanUp.ReferenceOTU13204:0.02333,(New.CleanUp.ReferenceOTU16345:0.01988,New.CleanUp.ReferenceOTU23743:0.00279)0.869:0.00817)0.898:0.01098,(New.CleanUp.ReferenceOTU16165:0.02053,New.CleanUp.ReferenceOTU17414:0.01703)0.826:0.00588)0.985:0.02415)0.870:0.01231)0.932:0.01791)0.919:0.01325)0.919:0.00823)0.951:0.0111)0.738:0.00255)0.852:0.00852,(((New.CleanUp.ReferenceOTU76:0.06051,1072854:0.00015)0.720:0.00968,New.CleanUp.ReferenceOTU44586:0.02478)0.900:0.01993,(New.CleanUp.ReferenceOTU35868:0.01914,(3905299:0.01132,(New.CleanUp.ReferenceOTU57847:0.01706,760806:0.00264)0.718:0.00014)0.773:0.0039)0.970:0.03124)0.956:0.02601)0.895:0.00016)0.902:0.00555)0.754:0.00015)0.809:0.00276,(((New.CleanUp.ReferenceOTU47609:0.01686,(40609:0.026,4328471:0.01716)0.790:0.00803)0.907:0.00014,((237887:0.01188,New.CleanUp.ReferenceOTU76580:0.02606)0.896:0.01146,(New.CleanUp.ReferenceOTU3320:0.00546,540826:0.00014)0.956:0.01416)0.807:0.00583)0.904:0.0078,(160917:0.01786,1083949:0.00482)0.284:0.00556)0.598:0.00069)0.892:0.00549)0.785:0.00276)0.934:0.01775,(New.CleanUp.ReferenceOTU15854:0.04455,New.CleanUp.ReferenceOTU19687:0.05774)0.928:0.02069)0.929:0.01632,((New.CleanUp.ReferenceOTU80945:0.01688,(New.CleanUp.ReferenceOTU13305:0.02701,New.CleanUp.ReferenceOTU60874:0.05667)0.996:0.05622)0.649:0.04379,((New.CleanUp.ReferenceOTU51050:0.10092,((((New.CleanUp.ReferenceOTU35670:0.05115,(New.CleanUp.ReferenceOTU24323:0.0053,New.CleanUp.ReferenceOTU79373:0.06963)0.994:0.03053)0.523:0.00505,(((((((New.CleanUp.ReferenceOTU81498:0.03775,((((((New.CleanUp.ReferenceOTU23573:0.00016,New.CleanUp.ReferenceOTU5695:0.04034)0.958:0.00014,(New.CleanUp.ReferenceOTU30918:0.02601,New.CleanUp.ReferenceOTU41591:0.01997)0.965:0.01697)0.977:0.02464,(New.CleanUp.ReferenceOTU19817:0.02313,(New.CleanUp.ReferenceOTU33348:0.00015,(New.CleanUp.ReferenceOTU55835:0.02907,New.CleanUp.ReferenceOTU67743:0.01707)0.980:0.026)0.997:0.03539)0.922:0.01435)0.941:0.0143,(New.CleanUp.ReferenceOTU61319:0.01716,New.CleanUp.ReferenceOTU2986:0.023)0.729:0.00336)0.225:0.00554,(((New.CleanUp.ReferenceOTU30399:0.02563,New.CleanUp.ReferenceOTU5339:0.00834)0.954:0.01395,(New.CleanUp.ReferenceOTU6279:0.00831,New.CleanUp.ReferenceOTU90530:0.01984)0.370:0.00014)0.999:0.03475,New.CleanUp.ReferenceOTU50798:0.00016)0.981:0.01499)0.865:0.00787,New.CleanUp.ReferenceOTU39923:0.01094)0.394:0.00248)0.751:0.00338,(New.CleanUp.ReferenceOTU48373:0.01322,New.CleanUp.ReferenceOTU87865:0.02864)0.920:0.01315)0.893:0.0121,(New.CleanUp.ReferenceOTU23949:0.03579,New.CleanUp.ReferenceOTU49048:0.04116)0.919:0.01657)0.863:0.00885,((((New.CleanUp.ReferenceOTU58481:0.00311,(New.CleanUp.ReferenceOTU3581:0.00014,(New.CleanUp.ReferenceOTU76335:0.04593,New.CleanUp.ReferenceOTU45636:0.02267)0.948:0.01467)0.988:0.02011)0.987:0.0219,((New.CleanUp.ReferenceOTU32764:0.00546,((New.CleanUp.ReferenceOTU43459:0.02028,(New.CleanUp.ReferenceOTU43372:0.00647,New.CleanUp.ReferenceOTU62790:0.03612)0.942:0.01585)0.904:0.01083,New.CleanUp.ReferenceOTU70179:0.01943)0.646:0.00895)0.077:0.00016,((New.CleanUp.ReferenceOTU5735:0.04131,New.CleanUp.ReferenceOTU27158:0.00222)0.972:0.01777,((((((New.CleanUp.ReferenceOTU41076:0.03112,New.CleanUp.ReferenceOTU87529:0.03201)0.835:0.01218,(New.CleanUp.ReferenceOTU58740:0.0061,(New.CleanUp.ReferenceOTU4309:0.01378,New.CleanUp.ReferenceOTU5913:0.01764)0.946:0.01412)0.790:0.00595)0.772:0.00546,New.CleanUp.ReferenceOTU26636:0.0179)0.937:0.01497,(New.CleanUp.ReferenceOTU54404:0.02025,((New.CleanUp.ReferenceOTU19722:0.01329,New.CleanUp.ReferenceOTU5904:0.02047)0.866:0.01568,(New.CleanUp.ReferenceOTU34284:0.03991,(New.CleanUp.ReferenceOTU21658:0.0233,(New.CleanUp.ReferenceOTU11486:0.00506,New.CleanUp.ReferenceOTU61355:0.01836)0.871:0.01005)0.927:0.01872)0.840:0.01294)0.738:0.01002)0.924:0.01288)0.369:0.00023,New.CleanUp.ReferenceOTU85435:0.01671)0.870:0.00909,New.CleanUp.ReferenceOTU76274:0.00244)0.940:0.01273)0.624:0.00842)0.839:0.00696)0.880:0.01554,(((New.CleanUp.ReferenceOTU85758:0.02015,(New.CleanUp.ReferenceOTU56717:0.03125,(New.CleanUp.ReferenceOTU70807:0.01478,New.CleanUp.ReferenceOTU84024:0.03227)0.717:0.0219)0.733:0.00978)0.981:0.04284,New.CleanUp.ReferenceOTU88688:0.0245)0.359:0.0201,New.CleanUp.ReferenceOTU81553:0.02274)0.890:0.01954)0.366:0.0064,New.CleanUp.ReferenceOTU9213:0.05)0.000:0.00016)0.865:0.0058,(((New.CleanUp.ReferenceOTU45202:0.00953,(New.CleanUp.ReferenceOTU49676:0.02622,New.CleanUp.ReferenceOTU66715:0.04098)0.927:0.02202)0.961:0.02572,(New.ReferenceOTU312:0.00561,New.CleanUp.ReferenceOTU3353:0.01116)0.699:0.0019)0.987:0.02405,(((New.CleanUp.ReferenceOTU46652:0.00015,New.CleanUp.ReferenceOTU71906:0.05592)0.982:0.01949,(New.CleanUp.ReferenceOTU43904:0.00864,(New.CleanUp.ReferenceOTU65148:0.00551,New.CleanUp.ReferenceOTU77200:0.00016)0.861:0.00543)0.904:0.00886)0.219:0.00562,New.CleanUp.ReferenceOTU26903:0.00316)0.885:0.01083)0.929:0.0114)0.747:0.00277,((((New.CleanUp.ReferenceOTU15198:0.01719,(New.CleanUp.ReferenceOTU68386:0.02271,(New.CleanUp.ReferenceOTU8216:0.01114,(New.CleanUp.ReferenceOTU14972:0.0168,(New.CleanUp.ReferenceOTU5133:0.00828,New.CleanUp.ReferenceOTU63898:0.00828)0.652:0.00015)0.891:0.00561)0.753:0.00276)0.708:0.00014)0.991:0.02304,New.CleanUp.ReferenceOTU45055:0.00845)0.758:0.0027,(New.CleanUp.ReferenceOTU47091:0.00712,(New.CleanUp.ReferenceOTU37167:0.00255,New.CleanUp.ReferenceOTU91534:0.03801)0.884:0.00742)0.980:0.0197)0.946:0.01127,(((((New.CleanUp.ReferenceOTU12269:0.02853,New.CleanUp.ReferenceOTU44797:0.01601)0.883:0.01012,((((((New.CleanUp.ReferenceOTU1868:0.00282,New.CleanUp.ReferenceOTU75545:0.01105)0.840:0.00648,New.CleanUp.ReferenceOTU35336:0.03196)0.729:0.00334,(New.CleanUp.ReferenceOTU80335:0.00543,New.CleanUp.ReferenceOTU42445:0.02904)0.830:0.00715)0.841:0.00825,(New.CleanUp.ReferenceOTU35440:0.01396,New.CleanUp.ReferenceOTU83334:0.00556)0.879:0.00692)0.903:0.01267,((New.CleanUp.ReferenceOTU1819:0.03034,New.CleanUp.ReferenceOTU72997:0.02922)0.972:0.02841,New.CleanUp.ReferenceOTU66690:0.05152)0.788:0.00567)0.700:0.0049,New.CleanUp.ReferenceOTU8465:0.05596)0.763:0.00474)0.787:0.00697,((New.CleanUp.ReferenceOTU15444:0.04206,New.CleanUp.ReferenceOTU36916:0.02904)0.613:0.02187,(New.CleanUp.ReferenceOTU44007:0.06975,(New.CleanUp.ReferenceOTU22006:0.01807,New.CleanUp.ReferenceOTU58876:0.01376)0.941:0.02489)0.740:0.01937)0.910:0.01939)0.974:0.0191,(((New.CleanUp.ReferenceOTU51180:0.0136,((((New.CleanUp.ReferenceOTU69651:0.00322,(New.CleanUp.ReferenceOTU13038:0.02231,New.CleanUp.ReferenceOTU75634:0.00892)0.453:0.00551)0.789:0.00604,(New.CleanUp.ReferenceOTU12984:0.00678,(New.CleanUp.ReferenceOTU13607:0.00702,New.CleanUp.ReferenceOTU29050:0.004)0.172:0.00275)0.763:0.00449)0.773:0.01001,New.CleanUp.ReferenceOTU22144:0.00015)0.885:0.00961,(New.CleanUp.ReferenceOTU47778:0.03056,New.CleanUp.ReferenceOTU54266:0.01607)0.025:0.00571)0.846:0.0077)0.765:0.00713,New.CleanUp.ReferenceOTU50347:0.01896)0.876:0.00777,((((New.CleanUp.ReferenceOTU70299:0.01846,New.CleanUp.ReferenceOTU88495:0.00573)0.884:0.01114,(New.CleanUp.ReferenceOTU24494:0.01329,New.CleanUp.ReferenceOTU64745:0.03367)0.754:0.00348)0.844:0.00758,New.CleanUp.ReferenceOTU87148:0.01395)0.853:0.00538,(((New.CleanUp.ReferenceOTU26763:0.00343,New.CleanUp.ReferenceOTU48746:0.03439)0.917:0.01324,(New.CleanUp.ReferenceOTU86707:0.01393,New.CleanUp.ReferenceOTU27702:0.04137)0.000:0.00566)0.807:0.00604,((New.CleanUp.ReferenceOTU11282:0.00016,(New.CleanUp.ReferenceOTU59576:0.01688,New.CleanUp.ReferenceOTU56336:0.00273)0.948:0.00835)0.918:0.0076,((New.CleanUp.ReferenceOTU58005:0.0024,New.CleanUp.ReferenceOTU80112:0.03216)0.951:0.0138,New.CleanUp.ReferenceOTU152:0.01217)0.443:0.00535)0.762:0.00357)0.898:0.00576)0.747:0.00283)0.000:0.00826)0.934:0.00014,New.CleanUp.ReferenceOTU47138:0.01394)0.751:0.00272)0.873:0.00551)0.864:0.00565,(New.CleanUp.ReferenceOTU46653:0.06822,New.CleanUp.ReferenceOTU78591:0.05076)0.864:0.01667)0.749:0.00326)0.984:0.02239,((New.CleanUp.ReferenceOTU53028:0.03517,(((((((New.CleanUp.ReferenceOTU30987:0.01392,((New.ReferenceOTU215:0.01834,New.CleanUp.ReferenceOTU61565:0.04802)0.857:0.01346,(New.CleanUp.ReferenceOTU24916:0.07021,New.CleanUp.ReferenceOTU65901:0.02954)0.825:0.01205)0.961:0.02276)0.866:0.01815,New.CleanUp.ReferenceOTU62966:0.05941)0.053:0.0101,New.CleanUp.ReferenceOTU85389:0.02282)0.893:0.01428,(136417:0.00274,(New.ReferenceOTU264:0.00551,New.CleanUp.ReferenceOTU85274:0.03139)0.364:0.00015)0.794:0.00281)0.742:0.00281,New.CleanUp.ReferenceOTU42654:0.03477)0.963:0.01414,(New.CleanUp.ReferenceOTU13390:0.03275,New.CleanUp.ReferenceOTU89811:0.04922)0.903:0.0156)0.504:0.00826,(((1043812:0.00015,((New.CleanUp.ReferenceOTU7506:0.01962,(New.CleanUp.ReferenceOTU72736:0.00829,((New.CleanUp.ReferenceOTU36061:0.00553,(210410:0.00549,New.CleanUp.ReferenceOTU9923:0.00836)0.879:0.00558)0.983:0.01712,((New.CleanUp.ReferenceOTU58845:0.01114,New.CleanUp.ReferenceOTU57154:0.01687)0.905:0.00015,(New.CleanUp.ReferenceOTU90871:0.02243,(((New.CleanUp.ReferenceOTU76598:0.01399,(New.CleanUp.ReferenceOTU84577:0.01688,New.CleanUp.ReferenceOTU9187:0.00553)0.859:0.00553)0.905:0.00897,New.CleanUp.ReferenceOTU90077:0.04079)0.797:0.00792,(New.CleanUp.ReferenceOTU52825:0.02823,New.CleanUp.ReferenceOTU54131:0.00626)0.803:0.01354)0.608:0.00673)0.419:0.00317)0.590:0.00548)0.745:0.00272)0.841:0.00015)0.442:0.00275,((New.CleanUp.ReferenceOTU17130:0.00274,New.CleanUp.ReferenceOTU41232:0.01109)0.757:0.00275,(New.CleanUp.ReferenceOTU28144:0.00271,New.CleanUp.ReferenceOTU76262:0.02555)0.771:0.00278)0.894:0.00554)0.940:0.00829)0.903:0.00014,(New.CleanUp.ReferenceOTU4876:0.02264,New.CleanUp.ReferenceOTU75305:0.014)0.149:0.00269)0.855:0.00548,(((((New.CleanUp.ReferenceOTU49826:0.00275,(New.CleanUp.ReferenceOTU5523:0.01683,668615:0.00016)0.814:0.00275)0.777:0.00275,1125402:0.00275)0.973:0.01693,(New.CleanUp.ReferenceOTU2914:0.00877,(((((New.CleanUp.ReferenceOTU1055:0.03378,(New.CleanUp.ReferenceOTU12693:0.01411,(New.CleanUp.ReferenceOTU83928:0.00015,(New.CleanUp.ReferenceOTU25674:0.00835,New.CleanUp.ReferenceOTU43556:0.01398)0.560:0.00548)0.365:0.0084)0.728:0.00396)0.952:0.01984,(New.CleanUp.ReferenceOTU29445:0.02916,(New.CleanUp.ReferenceOTU59694:0.01422,(New.ReferenceOTU273:0.02896,New.CleanUp.ReferenceOTU64428:0.02572)0.918:0.01152)0.911:0.01216)0.816:0.01367)0.767:0.01203,(New.CleanUp.ReferenceOTU31892:0.03868,((New.CleanUp.ReferenceOTU20996:0.00016,New.CleanUp.ReferenceOTU5788:0.0139)0.769:0.0052,(New.CleanUp.ReferenceOTU33928:0.02779,New.CleanUp.ReferenceOTU46740:0.02263)0.921:0.01762)0.954:0.02027)0.738:0.00385)0.885:0.01061,New.CleanUp.ReferenceOTU23497:0.0256)0.731:0.00382,(New.CleanUp.ReferenceOTU50994:0.02019,(New.CleanUp.ReferenceOTU66131:0.01701,(New.CleanUp.ReferenceOTU28715:0.01432,(New.CleanUp.ReferenceOTU14002:0.01366,New.CleanUp.ReferenceOTU7969:0.01738)0.383:0.00551)0.920:0.01114)0.807:0.00519)0.879:0.00573)0.867:0.00551)0.529:0.00814)0.966:0.00015,((((((((New.CleanUp.ReferenceOTU19297:0.01146,(New.CleanUp.ReferenceOTU38048:0.00275,(New.CleanUp.ReferenceOTU22734:0.00273,New.CleanUp.ReferenceOTU59631:0.01108)0.778:0.00275)0.824:0.00531)0.814:0.00811,(New.CleanUp.ReferenceOTU54202:0.03638,(New.CleanUp.ReferenceOTU39421:0.01721,New.CleanUp.ReferenceOTU8766:0.01101)0.898:0.01149)0.750:0.00963)0.743:0.00343,((New.CleanUp.ReferenceOTU41862:0.02984,New.CleanUp.ReferenceOTU9971:0.00014)0.894:0.0087,New.CleanUp.ReferenceOTU61700:0.03492)0.844:0.00567)0.932:0.0088,(New.CleanUp.ReferenceOTU82148:0.0114,New.CleanUp.ReferenceOTU2014:0.01701)0.737:0.00246)0.945:0.00882,(((New.CleanUp.ReferenceOTU79356:0.00831,(New.CleanUp.ReferenceOTU54661:0.01702,(New.CleanUp.ReferenceOTU58728:0.01687,(((New.CleanUp.ReferenceOTU27611:0.01883,New.CleanUp.ReferenceOTU5817:0.03099)0.751:0.00431,New.CleanUp.ReferenceOTU26311:0.0112)0.749:0.00267,New.CleanUp.ReferenceOTU26210:0.01121)0.681:0.00014)0.810:0.00839)0.870:0.0054)0.774:0.00277,(((334140:0.00015,(((New.CleanUp.ReferenceOTU76151:0.01671,(799069:0.00014,((((New.CleanUp.ReferenceOTU52899:0.00826,((((New.CleanUp.ReferenceOTU56951:0.00828,(New.CleanUp.ReferenceOTU46796:0.01396,(New.CleanUp.ReferenceOTU7721:0.00844,New.CleanUp.ReferenceOTU56163:0.0141)0.745:0.00257)0.770:0.00278)0.752:0.00276,New.CleanUp.ReferenceOTU64091:0.00552)0.800:0.00274,New.CleanUp.ReferenceOTU81924:0.01384)0.747:0.00015,(New.CleanUp.ReferenceOTU70821:0.01396,New.CleanUp.ReferenceOTU63194:0.01677)0.496:0.00014)0.848:0.00274)0.305:0.00014,New.CleanUp.ReferenceOTU11976:0.01106)0.861:0.00274,New.CleanUp.ReferenceOTU55468:0.01671)1.000:0.00014,((New.CleanUp.ReferenceOTU40866:0.01105,New.CleanUp.ReferenceOTU82469:0.01967)0.883:0.00015,(New.CleanUp.ReferenceOTU27733:0.00554,New.CleanUp.ReferenceOTU40435:0.01967)0.769:0.00271)0.830:0.00274)0.498:0.00014)0.957:0.00016)0.279:0.00538,(New.CleanUp.ReferenceOTU12596:0.00819,New.CleanUp.ReferenceOTU84649:0.01417)0.865:0.00834)0.888:0.00015,((New.CleanUp.ReferenceOTU31940:0.0164,New.CleanUp.ReferenceOTU61452:0.00726)0.886:0.0071,New.CleanUp.ReferenceOTU43192:0.00015)0.790:0.0055)0.901:0.00016)1.000:0.00014,((((New.CleanUp.ReferenceOTU11627:0.01602,New.CleanUp.ReferenceOTU28554:0.06109)0.155:0.01051,(New.CleanUp.ReferenceOTU74728:0.03796,(New.CleanUp.ReferenceOTU4998:0.13109,New.CleanUp.ReferenceOTU82018:0.02056)0.985:0.02887)0.917:0.01397)0.411:0.00772,(((New.CleanUp.ReferenceOTU62108:0.02247,(New.CleanUp.ReferenceOTU5112:0.00554,New.CleanUp.ReferenceOTU62325:0.00554)0.764:0.00274)1.000:0.00016,(((New.CleanUp.ReferenceOTU22452:0.01405,New.CleanUp.ReferenceOTU67804:0.01667)0.787:0.00834,(New.CleanUp.ReferenceOTU10187:0.00829,New.CleanUp.ReferenceOTU15538:0.00829)0.895:0.00262)1.000:0.00014,(((New.CleanUp.ReferenceOTU54541:0.01383,New.CleanUp.ReferenceOTU73338:0.00847)0.455:0.00272,((New.CleanUp.ReferenceOTU11918:0.00835,New.CleanUp.ReferenceOTU63084:0.01399)0.190:0.00556,New.CleanUp.ReferenceOTU3737:0.01821)0.768:0.0041)0.802:0.00288,(New.CleanUp.ReferenceOTU6485:0.01414,New.CleanUp.ReferenceOTU74982:0.01409)0.757:0.00259)0.419:0.00014)0.855:0.00274)1.000:0.00015,((New.CleanUp.ReferenceOTU33569:0.01384,(New.CleanUp.ReferenceOTU37208:0.01382,(New.CleanUp.ReferenceOTU28222:0.01103,New.CleanUp.ReferenceOTU23628:0.01385)0.719:0.00015)0.850:0.00274)0.997:0.00016,((New.CleanUp.ReferenceOTU19930:0.01388,New.CleanUp.ReferenceOTU7409:0.01387)0.785:0.00276,((New.CleanUp.ReferenceOTU21708:0.00555,New.CleanUp.ReferenceOTU48509:0.01673)0.749:0.00271,New.CleanUp.ReferenceOTU50946:0.01961)0.776:0.00277)0.755:0.0027)0.385:0.00274)0.918:0.00264)1.000:0.00016,(New.CleanUp.ReferenceOTU14750:0.01945,(((((((New.CleanUp.ReferenceOTU26658:0.0255,New.CleanUp.ReferenceOTU48911:0.0084)0.917:0.00014,(New.CleanUp.ReferenceOTU17461:0.00849,New.CleanUp.ReferenceOTU81535:0.02557)0.813:0.00519)0.848:0.00539,(New.CleanUp.ReferenceOTU78762:0.01401,New.CleanUp.ReferenceOTU57252:0.01115)0.881:0.00551)0.933:0.00183,((New.CleanUp.ReferenceOTU67690:0.01116,New.CleanUp.ReferenceOTU81920:0.00838)0.913:0.00829,((New.CleanUp.ReferenceOTU76547:0.0112,(New.CleanUp.ReferenceOTU25456:0.01346,New.CleanUp.ReferenceOTU84724:0.00749)0.749:0.00394)0.920:0.00833,(New.CleanUp.ReferenceOTU8294:0.01382,(New.CleanUp.ReferenceOTU23033:0.01117,New.CleanUp.ReferenceOTU41632:0.01392)0.783:0.00012)0.809:0.00541)0.755:0.00283)0.933:0.00182)0.933:0.00182,((New.CleanUp.ReferenceOTU56865:0.01106,New.CleanUp.ReferenceOTU26155:0.01107)0.882:0.00014,((New.CleanUp.ReferenceOTU12725:0.01672,(New.CleanUp.ReferenceOTU20354:0.01112,((New.CleanUp.ReferenceOTU51447:0.01997,(New.CleanUp.ReferenceOTU62672:0.01902,New.CleanUp.ReferenceOTU54355:0.01531)0.433:0.0048)0.972:0.01661,New.CleanUp.ReferenceOTU6225:0.02539)0.746:0.00015)0.896:0.00551)0.735:0.00015,(New.ReferenceOTU55:0.01112,(New.CleanUp.ReferenceOTU22664:0.01125,(New.CleanUp.ReferenceOTU80183:0.02848,(New.CleanUp.ReferenceOTU8239:0.0139,(New.CleanUp.ReferenceOTU67654:0.01681,New.CleanUp.ReferenceOTU70841:0.00833)0.765:0.00276)0.849:0.00016)0.311:0.00277)0.737:0.00265)0.782:0.00272)0.184:0.00274)0.885:0.00549)0.898:0.00014,334906:0.00016)0.631:0.00016,New.CleanUp.ReferenceOTU9737:0.05806)0.899:0.00138)0.921:0.00144)0.911:0.00015)0.000:0.00012,(4320964:0.00271,(New.CleanUp.ReferenceOTU2092:0.01127,(New.CleanUp.ReferenceOTU44853:0.00855,New.CleanUp.ReferenceOTU31028:0.01704)0.778:0.0024)0.894:0.00846)1.000:0.00015)0.861:0.00014)0.780:0.00278,New.CleanUp.ReferenceOTU83685:0.01117)0.806:0.00272)0.592:0.00015,((New.CleanUp.ReferenceOTU74696:0.01386,((New.CleanUp.ReferenceOTU49824:0.0168,New.CleanUp.ReferenceOTU73739:0.00553)0.968:0.01406,((New.CleanUp.ReferenceOTU17211:0.00831,New.CleanUp.ReferenceOTU53052:0.0167)0.748:0.00276,(New.CleanUp.ReferenceOTU81698:0.00834,New.CleanUp.ReferenceOTU68108:0.01678)0.752:0.0028)0.793:0.00265)0.763:0.00278)0.502:0.00015,4411088:0.00014)0.814:0.00274)0.822:0.00571,(New.CleanUp.ReferenceOTU40714:0.01115,(New.CleanUp.ReferenceOTU76541:0.03171,New.CleanUp.ReferenceOTU36147:0.03431)0.963:0.00015)0.948:0.0083)0.330:0.00016,(((New.CleanUp.ReferenceOTU4628:0.00826,(New.CleanUp.ReferenceOTU7115:0.00549,(New.CleanUp.ReferenceOTU19129:0.01107,New.CleanUp.ReferenceOTU89199:0.01392)0.890:0.00014)0.565:0.00014)0.971:0.01116,((((New.CleanUp.ReferenceOTU65671:0.00838,New.CleanUp.ReferenceOTU75625:0.0169)0.784:0.00268,(New.CleanUp.ReferenceOTU12166:0.01397,New.CleanUp.ReferenceOTU21193:0.01974)0.739:0.00267)0.588:0.00015,New.CleanUp.ReferenceOTU8308:0.01384)0.811:0.00274,((New.CleanUp.ReferenceOTU21761:0.01105,(New.CleanUp.ReferenceOTU59047:0.01958,New.CleanUp.ReferenceOTU78924:0.01674)0.564:0.00015)0.814:0.00276,(((New.CleanUp.ReferenceOTU39314:0.0083,New.CleanUp.ReferenceOTU48193:0.00552)0.775:0.00274,New.CleanUp.ReferenceOTU14769:0.01107)0.617:0.00014,(((((New.CleanUp.ReferenceOTU74405:0.00822,(New.CleanUp.ReferenceOTU44909:0.01113,New.CleanUp.ReferenceOTU79423:0.0112)0.903:0.00833)0.649:0.00015,New.CleanUp.ReferenceOTU76845:0.0139)0.522:0.00015,New.CleanUp.ReferenceOTU64178:0.01672)0.841:0.00274,(New.CleanUp.ReferenceOTU90670:0.01398,New.CleanUp.ReferenceOTU77131:0.01388)0.087:0.00016)0.899:0.00014,246169:0.00014)0.997:0.00015)0.912:0.00014)0.945:0.00835)0.775:0.00277)0.422:0.00016,(((New.CleanUp.ReferenceOTU8689:0.01112,(New.CleanUp.ReferenceOTU16114:0.01397,New.CleanUp.ReferenceOTU63671:0.01116)0.763:0.00272)0.797:0.00272,New.ReferenceOTU387:0.01391)0.797:0.00016,(New.CleanUp.ReferenceOTU9725:0.0167,((New.CleanUp.ReferenceOTU23765:0.00835,New.CleanUp.ReferenceOTU84458:0.01395)0.760:0.00268,(New.CleanUp.ReferenceOTU11823:0.01971,New.CleanUp.ReferenceOTU80581:0.01103)0.761:0.00014)0.070:0.00014)0.968:0.0083)0.430:0.00274)0.941:0.0055)0.427:0.00274)0.883:0.0055,4331429:0.00275)0.763:0.00275)0.784:0.0028)0.773:0.00241)0.854:0.00967,(((New.CleanUp.ReferenceOTU25719:0.0297,(New.CleanUp.ReferenceOTU84324:0.03303,New.CleanUp.ReferenceOTU9600:0.00506)0.300:0.00614)0.651:0.00823,(New.CleanUp.ReferenceOTU46496:0.01023,(New.CleanUp.ReferenceOTU13296:0.03767,New.CleanUp.ReferenceOTU89752:0.01817)0.775:0.01933)0.916:0.01223)0.750:0.00394,New.CleanUp.ReferenceOTU14563:0.03142)0.880:0.00968)0.742:0.00303)0.856:0.01053,(New.CleanUp.ReferenceOTU46223:0.0525,((New.CleanUp.ReferenceOTU28429:0.032,((((New.CleanUp.ReferenceOTU48654:0.01722,New.CleanUp.ReferenceOTU81168:0.01719)0.828:0.00565,(New.CleanUp.ReferenceOTU55769:0.01334,(New.CleanUp.ReferenceOTU80368:0.01782,814609:0.01033)0.410:0.00523)0.754:0.00352)0.882:0.00576,(((1108954:0.00852,(New.CleanUp.ReferenceOTU66013:0.01716,888460:0.02021)0.887:0.00841)0.750:0.00277,(1075732:0.01426,(973295:0.01137,579698:0.00846)0.788:0.00257)0.789:0.00288)0.895:0.00799,((New.CleanUp.ReferenceOTU36687:0.0199,(New.CleanUp.ReferenceOTU35104:0.02255,(New.CleanUp.ReferenceOTU40769:0.01109,(New.CleanUp.ReferenceOTU49961:0.01693,New.CleanUp.ReferenceOTU9406:0.01139)0.924:0.0111)0.313:0.00277)0.929:0.00015)0.834:0.00278,(New.CleanUp.ReferenceOTU5856:0.0111,588071:0.00016)0.796:0.00276)0.768:0.00316)0.531:0.0027)0.764:0.00322,(899404:0.04093,(New.CleanUp.ReferenceOTU78587:0.02025,1113028:0.00829)0.664:0.00595)0.278:0.0028)0.867:0.00821)0.921:0.01509,(((New.ReferenceOTU450:0.03787,(New.CleanUp.ReferenceOTU25217:0.00293,((New.CleanUp.ReferenceOTU80736:0.0243,((New.CleanUp.ReferenceOTU39351:0.02086,(New.CleanUp.ReferenceOTU37629:0.02054,New.CleanUp.ReferenceOTU52756:0.05215)0.471:0.00947)0.428:0.0003,New.CleanUp.ReferenceOTU53085:0.01196)0.979:0.02313)0.936:0.01455,New.CleanUp.ReferenceOTU68049:0.01725)0.753:0.00358)0.891:0.0114)0.759:0.00474,New.CleanUp.ReferenceOTU27593:0.02341)0.954:0.01718,(((New.CleanUp.ReferenceOTU48541:0.01129,New.CleanUp.ReferenceOTU7923:0.01419)0.844:0.00633,((New.CleanUp.ReferenceOTU6920:0.00256,((New.CleanUp.ReferenceOTU45720:0.0112,New.CleanUp.ReferenceOTU50575:0.0143)0.978:0.01724,New.CleanUp.ReferenceOTU62289:0.02581)0.999:0.00014)0.405:0.0063,New.CleanUp.ReferenceOTU4989:0.01614)0.756:0.0085)0.845:0.00803,(New.CleanUp.ReferenceOTU22061:0.02776,New.CleanUp.ReferenceOTU49926:0.01495)0.944:0.0149)0.739:0.00281)0.944:0.01796)0.071:0.00526)0.985:0.03071)0.128:0.00948)0.704:0.0033,(New.CleanUp.ReferenceOTU16615:0.04453,((New.CleanUp.ReferenceOTU66012:0.06212,((((New.CleanUp.ReferenceOTU34872:0.02011,(New.CleanUp.ReferenceOTU40871:0.03083,(New.CleanUp.ReferenceOTU24456:0.01444,New.CleanUp.ReferenceOTU70503:0.01914)0.413:0.00278)0.833:0.00013)0.487:0.00542,(New.CleanUp.ReferenceOTU13593:0.00275,New.CleanUp.ReferenceOTU78563:0.04091)0.921:0.01187)0.943:0.01332,(New.CleanUp.ReferenceOTU33490:0.08674,(New.CleanUp.ReferenceOTU41940:0.00542,(New.CleanUp.ReferenceOTU36646:0.04081,New.CleanUp.ReferenceOTU42683:0.03275)0.971:0.03076)0.253:0.0174)0.881:0.0128)0.894:0.0132,(New.CleanUp.ReferenceOTU14959:0.04105,(New.CleanUp.ReferenceOTU47127:0.03787,New.CleanUp.ReferenceOTU22598:0.02297)0.790:0.00839)0.961:0.02867)0.485:0.01707)0.343:0.00917,New.CleanUp.ReferenceOTU27603:0.061)0.809:0.00804)0.787:0.00543)0.707:0.00349)0.976:0.03102)0.925:0.01852)0.582:0.00119,(New.CleanUp.ReferenceOTU79262:0.07097,(New.CleanUp.ReferenceOTU68484:0.04073,(New.CleanUp.ReferenceOTU70535:0.07253,New.CleanUp.ReferenceOTU49921:0.06523)0.629:0.00333)0.973:0.0292)0.744:0.01369)0.769:0.00544,(((New.CleanUp.ReferenceOTU11440:0.05965,New.CleanUp.ReferenceOTU65005:0.04744)0.311:0.01552,(New.CleanUp.ReferenceOTU79616:0.02553,(New.CleanUp.ReferenceOTU43213:0.03148,((New.CleanUp.ReferenceOTU68339:0.03455,New.CleanUp.ReferenceOTU8156:0.01661)0.930:0.01889,(((New.CleanUp.ReferenceOTU56743:0.06542,New.CleanUp.ReferenceOTU8546:0.01453)0.950:0.02527,New.CleanUp.ReferenceOTU43566:0.02576)0.932:0.01961,(New.CleanUp.ReferenceOTU44718:0.01959,New.CleanUp.ReferenceOTU61758:0.03458)0.923:0.01671)0.855:0.01252)0.941:0.02093)0.893:0.01252)0.988:0.03808)0.876:0.01417,((New.CleanUp.ReferenceOTU65403:0.06478,New.CleanUp.ReferenceOTU76743:0.0522)0.972:0.03555,((((New.CleanUp.ReferenceOTU49177:0.02434,((((((((140401:0.00014,((1634493:0.0028,New.CleanUp.ReferenceOTU46022:0.00279)0.800:0.00279,172332:0.00839)0.906:0.00015)0.898:0.00016,(((New.CleanUp.ReferenceOTU57510:0.00564,321721:0.01117)0.853:0.00553,(New.CleanUp.ReferenceOTU29699:0.00553,(909056:0.00014,945321:0.00559)0.947:0.00845)0.795:0.00277)1.000:0.00014,(157893:0.0224,243161:0.01313)0.957:0.01938)0.918:0.00267)0.746:0.00265,1068902:0.00844)0.969:0.01613,(New.CleanUp.ReferenceOTU39819:0.02444,(305897:0.01403,558911:0.0055)0.978:0.01919)0.706:0.00822)0.871:0.0067,New.CleanUp.ReferenceOTU27768:0.01728)0.847:0.00527,(((4451432:0.00278,(905618:0.01703,1101021:0.02279)0.999:0.00016)0.918:0.00016,(((996116:0.00016,(((New.CleanUp.ReferenceOTU7781:0.02348,324217:0.02053)0.719:0.00239,4313769:0.00871)0.854:0.00536,New.CleanUp.ReferenceOTU4969:0.00278)0.224:0.00016)0.856:0.00272,(New.CleanUp.ReferenceOTU40411:0.01411,133306:0.00282)0.407:0.00278)1.000:0.00016,(528213:0.00558,((30134:0.01406,(1015227:0.01715,(213587:0.03224,(New.CleanUp.ReferenceOTU64326:0.01126,New.CleanUp.ReferenceOTU79874:0.01445)0.931:0.01193)0.705:0.0027)0.751:0.0028)0.876:0.00015,(New.CleanUp.ReferenceOTU31222:0.00278,3590653:0.00014)0.956:0.01127)0.760:0.0056)0.762:0.00282)0.850:0.00276)0.853:0.00541,((((New.CleanUp.ReferenceOTU16471:0.01121,113760:0.01127)0.306:0.00014,549557:0.01697)0.814:0.00278,512378:0.00557)0.863:0.00016,(New.CleanUp.ReferenceOTU67070:0.01438,New.CleanUp.ReferenceOTU29017:0.02298)0.827:0.00537)0.939:0.00849)0.785:0.00283)0.996:0.02599,((((New.CleanUp.ReferenceOTU22710:0.00098,(New.CleanUp.ReferenceOTU17062:0.02618,New.CleanUp.ReferenceOTU90106:0.00578)0.982:0.02861)0.892:0.01697,(New.CleanUp.ReferenceOTU21859:0.00613,New.CleanUp.ReferenceOTU55941:0.03126)0.958:0.02007)0.976:0.02284,New.CleanUp.ReferenceOTU25909:0.02333)0.931:0.01129,((((((((((531515:0.01125,(((3936243:0.0083,(365828:0.00842,651004:0.01137)0.754:0.00264)0.930:0.00014,New.CleanUp.ReferenceOTU39722:0.02269)0.556:0.00556,(New.CleanUp.ReferenceOTU30517:0.0201,((971270:0.00014,((((137915:0.00278,((1106471:0.01412,(New.CleanUp.ReferenceOTU69978:0.01132,3319380:0.0056)0.870:0.0056)0.929:0.00014,101208:0.00014)0.885:0.00014)0.844:0.00279,826512:0.00014)0.000:0.00014,(563612:0.00014,909252:0.00843)0.948:0.00842)0.803:0.00277,1088254:0.0028)0.897:0.0056)0.839:0.00279,4356724:0.00553)0.968:0.00016)0.906:0.0111)0.837:0.00547)0.894:0.00014,((((152355:0.01126,(New.CleanUp.ReferenceOTU5256:0.01123,New.CleanUp.ReferenceOTU63104:0.01989)0.782:0.00279)0.856:0.00741,(New.CleanUp.ReferenceOTU42833:0.01437,101707:0.00855)0.849:0.00669)0.657:0.00563,((888357:0.00839,((501795:0.00557,(325277:0.00564,856745:0.02571)0.778:0.00272)0.710:0.00015,1033426:0.00014)0.886:0.00015)0.771:0.00604,(New.CleanUp.ReferenceOTU44773:0.02019,(954340:0.00014,815102:0.0112)0.961:0.01443)0.880:0.00997)0.827:0.00844)0.820:0.00605,(1000876:0.00014,875049:0.00837)0.788:0.00463)0.772:0.00454)0.897:0.00554,(((501824:0.00577,((New.CleanUp.ReferenceOTU82964:0.00278,863742:0.00014)0.969:0.01442,(132901:0.01412,New.CleanUp.ReferenceOTU30938:0.01747)0.753:0.00255)0.853:0.00562)0.752:0.0026,(1040581:0.01378,900044:0.00769)0.751:0.00406)0.871:0.00549,((((16538:0.00014,823382:0.0055)0.912:0.00015,(1043652:0.00278,944600:0.00839)0.930:0.00015)0.669:0.00016,(New.CleanUp.ReferenceOTU32441:0.00504,((New.CleanUp.ReferenceOTU75299:0.01408,(901585:0.00557,(4413525:0.00014,(879831:0.00278,New.CleanUp.ReferenceOTU31227:0.00558)0.880:0.00014)0.955:0.00011)0.996:0.00015)0.992:0.02266,(((New.CleanUp.ReferenceOTU54999:0.01126,(New.CleanUp.ReferenceOTU69348:0.00275,New.CleanUp.ReferenceOTU1934:0.01723)0.886:0.00565)0.918:0.00014,973424:0.00014)1.000:0.00015,New.CleanUp.ReferenceOTU20176:0.03513)0.749:0.0032)0.881:0.00867)0.931:0.00906)0.791:0.00277,158208:0.00281)0.929:0.0084)0.910:0.00016)0.848:0.00014,(((New.CleanUp.ReferenceOTU38701:0.01124,(New.CleanUp.ReferenceOTU19818:0.0052,(12762:0.0056,New.CleanUp.ReferenceOTU90351:0.00842)0.783:0.00153)0.779:0.0016)0.779:0.00275,(New.CleanUp.ReferenceOTU15293:0.00839,((New.CleanUp.ReferenceOTU82335:0.01122,(New.CleanUp.ReferenceOTU28467:0.03481,New.CleanUp.ReferenceOTU26882:0.01125)0.324:0.00014)0.938:0.00014,12763:0.00014)0.959:0.00015)0.867:0.00562)0.893:0.00563,(996923:0.01414,(222071:0.00278,606189:0.00014)0.776:0.00278)0.787:0.00279)0.901:0.00015)0.952:0.00015,(New.CleanUp.ReferenceOTU24226:0.01132,(((211222:0.0113,255802:0.00281)0.927:0.01071,(((New.CleanUp.ReferenceOTU15112:0.00552,New.CleanUp.ReferenceOTU41289:0.00278)0.333:0.00014,((New.CleanUp.ReferenceOTU45054:0.03435,(New.CleanUp.ReferenceOTU62418:0.01197,(New.CleanUp.ReferenceOTU38781:0.01698,800298:0.00016)0.924:0.01072)0.392:0.00379)0.837:0.00835,(New.CleanUp.ReferenceOTU81712:0.00558,919487:0.00014)0.875:0.00594)0.931:0.01107)0.239:0.00552,(997371:0.00014,(New.CleanUp.ReferenceOTU54618:0.01125,884613:0.00278)0.947:0.00014)0.967:0.00016)0.772:0.00418)0.421:0.00755,(1063513:0.00014,(12798:0.00278,101852:0.00558)0.416:0.00014)1.000:0.00015)0.858:0.0027)0.893:0.00555)0.913:0.00557,(1098866:0.00016,866926:0.01701)0.885:0.00563)0.755:0.00275,((New.CleanUp.ReferenceOTU90291:0.01418,4365231:0.00281)0.768:0.00276,(1033380:0.00014,((New.CleanUp.ReferenceOTU15532:0.00987,(133780:0.00459,New.CleanUp.ReferenceOTU42702:0.01225)0.496:0.00485)0.663:0.00207,New.CleanUp.ReferenceOTU14185:0.01405)0.862:0.00014)0.804:0.00279)0.790:0.00279)0.524:0.00014,((((307611:0.0113,(New.CleanUp.ReferenceOTU86441:0.0112,(((New.CleanUp.ReferenceOTU87325:0.01123,New.CleanUp.ReferenceOTU6862:0.01408)0.849:0.00156,(New.CleanUp.ReferenceOTU33959:0.01007,New.CleanUp.ReferenceOTU79309:0.02531)0.911:0.00989)0.848:0.00138,((((264463:0.01122,((New.CleanUp.ReferenceOTU21594:0.01688,New.CleanUp.ReferenceOTU85231:0.01688)0.881:0.00015,(New.CleanUp.ReferenceOTU47959:0.01981,New.CleanUp.ReferenceOTU61339:0.0141)0.898:0.00014)0.393:0.00014)0.852:0.00278,(New.CleanUp.ReferenceOTU7494:0.01688,(New.CleanUp.ReferenceOTU46574:0.02001,((New.CleanUp.ReferenceOTU64759:0.01148,New.CleanUp.ReferenceOTU79191:0.01728)0.746:0.0027,New.CleanUp.ReferenceOTU81896:0.01989)0.493:0.00282)0.762:0.00283)0.686:0.00016)0.729:0.00014,(((New.CleanUp.ReferenceOTU25280:0.01135,New.CleanUp.ReferenceOTU91350:0.0112)0.435:0.00558,(New.CleanUp.ReferenceOTU86128:0.0084,New.CleanUp.ReferenceOTU86864:0.01707)0.834:0.00556)0.909:0.00014,(((New.CleanUp.ReferenceOTU36108:0.01138,New.CleanUp.ReferenceOTU400:0.00834)0.808:0.00564,New.CleanUp.ReferenceOTU18110:0.00833)0.725:0.00016,New.CleanUp.ReferenceOTU41571:0.0199)0.778:0.00014)1.000:0.00014)0.000:0.00014,((((New.CleanUp.ReferenceOTU23804:0.01979,((New.CleanUp.ReferenceOTU17824:0.03495,New.CleanUp.ReferenceOTU84678:0.00678)0.912:0.01043,New.CleanUp.ReferenceOTU77754:0.01689)0.444:0.00283)0.649:0.00015,(New.CleanUp.ReferenceOTU7171:0.01404,(New.CleanUp.ReferenceOTU6832:0.01036,New.CleanUp.ReferenceOTU30667:0.01958)0.830:0.00697)0.973:0.00013)0.776:0.00277,New.CleanUp.ReferenceOTU86952:0.01128)0.792:0.00282,832899:0.00014)0.000:0.00014)0.909:0.00015)0.780:0.00275)0.777:0.00279)0.609:0.00554,(((((New.CleanUp.ReferenceOTU37855:0.0084,New.CleanUp.ReferenceOTU71727:0.01409)0.729:0.00279,((New.CleanUp.ReferenceOTU71442:0.01133,New.CleanUp.ReferenceOTU29077:0.01705)0.763:0.00271,559914:0.00278)1.000:0.00014)0.620:0.00012,((1047075:0.00014,(New.CleanUp.ReferenceOTU32210:0.01408,New.CleanUp.ReferenceOTU36628:0.01126)0.770:0.00016)0.823:0.00278,New.CleanUp.ReferenceOTU45695:0.01119)0.886:0.00015)0.230:0.00014,((New.CleanUp.ReferenceOTU56774:0.01122,1071513:0.00558)0.913:0.00015,953256:0.00014)0.000:0.00014)0.925:0.00016,New.CleanUp.ReferenceOTU42907:0.0112)0.956:0.00014)0.888:0.00557,(New.CleanUp.ReferenceOTU91400:0.02316,374453:0.01437)0.886:0.00838)0.924:0.00847,516593:0.00268)0.916:0.00846)0.944:0.00016,(New.CleanUp.ReferenceOTU11002:0.03533,New.CleanUp.ReferenceOTU77381:0.01145)0.879:0.01125)0.915:0.00862,New.CleanUp.ReferenceOTU2683:0.02327)0.848:0.00554)0.735:0.00252)0.833:0.00749,New.CleanUp.ReferenceOTU43948:0.03107)0.665:0.00581)0.865:0.01084,((New.CleanUp.ReferenceOTU61110:0.03923,(New.CleanUp.ReferenceOTU21391:0.04285,New.CleanUp.ReferenceOTU91613:0.02365)0.004:0.01629)0.429:0.00869,New.CleanUp.ReferenceOTU67844:0.039)0.941:0.01992)0.806:0.00585,((((New.CleanUp.ReferenceOTU19266:0.03359,New.CleanUp.ReferenceOTU80833:0.01122)0.938:0.0268,(New.CleanUp.ReferenceOTU2247:0.03278,New.CleanUp.ReferenceOTU43834:0.03077)0.884:0.02021)0.965:0.02314,((((New.CleanUp.ReferenceOTU54838:0.00868,New.CleanUp.ReferenceOTU76227:0.02513)0.846:0.01085,(New.CleanUp.ReferenceOTU13774:0.00719,New.CleanUp.ReferenceOTU49633:0.01649)0.855:0.0088)0.753:0.00297,New.CleanUp.ReferenceOTU61896:0.02271)0.850:0.00591,(New.CleanUp.ReferenceOTU61379:0.03903,((New.CleanUp.ReferenceOTU14527:0.0211,New.CleanUp.ReferenceOTU60385:0.02763)0.473:0.01268,(New.CleanUp.ReferenceOTU16317:0.02619,(New.CleanUp.ReferenceOTU43027:0.03172,New.CleanUp.ReferenceOTU72156:0.05119)0.997:0.0445)0.433:0.00917)0.971:0.03104)0.809:0.00708)0.976:0.02107)0.243:0.00015,(((New.CleanUp.ReferenceOTU50249:0.023,(New.CleanUp.ReferenceOTU78857:0.03227,New.CleanUp.ReferenceOTU76737:0.02316)0.901:0.00852)0.765:0.00278,New.CleanUp.ReferenceOTU16685:0.01127)0.872:0.00562,((New.CleanUp.ReferenceOTU14688:0.01542,(New.CleanUp.ReferenceOTU54697:0.03839,New.CleanUp.ReferenceOTU79396:0.03067)0.451:0.00657)0.964:0.02078,(New.CleanUp.ReferenceOTU25002:0.0353,(New.CleanUp.ReferenceOTU31197:0.0194,New.CleanUp.ReferenceOTU81552:0.02437)0.662:0.01709)0.300:0.00629)0.846:0.00695)0.862:0.00553)0.842:0.00538)0.990:0.02348,(((New.CleanUp.ReferenceOTU15836:0.06582,((New.CleanUp.ReferenceOTU70471:0.03101,New.CleanUp.ReferenceOTU74645:0.04459)0.940:0.03004,New.CleanUp.ReferenceOTU86239:0.06982)0.861:0.01487)0.973:0.02777,((New.CleanUp.ReferenceOTU12478:0.01078,New.CleanUp.ReferenceOTU74114:0.04521)0.991:0.03557,(((New.CleanUp.ReferenceOTU80019:0.01932,New.CleanUp.ReferenceOTU87308:0.02556)0.949:0.01819,New.CleanUp.ReferenceOTU91210:0.04801)0.803:0.00726,(New.CleanUp.ReferenceOTU81591:0.05433,((New.CleanUp.ReferenceOTU83548:0.03556,(New.CleanUp.ReferenceOTU37799:0.00327,((New.CleanUp.ReferenceOTU47632:0.00014,((New.CleanUp.ReferenceOTU61065:0.02271,(New.CleanUp.ReferenceOTU38220:0.00844,New.CleanUp.ReferenceOTU43042:0.00558)0.221:0.00279)0.926:0.00016,(New.CleanUp.ReferenceOTU80230:0.01127,New.CleanUp.ReferenceOTU50247:0.02281)0.925:0.00012)0.635:0.00015)0.896:0.00014,((1030519:0.00016,((New.CleanUp.ReferenceOTU73064:0.01755,New.CleanUp.ReferenceOTU89945:0.01425)0.864:0.00575,(New.CleanUp.ReferenceOTU35451:0.01404,(New.CleanUp.ReferenceOTU33217:0.00558,(New.CleanUp.ReferenceOTU28764:0.00551,(New.CleanUp.ReferenceOTU47358:0.00282,1126182:0.01411)0.963:0.01416)0.908:0.00014)0.316:0.00016)0.873:0.0056)0.878:0.00574)0.624:0.00015,New.CleanUp.ReferenceOTU64209:0.03509)0.489:0.00572)1.000:0.03876)0.599:0.01619)0.986:0.02891,((New.CleanUp.ReferenceOTU16679:0.00518,New.CleanUp.ReferenceOTU51734:0.06208)1.000:0.06885,(New.CleanUp.ReferenceOTU3626:0.05488,(((New.CleanUp.ReferenceOTU10936:0.02402,New.CleanUp.ReferenceOTU35355:0.02571)0.398:0.01077,((New.CleanUp.ReferenceOTU63741:0.02117,(New.CleanUp.ReferenceOTU51710:0.03742,(New.CleanUp.ReferenceOTU77574:0.0441,(New.CleanUp.ReferenceOTU6835:0.01021,New.CleanUp.ReferenceOTU88984:0.0185)0.768:0.01765)0.940:0.00015)0.900:0.01581)0.220:0.00717,(New.CleanUp.ReferenceOTU3926:0.06897,New.CleanUp.ReferenceOTU74990:0.0132)0.919:0.01957)0.919:0.01417)0.758:0.0055,(New.CleanUp.ReferenceOTU24450:0.00951,New.CleanUp.ReferenceOTU68331:0.02209)0.231:0.00558)0.819:0.00016)0.501:0.00512)0.100:0.00497)0.994:0.02348)0.495:0.00016)0.911:0.01265)0.899:0.01603)0.746:0.00334,New.CleanUp.ReferenceOTU6989:0.05804)0.738:0.00207)0.853:0.00764)0.502:0.00797)0.999:0.03411)0.940:0.01291)0.214:0.00014,(((((New.CleanUp.ReferenceOTU23713:0.04579,((New.CleanUp.ReferenceOTU17456:0.01115,New.CleanUp.ReferenceOTU80219:0.01977)0.775:0.00016,(378660:0.02244,(((New.CleanUp.ReferenceOTU45495:0.01961,New.CleanUp.ReferenceOTU25345:0.02258)0.757:0.00277,(New.CleanUp.ReferenceOTU7249:0.00554,379009:0.00277)0.774:0.00274)0.895:0.00014,(380567:0.00014,(New.CleanUp.ReferenceOTU12897:0.00275,436848:0.00275)0.899:0.00014)1.000:0.00014)1.000:0.00014)0.785:0.00271)0.709:0.00177)0.999:0.03652,(New.CleanUp.ReferenceOTU74210:0.02275,(((New.ReferenceOTU263:0.00218,New.CleanUp.ReferenceOTU86603:0.03857)0.998:0.03681,(((New.CleanUp.ReferenceOTU36953:0.00854,New.CleanUp.ReferenceOTU67749:0.00854)0.883:0.00563,(((New.CleanUp.ReferenceOTU81984:0.01126,(((907241:0.00561,(1093808:0.00279,(New.CleanUp.ReferenceOTU65414:0.00842,128390:0.0028)0.879:0.00014)0.901:0.00015)0.353:0.00553,(436998:0.01709,(112329:0.00847,((28246:0.01127,((New.CleanUp.ReferenceOTU88434:0.02294,((New.CleanUp.ReferenceOTU31042:0.01138,New.CleanUp.ReferenceOTU8798:0.00843)0.879:0.00569,(1636835:0.023,361600:0.01721)0.754:0.00286)0.525:0.00845)0.945:0.00015,New.ReferenceOTU3:0.0056)0.845:0.00279)0.673:0.00015,112313:0.00014)0.902:0.00015)0.787:0.00285)0.921:0.00014)0.924:0.00842,(New.CleanUp.ReferenceOTU43470:0.01133,(4380656:0.01425,4315290:0.00562)0.741:0.00284)0.763:0.00276)0.072:0.00014)0.292:0.00016,((1061641:0.00279,(New.CleanUp.ReferenceOTU30110:0.0027,New.CleanUp.ReferenceOTU81721:0.01436)0.892:0.00574)0.872:0.00016,((495096:0.00282,(New.CleanUp.ReferenceOTU47490:0.00282,New.CleanUp.ReferenceOTU60576:0.01709)0.884:0.00566)0.930:0.00849,((New.CleanUp.ReferenceOTU84239:0.02911,((((((New.CleanUp.ReferenceOTU14427:0.02265,New.CleanUp.ReferenceOTU85009:0.00681)0.960:0.01941,(New.CleanUp.ReferenceOTU12742:0.00863,New.CleanUp.ReferenceOTU9469:0.01378)0.939:0.01088)0.764:0.0036,New.CleanUp.ReferenceOTU11336:0.01124)0.615:0.00013,New.CleanUp.ReferenceOTU51876:0.00565)0.753:0.00277,((113265:0.00564,New.CleanUp.ReferenceOTU11645:0.00279)0.844:0.00556,New.CleanUp.ReferenceOTU21910:0.00844)0.923:0.00015)0.886:0.00277,(974249:0.00014,(New.CleanUp.ReferenceOTU48931:0.0084,New.CleanUp.ReferenceOTU41266:0.00842)0.948:0.00013)0.820:0.00016)0.771:0.00265)0.863:0.00561,(New.CleanUp.ReferenceOTU21620:0.01995,New.CleanUp.ReferenceOTU47982:0.01429)0.957:0.00015)0.282:0.00277)0.787:0.00282)0.870:0.00276)0.905:0.00016,((((((449856:0.00279,(420127:0.00014,(499035:0.0056,455027:0.00279)0.925:0.00014)0.995:0.00014)0.828:0.00015,(1049188:0.00276,1084182:0.00853)0.877:0.00567)0.855:0.00279,650615:0.00562)0.905:0.00016,((4365143:0.00832,((1011712:0.00552,522984:0.01113)0.885:0.00016,(New.CleanUp.ReferenceOTU70136:0.01998,(947112:0.00015,(1060029:0.00014,1061566:0.00832)0.825:0.00275)0.884:0.00561)0.585:0.00553)0.928:0.00829)0.852:0.00016,((((4296075:0.00275,((New.CleanUp.ReferenceOTU52650:0.00278,New.CleanUp.ReferenceOTU4451:0.02258)0.101:0.00273,544480:0.00828)0.895:0.00015)0.759:0.00014,(870644:0.00275,553111:0.01396)0.922:0.00014)0.000:0.00014,388682:0.00014)0.935:0.00014,(552026:0.00861,(984831:0.0056,New.CleanUp.ReferenceOTU4376:0.01407)0.762:0.00415)0.772:0.00414)0.876:0.00275)0.909:0.00552)0.834:0.00275,145619:0.00559)0.163:0.00015,(112158:0.01422,(New.CleanUp.ReferenceOTU45970:0.01712,((693411:0.00282,New.CleanUp.ReferenceOTU75149:0.05259)0.401:0.00016,(((New.ReferenceOTU433:0.0,211156:0.0,1054799:0.0):0.00014,(((((New.CleanUp.ReferenceOTU27192:0.02231,New.CleanUp.ReferenceOTU49168:0.01447)0.766:0.01179,((New.CleanUp.ReferenceOTU77327:0.01703,(New.CleanUp.ReferenceOTU68214:0.0171,New.CleanUp.ReferenceOTU84330:0.01998)0.418:0.0028)0.931:0.00016,(New.CleanUp.ReferenceOTU34262:0.02016,New.CleanUp.ReferenceOTU36515:0.00851)0.789:0.00849)0.917:0.01072)0.852:0.00821,((New.CleanUp.ReferenceOTU70005:0.02781,New.CleanUp.ReferenceOTU84353:0.07159)0.998:0.05075,(New.CleanUp.ReferenceOTU34397:0.05458,New.CleanUp.ReferenceOTU72984:0.04688)0.808:0.02476)0.757:0.00902)0.659:0.00098,(1007599:0.00279,536902:0.00279)0.246:0.00015)0.015:0.00014,4462432:0.00014)0.000:0.00014)0.901:0.00014,((New.CleanUp.ReferenceOTU32880:0.02687,New.CleanUp.ReferenceOTU73532:0.03872)0.689:0.00184,(572970:0.00014,810425:0.00279)0.842:0.00279)0.379:0.00014)0.830:0.00015)0.780:0.00274)0.253:0.00275)0.744:0.00016)0.929:0.00551)0.783:0.00274)0.900:0.00552,((((New.CleanUp.ReferenceOTU26109:0.02267,New.CleanUp.ReferenceOTU78944:0.04442)0.937:0.01315,New.CleanUp.ReferenceOTU7134:0.02284)0.852:0.0058,New.CleanUp.ReferenceOTU38054:0.00849)0.562:0.00277,(New.CleanUp.ReferenceOTU17063:0.00688,(New.CleanUp.ReferenceOTU5871:0.01469,New.CleanUp.ReferenceOTU85955:0.01824)0.898:0.01022)0.892:0.00724)0.953:0.00015)0.749:0.00233)0.941:0.00872,(((((979315:0.00561,New.CleanUp.ReferenceOTU72118:0.03183)0.979:0.01999,(New.CleanUp.ReferenceOTU73584:0.06907,(New.CleanUp.ReferenceOTU3601:0.0316,New.CleanUp.ReferenceOTU48821:0.01128)0.404:0.00267)0.929:0.0116)0.729:0.00349,(New.CleanUp.ReferenceOTU31174:0.00325,(New.CleanUp.ReferenceOTU53250:0.05072,New.CleanUp.ReferenceOTU72820:0.00014)0.963:0.0107)0.794:0.0082)0.355:0.00509,New.CleanUp.ReferenceOTU49364:0.03154)0.846:0.00575,(New.CleanUp.ReferenceOTU70197:0.01709,((New.CleanUp.ReferenceOTU35678:0.00558,New.CleanUp.ReferenceOTU7410:0.00838)0.786:0.00359,(New.CleanUp.ReferenceOTU12493:0.03269,((New.CleanUp.ReferenceOTU53919:0.05265,((New.CleanUp.ReferenceOTU45480:0.07621,((New.CleanUp.ReferenceOTU62940:0.03138,New.CleanUp.ReferenceOTU89488:0.04302)0.835:0.03275,((New.CleanUp.ReferenceOTU42114:0.01138,(((New.CleanUp.ReferenceOTU23948:0.00834,(New.CleanUp.ReferenceOTU35741:0.05006,New.CleanUp.ReferenceOTU39877:0.00014)0.993:0.026)0.998:0.02582,New.CleanUp.ReferenceOTU59558:0.00015)0.827:0.00536,New.CleanUp.ReferenceOTU76669:0.06769)0.871:0.01263)0.477:0.01041,((New.CleanUp.ReferenceOTU36763:0.02162,(New.CleanUp.ReferenceOTU51905:0.01483,(New.CleanUp.ReferenceOTU29311:0.00276,(New.CleanUp.ReferenceOTU36132:0.06488,New.CleanUp.ReferenceOTU27359:0.03508)0.913:0.01491)0.988:0.026)0.953:0.03141)0.969:0.0442,New.CleanUp.ReferenceOTU1347:0.09161)0.904:0.02114)0.461:0.01233)0.400:0.01028)0.834:0.01034,(New.CleanUp.ReferenceOTU57766:0.03885,New.CleanUp.ReferenceOTU74129:0.05656)0.842:0.01618)0.361:0.00542)0.861:0.00621,((New.CleanUp.ReferenceOTU23824:0.029,New.CleanUp.ReferenceOTU6712:0.00282)0.957:0.01171,((New.CleanUp.ReferenceOTU60698:0.04715,(((New.CleanUp.ReferenceOTU65107:0.03777,(New.CleanUp.ReferenceOTU22124:0.00013,New.CleanUp.ReferenceOTU88942:0.02977)0.885:0.01736)0.870:0.01076,(New.CleanUp.ReferenceOTU12219:0.00461,(New.ReferenceOTU308:0.02172,New.CleanUp.ReferenceOTU27292:0.03493)0.893:0.01248)0.939:0.0143)0.944:0.02351,New.CleanUp.ReferenceOTU52010:0.04658)0.542:0.02045)0.855:0.01613,(New.CleanUp.ReferenceOTU6219:0.04418,(New.CleanUp.ReferenceOTU54748:0.04183,((((New.CleanUp.ReferenceOTU68687:0.03613,New.CleanUp.ReferenceOTU46366:0.03273)0.738:0.0047,(((New.CleanUp.ReferenceOTU46008:0.02471,New.CleanUp.ReferenceOTU89259:0.04085)0.429:0.00032,((New.CleanUp.ReferenceOTU54888:0.00913,(New.CleanUp.ReferenceOTU73469:0.03811,New.CleanUp.ReferenceOTU87930:0.00419)0.715:0.00751)0.881:0.00836,New.CleanUp.ReferenceOTU30315:0.02055)0.906:0.00997)0.925:0.01217,(New.CleanUp.ReferenceOTU43450:0.04391,New.CleanUp.ReferenceOTU71346:0.01079)0.887:0.00957)0.849:0.00814)0.885:0.00799,New.CleanUp.ReferenceOTU71198:0.00881)0.840:0.00625,((New.CleanUp.ReferenceOTU66899:0.05725,(((New.CleanUp.ReferenceOTU23183:0.00284,((New.ReferenceOTU225:0.01354,(New.CleanUp.ReferenceOTU12121:0.01438,New.CleanUp.ReferenceOTU3077:0.02489)0.807:0.00682)0.899:0.00915,(New.CleanUp.ReferenceOTU20947:0.02038,(New.CleanUp.ReferenceOTU41153:0.00015,New.CleanUp.ReferenceOTU4867:0.02007)0.453:0.01117)0.845:0.00574)0.699:0.00016)0.967:0.01726,((New.CleanUp.ReferenceOTU27039:0.0178,(New.CleanUp.ReferenceOTU20964:0.01031,New.CleanUp.ReferenceOTU44313:0.02161)0.835:0.00558)0.852:0.00724,(New.CleanUp.ReferenceOTU64352:0.00978,New.CleanUp.ReferenceOTU71321:0.027)0.924:0.01446)0.799:0.00597)0.801:0.00496,((((New.CleanUp.ReferenceOTU37251:0.03412,((New.CleanUp.ReferenceOTU52131:0.03403,New.CleanUp.ReferenceOTU86556:0.02034)0.890:0.01591,(((New.CleanUp.ReferenceOTU78721:0.01392,(New.CleanUp.ReferenceOTU1508:0.0029,New.CleanUp.ReferenceOTU39698:0.0117)0.962:0.01735)0.864:0.00855,((New.CleanUp.ReferenceOTU61915:0.00283,New.CleanUp.ReferenceOTU65882:0.00283)0.770:0.00335,(New.CleanUp.ReferenceOTU20548:0.00861,New.CleanUp.ReferenceOTU37583:0.01153)0.943:0.01111)0.955:0.01904)0.847:0.01003,New.CleanUp.ReferenceOTU72164:0.01795)0.742:0.00465)0.731:0.0107)0.777:0.01233,((New.CleanUp.ReferenceOTU11150:0.00864,New.CleanUp.ReferenceOTU17630:0.00851)0.053:0.00014,(New.CleanUp.ReferenceOTU55346:0.01377,New.CleanUp.ReferenceOTU29028:0.01725)0.878:0.00724)0.863:0.00785)0.859:0.01094,((New.CleanUp.ReferenceOTU36464:0.00398,New.CleanUp.ReferenceOTU47471:0.02836)0.856:0.00841,(New.CleanUp.ReferenceOTU54093:0.01235,(New.CleanUp.ReferenceOTU2431:0.01443,New.CleanUp.ReferenceOTU35984:0.00864)0.751:0.00485)0.868:0.00875)0.750:0.00292)0.447:0.00737,(((New.CleanUp.ReferenceOTU13754:0.00425,(New.CleanUp.ReferenceOTU53838:0.03124,New.CleanUp.ReferenceOTU39261:0.00415)0.876:0.00883)0.996:0.03538,((New.CleanUp.ReferenceOTU50874:0.00863,(New.CleanUp.ReferenceOTU58863:0.0056,(New.CleanUp.ReferenceOTU5988:0.0029,New.CleanUp.ReferenceOTU70386:0.00556)0.917:0.00855)0.965:0.01461)0.893:0.01014,((New.CleanUp.ReferenceOTU19957:0.01132,((New.CleanUp.ReferenceOTU45088:0.00015,New.CleanUp.ReferenceOTU48558:0.03578)0.977:0.01414,New.CleanUp.ReferenceOTU25537:0.00015)0.911:0.00014)0.525:0.00694,New.CleanUp.ReferenceOTU2864:0.03144)0.697:0.00864)0.751:0.00306)0.835:0.00581,(New.CleanUp.ReferenceOTU12439:0.00274,(New.CleanUp.ReferenceOTU65446:0.00283,(New.CleanUp.ReferenceOTU49912:0.00585,New.CleanUp.ReferenceOTU53213:0.03239)0.761:0.00258)0.891:0.00571)0.956:0.01387)0.853:0.00701)0.962:0.01786)0.635:0.00611)0.741:0.00308,((New.CleanUp.ReferenceOTU48709:0.00572,New.CleanUp.ReferenceOTU64317:0.00842)0.974:0.01775,(((New.CleanUp.ReferenceOTU51244:0.00867,(New.CleanUp.ReferenceOTU70102:0.00872,(New.CleanUp.ReferenceOTU10758:0.01371,New.CleanUp.ReferenceOTU60434:0.03834)0.822:0.00684)0.907:0.01133)0.871:0.00564,(New.CleanUp.ReferenceOTU15084:0.00014,New.CleanUp.ReferenceOTU79139:0.01111)0.909:0.00835)0.855:0.00591,((New.CleanUp.ReferenceOTU13209:0.01865,((((New.CleanUp.ReferenceOTU19420:0.0141,New.CleanUp.ReferenceOTU26060:0.0139)0.971:0.00016,New.CleanUp.ReferenceOTU11992:0.00869)0.209:0.00015,(New.CleanUp.ReferenceOTU77872:0.01406,New.CleanUp.ReferenceOTU51433:0.01156)0.421:0.00847)0.952:0.02487,(New.CleanUp.ReferenceOTU52788:0.01066,New.CleanUp.ReferenceOTU62580:0.05011)0.861:0.01212)0.950:0.01883)0.831:0.00712,(New.CleanUp.ReferenceOTU16392:0.01001,New.CleanUp.ReferenceOTU22775:0.00861)0.887:0.01004)0.907:0.01107)0.984:0.01811)0.807:0.00507)0.697:0.00289)0.909:0.01475)0.150:0.00658)0.955:0.02119)0.779:0.00671)0.917:0.00914)0.908:0.00901)0.929:0.01156)0.783:0.00461)0.928:0.00014)0.844:0.00277)0.813:0.00015)0.908:0.00831)0.848:0.00595,(New.CleanUp.ReferenceOTU67296:0.01898,((New.CleanUp.ReferenceOTU69680:0.00974,(New.CleanUp.ReferenceOTU61388:0.03941,((New.CleanUp.ReferenceOTU17564:0.00569,New.CleanUp.ReferenceOTU82173:0.02281)0.869:0.01599,(New.CleanUp.ReferenceOTU60641:0.02319,New.CleanUp.ReferenceOTU9362:0.02496)0.811:0.01071)0.247:0.00744)0.929:0.02302)0.699:0.01107,(New.ReferenceOTU150:0.00014,(New.CleanUp.ReferenceOTU28580:0.00015,(New.CleanUp.ReferenceOTU23363:0.01108,(New.CleanUp.ReferenceOTU53830:0.00551,New.CleanUp.ReferenceOTU56069:0.00275)0.694:0.00015)0.903:0.00552)0.966:0.01118)0.883:0.0075)0.881:0.00829)0.939:0.01344)0.984:0.02768,(((New.CleanUp.ReferenceOTU380:0.01826,(New.CleanUp.ReferenceOTU12902:0.03781,New.CleanUp.ReferenceOTU55464:0.06079)0.960:0.02844)0.860:0.01101,(((New.CleanUp.ReferenceOTU35955:0.03447,(New.CleanUp.ReferenceOTU48380:0.01454,New.CleanUp.ReferenceOTU80604:0.04025)0.955:0.02438)0.775:0.02156,(((New.ReferenceOTU396:0.00868,(610455:0.00287,(((((New.CleanUp.ReferenceOTU40494:0.00582,915948:0.00291)0.625:0.00014,278795:0.00014)0.797:0.00016,(New.CleanUp.ReferenceOTU23871:0.01174,241543:0.0029)0.751:0.00291)0.833:0.00015,(New.CleanUp.ReferenceOTU57309:0.01179,New.CleanUp.ReferenceOTU57927:0.00588)0.879:0.00581)0.946:0.00891,(New.CleanUp.ReferenceOTU1034:0.00287,(193867:0.00014,186634:0.00286)0.644:0.00014)0.937:0.00877)0.748:0.0028)0.896:0.00579)0.326:0.00016,(New.ReferenceOTU345:0.01805,343242:0.01195)0.977:0.01804)0.855:0.00576,(((((579502:0.00014,942246:0.00573)0.991:0.00016,(1005995:0.00573,(1049277:0.01457,New.CleanUp.ReferenceOTU54518:0.03242)0.324:0.00015)0.860:0.00284)0.939:0.01177,New.CleanUp.ReferenceOTU43475:0.02073)0.908:0.01156,((New.CleanUp.ReferenceOTU27014:0.02702,(New.CleanUp.ReferenceOTU51114:0.00581,(New.CleanUp.ReferenceOTU44888:0.01478,236949:0.00015)0.782:0.00014)0.992:0.02748)0.736:0.00273,((New.CleanUp.ReferenceOTU39610:0.01507,((806333:0.00915,((((555495:0.00862,((264791:0.00014,((New.CleanUp.ReferenceOTU82892:0.03911,(4390723:0.00286,4323733:0.00286)1.000:0.00016)0.838:0.00286,New.CleanUp.ReferenceOTU2234:0.00866)0.684:0.00016)0.924:0.00015,(((((New.CleanUp.ReferenceOTU2466:0.0201,New.CleanUp.ReferenceOTU25769:0.02006)0.921:0.01321,New.CleanUp.ReferenceOTU57932:0.00015)0.718:0.00593,New.CleanUp.ReferenceOTU24978:0.0057)0.941:0.0117,New.CleanUp.ReferenceOTU87445:0.00911)0.782:0.01163,(((214595:0.00873,534265:0.01164)0.850:0.00729,((823633:0.00545,New.CleanUp.ReferenceOTU52878:0.03032)0.785:0.00457,(((New.CleanUp.ReferenceOTU83228:0.00865,736813:0.00867)0.950:0.00014,(213687:0.00014,(New.CleanUp.ReferenceOTU21672:0.00286,(221379:0.00014,New.CleanUp.ReferenceOTU72352:0.00574)0.847:0.00286)0.902:0.00014)0.443:0.00014)0.901:0.00016,((New.CleanUp.ReferenceOTU41202:0.00864,New.CleanUp.ReferenceOTU56788:0.00575)0.843:0.00016,New.CleanUp.ReferenceOTU81209:0.02371)0.814:0.00286)0.881:0.00828)0.744:0.00659)0.960:0.01448,941252:0.01462)0.987:0.00014)0.917:0.00267)0.912:0.00286)0.594:0.00014,(4459446:0.00865,529762:0.02049)0.755:0.00285)0.000:0.00014,(1062748:0.00014,((13180:0.00576,26897:0.00287)0.793:0.00286,4301105:0.00286)0.618:0.00014)0.152:0.00014)0.942:0.00015,(902334:0.00578,New.CleanUp.ReferenceOTU60623:0.03244)0.770:0.0028)0.735:0.00243)0.353:0.00463,New.CleanUp.ReferenceOTU24419:0.07008)0.359:0.00425)0.979:0.02,(166819:0.01597,(102163:0.03226,577298:0.02229)0.758:0.0084)0.975:0.01621)0.746:0.00362)0.867:0.00567)0.649:0.00016,((New.CleanUp.ReferenceOTU77662:0.03966,((((New.CleanUp.ReferenceOTU29853:0.0,571264:0.0):0.00014,(New.CleanUp.ReferenceOTU67838:0.00286,New.CleanUp.ReferenceOTU59107:0.00287)0.701:0.00014)0.873:0.00014,(New.CleanUp.ReferenceOTU25477:0.0019,((New.CleanUp.ReferenceOTU35323:0.01155,(New.CleanUp.ReferenceOTU54040:0.00584,New.CleanUp.ReferenceOTU24121:0.02978)0.761:0.00277)0.764:0.00289,New.CleanUp.ReferenceOTU8511:0.00287)0.918:0.00191)0.918:0.00191)0.768:0.00281,New.CleanUp.ReferenceOTU5993:0.00871)0.934:0.01174)0.460:0.00566,(575299:0.00575,578701:0.00014)0.892:0.00014)0.979:0.01449)0.889:0.00602)0.953:0.02239)0.300:0.00668,(New.CleanUp.ReferenceOTU58365:0.06132,((New.CleanUp.ReferenceOTU41280:0.03136,New.CleanUp.ReferenceOTU53169:0.02829)0.927:0.01507,((New.CleanUp.ReferenceOTU34896:0.00688,(New.CleanUp.ReferenceOTU70460:0.04311,(New.CleanUp.ReferenceOTU11051:0.04302,New.CleanUp.ReferenceOTU49570:0.02148)0.708:0.00283)0.934:0.01385)0.973:0.02018,(New.CleanUp.ReferenceOTU24029:0.01915,New.CleanUp.ReferenceOTU88775:0.06527)0.241:0.00776)0.785:0.00016)0.600:0.01393)0.972:0.03098)0.982:0.03277)0.862:0.00736,((((New.CleanUp.ReferenceOTU74547:0.03195,(New.CleanUp.ReferenceOTU32749:0.06596,(((((223583:0.01396,New.CleanUp.ReferenceOTU14167:0.0083)0.960:0.00014,514711:0.00014)0.901:0.00015,(New.CleanUp.ReferenceOTU47338:0.00826,New.CleanUp.ReferenceOTU87065:0.00544)0.925:0.00016)0.000:0.00015,((((202331:0.00954,(978664:0.00272,946945:0.0028)0.941:0.01284)0.791:0.00554,(New.CleanUp.ReferenceOTU84743:0.00014,(New.CleanUp.ReferenceOTU56319:0.01111,New.CleanUp.ReferenceOTU31872:0.00832)0.951:0.00013)0.920:0.00015)0.791:0.00276,New.CleanUp.ReferenceOTU75618:0.00834)0.773:0.00274,New.CleanUp.ReferenceOTU62062:0.01107)0.314:0.00015)0.791:0.00424,(New.CleanUp.ReferenceOTU22464:0.01068,(New.CleanUp.ReferenceOTU62310:0.00557,New.CleanUp.ReferenceOTU80823:0.02111)0.913:0.011)0.844:0.00749)0.742:0.00298)0.772:0.01187)0.944:0.01762,(New.CleanUp.ReferenceOTU69421:0.04282,(New.CleanUp.ReferenceOTU20092:0.02089,(New.CleanUp.ReferenceOTU254:0.03326,(New.CleanUp.ReferenceOTU13319:0.01661,New.CleanUp.ReferenceOTU13041:0.03035)0.667:0.00356)0.635:0.00883)0.949:0.00014)0.797:0.01057)0.453:0.00839,(New.CleanUp.ReferenceOTU67751:0.07685,(((New.CleanUp.ReferenceOTU37706:0.00565,(New.CleanUp.ReferenceOTU73967:0.04357,New.CleanUp.ReferenceOTU59405:0.01496)0.921:0.01455)0.998:0.03071,(New.CleanUp.ReferenceOTU44748:0.03254,(New.CleanUp.ReferenceOTU22047:0.01977,New.CleanUp.ReferenceOTU34631:0.00552)0.335:0.00475)0.586:0.00621)0.638:0.00209,New.CleanUp.ReferenceOTU90554:0.03358)0.908:0.0172)0.588:0.00865)0.969:0.02158,(New.ReferenceOTU325:0.06151,New.CleanUp.ReferenceOTU77484:0.03053)0.958:0.02711)0.756:0.00288)0.837:0.00803)0.992:0.02754,(New.CleanUp.ReferenceOTU57938:0.03665,(New.CleanUp.ReferenceOTU5216:0.01994,(((((New.CleanUp.ReferenceOTU81201:0.00979,(New.CleanUp.ReferenceOTU65524:0.05585,New.CleanUp.ReferenceOTU84803:0.01042)0.843:0.01393)0.979:0.0219,(New.CleanUp.ReferenceOTU61561:0.00014,New.CleanUp.ReferenceOTU78751:0.02904)0.976:0.01442)0.844:0.00542,New.CleanUp.ReferenceOTU63167:0.00016)0.870:0.00554,((New.CleanUp.ReferenceOTU8217:0.0263,New.CleanUp.ReferenceOTU57038:0.01718)0.839:0.00526,(New.CleanUp.ReferenceOTU12197:0.00014,((New.CleanUp.ReferenceOTU35823:0.02109,(New.CleanUp.ReferenceOTU80171:0.03488,New.CleanUp.ReferenceOTU71471:0.0446)0.576:0.01158)0.971:0.0257,(New.CleanUp.ReferenceOTU29573:0.0374,New.CleanUp.ReferenceOTU8456:0.01082)0.966:0.02303)0.944:0.01582)0.779:0.01138)0.987:0.023)0.742:0.00277,((New.CleanUp.ReferenceOTU24861:0.0203,New.CleanUp.ReferenceOTU72390:0.01741)0.973:0.01995,(New.CleanUp.ReferenceOTU54542:0.03156,New.CleanUp.ReferenceOTU54885:0.01482)0.104:0.00245)0.940:0.00897)0.908:0.01236)0.905:0.01083)0.000:0.00015)0.989:0.02398)0.944:0.0132,(((New.CleanUp.ReferenceOTU19212:0.01419,(((New.CleanUp.ReferenceOTU34805:0.04108,((((New.CleanUp.ReferenceOTU11423:0.02825,(New.CleanUp.ReferenceOTU11232:0.02652,(((((((19020:0.01449,((532419:0.00015,((12364:0.00014,((246238:0.01703,37173:0.00559)0.947:0.0001,((New.CleanUp.ReferenceOTU26931:0.01996,((New.CleanUp.ReferenceOTU71534:0.00279,885496:0.00842)0.839:0.00015,588981:0.00279)1.000:0.00016)0.380:0.00279,(New.CleanUp.ReferenceOTU90803:0.01637,4465540:0.01637)0.929:0.01003)0.682:0.00014)1.000:0.00015)0.936:0.00015,(New.CleanUp.ReferenceOTU35325:0.00014,New.CleanUp.ReferenceOTU70217:0.02307)0.820:0.00279)0.957:0.00845)0.817:0.00015,((559935:0.00564,(((100260:0.01138,(810959:0.00846,689528:0.00014)0.774:0.00274)0.878:0.00569,((((1145384:0.01721,888953:0.00016)0.798:0.0028,1112049:0.00281)0.758:0.00273,538111:0.01138)0.866:0.00567,1144548:0.00281)0.763:0.00281)0.918:0.00852,647579:0.01142)0.861:0.00564)0.772:0.00284,New.CleanUp.ReferenceOTU37911:0.026)0.892:0.00835)0.488:0.00844)0.898:0.00868,((New.CleanUp.ReferenceOTU65823:0.0206,New.CleanUp.ReferenceOTU70947:0.01457)0.920:0.01132,((4432889:0.00809,((49131:0.02006,((1084157:0.00014,(((1013469:0.00279,521221:0.0056)0.885:0.00014,(574141:0.02007,(340077:0.00014,573624:0.00847)0.540:0.00279)0.746:0.00016)0.848:0.00014,(1667534:0.0056,861376:0.0056)0.920:0.00014)0.000:0.00014)0.761:0.00015,132101:0.00559)0.512:0.00014)0.757:0.00016,((242389:0.03398,926945:0.02008)0.643:0.007,((New.CleanUp.ReferenceOTU61265:0.02671,369064:0.01737)0.967:0.01743,((((384657:0.01323,966331:0.00394)0.253:0.00567,(873669:0.01137,(176591:0.00016,New.CleanUp.ReferenceOTU79878:0.01414)0.934:0.00848)0.660:0.00164)0.764:0.00391,(12538:0.00852,566454:0.01138)0.746:0.00277)0.127:0.00283,(1667535:0.00016,(1667532:0.00015,(138116:0.00274,180752:0.00285)0.894:0.0084)0.958:0.01416)0.980:0.01416)0.824:0.00016)0.955:0.014)0.367:0.00337)0.819:0.00198)0.768:0.00124,(65429:0.00553,187652:0.0115)0.777:0.00565)0.829:0.00014)0.768:0.00362)0.789:0.0042,(New.CleanUp.ReferenceOTU8802:0.01989,4413511:0.01149)0.699:0.00546)0.816:0.01182,((New.CleanUp.ReferenceOTU77920:0.06604,New.CleanUp.ReferenceOTU89128:0.0318)0.486:0.00779,((((New.CleanUp.ReferenceOTU20481:0.00751,(New.CleanUp.ReferenceOTU31665:0.03683,New.CleanUp.ReferenceOTU55231:0.03038)0.996:0.04784)0.880:0.01364,New.CleanUp.ReferenceOTU66181:0.04043)0.319:0.00485,New.CleanUp.ReferenceOTU5600:0.05706)0.521:0.00637,New.CleanUp.ReferenceOTU70219:0.03612)0.937:0.017)0.835:0.01368)0.562:0.00646,(New.CleanUp.ReferenceOTU41205:0.04095,New.CleanUp.ReferenceOTU66897:0.06301)0.880:0.02246)0.946:0.02396,(New.CleanUp.ReferenceOTU384:0.02717,(New.CleanUp.ReferenceOTU26845:0.07198,New.CleanUp.ReferenceOTU42912:0.0095)0.977:0.02966)0.840:0.00991)0.550:0.00804,(New.CleanUp.ReferenceOTU60086:0.00762,New.CleanUp.ReferenceOTU31731:0.02679)0.658:0.01297)0.932:0.01855)0.715:0.01943)0.734:0.00626,(New.CleanUp.ReferenceOTU82315:0.03173,(((New.CleanUp.ReferenceOTU32811:0.04465,((New.CleanUp.ReferenceOTU23083:0.01727,New.CleanUp.ReferenceOTU30973:0.02027)0.646:0.01113,(New.CleanUp.ReferenceOTU77201:0.00557,(New.CleanUp.ReferenceOTU27402:0.01116,New.CleanUp.ReferenceOTU90865:0.05087)0.939:0.01835)0.816:0.00014)0.979:0.0197)0.749:0.00303,(New.CleanUp.ReferenceOTU63453:0.01707,(New.CleanUp.ReferenceOTU30928:0.02295,New.CleanUp.ReferenceOTU8328:0.02016)0.746:0.00225)0.895:0.00563)0.771:0.0028,((New.CleanUp.ReferenceOTU22823:0.04544,((New.CleanUp.ReferenceOTU24977:0.03254,New.CleanUp.ReferenceOTU80874:0.0331)0.345:0.01565,New.CleanUp.ReferenceOTU38049:0.04311)0.178:0.00732)0.945:0.01918,((New.CleanUp.ReferenceOTU55632:0.03596,(New.CleanUp.ReferenceOTU30153:0.02041,New.CleanUp.ReferenceOTU87622:0.02106)0.891:0.01362)0.693:0.00048,((((4288299:0.00832,((205772:0.00843,((1144259:0.00572,(197711:0.0028,790384:0.00279)0.762:0.00273)0.494:0.00563,(876170:0.0095,(546690:0.02224,(New.CleanUp.ReferenceOTU80364:0.03473,828844:0.00014)0.852:0.00371)0.564:0.00849)0.877:0.00743)0.873:0.00014)0.857:0.00016,(((New.CleanUp.ReferenceOTU6243:0.02313,((New.CleanUp.ReferenceOTU55129:0.00014,529994:0.01129)0.829:0.0028,((235698:0.00842,(New.CleanUp.ReferenceOTU57623:0.00015,(529444:0.00569,(132619:0.00842,242437:0.00279)0.729:0.00272)0.746:0.00561)0.946:0.01122)0.945:0.00014,369423:0.00014)0.906:0.00015)0.900:0.00563)0.854:0.00015,589376:0.0141)0.675:0.00556,4365144:0.01433)0.732:0.00563)0.953:0.01457)0.751:0.00381,((New.CleanUp.ReferenceOTU34885:0.01601,(New.CleanUp.ReferenceOTU39556:0.02976,New.CleanUp.ReferenceOTU6984:0.06023)0.967:0.02832)0.858:0.01326,New.CleanUp.ReferenceOTU75057:0.01271)0.965:0.02652)0.974:0.02487,(((New.CleanUp.ReferenceOTU47606:0.04217,(((((776643:0.00562,(249375:0.0145,New.CleanUp.ReferenceOTU23349:0.01746)0.728:0.00249)1.000:0.00015,(286647:0.00285,1108350:0.01128)0.868:0.00845)0.849:0.00275,((4374197:0.0086,103628:0.01433)0.755:0.00266,((((New.CleanUp.ReferenceOTU32691:0.0057,302479:0.02921)0.759:0.00272,(288552:0.0056,546764:0.00014)0.970:0.00849)0.956:0.00014,(2297613:0.00014,(152720:0.00279,556676:0.00842)0.925:0.00014)0.000:0.00014)0.000:0.00016,((969203:0.00279,4376128:0.00842)0.925:0.00015,(((New.CleanUp.ReferenceOTU39952:0.01132,263590:0.00841)0.998:0.00016,((New.CleanUp.ReferenceOTU38073:0.01411,12220:0.0056)0.997:0.00014,((New.CleanUp.ReferenceOTU72875:0.01702,459107:0.01131)1.000:0.00015,(((((253247:0.01133,4418394:0.0056)0.824:0.00282,(543467:0.00559,851567:0.00014)0.939:0.00014)0.487:0.00561,((1045797:0.00848,814239:0.01134)0.754:0.0028,(12253:0.01413,New.CleanUp.ReferenceOTU28959:0.00843)0.356:0.00016)0.991:0.00014)0.824:0.00282,(4376127:0.00281,587696:0.00562)0.764:0.00276)0.957:0.00847,(44928:0.0056,814909:0.00014)0.610:0.00015)0.906:0.00559)0.595:0.0056)0.767:0.00278)0.803:0.00279,748636:0.0113)0.910:0.00014)0.858:0.00014)0.924:0.00015)0.839:0.00279)0.980:0.00014,404209:0.01122)0.818:0.00425,(New.CleanUp.ReferenceOTU21780:0.0099,New.CleanUp.ReferenceOTU37761:0.02795)0.783:0.00829)0.897:0.00969)0.951:0.01577,(New.CleanUp.ReferenceOTU27986:0.01844,((New.CleanUp.ReferenceOTU88224:0.01015,((New.CleanUp.ReferenceOTU64413:0.0088,((223787:0.01306,(New.CleanUp.ReferenceOTU36343:0.00938,2234401:0.00737)0.413:0.00274)0.757:0.00337,400253:0.00318)0.890:0.00557)0.872:0.00015,(2234408:0.00513,New.CleanUp.ReferenceOTU45376:0.00606)0.288:0.00275)0.946:0.01299)0.739:0.00353,(New.CleanUp.ReferenceOTU21896:0.01539,(New.CleanUp.ReferenceOTU74914:0.01995,New.CleanUp.ReferenceOTU8334:0.02472)0.924:0.01732)0.496:0.00649)0.794:0.00884)0.190:0.00797)0.753:0.00516,New.CleanUp.ReferenceOTU63459:0.01443)0.933:0.01515)0.550:0.00717,(New.CleanUp.ReferenceOTU21023:0.00546,New.CleanUp.ReferenceOTU32743:0.00014)0.911:0.0101)0.980:0.02403)0.828:0.00755)0.856:0.00671)0.637:0.00015)0.906:0.00572)0.901:0.00827,(((((New.CleanUp.ReferenceOTU14962:0.00283,New.CleanUp.ReferenceOTU50930:0.01684)0.854:0.00015,(New.CleanUp.ReferenceOTU62616:0.01571,(New.CleanUp.ReferenceOTU15911:0.01537,New.CleanUp.ReferenceOTU78781:0.01899)0.750:0.02299)0.833:0.00989)0.947:0.01131,((New.CleanUp.ReferenceOTU62525:0.04731,New.CleanUp.ReferenceOTU76749:0.00014)0.984:0.02217,(New.CleanUp.ReferenceOTU36952:0.00534,(((New.CleanUp.ReferenceOTU65830:0.00015,(New.CleanUp.ReferenceOTU30443:0.00603,(New.ReferenceOTU414:0.00985,(New.ReferenceOTU17:0.00883,New.CleanUp.ReferenceOTU78723:0.03784)0.825:0.01357)0.933:0.02308)0.987:0.02867)0.996:0.02483,((New.CleanUp.ReferenceOTU24944:0.0206,New.CleanUp.ReferenceOTU59926:0.08211)0.726:0.00489,((((New.CleanUp.ReferenceOTU346:0.04442,(New.CleanUp.ReferenceOTU471:0.00628,(New.CleanUp.ReferenceOTU26580:0.00229,New.CleanUp.ReferenceOTU17804:0.04649)0.895:0.00868)0.663:0.00842)0.967:0.01851,((339532:0.00015,((((137183:0.00014,New.CleanUp.ReferenceOTU87268:0.00279)0.738:0.00014,(New.CleanUp.ReferenceOTU56832:0.00564,New.CleanUp.ReferenceOTU22016:0.03201)0.775:0.00276)0.983:0.02066,((359098:0.00565,(292521:0.00853,484304:0.00853)0.751:0.00273)0.769:0.00521,(551305:0.00787,813479:0.00917)0.185:0.00422)0.963:0.01969)0.944:0.01429,(New.CleanUp.ReferenceOTU8933:0.01999,((New.CleanUp.ReferenceOTU13650:0.00855,New.CleanUp.ReferenceOTU57037:0.02322)0.906:0.00848,(1136387:0.00015,New.CleanUp.ReferenceOTU3954:0.01415)0.782:0.00278)0.668:0.00282)0.481:0.00016)0.813:0.00015)0.973:0.00016,((New.ReferenceOTU45:0.01126,New.CleanUp.ReferenceOTU26609:0.02288)0.744:0.00016,New.CleanUp.ReferenceOTU66839:0.0317)0.917:0.00557)0.850:0.00555)0.941:0.0113,New.CleanUp.ReferenceOTU26111:0.00014)0.993:0.02886,(New.CleanUp.ReferenceOTU19689:0.00029,(((New.CleanUp.ReferenceOTU12866:0.02078,New.CleanUp.ReferenceOTU73230:0.02289)0.720:0.01058,New.CleanUp.ReferenceOTU50922:0.07432)0.279:0.00531,New.CleanUp.ReferenceOTU66110:0.05893)0.937:0.02097)0.897:0.0082)0.469:0.00303)1.000:0.05912)0.535:0.00388,((New.CleanUp.ReferenceOTU52315:0.03477,(New.CleanUp.ReferenceOTU66386:0.02046,(New.CleanUp.ReferenceOTU68352:0.04278,New.CleanUp.ReferenceOTU68937:0.04964)0.669:0.01702)0.923:0.02757)0.236:0.01511,New.CleanUp.ReferenceOTU68548:0.0139)0.962:0.02698)0.924:0.01514)0.463:0.00549)0.989:0.02207)0.950:0.00015,((((New.CleanUp.ReferenceOTU39467:0.00878,((((New.CleanUp.ReferenceOTU33976:0.01714,New.CleanUp.ReferenceOTU67384:0.01722)0.952:0.01868,New.CleanUp.ReferenceOTU7812:0.00715)0.654:0.00835,((New.CleanUp.ReferenceOTU49790:0.03318,New.CleanUp.ReferenceOTU1743:0.01447)0.954:0.0241,New.CleanUp.ReferenceOTU14684:0.00389)0.955:0.02348)0.825:0.00812,(New.CleanUp.ReferenceOTU57802:0.0288,((New.CleanUp.ReferenceOTU86576:0.02169,(New.CleanUp.ReferenceOTU42994:0.016,New.CleanUp.ReferenceOTU80052:0.07171)0.981:0.04267)0.934:0.01878,((New.CleanUp.ReferenceOTU59313:0.02228,(New.CleanUp.ReferenceOTU88055:0.01152,(New.CleanUp.ReferenceOTU61676:0.02337,(New.CleanUp.ReferenceOTU28200:0.02001,(New.CleanUp.ReferenceOTU47561:0.01709,New.CleanUp.ReferenceOTU81127:0.0056)0.196:0.00014)0.754:0.00249)0.959:0.01533)0.977:0.02014)0.002:0.00278,New.CleanUp.ReferenceOTU23231:0.0032)0.907:0.01567)0.222:0.00542)0.946:0.0243)0.633:0.01702)0.899:0.02453,New.CleanUp.ReferenceOTU89813:0.02481)0.761:0.00708,New.CleanUp.ReferenceOTU27130:0.01202)0.917:0.01314,(New.CleanUp.ReferenceOTU4474:0.0147,(New.CleanUp.ReferenceOTU30026:0.02544,New.CleanUp.ReferenceOTU59810:0.01949)0.914:0.01278)0.924:0.01145)0.804:0.00862)0.901:0.01289,((((New.CleanUp.ReferenceOTU11737:0.07048,New.CleanUp.ReferenceOTU61436:0.06625)0.942:0.02558,(((((((New.CleanUp.ReferenceOTU74389:0.05429,(New.CleanUp.ReferenceOTU24901:0.04709,New.CleanUp.ReferenceOTU67640:0.04475)0.987:0.04955)0.407:0.01911,(((New.CleanUp.ReferenceOTU52179:0.05401,((New.CleanUp.ReferenceOTU42075:0.02974,(New.CleanUp.ReferenceOTU18077:0.00606,New.CleanUp.ReferenceOTU19353:0.04349)0.929:0.00026)0.970:0.02767,(New.CleanUp.ReferenceOTU18523:0.0094,New.CleanUp.ReferenceOTU88836:0.02351)0.976:0.02542)0.738:0.00517)0.917:0.02217,(New.CleanUp.ReferenceOTU73364:0.02152,((New.CleanUp.ReferenceOTU50390:0.02593,New.CleanUp.ReferenceOTU72599:0.0028)0.850:0.00016,(New.CleanUp.ReferenceOTU77056:0.0233,New.CleanUp.ReferenceOTU79353:0.03596)0.973:0.02011)0.976:0.03053)0.956:0.02608)0.957:0.02672,(New.CleanUp.ReferenceOTU63017:0.12771,New.CleanUp.ReferenceOTU85422:0.03722)0.632:0.0258)0.871:0.01558)0.847:0.01369,((New.CleanUp.ReferenceOTU34584:0.07106,New.CleanUp.ReferenceOTU77735:0.06682)0.994:0.05312,(New.CleanUp.ReferenceOTU9860:0.05109,(New.CleanUp.ReferenceOTU8726:0.00826,(New.CleanUp.ReferenceOTU13461:0.03859,(New.CleanUp.ReferenceOTU28782:0.00908,New.CleanUp.ReferenceOTU68635:0.01168)0.313:0.01346)0.000:0.00305)0.969:0.02802)0.409:0.01287)0.692:0.00392)0.949:0.01722,(New.CleanUp.ReferenceOTU10188:0.018,((New.CleanUp.ReferenceOTU14315:0.01158,New.CleanUp.ReferenceOTU6439:0.02138)0.643:0.00014,(New.CleanUp.ReferenceOTU2415:0.02825,(New.CleanUp.ReferenceOTU41919:0.02077,(New.CleanUp.ReferenceOTU67892:0.04357,New.CleanUp.ReferenceOTU91286:0.02772)0.249:0.00503)0.864:0.01114)0.969:0.03072)0.853:0.01562)0.987:0.03479)0.730:0.00398,(New.CleanUp.ReferenceOTU3462:0.03378,(New.CleanUp.ReferenceOTU33872:0.05589,(New.CleanUp.ReferenceOTU87671:0.00532,New.CleanUp.ReferenceOTU8909:0.00641)0.905:0.01813)0.744:0.01448)0.783:0.00612)0.971:0.02531,(New.CleanUp.ReferenceOTU25588:0.04293,((New.CleanUp.ReferenceOTU19953:0.02956,New.CleanUp.ReferenceOTU75224:0.01042)0.948:0.01918,(New.CleanUp.ReferenceOTU51758:0.00829,New.CleanUp.ReferenceOTU49464:0.04103)0.484:0.01321)0.678:0.01264)0.637:0.0124)0.224:0.0045,(New.CleanUp.ReferenceOTU86827:0.09494,(((((New.CleanUp.ReferenceOTU80292:0.00291,(New.CleanUp.ReferenceOTU8172:0.01495,New.CleanUp.ReferenceOTU23822:0.03963)0.977:0.02214)0.740:0.00282,New.CleanUp.ReferenceOTU6930:0.03715)0.978:0.02318,(((((New.CleanUp.ReferenceOTU55535:0.02001,((New.CleanUp.ReferenceOTU16041:0.01422,New.CleanUp.ReferenceOTU82765:0.02575)0.888:0.01254,New.CleanUp.ReferenceOTU65957:0.02604)0.668:0.00376)0.973:0.02471,(New.CleanUp.ReferenceOTU85341:0.02677,((New.CleanUp.ReferenceOTU68936:0.04629,(New.CleanUp.ReferenceOTU38616:0.02007,New.CleanUp.ReferenceOTU82338:0.01535)0.725:0.00669)0.816:0.00972,New.CleanUp.ReferenceOTU66778:0.04598)0.769:0.00645)0.942:0.01563)0.459:0.0058,((New.CleanUp.ReferenceOTU88475:0.00288,((New.CleanUp.ReferenceOTU3278:0.02756,New.CleanUp.ReferenceOTU42375:0.00884)0.891:0.01207,(New.CleanUp.ReferenceOTU7662:0.03332,New.CleanUp.ReferenceOTU56934:0.02077)0.914:0.00015)0.922:0.00877)0.875:0.0056,((New.CleanUp.ReferenceOTU19430:0.01789,New.CleanUp.ReferenceOTU38632:0.0183)0.957:0.02021,(New.CleanUp.ReferenceOTU40383:0.01149,(New.CleanUp.ReferenceOTU89227:0.07718,New.CleanUp.ReferenceOTU76950:0.03322)0.077:0.00224)0.882:0.01165)0.899:0.01316)0.804:0.00016)0.770:0.00323,((New.CleanUp.ReferenceOTU34453:0.01844,((New.CleanUp.ReferenceOTU74717:0.05991,((New.CleanUp.ReferenceOTU68510:0.03513,(New.CleanUp.ReferenceOTU11842:0.04248,New.CleanUp.ReferenceOTU27683:0.05882)0.898:0.02069)0.546:0.00297,New.CleanUp.ReferenceOTU80638:0.06614)0.909:0.01265)0.945:0.02032,New.CleanUp.ReferenceOTU53374:0.03789)0.859:0.01041)0.968:0.02924,(New.ReferenceOTU26:0.00634,New.CleanUp.ReferenceOTU76293:0.0241)0.952:0.02354)0.955:0.02207)0.668:0.00148,((New.CleanUp.ReferenceOTU1069:0.02361,(New.CleanUp.ReferenceOTU23239:0.0238,(New.CleanUp.ReferenceOTU68872:0.01803,(New.CleanUp.ReferenceOTU13658:0.02398,((New.CleanUp.ReferenceOTU42024:0.01776,((New.CleanUp.ReferenceOTU4428:0.00253,New.CleanUp.ReferenceOTU76001:0.02767)0.945:0.01505,New.CleanUp.ReferenceOTU53421:0.01832)0.036:0.00895)0.936:0.00014,New.CleanUp.ReferenceOTU90872:0.00297)0.467:0.00874)0.226:0.00015)0.975:0.01297)0.680:0.00285)0.918:0.01321,(New.CleanUp.ReferenceOTU27964:0.00608,(New.CleanUp.ReferenceOTU14836:0.0131,New.CleanUp.ReferenceOTU42485:0.02715)0.972:0.02095)0.961:0.01828)0.797:0.00705)0.431:0.00566)0.756:0.00402,(New.CleanUp.ReferenceOTU68949:0.03646,(New.CleanUp.ReferenceOTU30559:0.00267,(New.CleanUp.ReferenceOTU83592:0.01855,New.CleanUp.ReferenceOTU33653:0.03115)0.585:0.01158)0.975:0.00015)0.937:0.00897)0.893:0.00565,(((New.CleanUp.ReferenceOTU41670:0.00313,(New.CleanUp.ReferenceOTU15859:0.00622,New.CleanUp.ReferenceOTU60158:0.02377)0.040:0.00591)0.942:0.01463,(New.CleanUp.ReferenceOTU12049:0.0151,New.CleanUp.ReferenceOTU43734:0.01826)0.417:0.00564)0.351:0.00015,(((New.CleanUp.ReferenceOTU9456:0.02618,(New.CleanUp.ReferenceOTU65619:0.02012,(New.CleanUp.ReferenceOTU32492:0.02942,(New.CleanUp.ReferenceOTU17897:0.01451,New.CleanUp.ReferenceOTU78261:0.02361)0.815:0.0054)0.845:0.00867)0.985:0.00014)0.861:0.00577,((New.CleanUp.ReferenceOTU2673:0.00965,(((New.CleanUp.ReferenceOTU16219:0.03538,New.CleanUp.ReferenceOTU46823:0.00598)0.914:0.01703,New.CleanUp.ReferenceOTU74598:0.03465)0.915:0.01691,((New.CleanUp.ReferenceOTU15623:0.00851,New.CleanUp.ReferenceOTU57832:0.00856)0.776:0.0045,(((New.CleanUp.ReferenceOTU19777:0.05431,(New.ReferenceOTU170:0.02979,New.CleanUp.ReferenceOTU64769:0.00687)0.753:0.00302)0.918:0.01485,(New.CleanUp.ReferenceOTU7297:0.0027,(New.CleanUp.ReferenceOTU43791:0.03826,New.CleanUp.ReferenceOTU90465:0.01725)0.765:0.00015)0.733:0.00857)0.859:0.0073,((New.CleanUp.ReferenceOTU28500:0.05369,New.CleanUp.ReferenceOTU48563:0.01109)0.839:0.01655,((New.CleanUp.ReferenceOTU11736:0.01383,((((New.CleanUp.ReferenceOTU19591:0.04925,(New.CleanUp.ReferenceOTU42818:0.05654,(New.CleanUp.ReferenceOTU29349:0.09358,New.CleanUp.ReferenceOTU56862:0.01685)0.951:0.03145)0.788:0.02072)0.873:0.02333,(New.CleanUp.ReferenceOTU41145:0.02635,(New.CleanUp.ReferenceOTU53600:0.00666,New.CleanUp.ReferenceOTU9953:0.04476)0.971:0.02481)0.894:0.01348)0.861:0.00926,(((New.CleanUp.ReferenceOTU59980:0.05135,New.CleanUp.ReferenceOTU88376:0.00234)0.931:0.01157,(New.CleanUp.ReferenceOTU69217:0.00668,New.CleanUp.ReferenceOTU17431:0.01451)0.744:0.00368)0.781:0.00823,((New.CleanUp.ReferenceOTU1322:0.00595,(New.CleanUp.ReferenceOTU34903:0.01132,(New.CleanUp.ReferenceOTU62828:0.00751,(New.CleanUp.ReferenceOTU12721:0.00908,New.CleanUp.ReferenceOTU58697:0.00223)0.961:0.01432)0.610:0.00099)0.974:0.02046)0.855:0.01269,(New.CleanUp.ReferenceOTU87598:0.01252,((New.CleanUp.ReferenceOTU28850:0.01277,New.CleanUp.ReferenceOTU65377:0.0142)0.862:0.01316,(New.CleanUp.ReferenceOTU1444:0.02272,New.CleanUp.ReferenceOTU67360:0.01172)0.731:0.00636)0.797:0.00876)0.985:0.02528)0.726:0.00618)0.531:0.00449)0.911:0.01082,New.CleanUp.ReferenceOTU9846:0.00897)0.870:0.00014)0.948:0.01633,New.CleanUp.ReferenceOTU986:0.01554)0.855:0.00907)0.892:0.01226)0.643:0.00564)0.785:0.00574)0.902:0.01244)0.883:0.00632,((New.CleanUp.ReferenceOTU81162:0.02654,(New.CleanUp.ReferenceOTU43615:0.00842,New.CleanUp.ReferenceOTU66143:0.00868)0.741:0.00274)0.915:0.00965,(New.CleanUp.ReferenceOTU14341:0.00015,New.CleanUp.ReferenceOTU23601:0.02318)0.926:0.01036)0.860:0.00569)0.916:0.00953)0.925:0.01674,New.CleanUp.ReferenceOTU56106:0.05465)0.917:0.01597)0.000:0.00015)0.991:0.01958)0.548:0.00014)0.925:0.01535)0.889:0.01808,((New.CleanUp.ReferenceOTU61672:0.03757,New.CleanUp.ReferenceOTU62936:0.03193)0.919:0.02087,((New.CleanUp.ReferenceOTU57556:0.04719,New.CleanUp.ReferenceOTU62317:0.0374)0.840:0.01215,(New.CleanUp.ReferenceOTU48946:0.06533,(New.CleanUp.ReferenceOTU3743:0.08103,New.CleanUp.ReferenceOTU62460:0.01649)0.993:0.05283)0.527:0.02146)0.949:0.02321)0.911:0.01989)0.855:0.01152,(((New.CleanUp.ReferenceOTU73806:0.01804,(((((New.CleanUp.ReferenceOTU53766:0.05079,New.CleanUp.ReferenceOTU62162:0.00262)0.654:0.03381,((New.CleanUp.ReferenceOTU67828:0.01501,(New.CleanUp.ReferenceOTU86264:0.04454,New.CleanUp.ReferenceOTU86798:0.02174)0.973:0.02655)0.930:0.02008,((New.CleanUp.ReferenceOTU65352:0.00014,(New.CleanUp.ReferenceOTU2282:0.00883,(New.CleanUp.ReferenceOTU2894:0.05729,New.CleanUp.ReferenceOTU17604:0.02279)0.552:0.00632)0.997:0.02537)0.998:0.04461,(New.CleanUp.ReferenceOTU565:0.02767,((New.CleanUp.ReferenceOTU2990:0.01489,New.CleanUp.ReferenceOTU5992:0.01071)0.955:0.01521,((New.CleanUp.ReferenceOTU15672:0.00324,New.CleanUp.ReferenceOTU68637:0.02578)0.987:0.02418,New.CleanUp.ReferenceOTU63380:0.01429)0.846:0.00686)0.524:0.00269)0.832:0.01363)0.762:0.00016)0.860:0.0104)0.979:0.02836,(New.CleanUp.ReferenceOTU5161:0.03096,(((New.CleanUp.ReferenceOTU4797:0.01683,New.CleanUp.ReferenceOTU51724:0.01152)0.120:0.00268,(((New.CleanUp.ReferenceOTU37283:0.01866,New.CleanUp.ReferenceOTU32224:0.05662)0.746:0.00483,(New.CleanUp.ReferenceOTU43212:0.00559,New.CleanUp.ReferenceOTU87750:0.01118)0.839:0.00529)0.995:0.02312,New.CleanUp.ReferenceOTU3117:0.00015)0.901:0.0095)0.963:0.02357,New.CleanUp.ReferenceOTU73231:0.02277)0.967:0.03299)0.976:0.03228)0.937:0.0181,(New.CleanUp.ReferenceOTU55248:0.04669,New.CleanUp.ReferenceOTU60978:0.04815)0.386:0.00308)0.819:0.00572,(New.CleanUp.ReferenceOTU11101:0.01116,(New.CleanUp.ReferenceOTU48121:0.01158,(((New.CleanUp.ReferenceOTU64048:0.01429,New.CleanUp.ReferenceOTU35630:0.0172)0.914:0.00015,(New.CleanUp.ReferenceOTU30522:0.00279,New.CleanUp.ReferenceOTU58151:0.01139)0.822:0.00569)0.827:0.00571,New.CleanUp.ReferenceOTU86114:0.03849)0.877:0.01071)0.826:0.00661)0.964:0.01519)0.673:0.00186)0.993:0.03875,((((New.CleanUp.ReferenceOTU44607:0.02253,(New.CleanUp.ReferenceOTU34143:0.05971,New.CleanUp.ReferenceOTU65964:0.04883)0.978:0.0297)0.994:0.04315,(New.CleanUp.ReferenceOTU68938:0.03323,(New.CleanUp.ReferenceOTU77628:0.01186,New.CleanUp.ReferenceOTU985:0.05103)0.921:0.01602)0.982:0.0345)0.974:0.00014,((New.CleanUp.ReferenceOTU68839:0.03665,New.CleanUp.ReferenceOTU83361:0.03531)0.948:0.02069,(((((New.CleanUp.ReferenceOTU53928:0.02554,(New.CleanUp.ReferenceOTU74531:0.01543,(New.CleanUp.ReferenceOTU26308:0.00014,New.CleanUp.ReferenceOTU87301:0.01669)0.943:0.01897)0.931:0.01953)0.965:0.03052,New.CleanUp.ReferenceOTU81649:0.033)0.661:0.0309,New.CleanUp.ReferenceOTU72714:0.0204)0.793:0.0132,(New.CleanUp.ReferenceOTU21468:0.02334,(New.CleanUp.ReferenceOTU16104:0.04407,New.CleanUp.ReferenceOTU9697:0.00289)0.833:0.0198)0.981:0.03022)0.839:0.00672,(New.CleanUp.ReferenceOTU30986:0.02,New.CleanUp.ReferenceOTU66045:0.01993)0.919:0.01132)0.982:0.02633)0.763:0.01279)0.974:0.02636,((New.CleanUp.ReferenceOTU3902:0.03001,(New.CleanUp.ReferenceOTU49869:0.0321,(New.CleanUp.ReferenceOTU34454:0.06102,New.CleanUp.ReferenceOTU21603:0.0353)0.819:0.01127)0.932:0.02003)0.968:0.0308,((New.CleanUp.ReferenceOTU47911:0.01762,New.CleanUp.ReferenceOTU9322:0.04363)0.923:0.01551,(((New.CleanUp.ReferenceOTU67728:0.02046,New.CleanUp.ReferenceOTU48189:0.02163)0.128:0.01279,(New.CleanUp.ReferenceOTU30300:0.01325,(((New.CleanUp.ReferenceOTU50122:0.00284,New.CleanUp.ReferenceOTU32633:0.01426)0.759:0.0027,New.CleanUp.ReferenceOTU57384:0.01137)0.892:0.00572,New.CleanUp.ReferenceOTU2187:0.0028)0.933:0.01259)0.909:0.01401)0.851:0.01594,(New.CleanUp.ReferenceOTU73863:0.02806,((New.CleanUp.ReferenceOTU11315:0.03605,(New.CleanUp.ReferenceOTU67011:0.02022,New.CleanUp.ReferenceOTU76453:0.01429)0.747:0.00295)1.000:0.04572,New.CleanUp.ReferenceOTU85873:0.01791)0.950:0.02672)0.962:0.03531)0.904:0.00013)0.960:0.02609)0.677:0.0143)0.930:0.02628)0.854:0.01515,((New.CleanUp.ReferenceOTU42453:0.0127,New.CleanUp.ReferenceOTU45423:0.06052)0.993:0.0418,(((New.CleanUp.ReferenceOTU19188:0.02548,New.CleanUp.ReferenceOTU51761:0.00737)0.754:0.01021,(New.CleanUp.ReferenceOTU23714:0.02302,(((New.CleanUp.ReferenceOTU24051:0.01906,((((New.ReferenceOTU48:0.00277,((New.CleanUp.ReferenceOTU35107:0.02691,New.CleanUp.ReferenceOTU91667:0.02803)0.208:0.0027,(((New.CleanUp.ReferenceOTU62497:0.00546,New.CleanUp.ReferenceOTU8837:0.02019)0.999:0.04094,(New.CleanUp.ReferenceOTU62744:0.04126,(New.CleanUp.ReferenceOTU24827:0.02451,(New.CleanUp.ReferenceOTU64666:0.03643,New.CleanUp.ReferenceOTU65445:0.00944)0.847:0.00565)0.881:0.00575)0.923:0.01142)0.906:0.01207,New.CleanUp.ReferenceOTU4655:0.00016)0.990:0.01913)0.904:0.00919)0.981:0.01407,(((New.CleanUp.ReferenceOTU34949:0.01722,(New.CleanUp.ReferenceOTU25688:0.00564,(New.CleanUp.ReferenceOTU64228:0.02008,(New.CleanUp.ReferenceOTU39811:0.00014,New.CleanUp.ReferenceOTU52052:0.03512)0.879:0.00555)0.950:0.01143)0.747:0.00279)0.764:0.00277,New.CleanUp.ReferenceOTU14294:0.01696)1.000:0.00015,(New.CleanUp.ReferenceOTU59427:0.01698,(New.CleanUp.ReferenceOTU13447:0.01997,((New.CleanUp.ReferenceOTU17566:0.01702,(New.ReferenceOTU224:0.00565,New.CleanUp.ReferenceOTU26404:0.01419)0.812:0.00015)0.964:0.01384,New.CleanUp.ReferenceOTU36543:0.02298)0.739:0.00339)0.958:0.00015)0.895:0.00016)0.981:0.00016)0.890:0.0096,New.CleanUp.ReferenceOTU63132:0.03217)0.735:0.00336,New.CleanUp.ReferenceOTU44956:0.02598)0.914:0.01993)0.974:0.02599,(New.CleanUp.ReferenceOTU27708:0.01572,New.CleanUp.ReferenceOTU64052:0.03671)0.641:0.01206)0.361:0.00953,(New.CleanUp.ReferenceOTU67394:0.02718,(New.CleanUp.ReferenceOTU29531:0.02319,New.CleanUp.ReferenceOTU30288:0.01286)0.974:0.02242)0.789:0.01716)0.870:0.01312)0.490:0.00602)0.820:0.00791,(New.CleanUp.ReferenceOTU59401:0.0111,((New.CleanUp.ReferenceOTU3020:0.06015,New.CleanUp.ReferenceOTU69059:0.01136)0.926:0.01334,New.CleanUp.ReferenceOTU57757:0.06697)0.982:0.02756)0.937:0.01567)0.898:0.02319)0.916:0.02012)0.817:0.01867)0.726:0.00528)0.957:0.01356)0.908:0.00846,(New.CleanUp.ReferenceOTU67067:0.03175,(((New.CleanUp.ReferenceOTU87360:0.01415,(New.CleanUp.ReferenceOTU38542:0.00346,New.CleanUp.ReferenceOTU67758:0.01679)0.985:0.02459)0.884:0.01675,(New.CleanUp.ReferenceOTU20751:0.02624,New.CleanUp.ReferenceOTU35921:0.01685)0.549:0.01203)0.922:0.0186,((New.CleanUp.ReferenceOTU44295:0.01423,New.CleanUp.ReferenceOTU7359:0.01415)0.990:0.02605,((New.CleanUp.ReferenceOTU16486:0.00739,(New.CleanUp.ReferenceOTU19137:0.0169,New.CleanUp.ReferenceOTU66020:0.01727)0.883:0.0095)0.620:0.00558,New.CleanUp.ReferenceOTU86370:0.01252)0.851:0.00685)0.730:0.00298)0.736:0.00287)0.911:0.01119)0.454:0.00278)0.756:0.00277,(New.CleanUp.ReferenceOTU37143:0.00015,(New.CleanUp.ReferenceOTU42:0.036,(New.CleanUp.ReferenceOTU84145:0.04511,New.CleanUp.ReferenceOTU60203:0.01035)0.152:0.00311)0.976:0.01598)0.994:0.02305)0.929:0.00851,(New.CleanUp.ReferenceOTU76957:0.01989,New.CleanUp.ReferenceOTU82560:0.00014)0.744:0.00273)0.856:0.0056)0.906:0.00984,(((New.CleanUp.ReferenceOTU29177:0.01082,((New.CleanUp.ReferenceOTU17588:0.00584,(New.CleanUp.ReferenceOTU16604:0.04905,New.CleanUp.ReferenceOTU26149:0.04131)0.693:0.01431)0.963:0.01702,(New.CleanUp.ReferenceOTU17459:0.01188,New.CleanUp.ReferenceOTU37739:0.01945)0.763:0.0026)0.919:0.00875)0.986:0.02367,New.CleanUp.ReferenceOTU40819:0.00238)0.999:0.05488,New.CleanUp.ReferenceOTU51241:0.00607)0.962:0.01921)0.889:0.01084,(New.CleanUp.ReferenceOTU17128:0.01663,New.CleanUp.ReferenceOTU40742:0.03725)0.991:0.04076)0.775:0.0066)0.092:0.00546,(((New.CleanUp.ReferenceOTU41733:0.04837,New.CleanUp.ReferenceOTU48482:0.006)0.901:0.01407,((New.CleanUp.ReferenceOTU84928:0.02353,New.CleanUp.ReferenceOTU39885:0.05969)0.902:0.01607,(((((New.CleanUp.ReferenceOTU67163:0.0262,New.CleanUp.ReferenceOTU58607:0.02067)0.869:0.00819,((((New.CleanUp.ReferenceOTU72618:0.0312,(New.CleanUp.ReferenceOTU47611:0.01217,New.CleanUp.ReferenceOTU68751:0.02589)0.970:0.02311)0.737:0.00958,((New.CleanUp.ReferenceOTU24777:0.05403,(New.CleanUp.ReferenceOTU27736:0.02002,New.CleanUp.ReferenceOTU60479:0.04042)0.884:0.019)0.867:0.01235,(((New.CleanUp.ReferenceOTU7400:0.02961,(New.CleanUp.ReferenceOTU14194:0.03872,New.CleanUp.ReferenceOTU34383:0.01993)0.950:0.02086)0.902:0.01472,New.CleanUp.ReferenceOTU83181:0.0235)0.873:0.00578,(New.CleanUp.ReferenceOTU10405:0.01607,New.CleanUp.ReferenceOTU44505:0.0488)0.621:0.01742)0.000:0.00015)0.847:0.00698)0.925:0.01054,New.CleanUp.ReferenceOTU48274:0.01806)0.817:0.00524,New.CleanUp.ReferenceOTU59537:0.02615)0.827:0.00513)0.899:0.00574,((New.CleanUp.ReferenceOTU21327:0.01355,New.CleanUp.ReferenceOTU57182:0.02706)0.898:0.01138,New.CleanUp.ReferenceOTU83231:0.02199)0.763:0.00709)0.974:0.00015,((New.CleanUp.ReferenceOTU10421:0.01119,New.CleanUp.ReferenceOTU29170:0.01149)0.902:0.01113,New.CleanUp.ReferenceOTU54783:0.02317)0.884:0.0085)0.935:0.01755,New.CleanUp.ReferenceOTU80137:0.01841)0.968:0.0196)0.684:0.0083)0.879:0.01289,New.CleanUp.ReferenceOTU13302:0.01345)0.896:0.01207)0.829:0.00625,((((New.CleanUp.ReferenceOTU11685:0.0281,New.CleanUp.ReferenceOTU51930:0.01543)0.915:0.01709,((New.CleanUp.ReferenceOTU78574:0.02406,New.CleanUp.ReferenceOTU8030:0.01689)0.970:0.02146,(New.CleanUp.ReferenceOTU51344:0.02606,New.CleanUp.ReferenceOTU60014:0.01128)0.652:0.01446)0.822:0.0044)0.999:0.00014,((New.CleanUp.ReferenceOTU3443:0.01715,(New.CleanUp.ReferenceOTU52367:0.0231,New.CleanUp.ReferenceOTU68643:0.0112)0.838:0.0056)0.855:0.00647,((New.CleanUp.ReferenceOTU64818:0.0062,(New.CleanUp.ReferenceOTU18437:0.00771,New.CleanUp.ReferenceOTU76702:0.00622)0.420:0.00557)0.941:0.01316,((((New.CleanUp.ReferenceOTU1978:0.01425,New.CleanUp.ReferenceOTU21675:0.00834)0.432:0.01188,(New.CleanUp.ReferenceOTU15362:0.01234,New.CleanUp.ReferenceOTU69000:0.01639)0.822:0.0088)0.934:0.01653,(New.CleanUp.ReferenceOTU17072:0.01697,New.CleanUp.ReferenceOTU38134:0.01443)0.751:0.00328)0.897:0.01081,(New.CleanUp.ReferenceOTU58762:0.03255,New.CleanUp.ReferenceOTU216:0.02224)0.837:0.00724)0.338:0.00504)0.859:0.00819)0.947:0.01135)0.952:0.01342,((New.CleanUp.ReferenceOTU18613:0.02566,New.CleanUp.ReferenceOTU49286:0.00841)0.854:0.00015,(New.CleanUp.ReferenceOTU33555:0.02017,New.CleanUp.ReferenceOTU56799:0.0172)0.926:0.01388)0.970:0.01412)0.752:0.0026)0.913:0.01044)0.892:0.01275,(((New.CleanUp.ReferenceOTU15754:0.02954,(New.CleanUp.ReferenceOTU69451:0.02546,New.CleanUp.ReferenceOTU76386:0.06047)0.545:0.00632)0.239:0.00554,(New.CleanUp.ReferenceOTU16582:0.0061,(New.CleanUp.ReferenceOTU61645:0.02391,New.CleanUp.ReferenceOTU36268:0.03035)0.733:0.01041)0.889:0.00923)0.991:0.03211,(New.CleanUp.ReferenceOTU39435:0.02262,New.CleanUp.ReferenceOTU76727:0.03121)0.817:0.01268)0.827:0.00841)0.846:0.01422)0.862:0.02037)0.491:0.01843,New.CleanUp.ReferenceOTU86766:0.09888)0.962:0.034,((((New.CleanUp.ReferenceOTU12408:0.01611,New.CleanUp.ReferenceOTU66067:0.03023)0.742:0.0077,((New.CleanUp.ReferenceOTU57233:0.07045,New.CleanUp.ReferenceOTU62260:0.03746)0.980:0.04117,(New.CleanUp.ReferenceOTU14904:0.01955,(New.CleanUp.ReferenceOTU90244:0.00577,(New.CleanUp.ReferenceOTU67093:0.03413,(New.CleanUp.ReferenceOTU27381:0.03012,New.CleanUp.ReferenceOTU82100:0.02642)0.181:0.00513)0.848:0.00664)0.978:0.03102)0.802:0.01781)0.845:0.01613)0.992:0.04121,((New.CleanUp.ReferenceOTU14515:0.09707,New.CleanUp.ReferenceOTU76221:0.03719)0.360:0.01456,((((New.CleanUp.ReferenceOTU50236:0.03861,(New.CleanUp.ReferenceOTU89389:0.01464,(New.CleanUp.ReferenceOTU11991:0.0517,New.CleanUp.ReferenceOTU89216:0.03694)0.964:0.02722)0.911:0.01705)0.967:0.0325,((New.CleanUp.ReferenceOTU35924:0.00781,((((New.CleanUp.ReferenceOTU53446:0.05856,New.CleanUp.ReferenceOTU48575:0.06892)0.165:0.01505,(New.CleanUp.ReferenceOTU69409:0.00534,(((4369506:0.00014,(New.CleanUp.ReferenceOTU8769:0.00015,(New.CleanUp.ReferenceOTU45119:0.03999,(New.CleanUp.ReferenceOTU62680:0.04383,(New.CleanUp.ReferenceOTU16404:0.02064,New.CleanUp.ReferenceOTU68230:0.09141)0.565:0.02068)0.229:0.00419)0.563:0.00016)0.918:0.00555)0.788:0.00488,(New.CleanUp.ReferenceOTU39801:0.02582,New.CleanUp.ReferenceOTU22132:0.06714)0.921:0.02041)0.966:0.02192,New.CleanUp.ReferenceOTU8743:0.02626)0.664:0.00835)0.986:0.00016)0.869:0.01305,New.CleanUp.ReferenceOTU82362:0.04309)0.859:0.01167,New.CleanUp.ReferenceOTU30840:0.08875)0.969:0.02601)0.968:0.03541,(New.CleanUp.ReferenceOTU67330:0.10341,New.CleanUp.ReferenceOTU82380:0.02451)0.966:0.0401)0.779:0.02122)0.911:0.0202,((((((New.CleanUp.ReferenceOTU834:0.06386,(New.CleanUp.ReferenceOTU54622:0.04225,New.CleanUp.ReferenceOTU61045:0.0417)0.700:0.00727)0.993:0.0755,(New.CleanUp.ReferenceOTU38972:0.02799,(New.CleanUp.ReferenceOTU86565:0.11128,(New.CleanUp.ReferenceOTU36256:0.01137,(New.CleanUp.ReferenceOTU2204:0.04499,New.CleanUp.ReferenceOTU67799:0.03528)0.991:0.04034)0.939:0.02461)0.831:0.01361)0.971:0.04326)0.778:0.01247,((((New.CleanUp.ReferenceOTU27208:0.02476,New.CleanUp.ReferenceOTU56730:0.06164)0.779:0.01541,New.CleanUp.ReferenceOTU85532:0.02986)0.923:0.02422,(New.CleanUp.ReferenceOTU58182:0.04939,(New.CleanUp.ReferenceOTU44672:0.02237,(((((New.CleanUp.ReferenceOTU71329:0.03027,(New.CleanUp.ReferenceOTU75879:0.05181,(New.CleanUp.ReferenceOTU51516:0.02466,(New.CleanUp.ReferenceOTU18751:0.01845,(New.CleanUp.ReferenceOTU28203:0.04041,New.CleanUp.ReferenceOTU86320:0.01913)0.854:0.00818)0.919:0.01509)0.938:0.02077)0.948:0.02227)0.731:0.00392,(New.CleanUp.ReferenceOTU21167:0.0186,New.CleanUp.ReferenceOTU54946:0.02065)0.924:0.01672)0.945:0.0157,(((New.CleanUp.ReferenceOTU76457:0.01151,(New.CleanUp.ReferenceOTU57861:0.01286,New.CleanUp.ReferenceOTU73141:0.01505)0.880:0.00992)0.912:0.01409,(New.CleanUp.ReferenceOTU20772:0.02019,New.CleanUp.ReferenceOTU23868:0.02432)0.237:0.00619)0.309:0.01029,(New.CleanUp.ReferenceOTU77958:0.01756,New.CleanUp.ReferenceOTU18679:0.02405)0.749:0.00605)0.953:0.01723)0.661:0.00202,New.CleanUp.ReferenceOTU80680:0.045)0.890:0.01429,New.CleanUp.ReferenceOTU62283:0.02697)0.927:0.01751)0.883:0.01493)0.827:0.0084)0.998:0.04736,((((New.CleanUp.ReferenceOTU68098:0.02996,(New.CleanUp.ReferenceOTU15785:0.0238,New.CleanUp.ReferenceOTU26644:0.01066)0.909:0.01439)0.902:0.02567,(((New.CleanUp.ReferenceOTU3511:0.01541,((New.CleanUp.ReferenceOTU55976:0.03893,New.CleanUp.ReferenceOTU73776:0.01447)0.733:0.00725,New.CleanUp.ReferenceOTU12127:0.01217)0.978:0.02076)0.715:0.00211,New.CleanUp.ReferenceOTU63103:0.00598)0.981:0.03621,((New.CleanUp.ReferenceOTU20901:0.02344,(New.CleanUp.ReferenceOTU68918:0.07583,New.CleanUp.ReferenceOTU84746:0.04206)0.753:0.01177)0.950:0.0286,(New.CleanUp.ReferenceOTU36112:0.04576,New.CleanUp.ReferenceOTU57710:0.03177)0.866:0.0135)0.834:0.01797)0.783:0.01205)0.948:0.03548,New.CleanUp.ReferenceOTU77278:0.06799)0.700:0.0179,(((((New.CleanUp.ReferenceOTU52068:0.00414,New.CleanUp.ReferenceOTU67954:0.03376)0.029:0.00903,(New.CleanUp.ReferenceOTU28732:0.01459,New.CleanUp.ReferenceOTU79242:0.06368)0.950:0.02796)0.946:0.03046,New.CleanUp.ReferenceOTU86382:0.04675)0.510:0.01144,(New.CleanUp.ReferenceOTU26239:0.02661,(New.CleanUp.ReferenceOTU31627:0.0314,((New.CleanUp.ReferenceOTU38023:0.01148,New.CleanUp.ReferenceOTU44219:0.01423)0.190:0.00542,(New.CleanUp.ReferenceOTU24237:0.01028,(New.CleanUp.ReferenceOTU9131:0.03216,New.CleanUp.ReferenceOTU57212:0.00377)0.878:0.00883)0.912:0.01023)0.865:0.00938)0.691:0.0134)0.902:0.01501)0.843:0.00791,(New.CleanUp.ReferenceOTU63092:0.04232,New.CleanUp.ReferenceOTU82300:0.04702)0.772:0.01549)0.783:0.00656)0.862:0.01187)0.949:0.02121)0.977:0.02793,(((((5860:0.06597,((New.CleanUp.ReferenceOTU27896:0.04591,New.CleanUp.ReferenceOTU51432:0.01973)0.994:0.04946,((815975:0.02086,(589946:0.01148,(590266:0.00309,(837424:0.00014,New.CleanUp.ReferenceOTU15023:0.05096)0.870:0.00526)0.450:0.0028)0.878:0.0113)0.897:0.01585,((4475526:0.01337,(((2410340:0.00015,838180:0.02595)0.835:0.00619,((2827695:0.03159,(New.CleanUp.ReferenceOTU1637:0.00276,590926:0.00554)0.979:0.00016)0.893:0.01045,(4290381:0.03212,(4468329:0.00014,(New.CleanUp.ReferenceOTU87700:0.0054,823246:0.02883)0.869:0.00569)0.089:0.00016)0.945:0.01189)0.895:0.01131)0.998:0.05197,New.CleanUp.ReferenceOTU41724:0.01659)0.150:0.00526)0.839:0.01503,New.CleanUp.ReferenceOTU77653:0.00015)1.000:0.06352)0.961:0.0292)0.205:0.01196)0.800:0.00713,(((((((New.CleanUp.ReferenceOTU83721:0.01687,577289:0.00554)0.643:0.00274,New.CleanUp.ReferenceOTU78082:0.01404)0.770:0.00015,((345333:0.00014,(New.CleanUp.ReferenceOTU24737:0.01388,(143130:0.00551,New.CleanUp.ReferenceOTU41031:0.01685)0.822:0.00548)0.911:0.00015)0.000:0.00016,((147025:0.00183,654003:0.00184)0.922:0.00182,(New.CleanUp.ReferenceOTU25123:0.01399,1025949:0.00275)0.522:0.00014)0.767:0.00014)0.914:0.00015)0.928:0.0103,(New.CleanUp.ReferenceOTU28001:0.01136,New.CleanUp.ReferenceOTU60494:0.00844)0.893:0.01045)0.729:0.00328,(((518661:0.01167,519193:0.0142)0.789:0.00804,((552671:0.00841,(620684:0.01119,(New.CleanUp.ReferenceOTU77701:0.02274,(New.CleanUp.ReferenceOTU34071:0.0113,(New.CleanUp.ReferenceOTU69524:0.00829,4343672:0.00015)0.917:0.00847)0.779:0.00842)0.968:0.00014)0.946:0.0113)0.733:0.00277,(24111:0.00831,586388:0.00013)0.876:0.00555)0.745:0.00399)0.859:0.01072,310532:0.02175)0.917:0.0118)0.879:0.00971,((309713:0.00254,1109246:0.01429)0.907:0.0141,((3239984:0.00306,(New.CleanUp.ReferenceOTU63146:0.0028,5808:0.00011)0.861:0.00538)0.716:0.00864,(518302:0.014,((New.CleanUp.ReferenceOTU11233:0.00868,New.CleanUp.ReferenceOTU4970:0.04872)0.859:0.00869,New.CleanUp.ReferenceOTU35036:0.02357)0.888:0.01108)0.751:0.00398)0.958:0.02361)0.894:0.01519)0.518:0.00369,((New.CleanUp.ReferenceOTU76300:0.03428,((New.CleanUp.ReferenceOTU12548:0.05376,(((New.CleanUp.ReferenceOTU20207:0.04359,New.CleanUp.ReferenceOTU9647:0.01163)0.998:0.06611,(New.CleanUp.ReferenceOTU48784:0.03462,((((((New.CleanUp.ReferenceOTU4939:0.04469,(New.CleanUp.ReferenceOTU5585:0.00856,(New.CleanUp.ReferenceOTU85455:0.02253,(((365829:0.00523,547612:0.00159)0.779:0.00157,(((806566:0.00014,((New.CleanUp.ReferenceOTU75443:0.0028,562126:0.00013)0.790:0.00279,(((New.CleanUp.ReferenceOTU64181:0.01417,(588165:0.00279,3468225:0.0028)0.837:0.00014)0.807:0.00279,((New.CleanUp.ReferenceOTU23191:0.00842,(New.CleanUp.ReferenceOTU56927:0.0228,New.CleanUp.ReferenceOTU74628:0.02281)0.758:0.00332)0.826:0.00015,New.CleanUp.ReferenceOTU84044:0.00279)1.000:0.00015)0.055:0.0028,(New.CleanUp.ReferenceOTU58294:0.00849,(1797847:0.0056,((4385164:0.00842,698294:0.00279)0.903:0.00014,719608:0.00014)0.894:0.00014)0.708:0.00014)0.803:0.00279)0.905:0.00016)0.738:0.00014)0.000:0.00015,(4192023:0.00279,(375165:0.0028,New.CleanUp.ReferenceOTU4599:0.01422)0.999:0.00014)0.739:0.00014)0.244:0.00016,(New.CleanUp.ReferenceOTU21629:0.00845,814277:0.00279)0.903:0.00014)0.742:0.00014)1.000:0.00014,(New.CleanUp.ReferenceOTU34850:0.0076,New.CleanUp.ReferenceOTU91175:0.01675)0.849:0.00398)0.433:0.00706)0.955:0.01353)0.780:0.00554)0.942:0.00014,(((New.CleanUp.ReferenceOTU55381:0.03301,(New.CleanUp.ReferenceOTU25033:0.0178,New.CleanUp.ReferenceOTU46766:0.02611)0.957:0.0201)0.859:0.02051,New.CleanUp.ReferenceOTU50303:0.00755)0.785:0.00619,New.CleanUp.ReferenceOTU3734:0.01721)0.962:0.01753)0.456:0.00615,((New.CleanUp.ReferenceOTU12354:0.05427,New.CleanUp.ReferenceOTU59229:0.00015)0.894:0.01076,(New.CleanUp.ReferenceOTU19693:0.0043,New.CleanUp.ReferenceOTU63716:0.02834)0.998:0.04485)0.900:0.01392)0.857:0.01389,New.CleanUp.ReferenceOTU20960:0.03714)0.529:0.00617,(New.CleanUp.ReferenceOTU13776:0.03373,(New.CleanUp.ReferenceOTU37333:0.0521,New.CleanUp.ReferenceOTU44086:0.02777)0.943:0.02011)0.930:0.01659)0.830:0.0119,New.CleanUp.ReferenceOTU25930:0.0198)0.819:0.01051)0.806:0.00755)0.275:0.00621,New.CleanUp.ReferenceOTU20910:0.04371)0.903:0.01638)0.744:0.00575,New.CleanUp.ReferenceOTU5634:0.05984)0.362:0.00887)0.952:0.02377,((New.CleanUp.ReferenceOTU32050:0.03072,235464:0.04985)0.832:0.0123,(((New.CleanUp.ReferenceOTU14201:0.01416,(683891:0.00846,4441793:0.00842)0.151:0.00015)0.871:0.00746,(((New.CleanUp.ReferenceOTU83827:0.02304,807415:0.00016)0.502:0.00569,(687574:0.00574,(533002:0.00775,((New.CleanUp.ReferenceOTU88687:0.01701,618161:0.00279)0.446:0.00016,((184737:0.00014,834366:0.00014)0.898:0.00015,New.CleanUp.ReferenceOTU76607:0.00847)0.734:0.00279)0.958:0.01395)0.764:0.00421)0.854:0.00565)0.833:0.00495,(783224:0.00562,(746799:0.00014,(New.CleanUp.ReferenceOTU63574:0.0028,(543416:0.00847,321409:0.01129)0.753:0.00014)0.000:0.00014)0.591:0.00014)0.877:0.00635)0.898:0.0103)0.754:0.00603,((((807452:0.01173,(1011088:0.00014,779725:0.0028)0.934:0.0111)0.759:0.00285,(((New.CleanUp.ReferenceOTU61031:0.00566,517116:0.00563)0.920:0.00841,(766347:0.01749,(1146685:0.00279,New.CleanUp.ReferenceOTU72474:0.00014)0.736:0.00251)0.939:0.01169)0.913:0.00016,(((1108289:0.00014,(New.CleanUp.ReferenceOTU82873:0.0056,(New.CleanUp.ReferenceOTU18497:0.0257,((((New.CleanUp.ReferenceOTU8728:0.01132,334773:0.00015)0.786:0.00279,New.CleanUp.ReferenceOTU88002:0.0142)0.911:0.00016,(3113149:0.0028,75332:0.00561)0.891:0.00014)0.793:0.00015,532336:0.00845)0.285:0.00014)0.844:0.00279)0.847:0.00015)0.999:0.00015,(New.CleanUp.ReferenceOTU6425:0.02012,572218:0.00279)0.151:0.00563)0.977:0.01424,(((854272:0.00015,((4245392:0.01723,583673:0.00578)0.823:0.00549,812921:0.00849)0.173:0.00015)0.839:0.0057,New.CleanUp.ReferenceOTU72188:0.06552)0.842:0.00559,1101488:0.0056)0.647:0.00016)0.934:0.00858)0.885:0.00594)0.944:0.0123,(((337345:0.03502,(New.CleanUp.ReferenceOTU59852:0.00279,822584:0.00014)0.891:0.01197)0.890:0.0088,((((((542278:0.01748,789831:0.01451)0.973:0.0175,(829113:0.0028,New.CleanUp.ReferenceOTU40382:0.02881)0.795:0.00015)0.401:0.00501,(New.CleanUp.ReferenceOTU41988:0.01353,(New.CleanUp.ReferenceOTU60488:0.01303,(1108208:0.00279,785501:0.00015)0.751:0.00459)0.946:0.01389)0.930:0.01266)0.834:0.0058,(New.CleanUp.ReferenceOTU34945:0.00554,812461:0.00016)0.995:0.02386)0.167:0.00561,((700215:0.00562,722628:0.0028)0.749:0.00284,((544324:0.00833,(593437:0.00014,(New.CleanUp.ReferenceOTU78786:0.01978,New.CleanUp.ReferenceOTU89846:0.0083)0.985:0.00014)0.942:0.00014)0.826:0.00275,(New.CleanUp.ReferenceOTU74169:0.01956,(902558:0.0055,(New.CleanUp.ReferenceOTU59461:0.00275,711998:0.00015)0.997:0.02605)0.962:0.01413)0.869:0.00014)0.981:0.01698)0.933:0.01179)0.745:0.00243,(((346431:0.01715,(564346:0.00284,845561:0.0028)0.292:0.00015)0.840:0.00575,(New.CleanUp.ReferenceOTU27716:0.02606,(588835:0.00625,(New.CleanUp.ReferenceOTU15724:0.00844,186153:0.00014)0.972:0.01947)0.147:0.00868)0.908:0.0089)0.935:0.0114,(152417:0.00563,568345:0.00279)0.741:0.00298)0.031:0.0028)0.961:0.01244)0.771:0.0038,((((New.CleanUp.ReferenceOTU29521:0.01149,370584:0.00573)0.802:0.00491,((((582083:0.00016,New.CleanUp.ReferenceOTU44473:0.01706)0.873:0.00016,((New.CleanUp.ReferenceOTU31697:0.01398,(New.CleanUp.ReferenceOTU55117:0.00824,527854:0.003)0.180:0.00282)0.780:0.00294,New.CleanUp.ReferenceOTU74404:0.02647)0.430:0.00572)0.907:0.00263,(((New.CleanUp.ReferenceOTU16090:0.00567,New.CleanUp.ReferenceOTU83843:0.01705)0.064:0.00279,(New.CleanUp.ReferenceOTU31369:0.0028,(New.CleanUp.ReferenceOTU11052:0.00279,740871:0.00279)0.890:0.0056)1.000:0.00015)0.918:0.00276,New.CleanUp.ReferenceOTU84541:0.00561)1.000:0.00015)0.679:0.00785,(New.CleanUp.ReferenceOTU56514:0.01716,(842037:0.00562,(New.CleanUp.ReferenceOTU80396:0.0202,608293:0.0029)0.130:0.00273)0.894:0.00014)0.751:0.00335)0.040:0.00294)0.758:0.00345,804175:0.01436)0.864:0.0057,((New.CleanUp.ReferenceOTU37440:0.01132,(543065:0.00014,(New.CleanUp.ReferenceOTU13837:0.0141,(134665:0.00279,New.CleanUp.ReferenceOTU26448:0.0056)0.298:0.00011)0.852:0.0028)0.921:0.00869)0.181:0.00859,(529216:0.01442,(New.CleanUp.ReferenceOTU73618:0.0138,New.CleanUp.ReferenceOTU81193:0.00772)0.787:0.00395)0.874:0.00842)0.313:0.00015)0.603:0.00616)0.644:0.00578)0.924:0.01214,(952388:0.01886,(((593441:0.02024,(365967:0.00365,(New.CleanUp.ReferenceOTU77537:0.01222,1108982:0.00761)0.529:0.00282)0.841:0.00686)0.779:0.00492,(688714:0.01377,(New.CleanUp.ReferenceOTU24985:0.02131,360432:0.01737)0.975:0.02623)0.823:0.00808)0.506:0.00604,(New.CleanUp.ReferenceOTU84844:0.02611,(165827:0.00015,New.CleanUp.ReferenceOTU8480:0.00552)0.930:0.01307)0.840:0.0085)0.899:0.01422)0.969:0.01778)0.861:0.00751)0.865:0.0098)0.937:0.01734)0.889:0.01551)0.938:0.01625)0.863:0.01033,(((New.CleanUp.ReferenceOTU89109:0.00736,New.CleanUp.ReferenceOTU70852:0.08119)0.924:0.02087,((New.CleanUp.ReferenceOTU48691:0.00958,New.CleanUp.ReferenceOTU48701:0.0476)0.960:0.02114,(New.CleanUp.ReferenceOTU54413:0.01542,(((((New.CleanUp.ReferenceOTU1808:0.02439,New.CleanUp.ReferenceOTU71452:0.02024)0.920:0.0157,(New.CleanUp.ReferenceOTU24705:0.02756,New.CleanUp.ReferenceOTU42028:0.03354)0.611:0.00341)0.391:0.01303,((New.CleanUp.ReferenceOTU63181:0.02477,(New.CleanUp.ReferenceOTU21749:0.02289,(New.CleanUp.ReferenceOTU43934:0.04432,New.CleanUp.ReferenceOTU46768:0.01521)0.932:0.02222)0.966:0.02999)0.933:0.02465,(New.CleanUp.ReferenceOTU29925:0.01457,(New.CleanUp.ReferenceOTU33843:0.03855,(New.CleanUp.ReferenceOTU40285:0.02612,New.CleanUp.ReferenceOTU63427:0.02041)0.127:0.00568)0.905:0.01999)0.948:0.03605)0.937:0.0262)0.599:0.00778,((New.CleanUp.ReferenceOTU11044:0.00264,New.CleanUp.ReferenceOTU78333:0.02286)0.489:0.01079,New.CleanUp.ReferenceOTU59365:0.04253)0.616:0.0054)0.849:0.00016,New.CleanUp.ReferenceOTU15657:0.01786)0.811:0.00535)0.890:0.01225)0.795:0.00822)0.836:0.01409,New.CleanUp.ReferenceOTU27194:0.05802)0.832:0.01187)0.853:0.00799,((((((New.CleanUp.ReferenceOTU5183:0.019,New.CleanUp.ReferenceOTU81945:0.13309)0.997:0.08382,(New.CleanUp.ReferenceOTU13325:0.04905,(New.CleanUp.ReferenceOTU31975:0.08321,(New.CleanUp.ReferenceOTU48843:0.0086,(New.CleanUp.ReferenceOTU65125:0.01035,(New.CleanUp.ReferenceOTU38382:0.03502,New.CleanUp.ReferenceOTU86739:0.11872)0.248:0.0246)0.993:0.04005)0.591:0.02091)0.973:0.03992)0.475:0.00805)0.141:0.01935,New.CleanUp.ReferenceOTU52280:0.04696)0.956:0.02402,(((((963154:0.01108,(New.CleanUp.ReferenceOTU5472:0.01693,(275257:0.00831,662915:0.00276)0.858:0.00557)0.743:0.00299)0.548:0.00538,(1072513:0.03175,((New.CleanUp.ReferenceOTU88317:0.00503,(New.CleanUp.ReferenceOTU45868:0.00866,New.CleanUp.ReferenceOTU65870:0.01976)0.948:0.01518)0.978:0.01883,(251505:0.00646,(1106494:0.00746,855747:0.00371)0.905:0.01238)0.451:0.00327)0.927:0.01335)0.743:0.00308)0.884:0.00624,((((New.CleanUp.ReferenceOTU46729:0.00107,(New.CleanUp.ReferenceOTU62227:0.01251,(New.CleanUp.ReferenceOTU17074:0.0307,New.CleanUp.ReferenceOTU42096:0.0242)0.900:0.03557)0.978:0.03834)0.904:0.0364,New.CleanUp.ReferenceOTU80352:0.00377)0.999:0.04969,(New.CleanUp.ReferenceOTU5923:0.04939,(New.CleanUp.ReferenceOTU59496:0.00522,New.CleanUp.ReferenceOTU90111:0.05874)0.874:0.01413)0.841:0.01418)0.753:0.01146,(((227344:0.02279,610753:0.00853)0.750:0.00256,(563408:0.0035,((New.CleanUp.ReferenceOTU69886:0.00551,834341:0.00014)0.872:0.00559,(1144787:0.00277,New.CleanUp.ReferenceOTU31584:0.0139)0.744:0.0027)0.991:0.0229)0.949:0.01386)0.943:0.01161,((150180:0.02914,((New.CleanUp.ReferenceOTU49330:0.01109,(4368451:0.00552,829523:0.00014)0.842:0.00275)0.026:0.00015,577123:0.01109)0.872:0.00542)0.933:0.01165,((New.CleanUp.ReferenceOTU22203:0.01681,(153982:0.00812,510320:0.00581)0.449:0.00557)0.790:0.00224,((New.CleanUp.ReferenceOTU24159:0.01117,((524448:0.00275,(New.CleanUp.ReferenceOTU66109:0.02271,(New.CleanUp.ReferenceOTU39641:0.01417,323929:0.01122)0.836:0.00543)0.748:0.00273)0.996:0.00015,547097:0.00831)0.449:0.00275)0.641:0.00012,New.CleanUp.ReferenceOTU4544:0.00275)0.950:0.01104)0.443:0.00078)0.938:0.01151)0.792:0.00515)0.775:0.00303)0.873:0.00611,(New.CleanUp.ReferenceOTU22949:0.02918,(New.CleanUp.ReferenceOTU73525:0.00559,((((New.CleanUp.ReferenceOTU42176:0.02855,New.CleanUp.ReferenceOTU49377:0.00015)0.958:0.01129,(New.ReferenceOTU101:0.00845,(861063:0.00014,(New.CleanUp.ReferenceOTU44122:0.00299,(1508909:0.01721,(New.CleanUp.ReferenceOTU67022:0.03922,868144:0.002)0.802:0.01374)0.980:0.02505)0.770:0.00253)0.919:0.00839)0.944:0.01141)0.857:0.00551,((((New.CleanUp.ReferenceOTU49764:0.02866,((((1104546:0.00556,New.CleanUp.ReferenceOTU14939:0.014)1.000:0.00014,(New.CleanUp.ReferenceOTU54423:0.02322,(New.CleanUp.ReferenceOTU37596:0.01774,(New.CleanUp.ReferenceOTU85202:0.03075,(New.CleanUp.ReferenceOTU52364:0.00563,253214:0.0316)0.758:0.00652)0.369:0.00268)0.916:0.01118)0.486:0.00821)0.836:0.00265,(New.CleanUp.ReferenceOTU55617:0.00834,225279:0.00279)0.806:0.00273)0.775:0.00252,((1107243:0.00014,(102142:0.00275,971870:0.00275)0.856:0.00014)0.681:0.00014,(308787:0.00832,(80113:0.01115,336364:0.0168)0.752:0.00279)0.782:0.00272)0.793:0.00302)0.830:0.00843)0.920:0.01283,New.CleanUp.ReferenceOTU34026:0.02929)0.793:0.00051,(969805:0.00016,850731:0.02274)0.947:0.01083)0.859:0.00188,((((New.CleanUp.ReferenceOTU83082:0.01969,87473:0.00275)0.343:0.00015,(((306515:0.01124,(New.CleanUp.ReferenceOTU18084:0.01387,(New.CleanUp.ReferenceOTU78783:0.00832,(New.CleanUp.ReferenceOTU30013:0.01397,New.CleanUp.ReferenceOTU9673:0.00826)0.035:0.00015)0.801:0.00015)0.864:0.00553)0.897:0.00558,((963779:0.00014,(New.CleanUp.ReferenceOTU48678:0.01108,(244531:0.00831,New.CleanUp.ReferenceOTU88854:0.01396)0.764:0.00014)0.856:0.0001)0.982:0.00014,New.CleanUp.ReferenceOTU51481:0.00554)0.977:0.00014)0.796:0.01116,(((243829:0.00582,New.CleanUp.ReferenceOTU91231:0.04074)0.807:0.00136,(157614:0.01109,906396:0.00015)0.918:0.00515)0.806:0.00148,((561885:0.0,570385:0.0):0.00014,(218024:0.00829,New.CleanUp.ReferenceOTU61115:0.00275)0.906:0.00014)0.779:0.00014)0.892:0.00552)1.000:0.00016)0.949:0.00554,(255928:0.00836,(1093466:0.00014,(144720:0.0055,252822:0.00551)0.885:0.00014)0.970:0.00014)0.915:0.00554)0.300:0.00014,(4469253:0.00555,615153:0.00555)0.791:0.00272)0.713:0.00014)0.938:0.0084)0.871:0.0056,((((((New.CleanUp.ReferenceOTU65393:0.01978,563957:0.00829)0.869:0.0056,(147871:0.00279,(113751:0.00014,New.CleanUp.ReferenceOTU23689:0.01394)0.538:0.00547)0.873:0.00552)0.683:0.00014,((836788:0.00556,(383023:0.01112,((817783:0.00014,(423722:0.00275,(New.ReferenceOTU294:0.00555,548253:0.00555)0.774:0.00272)0.618:0.00016)0.000:0.00014,(4308371:0.00551,4388385:0.00828)0.940:0.00014)0.995:0.00014)0.777:0.00272)0.942:0.00836,((New.CleanUp.ReferenceOTU65927:0.01401,575331:0.00835)0.859:0.00695,New.CleanUp.ReferenceOTU11171:0.04428)0.907:0.01009)0.846:0.00016)0.909:0.00552,((((New.CleanUp.ReferenceOTU63849:0.01397,(New.CleanUp.ReferenceOTU58030:0.00551,696234:0.00014)0.982:0.00014)0.948:0.01131,((New.CleanUp.ReferenceOTU2109:0.00275,(345813:0.00015,591634:0.00275)0.991:0.00016)0.952:0.01113,(New.ReferenceOTU314:0.02255,933356:0.00831)0.849:0.00015)0.676:0.0056)0.853:0.0056,(New.CleanUp.ReferenceOTU35870:0.01397,(New.CleanUp.ReferenceOTU60066:0.01109,New.CleanUp.ReferenceOTU91046:0.00831)0.119:0.00015)0.849:0.00275)0.275:0.00014,843074:0.00016)0.957:0.00014)0.905:0.0085,(1582784:0.00848,(((1075600:0.0026,(New.CleanUp.ReferenceOTU86368:0.00817,((New.CleanUp.ReferenceOTU12308:0.01397,823809:0.00014)0.861:0.00555,616402:0.00555)0.886:0.00016)0.927:0.01136)0.802:0.00576,816760:0.00015)0.305:0.01382,(405655:0.00014,(275052:0.01687,New.CleanUp.ReferenceOTU12151:0.03822)0.350:0.00014)0.900:0.00038)0.879:0.01406)0.946:0.01436)0.878:0.00557,New.CleanUp.ReferenceOTU14040:0.05693)0.772:0.00014)0.945:0.01122)0.909:0.00873)0.832:0.0052)0.901:0.01609,(((New.CleanUp.ReferenceOTU3016:0.04474,New.CleanUp.ReferenceOTU53658:0.05218)0.940:0.02241,((((New.CleanUp.ReferenceOTU42859:0.00833,New.CleanUp.ReferenceOTU72607:0.01427)0.957:0.02163,(New.CleanUp.ReferenceOTU69347:0.0197,New.CleanUp.ReferenceOTU87737:0.02499)0.872:0.01659)0.903:0.02041,(((((New.CleanUp.ReferenceOTU19939:0.00742,New.CleanUp.ReferenceOTU35873:0.04094)0.810:0.02002,New.CleanUp.ReferenceOTU80159:0.0489)0.817:0.01058,(New.CleanUp.ReferenceOTU21299:0.00014,New.CleanUp.ReferenceOTU16672:0.03888)0.431:0.0047)0.586:0.01321,New.CleanUp.ReferenceOTU41631:0.01898)0.931:0.02417,(((New.CleanUp.ReferenceOTU41683:0.06483,New.CleanUp.ReferenceOTU88355:0.02946)0.849:0.01287,(New.CleanUp.ReferenceOTU10116:0.04094,New.CleanUp.ReferenceOTU170:0.03461)0.902:0.01595)0.906:0.0245,((New.CleanUp.ReferenceOTU63517:0.02707,New.CleanUp.ReferenceOTU83280:0.02067)0.845:0.02009,(New.CleanUp.ReferenceOTU67448:0.03777,(New.CleanUp.ReferenceOTU1545:0.03728,New.CleanUp.ReferenceOTU87335:0.05046)0.729:0.01109)0.896:0.01464)0.868:0.01938)0.896:0.02365)0.263:0.01253)0.869:0.01241,((((((New.CleanUp.ReferenceOTU21528:0.02655,New.CleanUp.ReferenceOTU34092:0.02181)0.884:0.01226,((((((New.CleanUp.ReferenceOTU46607:0.0083,(New.CleanUp.ReferenceOTU1365:0.05767,New.CleanUp.ReferenceOTU73964:0.02215)0.919:0.01275)0.871:0.00586,(898307:0.0151,(New.CleanUp.ReferenceOTU34466:0.01217,New.CleanUp.ReferenceOTU48062:0.06766)0.403:0.00576)0.957:0.02008)0.727:0.00257,(((((New.CleanUp.ReferenceOTU25042:0.0217,New.CleanUp.ReferenceOTU42932:0.01121)0.898:0.01282,New.CleanUp.ReferenceOTU32703:0.03636)0.827:0.01322,New.CleanUp.ReferenceOTU66249:0.01958)0.821:0.01048,((New.CleanUp.ReferenceOTU72485:0.04645,(New.CleanUp.ReferenceOTU157:0.03223,New.CleanUp.ReferenceOTU38881:0.02466)0.882:0.01427)0.530:0.01267,137669:0.00901)0.631:0.00225)0.753:0.00491,New.CleanUp.ReferenceOTU462:0.02566)0.860:0.00658)0.849:0.01012,(((New.CleanUp.ReferenceOTU11644:0.02386,(New.CleanUp.ReferenceOTU17580:0.05153,New.CleanUp.ReferenceOTU10712:0.04443)0.427:0.01128)0.874:0.01737,(New.CleanUp.ReferenceOTU5185:0.01733,New.CleanUp.ReferenceOTU85028:0.01912)0.662:0.0107)0.709:0.00426,(New.CleanUp.ReferenceOTU23116:0.02964,New.CleanUp.ReferenceOTU45248:0.00611)0.745:0.00461)0.942:0.02459)0.881:0.0153,((814145:0.02283,843663:0.00596)0.921:0.01208,(New.CleanUp.ReferenceOTU32680:0.0086,806726:0.01548)0.582:0.00655)0.847:0.00887)0.747:0.00464,New.CleanUp.ReferenceOTU22829:0.01346)0.870:0.00767)0.870:0.00802,(((New.CleanUp.ReferenceOTU35789:0.03371,(New.CleanUp.ReferenceOTU34017:0.01408,((New.CleanUp.ReferenceOTU57728:0.00553,(New.CleanUp.ReferenceOTU43758:0.01998,New.CleanUp.ReferenceOTU82798:0.01427)0.722:0.00263)0.923:0.00838,((New.CleanUp.ReferenceOTU24293:0.02364,((New.CleanUp.ReferenceOTU34488:0.01107,(New.CleanUp.ReferenceOTU74908:0.0141,(New.CleanUp.ReferenceOTU45424:0.01396,New.CleanUp.ReferenceOTU76475:0.00834)0.740:0.00278)0.780:0.00272)0.400:0.00016,New.CleanUp.ReferenceOTU25323:0.00829)0.881:0.00565)0.847:0.00546,(647790:0.01681,((546022:0.01697,(557209:0.01683,754628:0.00016)0.772:0.00273)0.760:0.00278,((New.CleanUp.ReferenceOTU63842:0.0083,(544990:0.02849,New.CleanUp.ReferenceOTU50884:0.01128)0.928:0.00016)0.245:0.00275,((New.CleanUp.ReferenceOTU14734:0.0139,((New.CleanUp.ReferenceOTU14614:0.01429,New.CleanUp.ReferenceOTU5518:0.00545)0.528:0.00553,825612:0.00817)0.880:0.00016)0.762:0.00014,3798902:0.00014)0.855:0.00274)1.000:0.00014)0.773:0.00278)0.769:0.00273)0.937:0.00014)0.776:0.00551)0.861:0.00801)0.811:0.00991,((New.CleanUp.ReferenceOTU4851:0.00593,((New.CleanUp.ReferenceOTU32646:0.01405,557938:0.00272)0.919:0.00871,(New.CleanUp.ReferenceOTU51128:0.00837,332410:0.00281)0.863:0.0054)0.912:0.01107)0.392:0.00575,((New.CleanUp.ReferenceOTU2315:0.00851,(((((864483:0.00015,New.CleanUp.ReferenceOTU52528:0.02871)0.915:0.00556,(538998:0.01119,(164668:0.00243,New.CleanUp.ReferenceOTU86574:0.0318)0.880:0.00591)0.766:0.00275)0.814:0.00275,(((104947:0.00548,231578:0.00565)0.257:0.00275,(162920:0.00278,New.CleanUp.ReferenceOTU5087:0.01692)0.873:0.00016)0.941:0.00826,(622571:0.02232,(541736:0.0113,((New.CleanUp.ReferenceOTU21108:0.00014,870470:0.00275)0.884:0.0056,(New.CleanUp.ReferenceOTU88192:0.01991,(New.CleanUp.ReferenceOTU24973:0.00276,1097610:0.00276)0.928:0.00014)0.726:0.00835)0.890:0.01147)0.830:0.00994)0.783:0.00479)0.384:0.00015)0.812:0.00016,(872014:0.00847,(1142898:0.02291,(535429:0.00016,((24886:0.00832,4762:0.00277)0.950:0.01122,1125844:0.00279)0.805:0.00271)0.319:0.00551)0.757:0.00277)0.594:0.00555)0.956:0.01388,((934235:0.00274,(New.CleanUp.ReferenceOTU83997:0.00557,845167:0.00274)0.876:0.00561)0.905:0.0056,((New.CleanUp.ReferenceOTU30841:0.01123,New.CleanUp.ReferenceOTU20664:0.00843)0.766:0.00271,(((((((New.CleanUp.ReferenceOTU48402:0.00758,New.CleanUp.ReferenceOTU73323:0.00759)0.765:0.00421,New.CleanUp.ReferenceOTU89006:0.01108)0.864:0.00014,New.CleanUp.ReferenceOTU81796:0.0055)0.979:0.00016,New.CleanUp.ReferenceOTU81102:0.01114)0.396:0.00275,New.CleanUp.ReferenceOTU49068:0.00829)0.896:0.00014,701385:0.00015)0.839:0.00016,(New.CleanUp.ReferenceOTU64061:0.00552,(New.CleanUp.ReferenceOTU38317:0.00551,New.CleanUp.ReferenceOTU82543:0.00275)0.766:0.00275)0.781:0.00275)0.773:0.00015)0.947:0.0084)0.961:0.00014)0.228:0.00558)0.894:0.00806,(((New.CleanUp.ReferenceOTU21031:0.02554,4357887:0.0066)0.779:0.01194,(951794:0.01454,4423242:0.02721)0.915:0.01624)0.709:0.00015,(New.CleanUp.ReferenceOTU52909:0.00971,(New.CleanUp.ReferenceOTU46327:0.00016,New.CleanUp.ReferenceOTU68209:0.01735)0.966:0.01559)0.935:0.01137)0.930:0.01014)0.977:0.00016)0.615:0.00166)0.754:0.00401,(((((New.CleanUp.ReferenceOTU34942:0.00397,((New.CleanUp.ReferenceOTU51571:0.01129,New.CleanUp.ReferenceOTU87794:0.01129)0.915:0.00016,(157514:0.00054,((4472157:0.01177,(New.CleanUp.ReferenceOTU90200:0.0114,(New.CleanUp.ReferenceOTU14465:0.01776,365947:0.01707)0.910:0.01717)0.844:0.00995)0.966:0.01996,New.CleanUp.ReferenceOTU28056:0.03291)0.827:0.01114)0.945:0.02259)0.972:0.01975)0.898:0.00771,New.CleanUp.ReferenceOTU41077:0.01428)0.443:0.00015,(((New.CleanUp.ReferenceOTU13785:0.02323,(New.CleanUp.ReferenceOTU9930:0.03482,((New.CleanUp.ReferenceOTU23128:0.01123,(New.ReferenceOTU380:0.02788,New.CleanUp.ReferenceOTU42263:0.01808)0.928:0.01472)1.000:0.00015,New.CleanUp.ReferenceOTU29608:0.00258)0.820:0.00861)0.739:0.00274)0.943:0.01152,New.CleanUp.ReferenceOTU70611:0.01434)0.751:0.00266,((New.CleanUp.ReferenceOTU30250:0.02005,New.CleanUp.ReferenceOTU66797:0.00879)0.848:0.00575,New.CleanUp.ReferenceOTU71507:0.02022)0.745:0.00245)0.895:0.00816)0.982:0.02009,New.CleanUp.ReferenceOTU1880:0.00799)0.902:0.0146,(((New.CleanUp.ReferenceOTU4088:0.00276,New.CleanUp.ReferenceOTU67976:0.00276)0.803:0.00271,(New.CleanUp.ReferenceOTU71444:0.00015,(1584969:0.01671,1108830:0.00014)0.997:0.0197)0.463:0.00281)0.962:0.01125,(New.CleanUp.ReferenceOTU24183:0.01394,361082:0.0028)0.778:0.00273)0.841:0.00272)0.984:0.00015)0.930:0.00858)0.859:0.00705,((New.CleanUp.ReferenceOTU74240:0.0233,582075:0.03668)0.937:0.0192,((New.CleanUp.ReferenceOTU87685:0.04079,(New.CleanUp.ReferenceOTU83816:0.02233,(((New.CleanUp.ReferenceOTU39373:0.00579,(((709971:0.01736,(((212186:0.00854,147541:0.00856)0.926:0.00014,((((310746:0.00283,254116:0.01147)0.940:0.00015,(((1806981:0.00283,(4388819:0.00286,152462:0.00859)0.781:0.00281)0.251:0.00015,115150:0.02617)0.853:0.00283,349263:0.00568)0.881:0.00015)0.907:0.00015,321995:0.00567)0.119:0.00284,740317:0.00856)0.928:0.00015)0.000:0.00014,107036:0.00283)0.414:0.00015)0.929:0.00015,((((573764:0.00014,(3552535:0.00275,1110599:0.00275)0.898:0.00014)0.000:0.00014,((New.CleanUp.ReferenceOTU44225:0.01125,204970:0.00564)0.148:0.00264,573135:0.0256)0.942:0.00014)0.873:0.00014,((((211106:0.00857,((567840:0.00283,766020:0.00833)0.969:0.01712,676066:0.04231)0.803:0.00014)0.752:0.00257,245601:0.01445)0.768:0.00281,(New.CleanUp.ReferenceOTU50766:0.02551,(559211:0.0159,(New.CleanUp.ReferenceOTU28934:0.02118,(New.CleanUp.ReferenceOTU13820:0.00014,New.CleanUp.ReferenceOTU30175:0.01732)0.953:0.01692)0.899:0.01372)0.002:0.00527)0.896:0.00947)0.850:0.00558,(1105814:0.00014,(338517:0.00275,4377104:0.00553)0.905:0.00014)0.889:0.00015)0.838:0.00275)0.844:0.00322,(216805:0.00554,318609:0.00277)0.866:0.00323)0.961:0.00788)0.838:0.00588,303643:0.00015)0.967:0.01514)0.773:0.00365,(259272:0.00793,New.CleanUp.ReferenceOTU5513:0.01752)0.716:0.00779)0.592:0.00883,New.CleanUp.ReferenceOTU36702:0.00593)0.841:0.00796)0.691:0.01279)0.744:0.00404,((((New.CleanUp.ReferenceOTU58582:0.01202,New.CleanUp.ReferenceOTU78583:0.06182)0.994:0.03913,(((209096:0.00015,(99073:0.01238,543156:0.00619)0.926:0.00921)0.847:0.00868,(417967:0.00935,((New.CleanUp.ReferenceOTU4337:0.01545,4467214:0.00308)0.872:0.00612,218772:0.00308)0.744:0.00297)0.963:0.01655)0.999:0.06891,(New.CleanUp.ReferenceOTU67546:0.04187,New.CleanUp.ReferenceOTU41118:0.0521)0.149:0.01531)0.671:0.01198)0.878:0.01225,((New.CleanUp.ReferenceOTU55531:0.05254,(((New.CleanUp.ReferenceOTU37495:0.0148,(New.CleanUp.ReferenceOTU41731:0.02015,(New.CleanUp.ReferenceOTU23028:0.01681,(New.CleanUp.ReferenceOTU88323:0.01177,New.CleanUp.ReferenceOTU740:0.01962)0.536:0.0056)0.729:0.00324)0.763:0.00533)0.943:0.01593,(New.CleanUp.ReferenceOTU91269:0.01657,(New.CleanUp.ReferenceOTU47324:0.03271,208959:0.02976)0.516:0.00725)0.756:0.00504)0.760:0.0051,(((New.CleanUp.ReferenceOTU18730:0.04734,New.CleanUp.ReferenceOTU70934:0.00704)0.927:0.02029,(New.CleanUp.ReferenceOTU46476:0.03791,(New.CleanUp.ReferenceOTU65707:0.00733,New.CleanUp.ReferenceOTU69391:0.05687)0.892:0.02199)0.988:0.03505)0.940:0.01843,(New.CleanUp.ReferenceOTU79587:0.00562,(New.CleanUp.ReferenceOTU15434:0.00016,New.CleanUp.ReferenceOTU85668:0.01128)0.769:0.00277)0.752:0.00329)0.654:0.00285)0.779:0.01083)0.415:0.00794,(New.CleanUp.ReferenceOTU52543:0.09207,New.CleanUp.ReferenceOTU28886:0.06534)0.983:0.04929)0.825:0.00933)0.254:0.00016,((New.CleanUp.ReferenceOTU70160:0.02366,New.CleanUp.ReferenceOTU87016:0.02633)0.923:0.01376,((((New.CleanUp.ReferenceOTU20461:0.02753,((2132323:0.00555,((New.CleanUp.ReferenceOTU39157:0.00014,New.CleanUp.ReferenceOTU24122:0.0083)0.860:0.00275,212501:0.00014)0.308:0.00014)0.844:0.00275,1128776:0.00014)0.860:0.00779)0.259:0.00536,New.CleanUp.ReferenceOTU91505:0.02919)0.687:0.01053,(((New.CleanUp.ReferenceOTU3598:0.01353,New.CleanUp.ReferenceOTU50435:0.02027)0.391:0.0065,((((New.CleanUp.ReferenceOTU89538:0.01166,((((332042:0.00557,(New.CleanUp.ReferenceOTU56994:0.00014,New.CleanUp.ReferenceOTU68638:0.00556)0.708:0.00015)0.947:0.00819,(247905:0.01434,(New.ReferenceOTU119:0.01442,824826:0.00252)0.960:0.01184)0.802:0.00132)0.748:0.0013,(((((New.CleanUp.ReferenceOTU30077:0.00567,(New.CleanUp.ReferenceOTU88102:0.01435,(New.CleanUp.ReferenceOTU3480:0.00283,New.CleanUp.ReferenceOTU37094:0.00283)0.700:0.00014)0.835:0.00284)0.873:0.00016,(New.CleanUp.ReferenceOTU1214:0.00567,New.CleanUp.ReferenceOTU59326:0.01141)0.918:0.00014)0.940:0.00016,((((New.CleanUp.ReferenceOTU33361:0.01153,New.CleanUp.ReferenceOTU37880:0.01998)0.342:0.00277,(New.CleanUp.ReferenceOTU8582:0.01699,(New.CleanUp.ReferenceOTU37942:0.00283,(136162:0.01141,(((1126197:0.01435,((New.CleanUp.ReferenceOTU49640:0.01706,New.CleanUp.ReferenceOTU33463:0.01079)0.161:0.00392,New.CleanUp.ReferenceOTU2056:0.02614)0.900:0.00014)0.409:0.0057,(New.CleanUp.ReferenceOTU46287:0.02307,(New.CleanUp.ReferenceOTU12111:0.01437,New.CleanUp.ReferenceOTU53467:0.01141)0.329:0.00563)0.958:0.00015)0.775:0.00014,(New.CleanUp.ReferenceOTU24480:0.02688,New.CleanUp.ReferenceOTU69104:0.01494)0.732:0.00234)0.861:0.00284)0.317:0.00016)0.940:0.00015)0.936:0.00553)0.924:0.00014,(((New.CleanUp.ReferenceOTU20475:0.00284,New.CleanUp.ReferenceOTU82052:0.00283)0.943:0.00014,((New.CleanUp.ReferenceOTU47065:0.01736,(213177:0.00971,(New.CleanUp.ReferenceOTU24656:0.00871,New.CleanUp.ReferenceOTU74107:0.00868)0.672:0.00843)0.765:0.00466)0.865:0.00574,(((New.CleanUp.ReferenceOTU24384:0.00016,((New.CleanUp.ReferenceOTU54970:0.02402,((New.CleanUp.ReferenceOTU38435:0.01647,New.CleanUp.ReferenceOTU57722:0.03941)0.906:0.0131,(New.CleanUp.ReferenceOTU41492:0.02585,(((New.CleanUp.ReferenceOTU61670:0.01214,New.CleanUp.ReferenceOTU89871:0.01413)0.841:0.00588,(New.CleanUp.ReferenceOTU23397:0.01533,(New.CleanUp.ReferenceOTU73718:0.03086,New.CleanUp.ReferenceOTU6069:0.01624)0.067:0.00637)0.828:0.00801)0.856:0.00597,New.CleanUp.ReferenceOTU86086:0.02048)0.839:0.00614)0.842:0.00823)0.406:0.00032)0.961:0.01771,((New.CleanUp.ReferenceOTU26053:0.01525,((New.CleanUp.ReferenceOTU63075:0.05231,New.CleanUp.ReferenceOTU37996:0.03771)0.544:0.02016,New.CleanUp.ReferenceOTU50867:0.01775)0.403:0.00684)0.926:0.01446,New.CleanUp.ReferenceOTU79695:0.00611)0.949:0.01921)0.719:0.00252)0.758:0.00279,New.CleanUp.ReferenceOTU71549:0.01742)0.873:0.00564,((((511627:0.00014,((215692:0.00857,New.CleanUp.ReferenceOTU88656:0.01727)0.917:0.00015,((156044:0.00284,(New.CleanUp.ReferenceOTU20680:0.01433,(New.CleanUp.ReferenceOTU17967:0.00283,(New.CleanUp.ReferenceOTU32866:0.00853,New.CleanUp.ReferenceOTU75492:0.02641)0.866:0.00577)0.406:0.00015)0.798:0.00283)0.782:0.00284,((((New.CleanUp.ReferenceOTU71435:0.01148,New.CleanUp.ReferenceOTU84294:0.02042)0.757:0.00285,(New.CleanUp.ReferenceOTU44286:0.00567,New.CleanUp.ReferenceOTU48266:0.00568)0.580:0.00015)0.865:0.00016,(New.CleanUp.ReferenceOTU27684:0.00572,New.CleanUp.ReferenceOTU81623:0.00571)0.757:0.00282)0.845:0.00284,((1146390:0.00561,New.CleanUp.ReferenceOTU84648:0.02643)0.897:0.00014,New.CleanUp.ReferenceOTU88457:0.00015)0.893:0.00284)0.344:0.00015)0.000:0.00016)0.000:0.00014)0.000:0.00014,(((211581:0.00014,4304486:0.00568)0.807:0.00154,New.CleanUp.ReferenceOTU66643:0.00831)0.807:0.00152,New.CleanUp.ReferenceOTU6558:0.00568)0.860:0.00014)0.000:0.00016,((1131937:0.0057,New.CleanUp.ReferenceOTU16547:0.00569)0.736:0.00284,(New.CleanUp.ReferenceOTU43248:0.00567,New.CleanUp.ReferenceOTU87184:0.00853)0.450:0.00014)0.983:0.00014)0.998:0.00014,((New.CleanUp.ReferenceOTU78595:0.01143,(New.CleanUp.ReferenceOTU23169:0.01434,(New.CleanUp.ReferenceOTU63068:0.01141,(New.CleanUp.ReferenceOTU22428:0.00853,New.CleanUp.ReferenceOTU48421:0.01158)0.846:0.00575)0.208:0.00016)0.557:0.00015)0.486:0.00283,New.CleanUp.ReferenceOTU38195:0.00857)0.906:0.00014)0.975:0.00015)0.860:0.00548)0.871:0.00583)0.356:0.0028,204951:0.01146)0.997:0.00015)0.307:0.00014,(New.CleanUp.ReferenceOTU52747:0.02478,(New.CleanUp.ReferenceOTU50583:0.0201,New.CleanUp.ReferenceOTU27083:0.02065)0.219:0.00263)0.879:0.00675)0.860:0.00275)0.469:0.00015,(New.CleanUp.ReferenceOTU52323:0.01745,(((222350:0.00016,(((New.CleanUp.ReferenceOTU77527:0.01441,((New.CleanUp.ReferenceOTU30747:0.00014,(New.CleanUp.ReferenceOTU33184:0.00284,New.CleanUp.ReferenceOTU61276:0.00283)0.904:0.00014)0.830:0.00014,179877:0.00283)0.654:0.00014)0.803:0.00154,New.CleanUp.ReferenceOTU62340:0.00835)0.804:0.00153,((New.CleanUp.ReferenceOTU30055:0.0053,New.CleanUp.ReferenceOTU35222:0.0016)0.774:0.0016,(New.CleanUp.ReferenceOTU44646:0.00283,New.CleanUp.ReferenceOTU5815:0.00567)0.777:0.00014)0.479:0.00015)0.847:0.00284)0.935:0.00016,(((New.CleanUp.ReferenceOTU43908:0.01099,New.CleanUp.ReferenceOTU4709:0.01193)0.407:0.00285,(((((555387:0.00014,(New.CleanUp.ReferenceOTU78169:0.0146,4337748:0.0146)0.849:0.00557)0.754:0.00302,(New.CleanUp.ReferenceOTU78614:0.01169,(4366206:0.00847,((235789:0.00014,((New.CleanUp.ReferenceOTU79017:0.03221,((New.CleanUp.ReferenceOTU15485:0.01749,(New.CleanUp.ReferenceOTU2491:0.00569,(((New.CleanUp.ReferenceOTU21670:0.00852,New.CleanUp.ReferenceOTU31029:0.00852)0.877:0.00014,New.CleanUp.ReferenceOTU42008:0.00856)0.124:0.00015,(New.CleanUp.ReferenceOTU44062:0.00283,New.CleanUp.ReferenceOTU57275:0.00568)0.787:0.00283)0.809:0.00285)0.748:0.0027)0.880:0.00581,((New.CleanUp.ReferenceOTU17053:0.01446,(New.CleanUp.ReferenceOTU24282:0.00864,New.CleanUp.ReferenceOTU7856:0.00872)0.771:0.00273)0.732:0.00287,(New.CleanUp.ReferenceOTU67222:0.01167,New.CleanUp.ReferenceOTU38960:0.01165)0.743:0.00269)0.076:0.00014)0.951:0.00142)0.952:0.00146,(((New.CleanUp.ReferenceOTU34249:0.00857,358785:0.00016)0.248:0.00015,New.CleanUp.ReferenceOTU60592:0.0115)0.496:0.00283,New.CleanUp.ReferenceOTU73482:0.01437)0.709:0.00015)0.799:0.00016)0.933:0.00015,((New.CleanUp.ReferenceOTU51982:0.01156,(New.CleanUp.ReferenceOTU6997:0.01139,New.CleanUp.ReferenceOTU70182:0.00575)0.733:0.00273)0.918:0.01138,((New.CleanUp.ReferenceOTU11997:0.01153,New.CleanUp.ReferenceOTU19912:0.01443)0.745:0.00274,New.CleanUp.ReferenceOTU38500:0.01434)1.000:0.00014)0.825:0.00273)0.876:0.00014)0.452:0.00563)0.840:0.00533)0.897:0.00847,(New.CleanUp.ReferenceOTU32788:0.02352,New.CleanUp.ReferenceOTU43958:0.01745)0.688:0.00015)0.945:0.0083,(((((New.CleanUp.ReferenceOTU58181:0.00674,508780:0.00441)0.000:0.004,(New.CleanUp.ReferenceOTU44968:0.01972,(New.CleanUp.ReferenceOTU6261:0.01713,4296793:0.0113)0.625:0.00015)0.079:0.00575)0.915:0.01278,244310:0.01441)0.390:0.00837,316335:0.01694)0.157:0.00015,((4482023:0.00278,(New.CleanUp.ReferenceOTU66068:0.0141,New.CleanUp.ReferenceOTU66747:0.00836)0.940:0.0112)0.792:0.00274,(515709:0.00015,((New.CleanUp.ReferenceOTU28963:0.0111,2344719:0.00552)0.768:0.00274,(((((New.CleanUp.ReferenceOTU85766:0.02238,New.CleanUp.ReferenceOTU61008:0.02548)0.828:0.00642,New.CleanUp.ReferenceOTU85244:0.01108)0.911:0.00015,((New.CleanUp.ReferenceOTU27837:0.01987,(New.CleanUp.ReferenceOTU57889:0.01402,New.CleanUp.ReferenceOTU73926:0.00558)0.795:0.0027)0.771:0.00276,New.CleanUp.ReferenceOTU73361:0.00275)0.751:0.00015)0.038:0.00015,New.CleanUp.ReferenceOTU87902:0.0111)0.421:0.00275,New.CleanUp.ReferenceOTU27229:0.01391)1.000:0.00015)0.918:0.00015)0.908:0.00015)0.806:0.00279)0.985:0.01409)0.737:0.00015,((((2058739:0.00846,(New.CleanUp.ReferenceOTU61762:0.01446,(248505:0.01757,((((214791:0.00567,(New.CleanUp.ReferenceOTU79764:0.00015,4402900:0.00857)0.915:0.00568)0.577:0.00014,New.CleanUp.ReferenceOTU66241:0.01734)0.829:0.00283,New.CleanUp.ReferenceOTU45731:0.00568)0.882:0.00016,(New.CleanUp.ReferenceOTU87833:0.01468,(256335:0.00569,(New.CleanUp.ReferenceOTU49440:0.00567,(New.CleanUp.ReferenceOTU58584:0.01439,(((222792:0.00857,New.CleanUp.ReferenceOTU41178:0.01145)0.867:0.00769,New.CleanUp.ReferenceOTU16592:0.01144)0.242:0.00014,(New.CleanUp.ReferenceOTU31385:0.01762,New.CleanUp.ReferenceOTU37369:0.01149)0.763:0.00569)0.858:0.00015)0.232:0.00015)0.368:0.00015)0.849:0.00014)0.834:0.0028)0.797:0.00276)0.875:0.00622)0.776:0.00292)0.780:0.00303,(New.CleanUp.ReferenceOTU22044:0.00569,616682:0.00014)0.780:0.00239)0.973:0.01492,((((New.CleanUp.ReferenceOTU57327:0.00855,New.CleanUp.ReferenceOTU59755:0.02944)0.772:0.00016,New.CleanUp.ReferenceOTU73835:0.00568)0.859:0.00015,(New.CleanUp.ReferenceOTU72068:0.00859,(((New.CleanUp.ReferenceOTU36781:0.00857,New.CleanUp.ReferenceOTU79203:0.00568)0.952:0.00016,(New.CleanUp.ReferenceOTU18981:0.00283,(New.CleanUp.ReferenceOTU79658:0.00854,New.CleanUp.ReferenceOTU50854:0.00854)0.114:0.00014)0.000:0.00015)0.000:0.00014,New.CleanUp.ReferenceOTU40832:0.00014)0.904:0.00016)0.101:0.00284)0.821:0.00284,New.CleanUp.ReferenceOTU14191:0.00284)0.969:0.00016)0.956:0.01429,((((New.CleanUp.ReferenceOTU10875:0.0085,New.CleanUp.ReferenceOTU15203:0.01429)0.904:0.00014,(New.CleanUp.ReferenceOTU61640:0.02611,New.CleanUp.ReferenceOTU38983:0.00859)0.678:0.00014)0.796:0.00014,(New.CleanUp.ReferenceOTU50484:0.01159,(New.CleanUp.ReferenceOTU49247:0.01232,(New.CleanUp.ReferenceOTU1076:0.01312,(New.CleanUp.ReferenceOTU3299:0.01226,New.CleanUp.ReferenceOTU62187:0.0109)0.268:0.00345)0.315:0.00348)0.930:0.01105)0.855:0.00575)0.779:0.00285,New.CleanUp.ReferenceOTU38292:0.02355)0.647:0.00284)0.669:0.00016)0.893:0.00781)0.990:0.00014,(((1144000:0.00561,205602:0.00283)0.911:0.00014,(New.ReferenceOTU114:0.02058,134163:0.0088)0.776:0.00263)0.729:0.00238,(New.CleanUp.ReferenceOTU89125:0.02072,(New.CleanUp.ReferenceOTU24890:0.00842,New.CleanUp.ReferenceOTU76091:0.01472)0.857:0.0059)1.000:0.00015)0.337:0.00285)0.838:0.00321)0.904:0.0055,(New.CleanUp.ReferenceOTU42791:0.02348,New.CleanUp.ReferenceOTU50889:0.00865)0.044:0.00281)0.908:0.00014)0.832:0.00276)0.983:0.01123,(257270:0.01716,(207216:0.00279,New.CleanUp.ReferenceOTU7458:0.00559)0.855:0.00544)0.875:0.0058)1.000:0.00014)0.475:0.00562,(((52053:0.00277,562311:0.00014)0.617:0.00015,((New.CleanUp.ReferenceOTU26376:0.00281,New.CleanUp.ReferenceOTU34004:0.01412)0.931:0.01127,(207374:0.00279,705326:0.00558)0.824:0.00273)1.000:0.00016)0.858:0.0056,New.ReferenceOTU386:0.01137)0.860:0.00546)0.747:0.00388)0.833:0.00741,((((New.CleanUp.ReferenceOTU78880:0.01694,(541612:0.00014,(New.CleanUp.ReferenceOTU89643:0.00837,(New.CleanUp.ReferenceOTU20769:0.00557,(256361:0.00014,(New.CleanUp.ReferenceOTU91173:0.01402,New.CleanUp.ReferenceOTU21558:0.00836)0.978:0.00014)0.962:0.00014)0.922:0.00558)0.948:0.00016)1.000:0.00015)0.830:0.00277,(New.CleanUp.ReferenceOTU20490:0.02271,((New.CleanUp.ReferenceOTU47968:0.01663,(((215504:0.0105,(New.CleanUp.ReferenceOTU36479:0.00278,New.CleanUp.ReferenceOTU44531:0.00278)0.907:0.0094)0.939:0.01613,661494:0.0067)0.858:0.01106,112834:0.00614)0.865:0.00576)0.874:0.006,(New.CleanUp.ReferenceOTU26842:0.0112,(New.CleanUp.ReferenceOTU57124:0.01123,New.CleanUp.ReferenceOTU32485:0.01121)0.215:0.00014)0.079:0.00015)0.908:0.00557)0.526:0.00015)0.757:0.00014,((New.CleanUp.ReferenceOTU45023:0.01402,(((New.CleanUp.ReferenceOTU59346:0.03812,(New.CleanUp.ReferenceOTU48144:0.04413,(((New.CleanUp.ReferenceOTU10576:0.01128,New.CleanUp.ReferenceOTU28186:0.00564)0.256:0.00259,(New.CleanUp.ReferenceOTU63717:0.00555,(New.CleanUp.ReferenceOTU43700:0.00838,New.CleanUp.ReferenceOTU57486:0.00277)0.000:0.00014)1.000:0.0001)0.788:0.00559,(((New.CleanUp.ReferenceOTU77464:0.00016,(218539:0.00012,(152124:0.00557,New.CleanUp.ReferenceOTU34127:0.00557)0.774:0.00278)0.847:0.00277)0.458:0.0027,((New.CleanUp.ReferenceOTU7367:0.02301,(New.CleanUp.ReferenceOTU81319:0.00834,((New.CleanUp.ReferenceOTU72023:0.00277,((((New.CleanUp.ReferenceOTU55389:0.00277,(New.CleanUp.ReferenceOTU1793:0.00146,New.CleanUp.ReferenceOTU61071:0.01678)0.919:0.00142)0.901:0.00014,((New.CleanUp.ReferenceOTU28777:0.01403,New.CleanUp.ReferenceOTU80879:0.00549)0.911:0.00016,(New.CleanUp.ReferenceOTU33230:0.01104,4401307:0.00149)0.732:0.00145)0.917:0.00014)0.000:0.00014,New.CleanUp.ReferenceOTU65663:0.00277)0.000:0.00014,(New.CleanUp.ReferenceOTU68678:0.00555,New.CleanUp.ReferenceOTU17438:0.00556)0.889:0.00014)0.910:0.00015)0.816:0.00014,New.CleanUp.ReferenceOTU36302:0.00839)0.899:0.00014)0.859:0.0055)0.856:0.00578,New.CleanUp.ReferenceOTU25560:0.02003)0.765:0.00277)0.878:0.00575,510316:0.00846)0.731:0.00261)0.000:0.00015)0.000:0.00016)0.000:0.00015,(New.CleanUp.ReferenceOTU76265:0.02846,New.CleanUp.ReferenceOTU90148:0.01971)0.982:0.00014)0.902:0.00552,(New.CleanUp.ReferenceOTU90327:0.02861,New.CleanUp.ReferenceOTU17204:0.00759)0.254:0.00384)0.925:0.00014)0.891:0.00271,(New.CleanUp.ReferenceOTU1603:0.02631,New.CleanUp.ReferenceOTU55010:0.00861)0.931:0.01426)1.000:0.00014)0.777:0.00014,New.CleanUp.ReferenceOTU57762:0.01403)0.938:0.00831)0.922:0.00016,(((New.CleanUp.ReferenceOTU54327:0.0118,248986:0.00811)0.409:0.00549,((((New.CleanUp.ReferenceOTU89524:0.01403,(237595:0.00818,(New.CleanUp.ReferenceOTU91153:0.01745,New.CleanUp.ReferenceOTU72502:0.02451)0.920:0.01188)0.904:0.00921)0.882:0.00015,4354635:0.01698)0.808:0.00277,((New.CleanUp.ReferenceOTU38109:0.02319,572097:0.00865)0.753:0.00256,((((((4476579:0.01123,New.CleanUp.ReferenceOTU61299:0.01408)0.893:0.00014,(111925:0.0084,114096:0.00277)0.513:0.00013)0.851:0.00016,New.CleanUp.ReferenceOTU30892:0.00558)0.876:0.00277,(New.CleanUp.ReferenceOTU8370:0.01695,New.CleanUp.ReferenceOTU2534:0.00556)0.846:0.00014)0.000:0.00016,545247:0.00014)0.897:0.00015,((New.CleanUp.ReferenceOTU65426:0.01122,((New.CleanUp.ReferenceOTU28950:0.00279,((((((New.CleanUp.ReferenceOTU29081:0.00839,((New.CleanUp.ReferenceOTU82951:0.00835,New.CleanUp.ReferenceOTU63970:0.00556)0.899:0.00015,(New.CleanUp.ReferenceOTU8494:0.00277,New.CleanUp.ReferenceOTU59632:0.00277)0.893:0.00016)0.956:0.00016)0.950:0.00845,New.CleanUp.ReferenceOTU76070:0.01403)0.378:0.00015,(New.CleanUp.ReferenceOTU73568:0.00559,New.CleanUp.ReferenceOTU84405:0.00559)0.787:0.00278)0.879:0.00278,(319907:0.00558,((New.CleanUp.ReferenceOTU36111:0.01704,New.CleanUp.ReferenceOTU37490:0.01415)0.883:0.00557,(New.CleanUp.ReferenceOTU42374:0.01413,(New.CleanUp.ReferenceOTU57214:0.00839,331835:0.01703)0.759:0.00281)1.000:0.00016)0.794:0.00276)0.779:0.00279)0.909:0.00016,(New.CleanUp.ReferenceOTU70561:0.00559,4344940:0.00277)0.890:0.00014)0.914:0.00014,4681:0.00277)0.806:0.00278)0.805:0.00278,New.CleanUp.ReferenceOTU55586:0.01128)0.000:0.00016)1.000:0.00032,(210633:0.01611,New.CleanUp.ReferenceOTU84822:0.01273)0.484:0.00833)0.918:0.00253)1.000:0.00014)0.757:0.00281)0.921:0.00854,(New.CleanUp.ReferenceOTU5397:0.00576,(New.CleanUp.ReferenceOTU72606:0.01165,(New.CleanUp.ReferenceOTU76878:0.00845,(New.CleanUp.ReferenceOTU4950:0.00834,((New.CleanUp.ReferenceOTU69539:0.00555,New.CleanUp.ReferenceOTU12531:0.00278)0.789:0.00013,(New.CleanUp.ReferenceOTU57244:0.01124,((((New.CleanUp.ReferenceOTU53769:0.00278,New.CleanUp.ReferenceOTU62362:0.00556)0.902:0.00014,(New.CleanUp.ReferenceOTU10052:0.00277,New.CleanUp.ReferenceOTU5991:0.01402)0.889:0.00014)0.000:0.00014,(((New.CleanUp.ReferenceOTU31255:0.00838,New.CleanUp.ReferenceOTU3816:0.00556)0.941:0.00012,215423:0.00277)0.155:0.00014,(New.CleanUp.ReferenceOTU77768:0.00839,((New.CleanUp.ReferenceOTU54671:0.00279,New.CleanUp.ReferenceOTU66027:0.00555)0.299:0.00278,New.CleanUp.ReferenceOTU28623:0.01401)0.888:0.00016)0.925:0.00016)0.000:0.00014)0.897:0.00014,New.CleanUp.ReferenceOTU26270:0.00557)0.874:0.00556)0.876:0.00014)0.892:0.00014)0.688:0.00561)0.882:0.00574)0.738:0.0027)0.923:0.00861)0.811:0.00524)0.896:0.00015,(New.CleanUp.ReferenceOTU67816:0.00306,555816:0.02033)0.863:0.00852)0.796:0.00312)0.397:0.00277,(((New.CleanUp.ReferenceOTU58441:0.01972,((New.CleanUp.ReferenceOTU47272:0.01129,(((511344:0.00835,584598:0.00014)0.975:0.01765,(New.CleanUp.ReferenceOTU13418:0.00711,150877:0.03068)0.412:0.00552)0.377:0.00795,(99193:0.02299,(New.CleanUp.ReferenceOTU4062:0.01707,New.CleanUp.ReferenceOTU57868:0.00014)0.825:0.0067)0.987:0.02547)0.885:0.00015)0.980:0.01125,(New.CleanUp.ReferenceOTU57018:0.00558,New.CleanUp.ReferenceOTU82468:0.01125)0.931:0.00016)0.334:0.00306)0.796:0.00557,2258522:0.01109)0.924:0.00872,208118:0.00016)1.000:0.00014)0.902:0.0026)0.886:0.00014,New.CleanUp.ReferenceOTU2768:0.01714)0.815:0.00552)0.839:0.0102,((((New.CleanUp.ReferenceOTU16967:0.00564,New.CleanUp.ReferenceOTU76760:0.01126)0.868:0.00141,New.CleanUp.ReferenceOTU15210:0.01398)0.860:0.00142,((New.CleanUp.ReferenceOTU12796:0.00277,New.CleanUp.ReferenceOTU78594:0.00558)0.947:0.00014,546305:0.00014)1.000:0.00014)0.913:0.0084,(544615:0.0083,((New.CleanUp.ReferenceOTU40750:0.01389,(New.CleanUp.ReferenceOTU12858:0.01198,(New.CleanUp.ReferenceOTU724:0.01855,580625:0.00524)0.895:0.01382)0.829:0.00802)0.746:0.00314,(New.CleanUp.ReferenceOTU27604:0.02446,(New.CleanUp.ReferenceOTU53088:0.01603,(New.CleanUp.ReferenceOTU44522:0.00106,New.CleanUp.ReferenceOTU58287:0.01295)0.100:0.00267)0.708:0.00284)0.764:0.00376)0.970:0.01416)0.927:0.00014)0.719:0.00896)0.434:0.00491)0.747:0.00298)0.964:0.00841)0.914:0.00014)0.973:0.02177)0.353:0.00615,(252587:0.02652,614357:0.00532)0.970:0.02105)0.920:0.01201,((1136853:0.01444,(694856:0.00014,89669:0.00552)0.736:0.00231)0.982:0.02497,(917739:0.04637,(((142732:0.00014,1881708:0.00275)0.798:0.00272,((((New.CleanUp.ReferenceOTU57088:0.00825,((New.CleanUp.ReferenceOTU48972:0.01133,4425615:0.01134)0.918:0.01477,(985216:0.01592,1021456:0.01787)0.147:0.00713)0.831:0.01109)0.912:0.00016,(((114262:0.00555,237492:0.00277)0.787:0.00275,2325156:0.00275)0.435:0.00015,2661154:0.01114)0.807:0.00274)0.342:0.00014,(565524:0.02662,(New.CleanUp.ReferenceOTU12124:0.00859,(New.CleanUp.ReferenceOTU44144:0.02357,New.CleanUp.ReferenceOTU891:0.014)0.973:0.0208)0.797:0.00506)0.367:0.01761)0.946:0.01127,(((New.CleanUp.ReferenceOTU53761:0.00551,1109385:0.00014)0.912:0.00554,(New.CleanUp.ReferenceOTU87247:0.00553,3077248:0.00275)0.641:0.00015)0.791:0.00271,(New.CleanUp.ReferenceOTU66294:0.00681,(New.CleanUp.ReferenceOTU88979:0.01461,765676:0.00512)0.973:0.02229)0.857:0.01176)0.866:0.00572)0.752:0.00275)0.740:0.00438,(New.CleanUp.ReferenceOTU56598:0.00833,4427329:0.00015)0.701:0.00441)0.517:0.01251)0.971:0.02496)0.673:0.00016)0.919:0.00963)0.817:0.00616)0.892:0.01201,((((((959590:0.01396,(834020:0.00015,((New.CleanUp.ReferenceOTU23619:0.00984,(New.CleanUp.ReferenceOTU80901:0.05186,New.CleanUp.ReferenceOTU30369:0.02043)0.833:0.01654)1.000:0.06828,657452:0.0168)0.804:0.00014)0.856:0.00571)0.816:0.00524,(((New.CleanUp.ReferenceOTU38675:0.01133,((((New.CleanUp.ReferenceOTU85038:0.01133,New.CleanUp.ReferenceOTU89802:0.01141)0.918:0.01123,((New.CleanUp.ReferenceOTU19522:0.00275,674370:0.00014)0.999:0.00015,New.CleanUp.ReferenceOTU568:0.01987)0.790:0.00277)0.780:0.00276,((4332471:0.00277,(4387422:0.00831,(827285:0.0055,(849118:0.00014,(243709:0.00828,804397:0.00551)0.939:0.00014)0.889:0.00015)0.947:0.00016)0.818:0.00275)0.765:0.00272,(761545:0.0085,New.CleanUp.ReferenceOTU9786:0.03794)0.901:0.00832)0.871:0.0056)0.927:0.00015,573755:0.01392)0.603:0.00825)0.741:0.00561,(((New.CleanUp.ReferenceOTU5274:0.02057,New.CleanUp.ReferenceOTU57320:0.01661)0.881:0.00846,((New.CleanUp.ReferenceOTU49294:0.03913,New.CleanUp.ReferenceOTU63445:0.0199)0.795:0.00612,(New.CleanUp.ReferenceOTU27926:0.04578,New.CleanUp.ReferenceOTU71690:0.02452)0.770:0.01763)0.970:0.02297)0.984:0.02212,((New.CleanUp.ReferenceOTU6704:0.05485,((((New.CleanUp.ReferenceOTU15347:0.00595,((511321:0.00584,798097:0.00013)0.933:0.00015,(144518:0.009,New.CleanUp.ReferenceOTU12505:0.02417)0.856:0.0057)0.878:0.00587)0.732:0.00316,New.CleanUp.ReferenceOTU73544:0.03427)0.872:0.00913,19085:0.00637)0.253:0.00447,((New.CleanUp.ReferenceOTU84742:0.02396,((1053775:0.00014,(New.CleanUp.ReferenceOTU83938:0.00872,New.CleanUp.ReferenceOTU30217:0.03022)0.900:0.00014)0.870:0.00016,(New.CleanUp.ReferenceOTU87788:0.02079,(New.CleanUp.ReferenceOTU32390:0.00583,New.CleanUp.ReferenceOTU88527:0.00584)0.665:0.00015)0.834:0.00291)0.148:0.00016)0.991:0.02104,913849:0.00014)0.785:0.01305)0.122:0.01195)0.990:0.04036,(New.CleanUp.ReferenceOTU29861:0.00868,New.CleanUp.ReferenceOTU50319:0.026)0.938:0.01227)0.675:0.00173)0.751:0.0102)0.949:0.00014,(New.CleanUp.ReferenceOTU7766:0.00835,((New.CleanUp.ReferenceOTU60707:0.01676,(New.CleanUp.ReferenceOTU67090:0.00551,338525:0.00552)0.293:0.00016)0.922:0.00834,(((New.CleanUp.ReferenceOTU69709:0.00859,(((New.CleanUp.ReferenceOTU34231:0.00833,749489:0.00277)0.879:0.00557,(New.CleanUp.ReferenceOTU86641:0.01388,(New.CleanUp.ReferenceOTU73992:0.00828,((New.CleanUp.ReferenceOTU41928:0.02238,632387:0.00429)0.779:0.00423,New.CleanUp.ReferenceOTU81071:0.02552)0.669:0.00014)0.920:0.00014)0.896:0.00549)0.900:0.00014,502999:0.01103)0.810:0.00562)0.779:0.00254,(New.CleanUp.ReferenceOTU91663:0.00832,575419:0.00555)0.361:0.00015)0.921:0.00837,(278399:0.00556,4462592:0.01693)0.973:0.01413)0.737:0.0028)0.957:0.01413)0.941:0.00016)0.893:0.00872)0.862:0.00831,((182489:0.01983,New.CleanUp.ReferenceOTU85102:0.00014)0.968:0.01739,(New.CleanUp.ReferenceOTU18332:0.00014,1111937:0.00831)0.886:0.0083)0.977:0.02066)0.982:0.02093,((247024:0.01396,New.CleanUp.ReferenceOTU10547:0.05615)0.761:0.00328,((525648:0.02672,(((224759:0.00555,((4484276:0.0198,583294:0.00014)0.878:0.00555,(750263:0.01116,826904:0.00015)0.993:0.02006)0.775:0.00278)0.871:0.00015,540718:0.04115)0.905:0.00842,(676814:0.01941,252274:0.05128)0.912:0.01255)0.674:0.00547)0.918:0.00015,(575885:0.01406,792078:0.00279)0.886:0.00553)0.905:0.00831)0.987:0.01719)0.427:0.00016,(New.CleanUp.ReferenceOTU53594:0.02022,(564600:0.00551,(((((New.CleanUp.ReferenceOTU61873:0.02797,(567747:0.0058,(New.CleanUp.ReferenceOTU90809:0.00999,New.CleanUp.ReferenceOTU58771:0.04039)0.795:0.01039)0.718:0.0114)0.843:0.00014,(New.CleanUp.ReferenceOTU691:0.01641,New.CleanUp.ReferenceOTU5918:0.01453)0.739:0.00275)0.768:0.0027,1117675:0.0061)0.937:0.01059,((((204335:0.00016,215375:0.00551)0.881:0.00275,New.CleanUp.ReferenceOTU80928:0.01398)1.000:0.00014,((New.CleanUp.ReferenceOTU70245:0.0111,4424338:0.02261)0.888:0.00558,((New.CleanUp.ReferenceOTU71664:0.01679,New.CleanUp.ReferenceOTU18650:0.01114)0.745:0.00275,(New.CleanUp.ReferenceOTU44573:0.0253,((New.CleanUp.ReferenceOTU27933:0.00831,4431597:0.00014)0.823:0.00275,New.CleanUp.ReferenceOTU78384:0.01683)0.875:0.00014)0.820:0.00274)0.795:0.00276)0.514:0.00016)0.819:0.00277,(New.CleanUp.ReferenceOTU14007:0.01396,(4380522:0.01112,(New.CleanUp.ReferenceOTU19603:0.00833,New.CleanUp.ReferenceOTU80176:0.01966)0.430:0.00276)0.517:0.00014)0.907:0.00555)0.831:0.00144)0.833:0.00148,(New.CleanUp.ReferenceOTU60194:0.01118,(New.CleanUp.ReferenceOTU21853:0.00555,876519:0.00555)0.892:0.00554)0.773:0.00275)0.666:0.00014)0.932:0.01133)0.920:0.00841)0.986:0.01705,((((New.CleanUp.ReferenceOTU57860:0.00551,(527906:0.00275,551756:0.00014)0.596:0.00014)0.937:0.01366,(180502:0.00561,269781:0.00828)0.749:0.00394)0.927:0.01058,((((153570:0.0113,(New.CleanUp.ReferenceOTU45051:0.00861,4330205:0.02004)0.873:0.00815)0.871:0.00714,(((((New.CleanUp.ReferenceOTU36768:0.00883,((567929:0.00016,(New.CleanUp.ReferenceOTU40689:0.01405,(1127356:0.0056,New.CleanUp.ReferenceOTU7258:0.00854)0.678:0.00556)0.854:0.00015)0.780:0.00281,(New.CleanUp.ReferenceOTU37450:0.02049,(345227:0.01714,((New.CleanUp.ReferenceOTU85265:0.0055,678627:0.00014)0.898:0.00014,(New.CleanUp.ReferenceOTU42034:0.00278,(New.CleanUp.ReferenceOTU37939:0.00829,(2788503:0.00014,New.CleanUp.ReferenceOTU18149:0.00828)0.044:0.00014)0.886:0.00556)0.992:0.01711)0.884:0.00573)0.763:0.00254)0.880:0.00577)0.775:0.00239)0.767:0.0028,208779:0.0117)0.910:0.00827,(New.CleanUp.ReferenceOTU18778:0.02022,New.CleanUp.ReferenceOTU2623:0.01456)0.875:0.00841)0.763:0.00276,(304694:0.02625,280453:0.00568)0.867:0.00562)0.934:0.00849,273429:0.01417)0.771:0.00424)0.875:0.01264,(New.CleanUp.ReferenceOTU78406:0.00516,4473154:0.02661)0.703:0.01044)0.945:0.01745,171887:0.02179)0.759:0.00385)0.891:0.00577,((819168:0.03332,(New.CleanUp.ReferenceOTU76087:0.02154,(New.CleanUp.ReferenceOTU51948:0.01939,New.CleanUp.ReferenceOTU72564:0.00401)0.801:0.00628)0.933:0.01489)0.891:0.0116,(((New.CleanUp.ReferenceOTU36818:0.01401,585830:0.00015)0.875:0.00575,(4330207:0.01459,New.CleanUp.ReferenceOTU43701:0.02046)0.748:0.0021)0.961:0.01842,(1043461:0.04788,588630:0.02943)0.955:0.02398)0.829:0.0087)0.664:0.00182)0.734:0.00265)0.917:0.01014)0.400:0.00015)0.909:0.01429)0.865:0.01083,(((257182:0.00721,((4336271:0.01703,563896:0.02387)0.263:0.01048,(268365:0.00015,(147243:0.00014,583617:0.00275)0.835:0.00275)0.955:0.01892)0.154:0.00403)0.956:0.02372,(New.CleanUp.ReferenceOTU1849:0.0261,(New.CleanUp.ReferenceOTU602:0.0473,(New.CleanUp.ReferenceOTU55783:0.00622,(New.CleanUp.ReferenceOTU49033:0.01736,(New.CleanUp.ReferenceOTU66638:0.05104,(New.CleanUp.ReferenceOTU18376:0.01097,New.CleanUp.ReferenceOTU54029:0.01441)0.420:0.00016)0.705:0.00337)0.851:0.01166)0.893:0.01194)0.803:0.01261)0.991:0.03732)0.903:0.0182,(163003:0.05478,(541340:0.00014,590507:0.00014)0.996:0.06225)0.846:0.02591)0.946:0.03249)0.332:0.00016,((((New.CleanUp.ReferenceOTU27751:0.00844,(New.CleanUp.ReferenceOTU61920:0.00413,((New.CleanUp.ReferenceOTU21995:0.01868,(New.CleanUp.ReferenceOTU27665:0.04889,New.CleanUp.ReferenceOTU52155:0.01105)0.749:0.00527)0.975:0.01922,(New.CleanUp.ReferenceOTU40262:0.01291,New.CleanUp.ReferenceOTU56783:0.01267)0.914:0.01097)0.776:0.00329)0.966:0.01589)0.919:0.01344,New.CleanUp.ReferenceOTU88964:0.02258)0.735:0.0061,(((New.CleanUp.ReferenceOTU71978:0.01378,(New.CleanUp.ReferenceOTU30800:0.01983,New.CleanUp.ReferenceOTU41847:0.0294)0.880:0.00984)0.766:0.0027,((New.CleanUp.ReferenceOTU42369:0.01391,589382:0.00014)0.818:0.00275,(New.CleanUp.ReferenceOTU56528:0.02287,(206988:0.00521,(New.CleanUp.ReferenceOTU22503:0.01386,New.CleanUp.ReferenceOTU6907:0.02906)0.827:0.01394)0.882:0.0001)0.994:0.0002)0.914:0.00897)0.699:0.00255,((((New.CleanUp.ReferenceOTU9980:0.03327,New.CleanUp.ReferenceOTU71381:0.04391)0.921:0.01715,(624830:0.00014,(New.CleanUp.ReferenceOTU22620:0.01743,New.CleanUp.ReferenceOTU82828:0.0204)0.591:0.00016)0.898:0.00144)0.842:0.00155,New.CleanUp.ReferenceOTU77581:0.01157)0.965:0.01186,(New.CleanUp.ReferenceOTU19960:0.03921,(New.CleanUp.ReferenceOTU38215:0.01766,((((((((New.CleanUp.ReferenceOTU64338:0.03014,New.CleanUp.ReferenceOTU75334:0.02463)0.867:0.00618,New.CleanUp.ReferenceOTU31516:0.02312)0.846:0.00559,((New.CleanUp.ReferenceOTU87776:0.01211,(((((((New.CleanUp.ReferenceOTU90824:0.01132,(New.CleanUp.ReferenceOTU17715:0.01414,560770:0.00556)0.899:0.00835)0.937:0.01133,227434:0.01115)0.914:0.00014,New.CleanUp.ReferenceOTU49297:0.00551)0.911:0.00016,New.CleanUp.ReferenceOTU69737:0.01695)0.939:0.00831,(New.CleanUp.ReferenceOTU43288:0.01403,((216823:0.00836,New.CleanUp.ReferenceOTU87726:0.01694)0.758:0.00279,(978113:0.00016,New.CleanUp.ReferenceOTU46967:0.0197)0.787:0.00272)0.368:0.00276)0.865:0.00014)0.856:0.00015,New.CleanUp.ReferenceOTU52653:0.0197)0.828:0.00727,(((((((2139822:0.00278,(((((New.CleanUp.ReferenceOTU6775:0.0321,(New.CleanUp.ReferenceOTU8566:0.00014,(New.CleanUp.ReferenceOTU48864:0.04264,(New.CleanUp.ReferenceOTU90120:0.03086,(New.CleanUp.ReferenceOTU53899:0.02259,New.CleanUp.ReferenceOTU69232:0.06329)0.782:0.0109)0.827:0.01037)0.765:0.00476)0.974:0.02501)0.964:0.0221,New.CleanUp.ReferenceOTU71417:0.03546)0.194:0.00507,New.CleanUp.ReferenceOTU31640:0.00016)0.673:0.00685,((New.CleanUp.ReferenceOTU69617:0.00828,(1044235:0.00014,(New.CleanUp.ReferenceOTU39401:0.00551,New.CleanUp.ReferenceOTU72976:0.00551)0.949:0.00011)0.941:0.00014)0.871:0.00692,New.CleanUp.ReferenceOTU69344:0.00982)0.413:0.00555)0.889:0.00913,((((New.CleanUp.ReferenceOTU47010:0.03886,New.CleanUp.ReferenceOTU61445:0.00978)0.984:0.02238,((260289:0.01969,(New.CleanUp.ReferenceOTU9691:0.00551,509047:0.00014)0.463:0.00014)0.983:0.01688,(((259732:0.00275,264269:0.0168)0.780:0.00275,(346085:0.0055,850108:0.00275)0.323:0.00014)0.850:0.00015,New.CleanUp.ReferenceOTU37791:0.03473)0.336:0.00015)0.609:0.00546)0.942:0.0117,(New.CleanUp.ReferenceOTU17227:0.00016,(((((288283:0.00275,841170:0.00275)0.870:0.00014,285497:0.00014)0.972:0.00015,(324273:0.00275,(241110:0.00828,New.CleanUp.ReferenceOTU32949:0.00275)0.295:0.00014)0.000:0.00014)0.000:0.00014,((New.CleanUp.ReferenceOTU73049:0.01128,1105948:0.01131)0.754:0.00261,108127:0.00552)0.908:0.00015)0.924:0.00015,(((New.CleanUp.ReferenceOTU53440:0.00227,New.CleanUp.ReferenceOTU76108:0.02029)0.975:0.015,(((New.CleanUp.ReferenceOTU14451:0.01688,((377546:0.01962,(1656467:0.00274,(998905:0.00014,(4457554:0.00551,New.CleanUp.ReferenceOTU66530:0.00551)0.953:0.00014)1.000:0.00014)0.946:0.00014)0.919:0.00552,169006:0.01399)0.033:0.00015)0.900:0.00553,(4395581:0.00829,(((New.CleanUp.ReferenceOTU81831:0.00824,New.CleanUp.ReferenceOTU83723:0.01106)0.897:0.00015,(1126769:0.00275,(New.CleanUp.ReferenceOTU66106:0.01091,350938:0.00147)0.843:0.00145)0.852:0.00014)0.998:0.00014,((1108959:0.01113,New.CleanUp.ReferenceOTU41027:0.0111)0.179:0.00014,413173:0.00552)0.939:0.00014)0.942:0.00015)0.972:0.00015)0.974:0.01411,New.CleanUp.ReferenceOTU81925:0.01124)0.727:0.00248)0.979:0.02002,(((New.CleanUp.ReferenceOTU27561:0.00829,New.CleanUp.ReferenceOTU39965:0.01429)0.967:0.01771,((New.CleanUp.ReferenceOTU54476:0.02066,(New.CleanUp.ReferenceOTU54261:0.03208,New.CleanUp.ReferenceOTU66588:0.00561)0.748:0.002)0.984:0.0243,(New.CleanUp.ReferenceOTU34354:0.01859,New.CleanUp.ReferenceOTU81526:0.01803)0.913:0.01523)0.859:0.00856)0.951:0.01724,New.CleanUp.ReferenceOTU74400:0.0141)0.739:0.0001)0.966:0.01669)0.855:0.00274)0.953:0.01733)0.935:0.01215,(240075:0.01104,(New.CleanUp.ReferenceOTU48694:0.01113,(New.CleanUp.ReferenceOTU87488:0.03131,(New.CleanUp.ReferenceOTU48306:0.02312,(New.CleanUp.ReferenceOTU34002:0.03044,(New.CleanUp.ReferenceOTU35315:0.06072,New.CleanUp.ReferenceOTU70614:0.02283)0.865:0.01638)0.908:0.01737)0.872:0.01231)0.817:0.00016)0.619:0.00016)0.959:0.01338)0.897:0.01143)0.743:0.00345)0.658:0.0031,(844535:0.02261,(New.CleanUp.ReferenceOTU27054:0.01038,(4426207:0.0084,((New.CleanUp.ReferenceOTU16492:0.00376,4357324:0.00455)0.959:0.01862,1105085:0.01412)0.863:0.01007)0.913:0.01032)0.790:0.0086)1.000:0.05567)0.797:0.00819,(New.CleanUp.ReferenceOTU55988:0.03793,New.CleanUp.ReferenceOTU66697:0.00846)0.876:0.012)0.878:0.0057,(207510:0.01128,(New.CleanUp.ReferenceOTU39761:0.03376,(New.CleanUp.ReferenceOTU9103:0.00273,751862:0.00278)0.912:0.01416)0.856:0.00977)0.732:0.00271)0.867:0.0074,((New.CleanUp.ReferenceOTU51020:0.02494,New.CleanUp.ReferenceOTU64500:0.01123)0.973:0.02449,((New.CleanUp.ReferenceOTU55670:0.0171,(New.CleanUp.ReferenceOTU10579:0.03333,New.CleanUp.ReferenceOTU72017:0.02784)0.849:0.01005)0.767:0.01057,((811449:0.00015,(4328978:0.01125,(212688:0.00553,866365:0.00276)0.856:0.00551)0.959:0.01125)0.850:0.00619,((New.CleanUp.ReferenceOTU27223:0.00832,2429852:0.00014)0.978:0.01447,(New.CleanUp.ReferenceOTU1574:0.01399,((New.CleanUp.ReferenceOTU48625:0.0118,(3774028:0.01067,(1049750:0.00014,New.CleanUp.ReferenceOTU83336:0.00551)0.973:0.01789)0.630:0.00566)0.865:0.00686,(541299:0.00591,New.CleanUp.ReferenceOTU17299:0.04705)0.755:0.00112)0.931:0.0109)0.755:0.00263)0.807:0.00516)0.661:0.00702)0.952:0.01391)0.749:0.0033)0.851:0.00657,((New.CleanUp.ReferenceOTU23737:0.02247,(New.CleanUp.ReferenceOTU86185:0.01681,565413:0.00014)0.913:0.00015)0.790:0.00277,((New.CleanUp.ReferenceOTU67882:0.0204,(113237:0.00014,4431277:0.00829)0.735:0.00217)0.980:0.01457,(570254:0.01713,(389854:0.00281,4483373:0.01123)0.746:0.00255)0.683:0.00569)0.857:0.00014)0.921:0.00835)0.318:0.00015,New.CleanUp.ReferenceOTU23493:0.01403)0.923:0.0105)0.830:0.00697)0.945:0.01177,(((New.CleanUp.ReferenceOTU17483:0.0057,1054800:0.00014)0.867:0.00016,(New.CleanUp.ReferenceOTU78805:0.00014,(209762:0.00862,279358:0.00014)0.972:0.01148)0.997:0.02042)0.946:0.01507,(4318238:0.01615,((((171288:0.00285,New.CleanUp.ReferenceOTU31573:0.02346)0.774:0.00015,New.CleanUp.ReferenceOTU64946:0.02043)0.770:0.00492,(855333:0.00401,(151914:0.00015,New.CleanUp.ReferenceOTU85453:0.00285)0.928:0.0134)0.943:0.01173)0.795:0.00869,(159017:0.00864,242829:0.00576)0.885:0.01388)0.221:0.00755)0.921:0.01378)0.737:0.00265)0.768:0.00354)0.949:0.01619,(New.CleanUp.ReferenceOTU43676:0.01448,564348:0.00016)0.964:0.00016)0.869:0.00852,(((1088618:0.0102,(New.CleanUp.ReferenceOTU48029:0.02653,(278226:0.00859,(254401:0.00015,New.CleanUp.ReferenceOTU55187:0.04553)0.979:0.01441)0.153:0.00015)0.779:0.00425)0.682:0.00592,((New.CleanUp.ReferenceOTU11693:0.00733,(226283:0.01075,1009440:0.00748)0.885:0.00998)0.928:0.01098,622188:0.01184)0.889:0.00999)0.227:0.00449,New.CleanUp.ReferenceOTU67934:0.02356)0.732:0.00301)0.774:0.00283,(((New.CleanUp.ReferenceOTU23186:0.00872,4341461:0.00871)0.865:0.00577,(New.CleanUp.ReferenceOTU501:0.00014,104646:0.00284)0.965:0.00862)0.117:0.00014,821705:0.01153)0.803:0.00286)0.744:0.00275,New.CleanUp.ReferenceOTU82864:0.00872)0.915:0.01093,New.CleanUp.ReferenceOTU47283:0.0233)0.745:0.00368)0.753:0.00265)0.759:0.00272)0.946:0.0179)0.981:0.02831)0.949:0.01657,((New.CleanUp.ReferenceOTU1374:0.02635,New.CleanUp.ReferenceOTU79697:0.02293)0.399:0.0027,New.CleanUp.ReferenceOTU38359:0.06258)0.755:0.00271)0.939:0.00991)0.861:0.0058)0.641:0.00163,((((((New.CleanUp.ReferenceOTU50677:0.0217,(New.CleanUp.ReferenceOTU64159:0.03043,New.CleanUp.ReferenceOTU51137:0.03572)0.908:0.01737)0.894:0.01461,((New.CleanUp.ReferenceOTU91226:0.01192,(New.CleanUp.ReferenceOTU25126:0.02581,New.CleanUp.ReferenceOTU55934:0.01993)0.907:0.01072)0.973:0.02177,(New.CleanUp.ReferenceOTU18128:0.02486,New.CleanUp.ReferenceOTU29283:0.0192)0.921:0.01587)0.583:0.01183)0.938:0.01667,(New.CleanUp.ReferenceOTU20989:0.03627,New.CleanUp.ReferenceOTU77561:0.02756)0.925:0.01872)0.466:0.00824,(((New.CleanUp.ReferenceOTU38739:0.02119,New.CleanUp.ReferenceOTU80477:0.03019)0.717:0.00993,(((New.CleanUp.ReferenceOTU69498:0.02242,(New.CleanUp.ReferenceOTU32843:0.01929,(New.CleanUp.ReferenceOTU51856:0.02832,New.CleanUp.ReferenceOTU88824:0.03465)0.914:0.0168)0.961:0.02969)0.874:0.01281,((New.CleanUp.ReferenceOTU48428:0.02071,New.CleanUp.ReferenceOTU49001:0.03253)0.711:0.00181,((New.CleanUp.ReferenceOTU73391:0.02592,(New.CleanUp.ReferenceOTU31877:0.05388,New.CleanUp.ReferenceOTU7492:0.02948)0.909:0.01608)0.967:0.02236,New.CleanUp.ReferenceOTU63800:0.02939)0.877:0.00808)0.966:0.01416)0.300:0.00267,New.CleanUp.ReferenceOTU70916:0.04104)0.834:0.00715)0.894:0.01605,(((New.CleanUp.ReferenceOTU3288:0.02088,((((((New.CleanUp.ReferenceOTU16791:0.09236,(New.CleanUp.ReferenceOTU71553:0.00014,(New.CleanUp.ReferenceOTU33522:0.02125,New.CleanUp.ReferenceOTU81776:0.0373)0.520:0.01451)0.802:0.01983)0.733:0.0084,New.ReferenceOTU50:0.01734)0.847:0.00819,New.CleanUp.ReferenceOTU73957:0.05011)0.528:0.00032,(New.ReferenceOTU152:0.0238,((New.CleanUp.ReferenceOTU88981:0.01527,(New.CleanUp.ReferenceOTU26181:0.00895,New.CleanUp.ReferenceOTU36363:0.03769)0.736:0.00222)0.992:0.03723,((New.CleanUp.ReferenceOTU19258:0.02016,New.CleanUp.ReferenceOTU5544:0.01944)0.729:0.00823,New.CleanUp.ReferenceOTU32223:0.02792)0.913:0.01518)0.715:0.00419)0.955:0.02033)0.847:0.01128,((New.CleanUp.ReferenceOTU79938:0.02011,(New.CleanUp.ReferenceOTU33441:0.06961,New.CleanUp.ReferenceOTU35169:0.06687)0.852:0.02523)0.634:0.02864,((New.CleanUp.ReferenceOTU52863:0.01879,New.CleanUp.ReferenceOTU54047:0.05187)0.802:0.01255,(New.CleanUp.ReferenceOTU8357:0.03986,New.CleanUp.ReferenceOTU90446:0.09722)0.860:0.0286)0.798:0.00898)0.853:0.01216)0.403:0.01301,((New.CleanUp.ReferenceOTU40679:0.01486,New.CleanUp.ReferenceOTU5217:0.02103)0.837:0.00667,(New.CleanUp.ReferenceOTU58712:0.01063,(New.CleanUp.ReferenceOTU19601:0.00392,(New.CleanUp.ReferenceOTU2829:0.02485,New.CleanUp.ReferenceOTU75427:0.00221)0.973:0.02366)0.906:0.02013)0.791:0.01378)0.015:0.00797)0.891:0.00016)0.862:0.01388,New.CleanUp.ReferenceOTU20659:0.02216)0.951:0.01855,New.CleanUp.ReferenceOTU60388:0.0397)0.688:0.00686)0.867:0.012)0.843:0.00983,(New.CleanUp.ReferenceOTU5578:0.03841,(((New.CleanUp.ReferenceOTU13845:0.045,(((New.CleanUp.ReferenceOTU38664:0.00015,New.CleanUp.ReferenceOTU9819:0.03642)0.910:0.01283,(New.CleanUp.ReferenceOTU56640:0.00459,(New.CleanUp.ReferenceOTU15392:0.01775,(New.CleanUp.ReferenceOTU45001:0.0087,(New.CleanUp.ReferenceOTU54203:0.02071,New.CleanUp.ReferenceOTU59126:0.00297)0.695:0.00875)0.911:0.00014)1.000:0.03165)0.566:0.00376)0.960:0.02225,New.CleanUp.ReferenceOTU75228:0.02529)0.764:0.0111)0.783:0.0059,New.CleanUp.ReferenceOTU76493:0.01653)0.868:0.0245,New.CleanUp.ReferenceOTU57287:0.05374)0.123:0.01412)0.975:0.03698)0.889:0.01709,((1038732:0.01122,((((New.CleanUp.ReferenceOTU4910:0.04485,New.CleanUp.ReferenceOTU86544:0.02552)0.941:0.01958,(((((New.CleanUp.ReferenceOTU70830:0.03027,44440:0.03744)0.155:0.01231,(((((((((191991:0.0111,2859851:0.01112)0.750:0.00276,(582973:0.00014,(2907650:0.0139,New.CleanUp.ReferenceOTU25942:0.02869)1.000:0.00014)0.000:0.00014)0.317:0.00014,New.CleanUp.ReferenceOTU4858:0.00275)0.771:0.00271,367391:0.00836)0.894:0.00557,(162371:0.01115,((New.CleanUp.ReferenceOTU13193:0.04936,New.CleanUp.ReferenceOTU69645:0.03242)0.751:0.00241,219175:0.00016)0.912:0.00573)0.125:0.00014)0.969:0.01157,((164830:0.00828,(162144:0.01166,New.CleanUp.ReferenceOTU12958:0.03237)0.765:0.00233)0.229:0.00014,(((249173:0.01693,(941803:0.00016,(New.CleanUp.ReferenceOTU17408:0.01117,(((133044:0.00014,New.CleanUp.ReferenceOTU33625:0.01965)0.813:0.00275,New.CleanUp.ReferenceOTU63042:0.01976)0.580:0.00014,807525:0.00552)0.758:0.00274)0.893:0.00555)0.890:0.00566)0.808:0.00833,((313934:0.00277,(1136974:0.01993,(New.CleanUp.ReferenceOTU81904:0.01105,(4164931:0.00275,580916:0.01113)0.884:0.00014)0.911:0.00837)0.873:0.00554)0.930:0.00849,((699257:0.00015,(New.CleanUp.ReferenceOTU63683:0.01994,(749696:0.01144,(990302:0.00275,820313:0.00014)0.763:0.00277)0.748:0.00261)0.866:0.00571)0.797:0.00463,(635323:0.00846,((New.CleanUp.ReferenceOTU40033:0.00552,(692472:0.00554,New.CleanUp.ReferenceOTU60279:0.00832)0.585:0.00014)0.775:0.00278,(New.CleanUp.ReferenceOTU90861:0.01132,New.CleanUp.ReferenceOTU78736:0.02578)0.774:0.00258)0.943:0.00846)0.773:0.00461)0.786:0.00469)0.804:0.00268)1.000:0.00014,(New.CleanUp.ReferenceOTU10053:0.02023,(New.CleanUp.ReferenceOTU70789:0.00551,(1044278:0.00275,(New.CleanUp.ReferenceOTU31654:0.00553,813418:0.00275)0.802:0.00275)0.280:0.00015)0.749:0.00249)0.911:0.00865)0.758:0.00016)0.923:0.00553)0.632:0.00016,((151894:0.00328,(New.CleanUp.ReferenceOTU18213:0.01168,4467678:0.02562)0.289:0.00277)0.905:0.00786,(((((551567:0.0083,(((558152:0.0,814282:0.0):0.00015,((New.CleanUp.ReferenceOTU3986:0.02472,New.CleanUp.ReferenceOTU53014:0.01487)0.862:0.01151,(New.CleanUp.ReferenceOTU15575:0.01685,784736:0.00279)0.808:0.00539)0.902:0.00014)0.857:0.00275,860929:0.00552)0.172:0.00014)0.802:0.00482,(((New.CleanUp.ReferenceOTU63831:0.01208,(New.CleanUp.ReferenceOTU10842:0.02751,New.CleanUp.ReferenceOTU65970:0.01529)0.920:0.02041)0.880:0.01989,((New.CleanUp.ReferenceOTU22857:0.03002,New.CleanUp.ReferenceOTU57368:0.02131)0.956:0.02025,((154960:0.01443,New.CleanUp.ReferenceOTU82391:0.01729)0.646:0.00266,(257791:0.02147,(4328457:0.01134,(((New.CleanUp.ReferenceOTU12815:0.01695,((New.CleanUp.ReferenceOTU44535:0.01389,2946783:0.00577)0.758:0.00829,(New.CleanUp.ReferenceOTU57848:0.014,(1027418:0.00275,519510:0.00014)0.640:0.00014)0.823:0.00261)0.997:0.00015)0.939:0.01136,((New.CleanUp.ReferenceOTU83429:0.00551,4278428:0.00275)0.958:0.00015,362799:0.02269)0.295:0.00559)0.874:0.00571,584900:0.00535)0.737:0.00289)0.000:0.00265)0.818:0.00698)0.000:0.00721)0.795:0.00908)0.755:0.0044,(460604:0.0028,(New.CleanUp.ReferenceOTU16733:0.00837,631576:0.00278)0.766:0.00274)0.875:0.00681)0.773:0.0035)0.948:0.01013,New.CleanUp.ReferenceOTU20682:0.01402)0.139:0.00015,(754410:0.00015,809583:0.01111)0.945:0.00833)0.844:0.00275,(New.CleanUp.ReferenceOTU73596:0.01701,(New.CleanUp.ReferenceOTU13517:0.00274,4438545:0.00278)0.870:0.00563)0.775:0.0027)0.777:0.00014)0.796:0.00552)0.797:0.00284,((New.CleanUp.ReferenceOTU72982:0.03203,(New.CleanUp.ReferenceOTU6502:0.0224,(New.CleanUp.ReferenceOTU19303:0.01763,New.CleanUp.ReferenceOTU62919:0.03078)0.957:0.02411)0.870:0.00015)0.984:0.01721,((New.CleanUp.ReferenceOTU27958:0.01415,New.CleanUp.ReferenceOTU81243:0.01427)0.947:0.01137,New.CleanUp.ReferenceOTU68821:0.02301)0.841:0.00838)0.903:0.00015)0.885:0.006,((New.CleanUp.ReferenceOTU12015:0.02613,92490:0.00542)0.852:0.00807,New.CleanUp.ReferenceOTU91483:0.03813)0.766:0.00338)0.759:0.00566)0.765:0.00587,((((251580:0.00836,New.CleanUp.ReferenceOTU8927:0.00841)0.888:0.01398,((New.CleanUp.ReferenceOTU35096:0.06955,((1126866:0.01941,748537:0.00877)0.859:0.00846,((576498:0.01115,(New.CleanUp.ReferenceOTU74408:0.01391,548468:0.00275)0.321:0.00016)0.945:0.0111,(267852:0.01717,(New.CleanUp.ReferenceOTU89022:0.0167,511760:0.00016)0.663:0.00556)0.820:0.0058)0.797:0.00014)0.922:0.01634)0.499:0.00086,(358745:0.02702,735795:0.02719)0.966:0.02104)0.513:0.01011)0.595:0.01527,(New.CleanUp.ReferenceOTU73185:0.01539,(New.CleanUp.ReferenceOTU15870:0.03048,((578551:0.00014,729513:0.00275)0.841:0.00275,(((798621:0.00014,New.CleanUp.ReferenceOTU23675:0.02848)0.732:0.00014,New.CleanUp.ReferenceOTU17956:0.00014)0.000:0.00016,(818633:0.00829,New.CleanUp.ReferenceOTU26962:0.02856)0.958:0.00011)0.976:0.00015)0.731:0.00385)0.695:0.01729)0.865:0.01321)0.781:0.00689,(New.CleanUp.ReferenceOTU7298:0.02148,(4458709:0.03029,489457:0.01164)0.785:0.0069)0.903:0.01015)0.851:0.00797)0.852:0.01253,((New.CleanUp.ReferenceOTU36747:0.01083,(New.ReferenceOTU100:0.04392,New.CleanUp.ReferenceOTU31235:0.02592)0.874:0.0185)0.013:0.00015,((1902910:0.03795,663952:0.01002)0.763:0.00514,(278687:0.02426,696167:0.01326)0.943:0.01739)0.733:0.00773)0.863:0.01652)0.865:0.0115,(New.CleanUp.ReferenceOTU31071:0.01098,941237:0.01636)0.746:0.00364)0.731:0.00281)0.716:0.00359,(((((New.CleanUp.ReferenceOTU51623:0.03754,((New.CleanUp.ReferenceOTU33325:0.0599,New.CleanUp.ReferenceOTU36756:0.03181)0.973:0.04132,(New.CleanUp.ReferenceOTU59819:0.0395,New.CleanUp.ReferenceOTU83652:0.05327)0.889:0.02755)0.964:0.04114)0.804:0.01306,(New.CleanUp.ReferenceOTU57605:0.05928,(New.CleanUp.ReferenceOTU26146:0.00696,New.CleanUp.ReferenceOTU71735:0.02878)0.996:0.07649)0.901:0.03565)0.945:0.02852,((((New.ReferenceOTU158:0.02075,New.CleanUp.ReferenceOTU77738:0.0208)0.742:0.00287,((((878663:0.00014,(New.CleanUp.ReferenceOTU30737:0.01461,((2907653:0.01172,(1052559:0.00289,4308732:0.01173)0.861:0.00583)0.930:0.00873,((559317:0.00871,New.CleanUp.ReferenceOTU13108:0.01464)0.636:0.00016,(240087:0.00868,(3723650:0.00015,1110227:0.01465)0.913:0.00578)0.604:0.00014)0.960:0.00014)0.858:0.0058)0.274:0.00015)0.841:0.00324,152371:0.01089)0.841:0.00324,((New.CleanUp.ReferenceOTU85013:0.01485,((New.CleanUp.ReferenceOTU86061:0.0208,(New.CleanUp.ReferenceOTU26369:0.03728,(New.CleanUp.ReferenceOTU80438:0.01776,(New.CleanUp.ReferenceOTU63034:0.02983,(331282:0.00578,579577:0.00289)0.900:0.00014)0.174:0.00286)0.904:0.0087)0.704:0.00587)0.807:0.00014,((((New.CleanUp.ReferenceOTU33290:0.02102,(New.CleanUp.ReferenceOTU90973:0.01466,((1048497:0.00288,(New.CleanUp.ReferenceOTU24325:0.01774,(New.ReferenceOTU206:0.02073,(354042:0.00588,(New.CleanUp.ReferenceOTU83415:0.01495,1024188:0.01189)0.738:0.0026)0.869:0.00584)0.867:0.00587)0.874:0.00586)0.894:0.00583,New.CleanUp.ReferenceOTU72335:0.00873)0.530:0.00015)0.896:0.0089)0.930:0.01196,(237613:0.00288,New.CleanUp.ReferenceOTU77666:0.00873)0.859:0.00574)0.955:0.01193,((((((4431704:0.00015,(1138512:0.00573,New.CleanUp.ReferenceOTU83716:0.00014)0.854:0.00287)0.904:0.00588,((278075:0.03133,839306:0.01136)1.000:0.04257,(New.CleanUp.ReferenceOTU232:0.00565,(New.CleanUp.ReferenceOTU65291:0.03597,822853:0.00287)0.813:0.00016)0.937:0.01511)0.976:0.02411)0.967:0.00016,(New.CleanUp.ReferenceOTU6491:0.00269,4456622:0.00896)0.994:0.02081)0.481:0.01151,238390:0.01766)0.316:0.00016,New.CleanUp.ReferenceOTU5105:0.03288)0.900:0.00576,(238508:0.01428,(New.CleanUp.ReferenceOTU38165:0.04611,New.CleanUp.ReferenceOTU84620:0.00291)0.767:0.00423)0.888:0.0079)0.920:0.00016)0.768:0.00782,((New.CleanUp.ReferenceOTU24142:0.00932,New.CleanUp.ReferenceOTU59672:0.02481)0.984:0.03059,((((149938:0.01477,158034:0.00281)0.886:0.00597,(1139598:0.00014,222699:0.00288)0.879:0.00585)0.750:0.00287,(New.CleanUp.ReferenceOTU16088:0.02227,(New.CleanUp.ReferenceOTU34370:0.02725,(New.CleanUp.ReferenceOTU10366:0.03322,New.CleanUp.ReferenceOTU30029:0.05229)0.123:0.01106)0.971:0.02857)0.977:0.02673)0.689:0.00276,((New.CleanUp.ReferenceOTU43242:0.00872,New.CleanUp.ReferenceOTU59689:0.00581)0.933:0.00884,(251218:0.00588,New.CleanUp.ReferenceOTU19700:0.03957)0.921:0.00877)0.553:0.00015)0.873:0.01363)0.947:0.02292)0.715:0.00496)0.885:0.00651)0.876:0.00653,((113778:0.00014,New.CleanUp.ReferenceOTU87842:0.00869)0.995:0.02075,(143392:0.02118,(((((137881:0.00585,(New.CleanUp.ReferenceOTU24669:0.01447,2294362:0.0005)0.841:0.00843)0.871:0.00578,(364155:0.00289,367995:0.01169)0.453:0.00014)0.883:0.00583,(247509:0.00879,(New.CleanUp.ReferenceOTU72318:0.01475,New.CleanUp.ReferenceOTU90439:0.01774)0.857:0.0058)0.756:0.00286)0.892:0.00588,(989109:0.00014,(((New.CleanUp.ReferenceOTU42752:0.00581,(143386:0.00014,New.CleanUp.ReferenceOTU4461:0.02062)0.966:0.01181)0.701:0.00874,879040:0.02074)0.998:0.00012,(4258048:0.00288,(New.CleanUp.ReferenceOTU77939:0.00872,30355:0.01763)0.413:0.00016)0.902:0.00581)0.893:0.00583)0.757:0.00284)0.000:0.00016,(New.CleanUp.ReferenceOTU84337:0.03679,((((1094453:0.0,654742:0.0):0.00016,(((((((336308:0.00288,(2685271:0.00579,(4447334:0.00016,(New.CleanUp.ReferenceOTU56907:0.02672,809715:0.00016)0.423:0.0057)0.839:0.00288)0.050:0.00016)0.954:0.00385,((113180:0.00875,849863:0.00289)0.767:0.00292,New.CleanUp.ReferenceOTU37396:0.01463)0.954:0.00384)0.933:0.00377,New.CleanUp.ReferenceOTU30967:0.0397)0.896:0.00015,968043:0.00579)0.207:0.00016,(New.CleanUp.ReferenceOTU62258:0.02104,(New.CleanUp.ReferenceOTU79855:0.00014,New.CleanUp.ReferenceOTU81561:0.00286)0.969:0.01487)0.764:0.00262)1.000:0.00015,(1133976:0.01754,(New.CleanUp.ReferenceOTU71098:0.02058,(New.CleanUp.ReferenceOTU3083:0.01774,(114292:0.00864,1109964:0.00012)0.927:0.00892)0.195:0.00277)0.098:0.00014)0.930:0.01757)0.823:0.00286,((699318:0.04728,(New.CleanUp.ReferenceOTU21118:0.01405,4465158:0.00556)0.950:0.00015)0.960:0.01612,((1129668:0.00555,New.CleanUp.ReferenceOTU41434:0.03205)0.859:0.00578,(New.CleanUp.ReferenceOTU82451:0.02561,(New.CleanUp.ReferenceOTU86863:0.00836,((New.CleanUp.ReferenceOTU49580:0.00841,824146:0.00839)0.938:0.01142,(949062:0.0027,New.CleanUp.ReferenceOTU46611:0.01995)0.919:0.00855)0.861:0.00552)0.750:0.00296)0.583:0.00557)0.879:0.00942)0.947:0.015)0.715:0.00015)0.412:0.00015,((3937304:0.00016,((New.CleanUp.ReferenceOTU17234:0.00575,New.CleanUp.ReferenceOTU77609:0.0147)0.875:0.00586,New.CleanUp.ReferenceOTU72956:0.01754)0.921:0.00015)0.868:0.00016,(New.CleanUp.ReferenceOTU86420:0.02019,New.CleanUp.ReferenceOTU2183:0.01085)0.878:0.00709)0.837:0.00288)0.917:0.00291,(((4437581:0.00014,1121270:0.00578)0.873:0.00775,New.CleanUp.ReferenceOTU81363:0.0456)0.759:0.00403,4453972:0.00015)0.000:0.00016)0.869:0.00595)0.517:0.0059)0.841:0.00572)0.979:0.02122)0.895:0.00014)0.931:0.00977)0.999:0.00016,580992:0.00579)0.419:0.00015)0.136:0.00014,906905:0.01167)0.790:0.0032,(((((((583102:0.00288,(New.CleanUp.ReferenceOTU62608:0.01463,(868791:0.00288,((New.CleanUp.ReferenceOTU19563:0.00876,561245:0.01175)0.922:0.00874,(222868:0.00014,715885:0.02061)0.465:0.00573)0.813:0.00015)0.724:0.00578)0.889:0.00014)0.165:0.00015,259371:0.00014)0.959:0.00016,((585850:0.0029,(487725:0.0058,(New.CleanUp.ReferenceOTU13177:0.00289,((((New.CleanUp.ReferenceOTU7032:0.01484,342749:0.00884)0.742:0.00328,3195989:0.02344)0.419:0.00588,((1091060:0.00849,(944202:0.00016,594270:0.00579)0.816:0.00157)0.816:0.00155,992510:0.00014)0.791:0.00241)0.776:0.00339,(875845:0.01479,(573413:0.00873,New.CleanUp.ReferenceOTU72290:0.01187)0.822:0.00585)0.882:0.00015)0.950:0.00877)0.762:0.00291)0.761:0.00288)0.909:0.0077,(884655:0.02077,(543890:0.01104,580312:0.00429)0.902:0.00796)0.876:0.00343)0.813:0.00335)0.852:0.00288,(3621664:0.00014,4307247:0.00867)0.954:0.0087)0.542:0.00015,(1108960:0.00016,(New.CleanUp.ReferenceOTU38935:0.01758,(New.CleanUp.ReferenceOTU72172:0.03196,(New.CleanUp.ReferenceOTU55446:0.01586,(New.CleanUp.ReferenceOTU33688:0.01861,(146007:0.00671,New.CleanUp.ReferenceOTU80138:0.02952)0.809:0.00872)0.768:0.00402)0.259:0.00552)0.908:0.01364)0.899:0.00016)0.933:0.00288)1.000:0.00015,((((((4478764:0.01172,((New.CleanUp.ReferenceOTU28975:0.01767,(1090165:0.00015,New.CleanUp.ReferenceOTU83069:0.01767)0.763:0.00287)0.764:0.00289,(949332:0.00288,(New.CleanUp.ReferenceOTU32612:0.00289,746436:0.00014)0.847:0.00289)0.629:0.00015)0.890:0.0058)0.742:0.00288,((623167:0.00578,(586505:0.00014,(4183282:0.00869,88872:0.00578)0.911:0.00014)0.751:0.00016)0.808:0.00014,(New.CleanUp.ReferenceOTU30914:0.03304,(269203:0.01771,(((New.CleanUp.ReferenceOTU16084:0.00016,(4396025:0.00876,486085:0.00292)0.777:0.00286)0.947:0.00579,((New.CleanUp.ReferenceOTU41351:0.01167,582921:0.00874)0.671:0.00015,243743:0.00288)0.910:0.00014)0.780:0.00289,(243129:0.00014,334409:0.00288)0.901:0.00581)0.882:0.00581)0.770:0.00292)0.884:0.00579)0.938:0.00579)0.409:0.00015,(New.CleanUp.ReferenceOTU35070:0.01171,781550:0.00289)0.885:0.0058)0.853:0.00288,(((New.CleanUp.ReferenceOTU61131:0.00014,New.CleanUp.ReferenceOTU816:0.02682)0.980:0.01455,New.CleanUp.ReferenceOTU31735:0.01773)0.166:0.00014,2486668:0.02074)0.685:0.00586)0.513:0.00016,((965129:0.00579,(240173:0.0058,(((New.CleanUp.ReferenceOTU36898:0.00014,(New.CleanUp.ReferenceOTU57546:0.00279,New.CleanUp.ReferenceOTU80263:0.01774)0.943:0.01182)0.931:0.00874,(704267:0.01464,(1003206:0.0001,189882:0.00868)0.323:0.00015)0.771:0.00288)0.787:0.00289,607212:0.00016)0.588:0.00015)0.861:0.00288)0.691:0.00016,(734945:0.0117,(New.CleanUp.ReferenceOTU37809:0.02968,(4321427:0.00289,150673:0.01468)0.405:0.00288)0.678:0.00015)0.780:0.00015)0.500:0.00014)0.886:0.00579,(959928:0.00287,4317400:0.00871)0.763:0.00291)0.873:0.00285)0.420:0.00581,((New.CleanUp.ReferenceOTU88161:0.03497,(New.CleanUp.ReferenceOTU3367:0.01331,((187879:0.0,544841:0.0):0.00014,(1111944:0.01164,((158370:0.0,New.CleanUp.ReferenceOTU51727:0.0):0.00014,548683:0.00578)0.850:0.00288)0.170:0.00016)0.819:0.00722)0.023:0.00901)0.354:0.00742,(4453466:0.00576,((((590099:0.00014,(New.CleanUp.ReferenceOTU70203:0.00288,217266:0.00289)0.534:0.00014)0.609:0.00011,(1074801:0.00579,(New.CleanUp.ReferenceOTU15406:0.03677,907206:0.00879)0.760:0.00286)0.903:0.00579)0.874:0.00284,(332304:0.00288,((823202:0.00863,(New.CleanUp.ReferenceOTU74812:0.02313,(New.CleanUp.ReferenceOTU82439:0.03284,(New.CleanUp.ReferenceOTU71191:0.00892,New.CleanUp.ReferenceOTU78017:0.01189)0.886:0.00919)0.890:0.01061)0.165:0.00872)0.965:0.00012,568130:0.0176)0.520:0.00014)1.000:0.00015)0.468:0.00582,99326:0.0117)0.767:0.003)0.754:0.00299)0.937:0.01172)0.767:0.00293)0.850:0.01058)0.893:0.01235,(New.CleanUp.ReferenceOTU29492:0.00288,859323:0.00012)0.831:0.00016)0.652:0.00646,New.CleanUp.ReferenceOTU18348:0.02703)0.911:0.01219)0.817:0.01133,(((((New.CleanUp.ReferenceOTU7529:0.01877,New.CleanUp.ReferenceOTU4992:0.08206)0.921:0.02475,New.CleanUp.ReferenceOTU22816:0.08945)0.826:0.01198,New.CleanUp.ReferenceOTU2022:0.036)0.924:0.02254,(New.CleanUp.ReferenceOTU76719:0.06673,1092680:0.00014)0.999:0.04809)0.821:0.0106,(((New.CleanUp.ReferenceOTU84265:0.00839,(New.CleanUp.ReferenceOTU22652:0.0112,New.CleanUp.ReferenceOTU43278:0.00555)0.865:0.00558)0.871:0.00834,(256089:0.00566,((((New.CleanUp.ReferenceOTU19348:0.00275,502910:0.00015)0.859:0.00943,(New.CleanUp.ReferenceOTU46954:0.01907,(New.CleanUp.ReferenceOTU53039:0.00556,321586:0.00272)0.867:0.00645)0.875:0.01227)0.552:0.0122,698734:0.01562)0.640:0.00337,(592615:0.00832,(New.CleanUp.ReferenceOTU7408:0.01114,534316:0.00828)0.250:0.00016)0.998:0.03766)0.758:0.00641)0.967:0.01736)0.525:0.00862,(4301852:0.0258,(570350:0.00015,(509021:0.00843,346056:0.01128)0.759:0.00264)0.759:0.00533)0.000:0.00015)0.839:0.01195)0.843:0.01115)0.886:0.01012)0.958:0.00015,(((142261:0.00281,(549682:0.00275,838293:0.00014)0.994:0.02582)0.874:0.00552,(New.CleanUp.ReferenceOTU82670:0.00839,New.CleanUp.ReferenceOTU86910:0.0112)0.760:0.00266)0.846:0.00558,New.CleanUp.ReferenceOTU23225:0.01127)0.906:0.01526)0.964:0.03014)0.989:0.03712)0.956:0.02126)0.429:0.00016,(((((((New.CleanUp.ReferenceOTU17936:0.02536,New.CleanUp.ReferenceOTU60720:0.03389)0.978:0.02998,New.CleanUp.ReferenceOTU89597:0.02915)0.916:0.01634,((New.CleanUp.ReferenceOTU22139:0.03643,New.CleanUp.ReferenceOTU8587:0.03773)0.836:0.01324,(((New.CleanUp.ReferenceOTU18428:0.02948,New.CleanUp.ReferenceOTU67176:0.05556)0.961:0.03125,New.CleanUp.ReferenceOTU38687:0.00585)0.919:0.01806,New.CleanUp.ReferenceOTU37337:0.05803)0.847:0.01201)0.862:0.0189)0.756:0.00627,(New.CleanUp.ReferenceOTU74665:0.02802,New.CleanUp.ReferenceOTU85320:0.08809)0.880:0.02053)0.652:0.00284,(New.CleanUp.ReferenceOTU84664:0.01157,((New.CleanUp.ReferenceOTU18193:0.02092,(New.CleanUp.ReferenceOTU42238:0.02487,New.CleanUp.ReferenceOTU68541:0.01638)0.981:0.02632)0.979:0.02952,New.CleanUp.ReferenceOTU17314:0.02913)0.605:0.00538)0.885:0.00958)0.851:0.01908,((((New.CleanUp.ReferenceOTU57224:0.04344,((New.CleanUp.ReferenceOTU40900:0.01279,New.CleanUp.ReferenceOTU53478:0.03192)0.925:0.02096,((New.CleanUp.ReferenceOTU22888:0.00838,New.CleanUp.ReferenceOTU58652:0.00573)0.969:0.02154,(New.CleanUp.ReferenceOTU42437:0.02014,New.CleanUp.ReferenceOTU51653:0.00552)0.887:0.01381)0.075:0.01171)0.814:0.01084)0.818:0.00959,(New.CleanUp.ReferenceOTU15664:0.02985,((New.CleanUp.ReferenceOTU54526:0.0557,(New.CleanUp.ReferenceOTU19549:0.0109,((New.CleanUp.ReferenceOTU76424:0.03679,(New.CleanUp.ReferenceOTU26512:0.0239,(New.CleanUp.ReferenceOTU82848:0.01695,New.CleanUp.ReferenceOTU91255:0.03332)0.907:0.02451)0.968:0.04112)0.664:0.01675,New.CleanUp.ReferenceOTU32894:0.01954)0.929:0.01905)0.809:0.01333)0.994:0.03955,(((New.CleanUp.ReferenceOTU20410:0.01573,New.CleanUp.ReferenceOTU29414:0.06505)0.868:0.01691,New.CleanUp.ReferenceOTU56703:0.01727)0.919:0.01458,New.CleanUp.ReferenceOTU52845:0.00767)0.946:0.01994)0.846:0.00961)0.943:0.02387)0.925:0.02301,(((New.CleanUp.ReferenceOTU11136:0.02152,New.CleanUp.ReferenceOTU87141:0.00145)0.909:0.01602,(New.CleanUp.ReferenceOTU20208:0.03176,(New.CleanUp.ReferenceOTU80864:0.03645,(New.CleanUp.ReferenceOTU58781:0.01726,(New.CleanUp.ReferenceOTU3847:0.03939,New.CleanUp.ReferenceOTU69179:0.01036)0.767:0.01534)0.445:0.00849)0.940:0.02004)0.347:0.01553)0.991:0.03731,New.CleanUp.ReferenceOTU48595:0.00405)0.780:0.00856)0.952:0.01915,(New.CleanUp.ReferenceOTU39816:0.00738,New.CleanUp.ReferenceOTU39997:0.11734)0.997:0.04767)0.857:0.01363)0.726:0.00554,((New.CleanUp.ReferenceOTU9876:0.03593,((New.CleanUp.ReferenceOTU4331:0.00792,New.CleanUp.ReferenceOTU17741:0.0847)0.899:0.01466,(New.CleanUp.ReferenceOTU20247:0.04929,((New.CleanUp.ReferenceOTU53072:0.0429,New.CleanUp.ReferenceOTU50763:0.12069)0.700:0.00529,New.CleanUp.ReferenceOTU59342:0.03351)0.694:0.00863)0.605:0.01258)0.791:0.01046)0.912:0.01852,(New.CleanUp.ReferenceOTU54190:0.02355,((((New.CleanUp.ReferenceOTU1013:0.05927,New.CleanUp.ReferenceOTU34256:0.04773)0.858:0.01465,((New.CleanUp.ReferenceOTU38412:0.007,((New.CleanUp.ReferenceOTU37521:0.02279,New.CleanUp.ReferenceOTU66815:0.02541)0.967:0.03431,(New.CleanUp.ReferenceOTU81346:0.0826,((New.CleanUp.ReferenceOTU78620:0.03464,New.CleanUp.ReferenceOTU859:0.0485)0.988:0.04982,((New.CleanUp.ReferenceOTU87890:0.01564,(New.CleanUp.ReferenceOTU856:0.03679,(New.CleanUp.ReferenceOTU66396:0.0131,New.CleanUp.ReferenceOTU86729:0.05918)0.560:0.03298)0.967:0.05203)0.960:0.02631,(New.CleanUp.ReferenceOTU36020:0.04419,New.CleanUp.ReferenceOTU609:0.0513)0.692:0.00015)0.848:0.01639)0.848:0.01769)0.925:0.03226)0.396:0.01916)0.996:0.05202,New.CleanUp.ReferenceOTU18253:0.0213)0.935:0.02353)0.902:0.02266,(New.CleanUp.ReferenceOTU38484:0.04127,New.CleanUp.ReferenceOTU47300:0.01399)0.894:0.01764)0.447:0.01445,(New.CleanUp.ReferenceOTU49315:0.05356,(New.CleanUp.ReferenceOTU14659:0.04751,New.CleanUp.ReferenceOTU3579:0.00897)0.805:0.00868)0.918:0.03026)0.995:0.00015)0.994:0.03768)0.682:0.00388)0.998:0.02843)0.959:0.01207,(((New.CleanUp.ReferenceOTU1648:0.02839,(New.CleanUp.ReferenceOTU85817:0.09302,((New.ReferenceOTU438:0.03355,214811:0.04255)0.769:0.01277,(New.CleanUp.ReferenceOTU62010:0.02286,New.CleanUp.ReferenceOTU44945:0.0452)0.682:0.00016)0.931:0.02552)0.928:0.01893)0.973:0.02866,(((((((New.CleanUp.ReferenceOTU69116:0.01224,(New.CleanUp.ReferenceOTU58684:0.00988,New.CleanUp.ReferenceOTU89950:0.0257)0.809:0.01528)0.959:0.02143,New.CleanUp.ReferenceOTU81790:0.01481)0.563:0.00014,(New.CleanUp.ReferenceOTU62239:0.03479,New.CleanUp.ReferenceOTU14068:0.01727)0.862:0.01218)0.927:0.01682,New.CleanUp.ReferenceOTU51334:0.02797)0.896:0.01372,((((New.CleanUp.ReferenceOTU19474:0.02548,New.CleanUp.ReferenceOTU52253:0.01236)0.825:0.01411,((((New.CleanUp.ReferenceOTU57538:0.03225,New.CleanUp.ReferenceOTU60329:0.01454)0.927:0.01374,(((New.CleanUp.ReferenceOTU4064:0.04915,New.CleanUp.ReferenceOTU753:0.04898)0.848:0.01439,(New.CleanUp.ReferenceOTU87026:0.03037,(New.CleanUp.ReferenceOTU49174:0.03185,New.CleanUp.ReferenceOTU89334:0.03219)0.834:0.00958)0.334:0.01151)0.867:0.00963,(New.CleanUp.ReferenceOTU57277:0.05104,New.CleanUp.ReferenceOTU14533:0.01658)0.728:0.00332)0.896:0.00867)0.945:0.01192,(((236676:0.00275,((New.CleanUp.ReferenceOTU69635:0.01671,312841:0.00014)0.433:0.00016,4021888:0.01977)0.845:0.00275)0.999:0.00015,((New.CleanUp.ReferenceOTU58324:0.01406,543839:0.00014)0.966:0.01634,(225187:0.0056,544302:0.00271)0.911:0.01026)0.903:0.01014)0.804:0.00275,576136:0.00276)0.843:0.00015)0.959:0.01415,(156154:0.01395,214914:0.00014)0.874:0.00553)0.930:0.01221)0.975:0.02023,((((New.CleanUp.ReferenceOTU79264:0.03135,(New.CleanUp.ReferenceOTU16380:0.03707,(((New.CleanUp.ReferenceOTU60440:0.02223,New.CleanUp.ReferenceOTU66299:0.02451)0.962:0.02732,((New.CleanUp.ReferenceOTU76038:0.00728,(New.CleanUp.ReferenceOTU80097:0.02788,(New.CleanUp.ReferenceOTU62226:0.03473,New.CleanUp.ReferenceOTU88462:0.01189)0.359:0.00568)0.968:0.02786)0.744:0.0076,(New.CleanUp.ReferenceOTU46703:0.0159,(New.CleanUp.ReferenceOTU60787:0.02693,(((New.CleanUp.ReferenceOTU6637:0.00885,New.CleanUp.ReferenceOTU38894:0.02071)0.839:0.00571,New.CleanUp.ReferenceOTU84041:0.01151)0.892:0.00874,New.CleanUp.ReferenceOTU12559:0.00015)0.816:0.0056)0.801:0.00597)0.563:0.0083)0.947:0.01901)0.474:0.00875,((New.CleanUp.ReferenceOTU1074:0.02131,(New.CleanUp.ReferenceOTU19619:0.01836,New.CleanUp.ReferenceOTU24458:0.01585)0.770:0.00702)0.814:0.01143,(New.CleanUp.ReferenceOTU7521:0.03442,New.CleanUp.ReferenceOTU9357:0.02408)0.950:0.02156)0.955:0.01964)0.828:0.00784)0.912:0.02221)0.819:0.00677,((New.CleanUp.ReferenceOTU72384:0.02241,(New.CleanUp.ReferenceOTU58482:0.08223,(New.CleanUp.ReferenceOTU26327:0.02406,New.CleanUp.ReferenceOTU73783:0.0425)0.814:0.00799)0.331:0.00859)0.898:0.01582,((New.CleanUp.ReferenceOTU17318:0.04877,New.CleanUp.ReferenceOTU82438:0.03658)0.913:0.01591,(New.ReferenceOTU0:0.05578,(New.CleanUp.ReferenceOTU45039:0.06402,New.CleanUp.ReferenceOTU47737:0.08167)0.605:0.01359)0.837:0.01584)0.763:0.00541)0.860:0.00938)0.765:0.00734,(New.CleanUp.ReferenceOTU35372:0.00015,(((((2505304:0.01127,((New.CleanUp.ReferenceOTU19217:0.01747,New.CleanUp.ReferenceOTU82194:0.01737)0.909:0.01098,(New.CleanUp.ReferenceOTU26432:0.01117,((4472711:0.00835,(New.CleanUp.ReferenceOTU17169:0.01404,New.CleanUp.ReferenceOTU65724:0.01123)0.751:0.00272)0.912:0.00833,((New.CleanUp.ReferenceOTU3628:0.01397,312655:0.00275)0.360:0.00014,New.CleanUp.ReferenceOTU86773:0.01112)0.514:0.00016)0.983:0.01746)0.923:0.00868)0.857:0.00584)0.858:0.00807,(New.CleanUp.ReferenceOTU11552:0.04114,(1034969:0.02217,((211231:0.01153,(New.CleanUp.ReferenceOTU39320:0.01116,205434:0.00014)0.960:0.01403)0.906:0.00931,((141079:0.0172,261055:0.00829)0.933:0.01162,(211555:0.00306,New.CleanUp.ReferenceOTU54831:0.03486)0.709:0.00596)0.846:0.00757)0.547:0.00596)0.000:0.00401)0.814:0.01464)0.864:0.00607,(209508:0.02281,561842:0.00572)0.765:0.00261)0.872:0.00594,(277378:0.02383,New.CleanUp.ReferenceOTU88187:0.01449)0.708:0.00229)0.938:0.01132,(New.CleanUp.ReferenceOTU48507:0.00829,74124:0.00014)0.860:0.00553)0.556:0.00554)0.851:0.01036)0.913:0.0092,(((((((New.CleanUp.ReferenceOTU26386:0.00556,New.CleanUp.ReferenceOTU31051:0.01411)0.840:0.00542,(222207:0.0057,(New.CleanUp.ReferenceOTU67089:0.00835,(New.CleanUp.ReferenceOTU9175:0.01968,(New.CleanUp.ReferenceOTU63434:0.01112,(215343:0.00838,New.CleanUp.ReferenceOTU67307:0.00559)0.960:0.01125)0.801:0.00016)0.720:0.00567)0.895:0.00845)0.888:0.00875)0.778:0.00585,New.CleanUp.ReferenceOTU63469:0.0146)0.878:0.00746,((203626:0.02992,(209577:0.00014,New.CleanUp.ReferenceOTU70897:0.02551)0.709:0.00182)0.912:0.01004,(563484:0.014,(1029922:0.00014,New.CleanUp.ReferenceOTU56802:0.00828)0.763:0.00283)0.908:0.01001)0.863:0.00932)0.731:0.0035,((((New.CleanUp.ReferenceOTU47373:0.00974,(New.CleanUp.ReferenceOTU66072:0.01036,((417101:0.00014,New.CleanUp.ReferenceOTU8954:0.03447)0.926:0.01021,(2679706:0.03472,(New.CleanUp.ReferenceOTU61789:0.01061,New.CleanUp.ReferenceOTU79070:0.01061)0.753:0.00385)0.759:0.00382)0.866:0.00843)0.915:0.01402)0.635:0.00547,(((New.CleanUp.ReferenceOTU55124:0.00733,New.CleanUp.ReferenceOTU75439:0.02997)0.997:0.02647,((New.CleanUp.ReferenceOTU31215:0.00905,New.CleanUp.ReferenceOTU70679:0.0077)0.746:0.00433,(New.CleanUp.ReferenceOTU14523:0.01393,(New.CleanUp.ReferenceOTU59508:0.019,New.CleanUp.ReferenceOTU71621:0.0095)0.754:0.00651)0.941:0.01402)0.876:0.00766)0.794:0.00433,(New.CleanUp.ReferenceOTU62336:0.01703,(New.CleanUp.ReferenceOTU52113:0.01398,(204148:0.00014,(New.CleanUp.ReferenceOTU23586:0.01688,New.CleanUp.ReferenceOTU51888:0.01686)0.734:0.00274)1.000:0.00014)0.759:0.0028)0.714:0.00356)0.795:0.00564)0.961:0.01423,(4417475:0.0228,(((New.CleanUp.ReferenceOTU4175:0.01409,New.CleanUp.ReferenceOTU47529:0.01126)0.739:0.0025,212427:0.01716)0.957:0.0115,(New.CleanUp.ReferenceOTU71673:0.01116,((156886:0.00014,((New.CleanUp.ReferenceOTU18249:0.0136,New.CleanUp.ReferenceOTU88913:0.02863)0.745:0.0034,(New.CleanUp.ReferenceOTU30671:0.03554,((New.CleanUp.ReferenceOTU56439:0.00865,((New.CleanUp.ReferenceOTU62798:0.00551,(New.CleanUp.ReferenceOTU817:0.01138,(New.CleanUp.ReferenceOTU30825:0.02421,(New.CleanUp.ReferenceOTU78248:0.00839,((New.CleanUp.ReferenceOTU27346:0.01116,New.CleanUp.ReferenceOTU21335:0.02552)0.822:0.00014,257891:0.0112)0.663:0.00275)0.907:0.0102)0.752:0.00837)0.928:0.01139)0.865:0.0059,(New.CleanUp.ReferenceOTU30632:0.02539,(((New.CleanUp.ReferenceOTU26850:0.00851,New.CleanUp.ReferenceOTU67529:0.01408)0.747:0.00255,New.CleanUp.ReferenceOTU57677:0.01125)0.771:0.00282,((136135:0.00552,212223:0.00014)0.892:0.00015,New.CleanUp.ReferenceOTU35796:0.01987)0.803:0.0027)0.861:0.00295)0.872:0.00267)0.940:0.00848)0.926:0.00014,(New.CleanUp.ReferenceOTU41477:0.01727,New.CleanUp.ReferenceOTU57516:0.01689)0.550:0.01416)0.833:0.0113)0.811:0.00518)0.979:0.00016)0.882:0.00015,New.CleanUp.ReferenceOTU41618:0.01389)0.220:0.00015)0.876:0.00565)0.787:0.00268)0.846:0.00015)0.852:0.00561,(New.CleanUp.ReferenceOTU3818:0.00559,(729349:0.014,(206514:0.00014,(New.CleanUp.ReferenceOTU87076:0.00833,1106090:0.00275)0.925:0.00015)1.000:0.00014)0.803:0.00272)0.858:0.0055)0.860:0.00587)0.994:0.02011,((New.CleanUp.ReferenceOTU50141:0.00832,(555926:0.00014,(New.CleanUp.ReferenceOTU34516:0.00838,New.CleanUp.ReferenceOTU35992:0.01127)0.950:0.01412)0.986:0.02032)0.888:0.01156,633707:0.02272)0.855:0.00015)0.916:0.00554,New.ReferenceOTU406:0.00837)0.956:0.00016)0.788:0.00539)0.940:0.01616,((New.CleanUp.ReferenceOTU61226:0.01299,(New.CleanUp.ReferenceOTU34972:0.08172,((New.CleanUp.ReferenceOTU43585:0.0277,(New.CleanUp.ReferenceOTU61479:0.01679,(New.CleanUp.ReferenceOTU76030:0.01548,New.CleanUp.ReferenceOTU81795:0.04174)0.695:0.02284)0.731:0.02325)0.735:0.0075,(New.CleanUp.ReferenceOTU48688:0.02275,New.CleanUp.ReferenceOTU72247:0.06239)0.827:0.00956)0.951:0.02629)0.189:0.0093)0.879:0.01544,(((New.CleanUp.ReferenceOTU22453:0.07054,((New.CleanUp.ReferenceOTU53897:0.01946,((((New.CleanUp.ReferenceOTU69099:0.00867,New.CleanUp.ReferenceOTU90675:0.03532)0.786:0.00716,(New.CleanUp.ReferenceOTU90562:0.0291,((New.CleanUp.ReferenceOTU40969:0.06179,New.CleanUp.ReferenceOTU49224:0.02792)0.813:0.01613,(New.CleanUp.ReferenceOTU16690:0.012,(New.CleanUp.ReferenceOTU32827:0.03704,New.CleanUp.ReferenceOTU45326:0.09622)0.975:0.03182)0.721:0.00344)0.910:0.0171)0.969:0.02352)0.889:0.02016,New.CleanUp.ReferenceOTU18505:0.02822)0.894:0.01384,New.CleanUp.ReferenceOTU80538:0.02954)0.781:0.00559)0.818:0.01093,(New.CleanUp.ReferenceOTU51633:0.00307,New.CleanUp.ReferenceOTU65925:0.01966)0.985:0.02614)0.377:0.00767)0.785:0.01427,(New.CleanUp.ReferenceOTU67572:0.02617,((New.CleanUp.ReferenceOTU59867:0.03743,New.CleanUp.ReferenceOTU68439:0.03958)0.950:0.01959,(New.CleanUp.ReferenceOTU64682:0.02625,New.CleanUp.ReferenceOTU72632:0.04981)0.903:0.01949)0.746:0.00486)0.830:0.01152)0.894:0.01635,(((New.CleanUp.ReferenceOTU83837:0.04675,New.CleanUp.ReferenceOTU86638:0.03326)0.758:0.0085,(New.CleanUp.ReferenceOTU67805:0.04994,New.CleanUp.ReferenceOTU70106:0.0937)0.925:0.0251)0.878:0.0179,(New.CleanUp.ReferenceOTU59125:0.04189,((New.CleanUp.ReferenceOTU10966:0.02266,New.CleanUp.ReferenceOTU77036:0.07144)0.930:0.02616,((New.CleanUp.ReferenceOTU21287:0.03365,(New.CleanUp.ReferenceOTU59177:0.04443,(New.CleanUp.ReferenceOTU53700:0.00102,New.CleanUp.ReferenceOTU7224:0.06172)0.917:0.02485)0.890:0.02428)0.804:0.01088,New.CleanUp.ReferenceOTU53835:0.03147)0.973:0.03327)0.953:0.03433)0.964:0.04082)0.892:0.02296)0.875:0.01622)0.889:0.01477)0.964:0.02377)0.960:0.02565,((New.CleanUp.ReferenceOTU69103:0.01158,(New.CleanUp.ReferenceOTU18035:0.01985,(New.CleanUp.ReferenceOTU56195:0.03751,((New.CleanUp.ReferenceOTU87170:0.05017,511230:0.00015)0.920:0.00262,(362188:0.01112,(532912:0.00272,4470446:0.0228)0.859:0.00561)1.000:0.00015)0.953:0.02384)0.967:0.02156)0.636:0.00821)0.988:0.03482,((New.CleanUp.ReferenceOTU25114:0.06006,New.CleanUp.ReferenceOTU46056:0.00387)0.904:0.01972,((New.CleanUp.ReferenceOTU63554:0.08371,New.CleanUp.ReferenceOTU91470:0.04372)0.866:0.02269,(New.CleanUp.ReferenceOTU89823:0.02694,(New.CleanUp.ReferenceOTU77188:0.04746,(((((331647:0.00015,(New.CleanUp.ReferenceOTU31657:0.02279,(((1640195:0.01127,810700:0.01399)0.856:0.00569,(New.CleanUp.ReferenceOTU86564:0.01294,New.CleanUp.ReferenceOTU4438:0.02518)0.737:0.00447)0.997:0.03141,(((New.CleanUp.ReferenceOTU58802:0.00522,New.CleanUp.ReferenceOTU35378:0.03166)0.772:0.00343,(4364412:0.00866,709657:0.0138)0.714:0.00206)0.192:0.00276,New.CleanUp.ReferenceOTU23399:0.02007)0.847:0.00014)0.918:0.01477)0.800:0.00568)0.929:0.00913,(New.ReferenceOTU143:0.01682,564004:0.00014)0.929:0.01355)0.761:0.00737,357011:0.01828)0.446:0.00529,568617:0.00724)0.726:0.0022,New.CleanUp.ReferenceOTU77636:0.02233)0.623:0.00853)0.866:0.03631)0.542:0.01714)0.795:0.03076)0.999:0.08113)0.034:0.00969)0.842:0.01143,(New.CleanUp.ReferenceOTU25831:0.09577,(New.CleanUp.ReferenceOTU3879:0.07391,(((((New.CleanUp.ReferenceOTU85953:0.05435,(New.CleanUp.ReferenceOTU18629:0.01661,(New.CleanUp.ReferenceOTU90014:0.00016,(New.CleanUp.ReferenceOTU31726:0.01113,New.CleanUp.ReferenceOTU6021:0.0169)0.729:0.00278)0.985:0.02865)0.627:0.00712)0.336:0.00491,(((New.CleanUp.ReferenceOTU624:0.02788,(New.CleanUp.ReferenceOTU34612:0.03506,New.CleanUp.ReferenceOTU80338:0.00289)0.589:0.00488)0.890:0.0113,((New.CleanUp.ReferenceOTU83950:0.01971,((((((New.CleanUp.ReferenceOTU32760:0.02117,New.CleanUp.ReferenceOTU39617:0.01305)0.859:0.00765,225546:0.01664)0.777:0.00675,(New.CleanUp.ReferenceOTU44574:0.00832,((New.CleanUp.ReferenceOTU10007:0.01716,(New.CleanUp.ReferenceOTU73453:0.00281,(New.CleanUp.ReferenceOTU62349:0.00833,(New.CleanUp.ReferenceOTU70403:0.00552,4391888:0.00014)0.659:0.00014)0.883:0.00552)0.985:0.01423)0.760:0.00278,153163:0.00014)0.000:0.00015)0.745:0.00347)0.864:0.00628,New.ReferenceOTU166:0.01872)0.722:0.00252,((((New.CleanUp.ReferenceOTU33409:0.01294,New.CleanUp.ReferenceOTU61370:0.01337)0.826:0.01025,(246579:0.00314,362845:0.02546)0.924:0.01513)0.609:0.01712,New.CleanUp.ReferenceOTU84229:0.01952)0.859:0.01385,(((New.CleanUp.ReferenceOTU45587:0.01726,292508:0.00846)0.896:0.01061,(New.CleanUp.ReferenceOTU69278:0.00458,(New.CleanUp.ReferenceOTU57195:0.0131,(New.CleanUp.ReferenceOTU62549:0.004,New.CleanUp.ReferenceOTU8538:0.01022)0.911:0.00943)0.889:0.00869)0.736:0.00336)0.424:0.00876,((((114037:0.0056,(New.CleanUp.ReferenceOTU38321:0.00015,New.CleanUp.ReferenceOTU53246:0.01471)0.972:0.01123)0.781:0.00268,New.CleanUp.ReferenceOTU9304:0.00555)0.295:0.00015,New.CleanUp.ReferenceOTU37707:0.0226)0.878:0.00975,(New.CleanUp.ReferenceOTU56721:0.00015,((New.CleanUp.ReferenceOTU73550:0.01983,(114085:0.00349,New.CleanUp.ReferenceOTU40012:0.01921)0.114:0.00561)0.804:0.0063,((227319:0.00267,4453470:0.00845)0.946:0.0164,(New.CleanUp.ReferenceOTU48001:0.00555,545973:0.00274)0.843:0.0064)0.771:0.00866)0.961:0.01392)0.815:0.0071)0.907:0.01404)0.548:0.00015)0.912:0.00834)0.842:0.00513,(New.CleanUp.ReferenceOTU53914:0.02899,New.CleanUp.ReferenceOTU50887:0.00015)0.860:0.00615)0.785:0.00538)0.934:0.01343,((New.CleanUp.ReferenceOTU41729:0.02611,New.CleanUp.ReferenceOTU4975:0.03252)0.732:0.00273,((New.CleanUp.ReferenceOTU1742:0.02495,New.CleanUp.ReferenceOTU90416:0.02831)0.988:0.03526,((New.CleanUp.ReferenceOTU27400:0.01979,(New.CleanUp.ReferenceOTU56158:0.0329,New.CleanUp.ReferenceOTU64408:0.02375)0.976:0.02823)0.939:0.01896,((((((4298129:0.01841,(225294:0.00553,New.CleanUp.ReferenceOTU70513:0.00277)0.926:0.01451)0.842:0.00721,((New.CleanUp.ReferenceOTU20404:0.0444,((New.CleanUp.ReferenceOTU38859:0.03477,New.CleanUp.ReferenceOTU80331:0.05924)0.439:0.01548,New.CleanUp.ReferenceOTU89984:0.04846)0.175:0.00632)0.956:0.02495,(((((New.CleanUp.ReferenceOTU12686:0.01307,((New.CleanUp.ReferenceOTU12801:0.01107,(New.CleanUp.ReferenceOTU26191:0.0055,(New.CleanUp.ReferenceOTU81828:0.0083,4459144:0.00275)0.575:0.00014)0.538:0.00014)0.925:0.01308,(New.CleanUp.ReferenceOTU19203:0.01008,New.CleanUp.ReferenceOTU29884:0.01024)0.955:0.0192)0.635:0.00966)0.719:0.00892,302726:0.00977)0.687:0.00332,(New.CleanUp.ReferenceOTU11093:0.0245,New.CleanUp.ReferenceOTU57998:0.01298)0.427:0.01219)0.857:0.01278,(New.CleanUp.ReferenceOTU25020:0.00014,New.CleanUp.ReferenceOTU26374:0.00556)0.914:0.00631)0.739:0.00333,New.CleanUp.ReferenceOTU80177:0.01075)0.740:0.00463)0.984:0.02632)0.940:0.01502,((New.CleanUp.ReferenceOTU34739:0.00293,((New.CleanUp.ReferenceOTU25446:0.0328,(New.CleanUp.ReferenceOTU21307:0.07164,New.CleanUp.ReferenceOTU68242:0.0386)0.631:0.01756)0.437:0.01276,(New.CleanUp.ReferenceOTU1093:0.02856,(New.CleanUp.ReferenceOTU14388:0.00274,New.CleanUp.ReferenceOTU1633:0.00278)0.888:0.00812)0.620:0.00219)0.334:0.00416)0.939:0.0154,((New.CleanUp.ReferenceOTU27480:0.00014,(New.CleanUp.ReferenceOTU63567:0.02266,New.CleanUp.ReferenceOTU59397:0.01325)0.687:0.0099)0.765:0.00653,((((((New.CleanUp.ReferenceOTU16683:0.00275,New.CleanUp.ReferenceOTU31635:0.0055)0.904:0.00014,241292:0.00014)1.000:0.00013,(New.CleanUp.ReferenceOTU58837:0.01114,(New.CleanUp.ReferenceOTU43545:0.03749,(New.CleanUp.ReferenceOTU79064:0.02837,New.CleanUp.ReferenceOTU69996:0.01216)0.507:0.01111)0.910:0.01546)0.911:0.00016)0.000:0.00014,((New.CleanUp.ReferenceOTU5884:0.00828,New.CleanUp.ReferenceOTU91300:0.00552)0.929:0.00014,(New.CleanUp.ReferenceOTU84549:0.00551,New.CleanUp.ReferenceOTU14197:0.00275)0.917:0.00014)0.000:0.00014)0.907:0.00016,New.CleanUp.ReferenceOTU89880:0.0111)0.805:0.00568,New.CleanUp.ReferenceOTU67842:0.00263)0.985:0.02515)0.700:0.00865)0.794:0.00479)0.937:0.01325,New.CleanUp.ReferenceOTU15276:0.04744)0.860:0.00981,(New.CleanUp.ReferenceOTU89492:0.02044,1105389:0.02025)0.312:0.01423)0.860:0.00015,(((((New.CleanUp.ReferenceOTU3495:0.02269,New.CleanUp.ReferenceOTU51361:0.01141)0.871:0.01592,(New.CleanUp.ReferenceOTU74690:0.03807,564337:0.00014)0.624:0.00015)0.844:0.00669,((New.CleanUp.ReferenceOTU83894:0.00342,New.CleanUp.ReferenceOTU848:0.00771)0.448:0.00465,(New.CleanUp.ReferenceOTU21706:0.01709,New.CleanUp.ReferenceOTU90941:0.00267)0.935:0.0168)0.904:0.01834)0.365:0.00445,(((226012:0.00546,New.CleanUp.ReferenceOTU68977:0.01436)0.960:0.01434,(((New.CleanUp.ReferenceOTU70353:0.01685,New.CleanUp.ReferenceOTU89779:0.00555)0.931:0.00015,((New.CleanUp.ReferenceOTU10600:0.01129,New.CleanUp.ReferenceOTU84751:0.00844)0.966:0.01688,(New.CleanUp.ReferenceOTU63284:0.02034,(New.CleanUp.ReferenceOTU44314:0.02066,New.CleanUp.ReferenceOTU78374:0.01098)0.914:0.00881)0.756:0.00424)0.797:0.0041)0.936:0.00834,(New.CleanUp.ReferenceOTU45396:0.0259,New.CleanUp.ReferenceOTU12043:0.02282)0.814:0.00014)0.872:0.00546)0.898:0.00014,New.CleanUp.ReferenceOTU78175:0.01706)0.789:0.00374)0.236:0.0051,(((New.CleanUp.ReferenceOTU34162:0.0028,New.CleanUp.ReferenceOTU85000:0.01404)0.916:0.00847,((((((New.CleanUp.ReferenceOTU47823:0.01728,(New.CleanUp.ReferenceOTU8038:0.00554,(New.CleanUp.ReferenceOTU13286:0.0169,New.CleanUp.ReferenceOTU31291:0.01973)0.784:0.00015)0.776:0.00257)0.895:0.00837,(New.CleanUp.ReferenceOTU26465:0.01986,New.CleanUp.ReferenceOTU54070:0.00514)0.659:0.0011)0.937:0.01108,New.CleanUp.ReferenceOTU54508:0.0028)0.732:0.0025,(New.CleanUp.ReferenceOTU12181:0.01397,New.CleanUp.ReferenceOTU86305:0.01153)0.903:0.00858)0.877:0.00839,New.CleanUp.ReferenceOTU16812:0.0171)0.878:0.00015,(New.CleanUp.ReferenceOTU13572:0.00836,((New.CleanUp.ReferenceOTU83233:0.00553,(New.CleanUp.ReferenceOTU38240:0.00275,365796:0.00014)0.556:0.00016)0.888:0.00275,369734:0.00275)0.453:0.00014)0.886:0.00571)0.879:0.00567)0.756:0.00282,((((New.CleanUp.ReferenceOTU65583:0.0283,((101876:0.00014,((New.CleanUp.ReferenceOTU79822:0.00015,(590727:0.00829,1113341:0.00016)0.399:0.00545)0.814:0.00275,113710:0.00828)1.000:0.00015)0.606:0.00014,(New.CleanUp.ReferenceOTU65910:0.02635,New.CleanUp.ReferenceOTU7879:0.00862)0.335:0.00254)0.961:0.00099)0.919:0.0018,((New.CleanUp.ReferenceOTU11145:0.00729,New.CleanUp.ReferenceOTU69155:0.00733)0.763:0.00679,((((((813522:0.00014,(210387:0.00275,217834:0.00829)0.897:0.00014)0.931:0.00016,New.CleanUp.ReferenceOTU22611:0.01398)0.940:0.00187,((New.CleanUp.ReferenceOTU2643:0.00275,78724:0.00014)1.000:0.00014,(New.CleanUp.ReferenceOTU44157:0.01113,New.CleanUp.ReferenceOTU54229:0.00561)0.604:0.00549)0.940:0.00179)0.940:0.0018,New.CleanUp.ReferenceOTU82588:0.01116)0.102:0.00015,(New.CleanUp.ReferenceOTU14738:0.00275,New.CleanUp.ReferenceOTU45831:0.00275)0.952:0.00833)0.861:0.00016,New.CleanUp.ReferenceOTU25161:0.01681)0.869:0.01151)0.944:0.01517)0.789:0.00277,((New.CleanUp.ReferenceOTU68088:0.00838,New.CleanUp.ReferenceOTU52624:0.02903)0.608:0.00781,New.CleanUp.ReferenceOTU50387:0.0196)0.762:0.00377)0.824:0.00016,New.CleanUp.ReferenceOTU41601:0.00551)0.977:0.01136)0.772:0.00316)0.873:0.00793)0.930:0.01155)0.443:0.00233)0.853:0.00604)0.861:0.00749)0.836:0.00646)0.929:0.01073,(New.CleanUp.ReferenceOTU73016:0.07119,((((((New.CleanUp.ReferenceOTU87384:0.03106,587745:0.02508)0.923:0.0169,((New.CleanUp.ReferenceOTU86839:0.03126,((((New.CleanUp.ReferenceOTU10874:0.03207,New.CleanUp.ReferenceOTU22311:0.00694)0.909:0.0104,247794:0.00016)0.840:0.00275,(New.CleanUp.ReferenceOTU69249:0.03664,(New.CleanUp.ReferenceOTU23663:0.01144,(New.CleanUp.ReferenceOTU91263:0.00837,New.CleanUp.ReferenceOTU18081:0.01444)0.774:0.00262)0.839:0.00674)0.805:0.01228)0.525:0.00014,(New.CleanUp.ReferenceOTU91571:0.0028,549969:0.00016)0.955:0.00563)0.670:0.00085)0.481:0.00351,((((New.CleanUp.ReferenceOTU32105:0.01336,(New.CleanUp.ReferenceOTU16695:0.00561,New.CleanUp.ReferenceOTU42201:0.00014)0.967:0.01904)0.735:0.00823,New.ReferenceOTU176:0.00723)0.765:0.00414,(4305287:0.00014,((New.CleanUp.ReferenceOTU6529:0.00343,New.CleanUp.ReferenceOTU59228:0.03869)0.886:0.01024,(4473444:0.02696,New.CleanUp.ReferenceOTU8525:0.01142)0.881:0.01072)0.785:0.00729)0.870:0.0056)0.838:0.0072,160882:0.01777)0.791:0.00465)0.594:0.00016)0.814:0.0031,(New.CleanUp.ReferenceOTU15333:0.01306,(New.CleanUp.ReferenceOTU24801:0.01461,New.CleanUp.ReferenceOTU18190:0.00559)0.787:0.00439)0.795:0.00555)0.893:0.01316,(New.CleanUp.ReferenceOTU15582:0.02744,New.CleanUp.ReferenceOTU4577:0.03376)0.871:0.01416)0.803:0.00692,(New.CleanUp.ReferenceOTU51350:0.02053,(New.CleanUp.ReferenceOTU22606:0.04255,((New.CleanUp.ReferenceOTU24479:0.03183,(160071:0.02012,(210884:0.00014,(210657:0.00563,514040:0.00562)0.903:0.00015)0.956:0.00015)0.407:0.0046)0.817:0.00433,((New.CleanUp.ReferenceOTU23059:0.0292,(New.CleanUp.ReferenceOTU83730:0.01405,1105075:0.00014)0.589:0.00764)0.857:0.01257,(218380:0.00015,(New.CleanUp.ReferenceOTU17263:0.00551,509374:0.00014)0.814:0.00547)0.917:0.01064)0.718:0.00016)0.694:0.00206)0.957:0.01838)0.921:0.01463)0.733:0.0034,((((((New.ReferenceOTU80:0.01064,New.CleanUp.ReferenceOTU73546:0.01596)0.968:0.02301,New.CleanUp.ReferenceOTU74693:0.01407)0.753:0.00355,(((New.CleanUp.ReferenceOTU25222:0.02606,(New.CleanUp.ReferenceOTU6174:0.0056,New.CleanUp.ReferenceOTU8445:0.00843)0.791:0.00014)0.892:0.00566,((New.CleanUp.ReferenceOTU27895:0.00601,((New.CleanUp.ReferenceOTU64028:0.00989,(New.CleanUp.ReferenceOTU32617:0.00015,4439869:0.0113)0.955:0.01603)0.378:0.00683,(New.CleanUp.ReferenceOTU28108:0.00687,New.CleanUp.ReferenceOTU90674:0.04229)0.946:0.02007)0.233:0.00986)0.940:0.01417,((((((New.CleanUp.ReferenceOTU8460:0.01441,New.CleanUp.ReferenceOTU7223:0.0331)0.956:0.01925,New.CleanUp.ReferenceOTU45545:0.00764)0.539:0.00814,New.CleanUp.ReferenceOTU31542:0.01139)0.889:0.01145,New.CleanUp.ReferenceOTU14431:0.02324)0.931:0.00014,((((New.ReferenceOTU397:0.02025,((New.CleanUp.ReferenceOTU34057:0.01989,New.CleanUp.ReferenceOTU70033:0.02595)0.841:0.00014,New.CleanUp.ReferenceOTU8461:0.01708)0.569:0.0058)0.783:0.00262,New.CleanUp.ReferenceOTU7017:0.01428)0.772:0.0028,New.ReferenceOTU436:0.00567)0.965:0.01145,((New.ReferenceOTU223:0.01131,154486:0.00016)0.369:0.00279,(New.CleanUp.ReferenceOTU52322:0.02002,New.CleanUp.ReferenceOTU18244:0.0113)0.873:0.00015)0.924:0.00241)1.000:0.00036)0.941:0.00842,((New.CleanUp.ReferenceOTU26675:0.00395,New.CleanUp.ReferenceOTU35629:0.0201)0.832:0.00665,(New.CleanUp.ReferenceOTU25694:0.02337,(New.CleanUp.ReferenceOTU10509:0.01409,(New.CleanUp.ReferenceOTU64945:0.00842,(New.CleanUp.ReferenceOTU1403:0.0028,New.CleanUp.ReferenceOTU4134:0.00278)0.544:0.00014)0.889:0.00014)0.767:0.00279)0.890:0.00869)0.767:0.00385)0.760:0.00269)0.962:0.01142)0.872:0.00015,((New.CleanUp.ReferenceOTU1542:0.05759,New.CleanUp.ReferenceOTU73051:0.03789)0.986:0.04856,(((114130:0.00016,(New.CleanUp.ReferenceOTU40744:0.00014,New.CleanUp.ReferenceOTU86272:0.10151)0.996:0.03814)0.790:0.00275,(4326823:0.00583,((((New.CleanUp.ReferenceOTU19371:0.01713,New.CleanUp.ReferenceOTU56822:0.03487)0.762:0.00578,(New.CleanUp.ReferenceOTU38340:0.01995,(New.CleanUp.ReferenceOTU14052:0.07151,(New.CleanUp.ReferenceOTU10223:0.02421,(New.CleanUp.ReferenceOTU35464:0.07809,New.CleanUp.ReferenceOTU80553:0.04357)0.825:0.01598)0.801:0.01088)0.925:0.02299)0.904:0.02178)0.949:0.01605,(New.CleanUp.ReferenceOTU36601:0.03739,New.CleanUp.ReferenceOTU24463:0.0475)0.000:0.00703)0.845:0.00015,((New.CleanUp.ReferenceOTU26384:0.00279,550588:0.00014)0.732:0.0024,((New.CleanUp.ReferenceOTU51415:0.00566,(New.CleanUp.ReferenceOTU72580:0.01659,New.CleanUp.ReferenceOTU70568:0.01646)0.899:0.0123)0.662:0.00893,New.CleanUp.ReferenceOTU51255:0.0219)0.913:0.01426)0.978:0.02086)0.756:0.00279)0.769:0.00257)0.620:0.00015,(New.CleanUp.ReferenceOTU34530:0.01192,New.CleanUp.ReferenceOTU53244:0.02278)0.908:0.01138)0.142:0.00755)0.869:0.00932)0.963:0.01694)0.933:0.0119,(((New.CleanUp.ReferenceOTU51400:0.01414,567109:0.00281)0.888:0.00572,New.ReferenceOTU341:0.00554)0.793:0.00285,(New.CleanUp.ReferenceOTU72728:0.02124,New.CleanUp.ReferenceOTU24775:0.05575)0.807:0.00748)0.747:0.00249)0.866:0.00682,New.CleanUp.ReferenceOTU58175:0.02959)0.824:0.00589,(((New.CleanUp.ReferenceOTU62271:0.025,(New.CleanUp.ReferenceOTU64602:0.01491,(New.CleanUp.ReferenceOTU21163:0.01124,(New.CleanUp.ReferenceOTU53235:0.00833,(New.CleanUp.ReferenceOTU44485:0.00829,205999:0.00014)0.556:0.00014)0.763:0.00275)0.751:0.00217)0.743:0.005)0.669:0.01082,(New.CleanUp.ReferenceOTU35243:0.00016,749229:0.02023)0.689:0.00321)0.832:0.01315,(New.CleanUp.ReferenceOTU40242:0.00572,New.CleanUp.ReferenceOTU69977:0.00554)0.966:0.0171)0.871:0.00834)0.946:0.01611)0.127:0.00589)0.187:0.00583)0.731:0.00368)0.940:0.01549,((677633:0.06624,(New.CleanUp.ReferenceOTU81247:0.07873,(New.CleanUp.ReferenceOTU35863:0.07128,(((New.CleanUp.ReferenceOTU88880:0.02245,(New.ReferenceOTU379:0.00296,New.CleanUp.ReferenceOTU22472:0.04709)0.883:0.00939)0.918:0.01439,(((914962:0.00016,New.CleanUp.ReferenceOTU9731:0.05703)0.733:0.00223,((New.CleanUp.ReferenceOTU5225:0.01687,340065:0.00831)0.867:0.00557,((((New.CleanUp.ReferenceOTU29926:0.01679,New.CleanUp.ReferenceOTU25872:0.01962)0.973:0.00014,992246:0.00014)0.843:0.00275,New.CleanUp.ReferenceOTU33358:0.01977)0.884:0.00014,(New.CleanUp.ReferenceOTU16923:0.01393,955576:0.00832)0.965:0.00015)0.899:0.00016)0.888:0.01188)0.966:0.02033,(((4328454:0.00953,New.CleanUp.ReferenceOTU86525:0.03167)0.378:0.00016,(New.CleanUp.ReferenceOTU40600:0.0128,(((New.CleanUp.ReferenceOTU11539:0.0142,New.CleanUp.ReferenceOTU9696:0.05095)0.979:0.00016,New.CleanUp.ReferenceOTU72127:0.01983)0.510:0.00293,(New.CleanUp.ReferenceOTU65076:0.01967,(New.CleanUp.ReferenceOTU61219:0.02007,New.CleanUp.ReferenceOTU21940:0.02278)0.710:0.00277)0.745:0.00015)0.994:0.0273)0.766:0.00438)0.849:0.00588,(253754:0.0218,(893232:0.03826,154063:0.01151)0.855:0.00931)0.797:0.00729)0.929:0.017)0.721:0.00515)0.943:0.01298,((New.CleanUp.ReferenceOTU77276:0.04301,New.CleanUp.ReferenceOTU79429:0.02152)0.912:0.02959,(New.CleanUp.ReferenceOTU28695:0.03806,4398706:0.06296)0.402:0.00012)0.177:0.00575)0.936:0.03799)0.963:0.04072)0.797:0.01223)0.971:0.03948,(((((New.CleanUp.ReferenceOTU22946:0.02842,(New.CleanUp.ReferenceOTU57581:0.02071,(New.CleanUp.ReferenceOTU48480:0.01123,New.CleanUp.ReferenceOTU45809:0.05419)0.723:0.00227)0.978:0.02447)0.849:0.01138,(New.CleanUp.ReferenceOTU36487:0.00944,(New.CleanUp.ReferenceOTU5642:0.0294,(New.CleanUp.ReferenceOTU30463:0.08578,New.CleanUp.ReferenceOTU78734:0.00095)0.746:0.00817)0.923:0.01962)0.979:0.02872)0.980:0.02898,((275449:0.01266,545306:0.01351)0.984:0.02905,(((New.CleanUp.ReferenceOTU12545:0.00894,New.CleanUp.ReferenceOTU46105:0.02414)0.589:0.00401,(184027:0.00985,New.CleanUp.ReferenceOTU53707:0.08104)0.735:0.00034)0.981:0.0241,((New.ReferenceOTU299:0.00641,((New.CleanUp.ReferenceOTU20654:0.04039,((New.ReferenceOTU319:0.00016,New.CleanUp.ReferenceOTU28523:0.02586)0.992:0.04581,(New.CleanUp.ReferenceOTU54971:0.04822,New.CleanUp.ReferenceOTU89749:0.01433)0.895:0.02066)0.934:0.03787)0.899:0.01888,(((New.CleanUp.ReferenceOTU68224:0.06077,((New.CleanUp.ReferenceOTU87020:0.00015,(New.CleanUp.ReferenceOTU59514:0.01319,New.CleanUp.ReferenceOTU50244:0.05114)0.335:0.00954)0.985:0.03644,(New.CleanUp.ReferenceOTU90741:0.00827,(New.CleanUp.ReferenceOTU50529:0.03286,New.CleanUp.ReferenceOTU75592:0.00955)0.993:0.03446)0.934:0.02094)0.925:0.02293)0.847:0.01301,(New.CleanUp.ReferenceOTU24508:0.04291,New.CleanUp.ReferenceOTU26707:0.01113)0.906:0.01432)0.427:0.00938,New.CleanUp.ReferenceOTU44238:0.02057)0.923:0.01447)0.561:0.00516)0.812:0.00776,New.CleanUp.ReferenceOTU43822:0.05846)0.727:0.00782)0.882:0.01384)0.942:0.01624)0.545:0.00374,((((584744:0.07381,(New.CleanUp.ReferenceOTU14902:0.04025,226882:0.04281)0.783:0.01571)0.550:0.00903,((New.CleanUp.ReferenceOTU78227:0.03138,(570812:0.02053,(1085018:0.00959,(114201:0.00555,252702:0.00014)0.997:0.04023)0.314:0.00831)0.966:0.03196)0.964:0.03056,New.CleanUp.ReferenceOTU79799:0.05817)0.820:0.01679)0.960:0.02175,(New.CleanUp.ReferenceOTU77832:0.05333,(((139727:0.00016,((New.CleanUp.ReferenceOTU64007:0.00551,(New.CleanUp.ReferenceOTU61522:0.00553,(4322410:0.0028,New.CleanUp.ReferenceOTU42496:0.04721)0.885:0.00549)0.748:0.00014)1.000:0.00016,New.CleanUp.ReferenceOTU16576:0.07724)0.535:0.00273)0.996:0.02304,(217798:0.0,828320:0.0):0.00379)0.744:0.00376,163345:0.00418)0.902:0.01584)0.910:0.02102)0.750:0.00508,(((((New.CleanUp.ReferenceOTU81876:0.03223,(New.CleanUp.ReferenceOTU33411:0.021,((807799:0.00326,(New.CleanUp.ReferenceOTU26337:0.01375,New.CleanUp.ReferenceOTU36484:0.01752)0.628:0.00826)0.985:0.02287,(New.CleanUp.ReferenceOTU47402:0.00603,(New.ReferenceOTU96:0.01887,(1140085:0.00633,4365307:0.00764)0.598:0.00582)0.866:0.00924)0.939:0.01385)0.721:0.00165)0.980:0.03632)0.998:0.05912,(((((((New.CleanUp.ReferenceOTU42319:0.03527,(New.CleanUp.ReferenceOTU46975:0.04093,(New.CleanUp.ReferenceOTU20388:0.0217,New.CleanUp.ReferenceOTU25812:0.03511)0.846:0.00958)0.281:0.0145)0.968:0.03578,((New.CleanUp.ReferenceOTU35161:0.04923,New.CleanUp.ReferenceOTU84988:0.03484)0.917:0.01866,(New.CleanUp.ReferenceOTU42749:0.0203,New.CleanUp.ReferenceOTU72772:0.02753)0.920:0.01916)0.764:0.00531)0.883:0.00978,(New.CleanUp.ReferenceOTU8889:0.02149,(New.CleanUp.ReferenceOTU11154:0.02025,New.CleanUp.ReferenceOTU60520:0.01731)0.941:0.01773)0.696:0.02013)0.532:0.00014,(((New.CleanUp.ReferenceOTU36588:0.02758,New.CleanUp.ReferenceOTU63666:0.03459)0.792:0.00916,((New.CleanUp.ReferenceOTU60705:0.05973,New.CleanUp.ReferenceOTU34703:0.05185)0.639:0.01394,(((New.CleanUp.ReferenceOTU23835:0.02117,((New.CleanUp.ReferenceOTU7543:0.03392,New.CleanUp.ReferenceOTU77632:0.03524)0.936:0.01561,New.CleanUp.ReferenceOTU41271:0.00531)0.929:0.0163)0.695:0.01185,(New.CleanUp.ReferenceOTU34025:0.03195,New.CleanUp.ReferenceOTU58317:0.01675)0.844:0.00876)0.848:0.00832,((New.CleanUp.ReferenceOTU36149:0.0109,(New.CleanUp.ReferenceOTU22379:0.02865,New.CleanUp.ReferenceOTU50799:0.05761)0.898:0.01687)0.178:0.01008,((((New.CleanUp.ReferenceOTU6033:0.04794,(New.CleanUp.ReferenceOTU88992:0.05663,(New.CleanUp.ReferenceOTU16827:0.03176,New.CleanUp.ReferenceOTU64897:0.01915)0.942:0.01906)0.720:0.00237)0.462:0.01368,New.CleanUp.ReferenceOTU22289:0.07974)0.870:0.00886,((New.CleanUp.ReferenceOTU51300:0.03771,New.CleanUp.ReferenceOTU67240:0.02912)0.827:0.00691,(((New.CleanUp.ReferenceOTU81228:0.02757,New.CleanUp.ReferenceOTU61830:0.08274)0.853:0.01417,New.CleanUp.ReferenceOTU87277:0.05434)0.602:0.00749,New.CleanUp.ReferenceOTU82731:0.02133)0.854:0.008)0.876:0.00929)0.868:0.00573,((New.CleanUp.ReferenceOTU59859:0.06505,New.CleanUp.ReferenceOTU38957:0.03069)0.056:0.02198,New.CleanUp.ReferenceOTU83411:0.02414)0.658:0.00655)0.451:0.00016)0.947:0.01667)0.880:0.01026)0.892:0.0114)0.863:0.00703,((((New.CleanUp.ReferenceOTU45246:0.03857,(New.CleanUp.ReferenceOTU43075:0.03901,((New.CleanUp.ReferenceOTU54936:0.02091,(New.CleanUp.ReferenceOTU48910:0.07025,New.CleanUp.ReferenceOTU53314:0.00785)0.934:0.02395)0.962:0.02244,New.CleanUp.ReferenceOTU72228:0.01654)0.730:0.00303)0.794:0.01006)0.910:0.02543,New.CleanUp.ReferenceOTU30819:0.11535)0.843:0.01626,((((((New.CleanUp.ReferenceOTU34655:0.07693,(New.CleanUp.ReferenceOTU53722:0.03594,(New.CleanUp.ReferenceOTU2356:0.00949,(New.CleanUp.ReferenceOTU65485:0.01387,(New.CleanUp.ReferenceOTU49385:0.0139,(152605:0.00015,New.ReferenceOTU251:0.02871)0.747:0.0029)0.729:0.0056)0.774:0.0047)0.798:0.01586)0.750:0.00719)0.394:0.01696,(New.CleanUp.ReferenceOTU54679:0.01501,New.CleanUp.ReferenceOTU60713:0.04615)0.813:0.00667)0.849:0.0105,New.CleanUp.ReferenceOTU14483:0.0269)0.958:0.03799,(New.CleanUp.ReferenceOTU10633:0.06094,(New.CleanUp.ReferenceOTU2446:0.05836,New.CleanUp.ReferenceOTU2601:0.04225)0.918:0.03094)0.765:0.02471)0.752:0.0087,(New.CleanUp.ReferenceOTU17497:0.04117,(New.CleanUp.ReferenceOTU20132:0.08249,New.CleanUp.ReferenceOTU73715:0.08202)0.049:0.01057)0.951:0.0332)0.835:0.01342,((((New.CleanUp.ReferenceOTU63761:0.05081,New.CleanUp.ReferenceOTU72377:0.02508)0.494:0.00889,New.CleanUp.ReferenceOTU15910:0.04905)0.836:0.00834,((New.CleanUp.ReferenceOTU61067:0.0289,(New.CleanUp.ReferenceOTU52627:0.00015,New.CleanUp.ReferenceOTU64571:0.04123)0.981:0.01797)0.327:0.00339,(((((New.CleanUp.ReferenceOTU11363:0.01841,New.CleanUp.ReferenceOTU69063:0.05892)0.944:0.01708,((New.CleanUp.ReferenceOTU20646:0.01201,(((New.CleanUp.ReferenceOTU65768:0.0168,(New.CleanUp.ReferenceOTU72399:0.03975,New.CleanUp.ReferenceOTU61214:0.02715)0.797:0.00531)0.354:0.003,(New.CleanUp.ReferenceOTU13444:0.03873,New.CleanUp.ReferenceOTU66437:0.00274)0.939:0.0117)0.940:0.01916,((New.CleanUp.ReferenceOTU71268:0.06462,(New.CleanUp.ReferenceOTU13445:0.03032,New.CleanUp.ReferenceOTU43618:0.01377)0.738:0.0029)0.838:0.00742,New.CleanUp.ReferenceOTU82324:0.03615)0.170:0.00795)0.947:0.02346)0.736:0.00283,New.CleanUp.ReferenceOTU91581:0.00834)0.330:0.00014)0.808:0.00766,New.CleanUp.ReferenceOTU72634:0.04324)0.997:0.03768,New.CleanUp.ReferenceOTU45141:0.04935)0.752:0.01309,New.CleanUp.ReferenceOTU64382:0.03564)0.850:0.01085)0.926:0.01206)0.801:0.00857,(New.CleanUp.ReferenceOTU10546:0.07773,(New.CleanUp.ReferenceOTU47674:0.04394,(New.CleanUp.ReferenceOTU567:0.04356,(New.CleanUp.ReferenceOTU81929:0.02281,(New.CleanUp.ReferenceOTU72940:0.02397,New.CleanUp.ReferenceOTU36411:0.04114)0.900:0.01745)0.830:0.01245)0.762:0.01282)0.842:0.01872)0.915:0.01843)0.909:0.0152)0.608:0.01298)0.646:0.00015,((New.CleanUp.ReferenceOTU420:0.05466,(New.CleanUp.ReferenceOTU34715:0.02015,New.CleanUp.ReferenceOTU80240:0.02425)0.938:0.01477)0.749:0.00329,((New.CleanUp.ReferenceOTU54210:0.06346,(((New.CleanUp.ReferenceOTU6079:0.02419,((New.CleanUp.ReferenceOTU13561:0.02238,(((New.CleanUp.ReferenceOTU62702:0.03497,New.CleanUp.ReferenceOTU9240:0.04892)0.984:0.0337,((New.CleanUp.ReferenceOTU52755:0.01148,New.CleanUp.ReferenceOTU58154:0.01689)0.982:0.04172,New.CleanUp.ReferenceOTU66184:0.07546)0.750:0.02199)0.826:0.00995,New.CleanUp.ReferenceOTU84307:0.02797)0.165:0.00014)0.849:0.02175,New.CleanUp.ReferenceOTU5066:0.02798)0.995:0.04576)0.974:0.03615,(((New.CleanUp.ReferenceOTU6765:0.01126,New.CleanUp.ReferenceOTU79915:0.01469)0.901:0.01411,(New.CleanUp.ReferenceOTU40200:0.03244,New.CleanUp.ReferenceOTU53035:0.02009)0.049:0.00808)0.350:0.00643,(New.CleanUp.ReferenceOTU55284:0.05028,New.CleanUp.ReferenceOTU61507:0.0375)0.934:0.02039)0.729:0.00504)0.816:0.00873,New.CleanUp.ReferenceOTU56585:0.03803)0.956:0.02348)0.698:0.00362,((New.CleanUp.ReferenceOTU20952:0.02998,((New.CleanUp.ReferenceOTU85390:0.00435,(New.CleanUp.ReferenceOTU17620:0.05966,(New.CleanUp.ReferenceOTU82995:0.00375,New.CleanUp.ReferenceOTU56529:0.0418)0.971:0.02245)0.836:0.00997)0.814:0.01714,New.CleanUp.ReferenceOTU9446:0.09098)0.915:0.02657)0.971:0.03401,(New.CleanUp.ReferenceOTU76244:0.03448,(New.CleanUp.ReferenceOTU39825:0.07012,(New.CleanUp.ReferenceOTU3772:0.04152,New.CleanUp.ReferenceOTU70242:0.07797)0.038:0.00791)0.580:0.01475)0.906:0.01426)0.796:0.00983)0.888:0.01051)0.999:0.04281)0.818:0.0041)0.773:0.00598)0.939:0.02152,(New.CleanUp.ReferenceOTU71430:0.06179,(((New.CleanUp.ReferenceOTU32116:0.07254,New.CleanUp.ReferenceOTU42210:0.03202)0.965:0.0359,(New.CleanUp.ReferenceOTU68275:0.06112,(New.CleanUp.ReferenceOTU4013:0.02973,New.CleanUp.ReferenceOTU68853:0.01637)0.823:0.0092)0.482:0.01937)0.788:0.02156,(New.CleanUp.ReferenceOTU81182:0.04776,(New.CleanUp.ReferenceOTU52852:0.00581,(New.CleanUp.ReferenceOTU86818:0.06467,New.CleanUp.ReferenceOTU76327:0.03629)0.786:0.02728)0.841:0.02349)0.898:0.02396)0.868:0.01607)0.798:0.01608)0.997:0.05312,(181641:0.05234,(((New.CleanUp.ReferenceOTU26418:0.04057,(1113025:0.00575,((New.CleanUp.ReferenceOTU4793:0.00146,((4479485:0.00252,New.CleanUp.ReferenceOTU41487:0.06487)0.817:0.00628,New.CleanUp.ReferenceOTU11576:0.04213)0.598:0.00108)0.975:0.0201,New.CleanUp.ReferenceOTU488:0.00846)0.976:0.01747)0.726:0.00365)0.889:0.01144,New.CleanUp.ReferenceOTU65872:0.02799)0.684:0.01061,(New.CleanUp.ReferenceOTU6282:0.03994,(New.CleanUp.ReferenceOTU78009:0.06278,New.CleanUp.ReferenceOTU22461:0.03696)0.738:0.01318)0.849:0.01135)0.901:0.01475)0.835:0.00962)0.604:0.01513,(((New.CleanUp.ReferenceOTU62126:0.08672,((4479241:0.00435,(510201:0.01367,(538324:0.02533,560804:0.0062)0.166:0.00254)0.904:0.0133)0.921:0.01595,((New.CleanUp.ReferenceOTU14187:0.01024,37406:0.0066)0.955:0.01796,(New.CleanUp.ReferenceOTU1836:0.03523,217481:0.0029)0.931:0.01867)0.810:0.00934)0.742:0.02963)0.989:0.04474,(347853:0.08098,(349161:0.02696,(277092:0.0415,(New.CleanUp.ReferenceOTU82911:0.0056,4443192:0.00014)0.827:0.01142)0.050:0.02085)0.932:0.0385)0.949:0.02902)0.948:0.02599,((((262768:0.01627,(New.CleanUp.ReferenceOTU16659:0.03633,New.CleanUp.ReferenceOTU52414:0.07683)0.696:0.01292)0.771:0.00559,281360:0.00384)0.313:0.0067,(New.CleanUp.ReferenceOTU8992:0.04231,(New.CleanUp.ReferenceOTU81450:0.04443,(New.CleanUp.ReferenceOTU83306:0.01694,751555:0.00275)0.739:0.00247)0.870:0.01162)0.992:0.03554)0.861:0.02134,(154249:0.02998,1105521:0.01783)0.945:0.0233)0.750:0.01657)0.467:0.01286)0.804:0.01358)0.955:0.02075,210865:0.06182)0.677:0.00131,((New.CleanUp.ReferenceOTU25003:0.01721,(New.CleanUp.ReferenceOTU81647:0.01857,(New.CleanUp.ReferenceOTU37866:0.00552,New.CleanUp.ReferenceOTU70506:0.00278)0.946:0.01848)0.856:0.01259)0.978:0.02884,((((New.CleanUp.ReferenceOTU70911:0.06789,(New.CleanUp.ReferenceOTU69405:0.02953,New.CleanUp.ReferenceOTU91106:0.00699)0.953:0.03197)0.799:0.01979,552725:0.0367)0.865:0.01475,242184:0.03109)0.876:0.01242,(576693:0.0562,New.CleanUp.ReferenceOTU79970:0.05723)0.323:0.00855)0.960:0.02691)0.855:0.01311)0.776:0.00608,(((((New.CleanUp.ReferenceOTU66189:0.0076,754039:0.00377)0.981:0.02992,(((591569:0.00677,(1134668:0.01673,211514:0.00011)0.894:0.00723)0.697:0.00503,(((212994:0.00014,((New.CleanUp.ReferenceOTU32669:0.0014,New.CleanUp.ReferenceOTU47927:0.03435)0.946:0.00141,1126708:0.00553)0.908:0.00014)0.469:0.00015,((New.CleanUp.ReferenceOTU77710:0.02261,(New.CleanUp.ReferenceOTU55035:0.00503,New.CleanUp.ReferenceOTU58492:0.01226)0.998:0.03781)0.800:0.00617,((New.CleanUp.ReferenceOTU49179:0.02633,((New.CleanUp.ReferenceOTU61883:0.06701,(New.CleanUp.ReferenceOTU22499:0.02934,New.CleanUp.ReferenceOTU52349:0.03668)0.921:0.0195)0.456:0.01026,(New.CleanUp.ReferenceOTU40279:0.01239,(New.CleanUp.ReferenceOTU4794:0.0389,New.CleanUp.ReferenceOTU90213:0.04833)0.926:0.02151)0.872:0.01491)0.881:0.01999)0.915:0.01832,New.CleanUp.ReferenceOTU53063:0.00357)0.913:0.01392)0.938:0.01145)0.766:0.00331,1140475:0.00802)0.973:0.01629)0.782:0.00603,(1108417:0.00284,New.CleanUp.ReferenceOTU49044:0.03506)0.675:0.00092)0.927:0.02047)0.898:0.01765,(New.CleanUp.ReferenceOTU91324:0.04375,4298549:0.00792)0.699:0.01378)0.899:0.01039,1719756:0.02533)0.921:0.01699,(207153:0.05091,4438018:0.0202)0.896:0.01657)0.784:0.00584)0.726:0.00015)0.844:0.00674)0.843:0.01248,(New.CleanUp.ReferenceOTU90359:0.04737,((156710:0.00553,New.CleanUp.ReferenceOTU62506:0.00278)0.761:0.00287,(New.CleanUp.ReferenceOTU66290:0.02586,New.CleanUp.ReferenceOTU5525:0.03525)0.729:0.0028)0.738:0.00281)0.963:0.02089)0.849:0.00861)0.747:0.00618)0.734:0.00335,(((((New.CleanUp.ReferenceOTU77684:0.07693,(New.CleanUp.ReferenceOTU21231:0.01211,(New.CleanUp.ReferenceOTU31553:0.03939,New.CleanUp.ReferenceOTU14792:0.05398)0.239:0.01263)0.778:0.01435)0.875:0.02288,(((New.CleanUp.ReferenceOTU36701:0.08535,New.CleanUp.ReferenceOTU56621:0.09182)0.872:0.02375,(New.CleanUp.ReferenceOTU89770:0.01203,(New.CleanUp.ReferenceOTU30620:0.03775,New.CleanUp.ReferenceOTU32443:0.04972)0.845:0.01536)0.967:0.03192)0.000:0.01047,New.CleanUp.ReferenceOTU3980:0.05593)0.902:0.02117)0.420:0.01157,(((((((New.CleanUp.ReferenceOTU33715:0.00111,New.CleanUp.ReferenceOTU69796:0.05262)0.959:0.01997,(New.CleanUp.ReferenceOTU13819:0.02647,New.CleanUp.ReferenceOTU15729:0.03143)0.810:0.0102)0.851:0.01411,New.CleanUp.ReferenceOTU34773:0.02558)0.972:0.03252,(New.CleanUp.ReferenceOTU20329:0.06601,((New.CleanUp.ReferenceOTU20570:0.03945,((((((New.CleanUp.ReferenceOTU66745:0.02786,(New.CleanUp.ReferenceOTU30061:0.04338,New.CleanUp.ReferenceOTU7514:0.03293)0.863:0.01518)0.818:0.01887,New.CleanUp.ReferenceOTU17008:0.02087)0.922:0.01973,(((((New.CleanUp.ReferenceOTU1464:0.00346,New.CleanUp.ReferenceOTU85542:0.03153)0.956:0.01531,(112795:0.00287,New.CleanUp.ReferenceOTU6296:0.00289)0.849:0.00577)0.915:0.01136,New.CleanUp.ReferenceOTU31960:0.01752)0.813:0.00666,((New.CleanUp.ReferenceOTU46958:0.01709,(New.CleanUp.ReferenceOTU34422:0.00236,New.CleanUp.ReferenceOTU69536:0.0152)0.945:0.01444)0.855:0.00746,(((113576:0.00015,(New.CleanUp.ReferenceOTU16042:0.01457,(113467:0.01175,New.CleanUp.ReferenceOTU67170:0.02064)0.756:0.00281)0.932:0.00016)0.738:0.00016,New.CleanUp.ReferenceOTU53657:0.00288)0.802:0.00286,New.CleanUp.ReferenceOTU91021:0.01773)0.422:0.00298)0.223:0.00015)0.845:0.01973,((New.CleanUp.ReferenceOTU56477:0.01152,(New.CleanUp.ReferenceOTU48710:0.02671,New.CleanUp.ReferenceOTU60779:0.00016)0.928:0.0121)0.949:0.01612,(New.CleanUp.ReferenceOTU12102:0.05249,New.CleanUp.ReferenceOTU60755:0.03584)0.934:0.01665)0.755:0.00661)0.616:0.02037)0.220:0.00313,New.CleanUp.ReferenceOTU91493:0.01742)0.824:0.00776,(New.CleanUp.ReferenceOTU15001:0.06118,New.CleanUp.ReferenceOTU79078:0.03409)0.846:0.01063)0.932:0.01731,New.CleanUp.ReferenceOTU11152:0.03009)0.742:0.00312)0.727:0.00016,(New.CleanUp.ReferenceOTU53159:0.01731,New.CleanUp.ReferenceOTU7958:0.0205)0.966:0.01981)0.904:0.02696)0.809:0.01392)0.667:0.01507,((((New.CleanUp.ReferenceOTU32597:0.02188,(New.CleanUp.ReferenceOTU91504:0.02219,New.CleanUp.ReferenceOTU55678:0.05189)0.783:0.01978)0.900:0.02096,New.CleanUp.ReferenceOTU40218:0.00683)0.459:0.02165,(New.CleanUp.ReferenceOTU9870:0.04284,New.CleanUp.ReferenceOTU13861:0.09274)0.913:0.04708)0.847:0.02285,New.CleanUp.ReferenceOTU8257:0.01987)0.864:0.01298)0.792:0.0106,((New.CleanUp.ReferenceOTU28868:0.01774,New.CleanUp.ReferenceOTU9489:0.03034)0.867:0.01571,(New.CleanUp.ReferenceOTU63419:0.04411,New.CleanUp.ReferenceOTU33747:0.05043)0.386:0.00839)0.917:0.02267)0.896:0.0149,((New.CleanUp.ReferenceOTU27013:0.05058,(New.CleanUp.ReferenceOTU69399:0.02794,New.CleanUp.ReferenceOTU71483:0.02795)0.983:0.03108)0.863:0.01491,((New.CleanUp.ReferenceOTU7932:0.02711,(((New.CleanUp.ReferenceOTU16237:0.03215,(New.CleanUp.ReferenceOTU50046:0.03236,New.CleanUp.ReferenceOTU53705:0.01485)0.902:0.02257)1.000:0.00015,New.CleanUp.ReferenceOTU34751:0.01103)0.859:0.0253,(((New.CleanUp.ReferenceOTU38501:0.03313,New.CleanUp.ReferenceOTU60150:0.03238)0.826:0.01141,(New.CleanUp.ReferenceOTU2141:0.06071,(New.CleanUp.ReferenceOTU47759:0.06111,New.CleanUp.ReferenceOTU62533:0.00288)0.904:0.02684)0.859:0.01467)0.292:0.01076,(New.CleanUp.ReferenceOTU78039:0.02054,((((585228:0.00014,(New.CleanUp.ReferenceOTU88294:0.01392,New.CleanUp.ReferenceOTU78026:0.00552)0.945:0.00015)0.000:0.00014,(New.CleanUp.ReferenceOTU17144:0.00551,((New.CleanUp.ReferenceOTU7868:0.01985,New.CleanUp.ReferenceOTU8838:0.00988)0.880:0.00733,New.CleanUp.ReferenceOTU56509:0.02041)0.729:0.00218)0.909:0.00014)0.000:0.00014,((New.CleanUp.ReferenceOTU60971:0.01104,New.CleanUp.ReferenceOTU74235:0.00543)0.910:0.00016,((New.CleanUp.ReferenceOTU26429:0.0254,(New.CleanUp.ReferenceOTU34138:0.0083,New.CleanUp.ReferenceOTU11218:0.00551)0.993:0.00015)0.834:0.00275,New.CleanUp.ReferenceOTU64675:0.00555)0.765:0.00014)0.000:0.00014)0.692:0.00014,(New.CleanUp.ReferenceOTU2435:0.00831,(New.CleanUp.ReferenceOTU49897:0.03187,New.CleanUp.ReferenceOTU17212:0.0169)0.876:0.00015)0.845:0.00275)0.938:0.0203)0.958:0.02447)0.364:0.01222)0.811:0.00974)0.952:0.01821,((New.CleanUp.ReferenceOTU56466:0.08934,(New.CleanUp.ReferenceOTU83303:0.06746,((New.CleanUp.ReferenceOTU2122:0.05638,New.CleanUp.ReferenceOTU4651:0.01901)0.940:0.02328,(((New.CleanUp.ReferenceOTU30764:0.01677,New.CleanUp.ReferenceOTU35255:0.03421)0.991:0.03196,(New.CleanUp.ReferenceOTU43553:0.01329,(New.CleanUp.ReferenceOTU64604:0.02991,(New.CleanUp.ReferenceOTU62446:0.00923,New.CleanUp.ReferenceOTU8208:0.02576)0.777:0.00591)0.980:0.02867)0.872:0.00984)0.851:0.00594,New.CleanUp.ReferenceOTU59759:0.04398)0.870:0.01075)0.821:0.0063)0.430:0.01063)0.907:0.01713,(New.CleanUp.ReferenceOTU79955:0.03377,(New.CleanUp.ReferenceOTU63859:0.02896,New.CleanUp.ReferenceOTU33006:0.03587)0.799:0.00881)0.892:0.01324)0.920:0.01765)0.764:0.00553)0.902:0.01487)0.921:0.02146)0.518:0.00014,(((New.CleanUp.ReferenceOTU58636:0.07537,New.CleanUp.ReferenceOTU32955:0.02916)0.899:0.01504,((New.CleanUp.ReferenceOTU1762:0.04093,New.CleanUp.ReferenceOTU5508:0.00677)0.898:0.01053,((New.CleanUp.ReferenceOTU43468:0.06218,New.CleanUp.ReferenceOTU56078:0.01661)0.860:0.01036,New.CleanUp.ReferenceOTU80626:0.08156)0.822:0.00732)0.881:0.00574)0.947:0.00014,(((New.CleanUp.ReferenceOTU18211:0.0658,New.CleanUp.ReferenceOTU73250:0.00363)0.996:0.0394,(((New.CleanUp.ReferenceOTU41927:0.01403,(New.CleanUp.ReferenceOTU5763:0.0113,((New.ReferenceOTU363:0.00553,210561:0.00274)0.914:0.00265,(4441255:0.00014,((1135906:0.0112,93503:0.00559)0.760:0.00269,873114:0.00275)0.892:0.00015)1.000:0.00016)0.723:0.01122)0.887:0.00859)0.913:0.01124,(New.CleanUp.ReferenceOTU53894:0.01402,New.CleanUp.ReferenceOTU58783:0.00016)0.950:0.01395)0.527:0.00015,New.CleanUp.ReferenceOTU47315:0.00846)0.955:0.01265)0.362:0.00262,(New.CleanUp.ReferenceOTU84305:0.00637,(New.CleanUp.ReferenceOTU14288:0.05893,New.CleanUp.ReferenceOTU36320:0.06684)0.996:0.05482)0.756:0.00717)0.955:0.01712)0.985:0.02335)0.824:0.00909,(((New.CleanUp.ReferenceOTU73843:0.03405,(New.CleanUp.ReferenceOTU35173:0.029,(New.CleanUp.ReferenceOTU89819:0.05421,(New.CleanUp.ReferenceOTU47552:0.03306,New.CleanUp.ReferenceOTU82316:0.04976)0.135:0.00729)0.958:0.02545)0.929:0.02166)0.945:0.02083,((New.CleanUp.ReferenceOTU85751:0.00915,(New.CleanUp.ReferenceOTU61610:0.03515,(((New.CleanUp.ReferenceOTU42576:0.01303,New.CleanUp.ReferenceOTU57264:0.02222)0.812:0.01212,New.CleanUp.ReferenceOTU76297:0.02105)0.706:0.0077,New.CleanUp.ReferenceOTU2707:0.00878)0.889:0.01483)0.966:0.0234)0.736:0.00307,(New.CleanUp.ReferenceOTU72473:0.0135,(New.CleanUp.ReferenceOTU25157:0.00555,New.CleanUp.ReferenceOTU25866:0.01124)0.937:0.01511)0.927:0.01153)0.715:0.00279)0.969:0.01962,((New.CleanUp.ReferenceOTU40828:0.00015,New.CleanUp.ReferenceOTU79476:0.03853)0.929:0.01646,(New.CleanUp.ReferenceOTU636:0.00513,New.CleanUp.ReferenceOTU36021:0.08672)0.857:0.01381)0.834:0.00769)0.736:0.00297)0.982:0.02773)0.923:0.01354,New.CleanUp.ReferenceOTU34621:0.0229)0.434:0.00783)0.235:0.01293)0.987:0.05432)0.947:0.02453)0.900:0.0138,(((((New.CleanUp.ReferenceOTU62904:0.03006,(New.CleanUp.ReferenceOTU22576:0.00288,(New.CleanUp.ReferenceOTU197:0.00282,(New.CleanUp.ReferenceOTU22955:0.03073,((New.CleanUp.ReferenceOTU31073:0.03896,(New.CleanUp.ReferenceOTU54351:0.00706,New.CleanUp.ReferenceOTU73608:0.03711)0.984:0.03731)0.949:0.02303,(((New.CleanUp.ReferenceOTU89465:0.02112,(New.CleanUp.ReferenceOTU28045:0.01255,New.CleanUp.ReferenceOTU87185:0.02389)0.206:0.00455)0.748:0.00895,((New.CleanUp.ReferenceOTU78085:0.04569,(New.CleanUp.ReferenceOTU83970:0.00827,((New.CleanUp.ReferenceOTU22459:0.02573,(New.CleanUp.ReferenceOTU49798:0.02049,New.CleanUp.ReferenceOTU43723:0.01677)0.341:0.00345)0.918:0.01302,((((New.CleanUp.ReferenceOTU53530:0.01852,(New.CleanUp.ReferenceOTU35200:0.02101,New.CleanUp.ReferenceOTU75627:0.00583)0.785:0.00856)0.924:0.01282,(New.CleanUp.ReferenceOTU873:0.03186,(New.CleanUp.ReferenceOTU64926:0.02425,New.CleanUp.ReferenceOTU87407:0.00982)0.975:0.03046)0.757:0.00357)0.896:0.01167,(New.CleanUp.ReferenceOTU39292:0.00559,((((New.CleanUp.ReferenceOTU16671:0.02511,(New.CleanUp.ReferenceOTU65715:0.0578,New.CleanUp.ReferenceOTU74299:0.01311)0.860:0.00963)0.945:0.01857,New.CleanUp.ReferenceOTU83418:0.01148)0.909:0.01503,(New.CleanUp.ReferenceOTU84431:0.00234,((New.CleanUp.ReferenceOTU37800:0.01688,New.CleanUp.ReferenceOTU38697:0.0088)0.771:0.00585,(((New.CleanUp.ReferenceOTU36467:0.01414,(New.CleanUp.ReferenceOTU73726:0.0114,(New.CleanUp.ReferenceOTU40556:0.01125,New.CleanUp.ReferenceOTU30609:0.01126)0.663:0.00016)0.859:0.00016)0.783:0.00286,New.CleanUp.ReferenceOTU72398:0.0199)0.755:0.00283,((((New.CleanUp.ReferenceOTU15849:0.02314,New.CleanUp.ReferenceOTU81381:0.02037)0.742:0.00387,New.CleanUp.ReferenceOTU56824:0.01082)0.927:0.0106,(New.CleanUp.ReferenceOTU75924:0.01702,255169:0.00279)0.958:0.00014)0.788:0.0029,(((1060958:0.00277,((New.CleanUp.ReferenceOTU4329:0.00561,882028:0.00279)0.889:0.00014,(4418684:0.01416,417366:0.00279)0.321:0.00014)1.000:0.00014)0.424:0.00279,(New.CleanUp.ReferenceOTU76489:0.03198,(New.CleanUp.ReferenceOTU32587:0.00654,New.CleanUp.ReferenceOTU69371:0.01949)0.972:0.01648)0.890:0.00016)0.847:0.00543,New.CleanUp.ReferenceOTU56694:0.02023)0.927:0.01144)0.605:0.00253)0.393:0.00307)0.970:0.01413)0.929:0.01213)0.853:0.00873,New.CleanUp.ReferenceOTU74475:0.0142)0.862:0.00014)0.935:0.01305)0.576:0.0061,New.CleanUp.ReferenceOTU7412:0.0513)0.614:0.00015)0.916:0.01025)0.982:0.03122)0.906:0.0172,(New.CleanUp.ReferenceOTU16593:0.01156,New.CleanUp.ReferenceOTU77776:0.02291)0.843:0.00626)0.677:0.00562)0.814:0.00852,((New.CleanUp.ReferenceOTU6360:0.0087,(((New.CleanUp.ReferenceOTU71128:0.03834,((((((New.CleanUp.ReferenceOTU82028:0.03479,(New.CleanUp.ReferenceOTU81991:0.00016,(New.CleanUp.ReferenceOTU43224:0.04439,((New.CleanUp.ReferenceOTU18734:0.03568,New.CleanUp.ReferenceOTU19692:0.05345)0.939:0.02264,((New.CleanUp.ReferenceOTU39566:0.02979,New.CleanUp.ReferenceOTU48133:0.00604)0.959:0.02252,New.CleanUp.ReferenceOTU32774:0.02208)0.377:0.00014)0.785:0.01211)0.793:0.00757)0.838:0.00721)0.992:0.03342,((New.CleanUp.ReferenceOTU13078:0.02951,(New.CleanUp.ReferenceOTU49438:0.05547,New.CleanUp.ReferenceOTU66680:0.00014)0.997:0.03888)0.954:0.01904,New.CleanUp.ReferenceOTU54663:0.05019)0.870:0.00016)0.876:0.00731,((New.CleanUp.ReferenceOTU21122:0.00306,(New.CleanUp.ReferenceOTU25676:0.02592,New.CleanUp.ReferenceOTU77321:0.02336)0.884:0.01436)0.964:0.02301,((((((((((New.CleanUp.ReferenceOTU32295:0.01344,(246850:0.00277,1084950:0.00553)0.956:0.01343)0.882:0.00711,(615514:0.00014,(316924:0.00831,New.CleanUp.ReferenceOTU56141:0.00836)0.976:0.00013)0.975:0.00014)0.951:0.00831,785526:0.00014)0.248:0.00015,New.CleanUp.ReferenceOTU39956:0.01107)0.785:0.00266,New.CleanUp.ReferenceOTU54561:0.0378)0.744:0.00414,823992:0.01577)0.690:0.01283,869044:0.01214)0.798:0.01213,253577:0.00641)0.945:0.01361,(591699:0.03185,New.CleanUp.ReferenceOTU49843:0.0029)0.765:0.00291)0.757:0.00014,(New.CleanUp.ReferenceOTU12733:0.01463,(106543:0.04062,((New.CleanUp.ReferenceOTU82745:0.01747,((362293:0.01434,4377099:0.01392)0.741:0.00535,4397097:0.03437)0.803:0.00938)0.851:0.00812,567776:0.00832)0.513:0.00992)0.812:0.00838)0.199:0.00529)0.970:0.02358)0.418:0.00853)0.964:0.02911,New.CleanUp.ReferenceOTU90345:0.03401)0.918:0.0191,(((((((New.CleanUp.ReferenceOTU34080:0.02063,New.CleanUp.ReferenceOTU9956:0.01173)0.868:0.00793,(254744:0.04284,(New.ReferenceOTU352:0.01454,(((((New.CleanUp.ReferenceOTU2815:0.02388,926122:0.00276)0.485:0.00596,(4302302:0.00014,((((New.CleanUp.ReferenceOTU78367:0.04251,(New.CleanUp.ReferenceOTU48116:0.03585,New.CleanUp.ReferenceOTU61303:0.0072)0.735:0.0062)0.892:0.00995,((((4405685:0.03257,(1040325:0.00286,New.CleanUp.ReferenceOTU90573:0.00574)0.906:0.01441)0.893:0.01092,(New.ReferenceOTU430:0.00309,4358325:0.02026)0.994:0.0248)0.232:0.00221,(New.CleanUp.ReferenceOTU51296:0.01422,((New.CleanUp.ReferenceOTU2861:0.00583,((New.CleanUp.ReferenceOTU30231:0.00572,New.CleanUp.ReferenceOTU70076:0.01738)0.419:0.00014,New.CleanUp.ReferenceOTU26098:0.02362)0.967:0.01155)0.872:0.00634,(136485:0.00285,New.CleanUp.ReferenceOTU81057:0.00014)0.874:0.00815)0.905:0.01196)0.318:0.00333)0.755:0.00291,((((New.CleanUp.ReferenceOTU73699:0.01175,(New.CleanUp.ReferenceOTU3351:0.00289,New.CleanUp.ReferenceOTU75368:0.00572)0.934:0.01171)0.886:0.00758,511192:0.00334)0.897:0.00342,New.ReferenceOTU49:0.00575)0.752:0.00277,((((New.CleanUp.ReferenceOTU22410:0.01155,New.CleanUp.ReferenceOTU83828:0.00868)0.983:0.01467,(589975:0.01152,(New.CleanUp.ReferenceOTU29586:0.00571,681987:0.00014)0.435:0.00015)0.761:0.00282)0.861:0.00579,(New.CleanUp.ReferenceOTU65044:0.00294,627321:0.01178)0.032:0.00282)0.220:0.00015,(New.CleanUp.ReferenceOTU3344:0.01713,(834465:0.01455,835594:0.00014)0.886:0.00776)0.769:0.00411)0.950:0.01178)0.836:0.00592)0.881:0.00978)0.304:0.00641,256447:0.00427)0.655:0.00161,New.ReferenceOTU36:0.00906)0.987:0.02339)0.744:0.00276)0.953:0.00015,(New.CleanUp.ReferenceOTU14258:0.05561,New.CleanUp.ReferenceOTU79141:0.02452)0.983:0.03477)0.935:0.01178,(New.CleanUp.ReferenceOTU76734:0.01199,((New.CleanUp.ReferenceOTU91660:0.01443,(247879:0.00289,(560228:0.00283,(New.CleanUp.ReferenceOTU5984:0.00286,238412:0.00859)0.782:0.00288)0.972:0.01171)0.857:0.00139)0.725:0.00156,(New.CleanUp.ReferenceOTU65716:0.01109,(((New.CleanUp.ReferenceOTU43010:0.00573,New.CleanUp.ReferenceOTU88145:0.00868)0.982:0.02071,New.CleanUp.ReferenceOTU23252:0.00905)0.854:0.00708,(((New.CleanUp.ReferenceOTU25867:0.01162,New.CleanUp.ReferenceOTU70443:0.01649)0.976:0.02383,(New.CleanUp.ReferenceOTU14718:0.02924,New.CleanUp.ReferenceOTU23815:0.01602)0.266:0.00249)0.967:0.02386,New.CleanUp.ReferenceOTU15586:0.03238)0.809:0.01216)0.900:0.01344)0.649:0.00088)0.979:0.01805)0.866:0.00888)0.942:0.01518,(((New.CleanUp.ReferenceOTU12276:0.0057,New.CleanUp.ReferenceOTU56025:0.01454)0.856:0.00617,(New.CleanUp.ReferenceOTU21568:0.00578,New.CleanUp.ReferenceOTU73785:0.01165)0.980:0.01772)0.486:0.00289,((410855:0.01245,New.CleanUp.ReferenceOTU39519:0.04377)0.862:0.01119,New.CleanUp.ReferenceOTU25530:0.02117)0.754:0.00271)0.837:0.00595)0.758:0.00298)0.860:0.00971)0.928:0.01534)0.905:0.00962,((356113:0.00011,(New.CleanUp.ReferenceOTU60300:0.00859,(New.CleanUp.ReferenceOTU18182:0.00575,New.CleanUp.ReferenceOTU33112:0.00575)0.781:0.00281)0.675:0.00016)0.953:0.00015,New.CleanUp.ReferenceOTU48183:0.04872)0.871:0.00577)0.743:0.00331,(((New.CleanUp.ReferenceOTU30756:0.01731,(New.CleanUp.ReferenceOTU73775:0.0057,(New.CleanUp.ReferenceOTU45451:0.00861,137916:0.00861)0.460:0.00016)0.834:0.00285)0.658:0.00015,(New.CleanUp.ReferenceOTU41817:0.00572,New.CleanUp.ReferenceOTU34574:0.00871)0.807:0.00287)0.742:0.00015,(((New.CleanUp.ReferenceOTU58176:0.03301,(New.CleanUp.ReferenceOTU89041:0.00285,1090290:0.00014)0.764:0.003)0.729:0.0027,New.CleanUp.ReferenceOTU40525:0.01479)0.875:0.00583,(((New.CleanUp.ReferenceOTU83437:0.00573,New.CleanUp.ReferenceOTU65688:0.01157)0.761:0.00286,((New.CleanUp.ReferenceOTU17262:0.00857,New.CleanUp.ReferenceOTU85587:0.00572)0.805:0.00014,(New.CleanUp.ReferenceOTU54659:0.01443,New.CleanUp.ReferenceOTU5652:0.00285)0.782:0.00284)0.733:0.00015)0.988:0.01774,((248337:0.00014,(243360:0.0057,New.CleanUp.ReferenceOTU68276:0.0144)0.969:0.00014)0.786:0.00015,(New.CleanUp.ReferenceOTU38493:0.01407,(New.CleanUp.ReferenceOTU39549:0.00015,1942205:0.01161)0.966:0.01411)0.759:0.00382)0.947:0.01175)0.759:0.00274)0.773:0.00286)0.871:0.00827)0.933:0.02208,(New.CleanUp.ReferenceOTU14874:0.05772,New.CleanUp.ReferenceOTU83672:0.03243)0.875:0.01631)0.970:0.02517,New.CleanUp.ReferenceOTU11135:0.00578)0.953:0.02064,(New.CleanUp.ReferenceOTU26460:0.06433,New.CleanUp.ReferenceOTU40008:0.04609)0.936:0.02197)0.926:0.01987)0.932:0.02494,(New.CleanUp.ReferenceOTU2349:0.0563,(New.CleanUp.ReferenceOTU35792:0.03143,(((New.CleanUp.ReferenceOTU30881:0.04603,New.CleanUp.ReferenceOTU31555:0.02494)0.968:0.02836,New.CleanUp.ReferenceOTU50374:0.00762)0.739:0.00015,(New.CleanUp.ReferenceOTU26954:0.02399,(New.CleanUp.ReferenceOTU26949:0.01467,((New.CleanUp.ReferenceOTU12666:0.01875,(New.CleanUp.ReferenceOTU42218:0.03391,(((((New.CleanUp.ReferenceOTU18111:0.00567,((4355472:0.00283,New.CleanUp.ReferenceOTU74561:0.0353)0.636:0.00011,(175931:0.00283,861160:0.00568)0.837:0.00014)0.895:0.00014)0.033:0.00284,(((4328432:0.00567,((542475:0.00529,574655:0.00161)0.782:0.00161,305729:0.02326)0.118:0.00014)0.630:0.00014,(335000:0.0,572586:0.0):0.00014)0.526:0.00014,New.CleanUp.ReferenceOTU71771:0.01142)0.758:0.00015)0.940:0.00571,(4323871:0.01152,(New.CleanUp.ReferenceOTU31306:0.02174,New.CleanUp.ReferenceOTU75247:0.00716)0.829:0.0115)0.887:0.00016)0.886:0.00624,New.CleanUp.ReferenceOTU54910:0.01451)0.749:0.00364,New.CleanUp.ReferenceOTU21945:0.01096)0.816:0.01114)0.700:0.00584)0.797:0.0073,((New.CleanUp.ReferenceOTU53230:0.05059,New.CleanUp.ReferenceOTU27522:0.05382)0.364:0.00016,((New.CleanUp.ReferenceOTU39483:0.02536,New.CleanUp.ReferenceOTU90770:0.0202)0.833:0.00842,(New.CleanUp.ReferenceOTU84477:0.05351,((New.CleanUp.ReferenceOTU34140:0.03957,New.CleanUp.ReferenceOTU39197:0.02885)0.934:0.02057,((New.CleanUp.ReferenceOTU69564:0.04577,(((New.CleanUp.ReferenceOTU18040:0.02641,(((New.CleanUp.ReferenceOTU39553:0.00286,(537664:0.01158,(567336:0.01069,(New.CleanUp.ReferenceOTU9898:0.01058,4816:0.01568)0.909:0.01174)0.779:0.00381)0.793:0.00285)0.750:0.00288,(4827:0.00014,(1858797:0.0203,(241449:0.00014,New.CleanUp.ReferenceOTU84776:0.00573)0.431:0.00285)0.559:0.00016)0.782:0.00284)0.995:0.02657,250112:0.01208)0.582:0.00271)0.938:0.00911,238693:0.00284)1.000:0.00014,1007180:0.00284)0.420:0.00285)0.929:0.01208,((((878375:0.00016,(New.CleanUp.ReferenceOTU24169:0.01761,895733:0.00572)0.979:0.01763)0.803:0.00285,(1060565:0.00011,(New.CleanUp.ReferenceOTU85571:0.02338,New.CleanUp.ReferenceOTU38263:0.0057)0.593:0.00016)0.717:0.00016)0.904:0.01246,(68458:0.00908,(New.CleanUp.ReferenceOTU26599:0.03233,(New.CleanUp.ReferenceOTU78078:0.03984,New.CleanUp.ReferenceOTU9852:0.10054)0.802:0.02177)0.305:0.00015)0.970:0.01996)0.792:0.00971,(((New.CleanUp.ReferenceOTU34254:0.02653,258707:0.01342)0.937:0.01411,278680:0.02993)0.845:0.00014,New.CleanUp.ReferenceOTU53690:0.00241)0.932:0.01355)0.744:0.00353)0.560:0.01022)0.307:0.01308)0.766:0.00823)0.979:0.02855)0.951:0.02635)0.987:0.0001)0.907:0.01156)0.971:0.01596)1.000:0.04222)0.716:0.00276)0.942:0.01911)0.952:0.0237)0.886:0.01205,New.CleanUp.ReferenceOTU68572:0.01534)0.614:0.00737,(New.CleanUp.ReferenceOTU66637:0.01671,(New.CleanUp.ReferenceOTU61744:0.04853,(New.CleanUp.ReferenceOTU80004:0.0255,(New.CleanUp.ReferenceOTU36500:0.07166,New.CleanUp.ReferenceOTU49083:0.02627)0.906:0.01941)0.967:0.02377)0.788:0.00645)0.739:0.00434)0.881:0.01165)0.127:0.00347,New.CleanUp.ReferenceOTU56731:0.02432)0.927:0.01402)0.799:0.00518)0.750:0.00305)0.929:0.00969)0.786:0.00262)0.929:0.01333)0.000:0.00015,(New.CleanUp.ReferenceOTU63347:0.01909,(New.CleanUp.ReferenceOTU31264:0.02216,(New.CleanUp.ReferenceOTU29128:0.01139,New.CleanUp.ReferenceOTU38576:0.02251)0.952:0.02162)0.973:0.02586)0.954:0.0235)0.394:0.00443,New.CleanUp.ReferenceOTU9527:0.02833)0.596:0.00691,(((New.CleanUp.ReferenceOTU24011:0.02015,New.CleanUp.ReferenceOTU34029:0.01682)0.868:0.00839,(((New.CleanUp.ReferenceOTU79008:0.02181,(New.CleanUp.ReferenceOTU22298:0.00852,New.CleanUp.ReferenceOTU89027:0.03506)0.781:0.00651)0.829:0.00757,(New.CleanUp.ReferenceOTU18537:0.02491,((New.CleanUp.ReferenceOTU45509:0.0195,New.CleanUp.ReferenceOTU67808:0.02757)0.860:0.00753,((New.CleanUp.ReferenceOTU32335:0.0124,New.CleanUp.ReferenceOTU83810:0.01936)0.863:0.00864,(New.CleanUp.ReferenceOTU56036:0.03499,(New.CleanUp.ReferenceOTU20076:0.02535,New.CleanUp.ReferenceOTU87316:0.04792)0.696:0.01239)0.880:0.01075)0.807:0.00781)0.918:0.0114)0.860:0.01294)0.821:0.00797,(((New.CleanUp.ReferenceOTU62050:0.00844,(New.CleanUp.ReferenceOTU70247:0.01954,(New.CleanUp.ReferenceOTU61470:0.02947,New.CleanUp.ReferenceOTU1240:0.02995)0.851:0.01)0.860:0.01229)0.958:0.0195,New.CleanUp.ReferenceOTU21474:0.02834)0.924:0.02194,((New.CleanUp.ReferenceOTU41609:0.05159,New.CleanUp.ReferenceOTU79847:0.04549)0.722:0.00622,(((New.CleanUp.ReferenceOTU14795:0.02223,(New.CleanUp.ReferenceOTU10248:0.0264,New.CleanUp.ReferenceOTU76233:0.05202)0.978:0.03101)0.852:0.01163,(((New.CleanUp.ReferenceOTU51039:0.03037,New.CleanUp.ReferenceOTU82975:0.01489)0.913:0.01658,New.CleanUp.ReferenceOTU41480:0.04279)0.837:0.00717,(New.CleanUp.ReferenceOTU27201:0.02424,(New.CleanUp.ReferenceOTU63795:0.01093,New.CleanUp.ReferenceOTU74020:0.00896)0.947:0.02224)0.956:0.01762)0.856:0.0067)0.874:0.00876,(New.CleanUp.ReferenceOTU10480:0.06939,New.CleanUp.ReferenceOTU16468:0.01651)0.793:0.00525)0.791:0.00656)0.918:0.01575)0.678:0.00069)0.701:0.00014)0.992:0.02625,New.CleanUp.ReferenceOTU65188:0.00207)0.997:0.03094)0.748:0.0049,((New.CleanUp.ReferenceOTU61607:0.0692,New.CleanUp.ReferenceOTU67431:0.00586)0.976:0.02914,(((New.ReferenceOTU240:0.01161,(New.CleanUp.ReferenceOTU29201:0.01153,New.CleanUp.ReferenceOTU73537:0.01763)0.929:0.01174)0.934:0.01354,(New.CleanUp.ReferenceOTU48747:0.00703,New.CleanUp.ReferenceOTU60029:0.02405)0.842:0.00975)0.882:0.00014,(((New.CleanUp.ReferenceOTU54323:0.04309,New.CleanUp.ReferenceOTU70004:0.04635)0.857:0.01282,(((((((((New.CleanUp.ReferenceOTU11872:0.00861,New.CleanUp.ReferenceOTU46981:0.01426)0.826:0.00556,(((New.CleanUp.ReferenceOTU59902:0.00558,New.CleanUp.ReferenceOTU87581:0.02646)0.884:0.01185,(New.CleanUp.ReferenceOTU21575:0.0359,New.CleanUp.ReferenceOTU6972:0.01984)0.337:0.00848)0.878:0.00816,(New.CleanUp.ReferenceOTU35739:0.02982,New.CleanUp.ReferenceOTU47720:0.00797)0.967:0.01806)0.834:0.0055)0.735:0.00356,(New.CleanUp.ReferenceOTU84720:0.00902,New.CleanUp.ReferenceOTU84606:0.02693)0.819:0.00556)0.939:0.01072,((New.CleanUp.ReferenceOTU47366:0.00691,New.CleanUp.ReferenceOTU68712:0.0322)0.918:0.01047,(New.CleanUp.ReferenceOTU40666:0.03003,(New.CleanUp.ReferenceOTU47505:0.02937,New.CleanUp.ReferenceOTU77555:0.00613)0.611:0.00596)0.762:0.00228)0.000:0.00016)0.925:0.00859,((New.CleanUp.ReferenceOTU69507:0.01413,New.CleanUp.ReferenceOTU74530:0.00584)0.191:0.0029,New.CleanUp.ReferenceOTU5169:0.01989)0.758:0.00279)0.839:0.00773,(New.CleanUp.ReferenceOTU77284:0.04675,((New.CleanUp.ReferenceOTU51115:0.01618,New.CleanUp.ReferenceOTU90650:0.02889)0.911:0.01444,(New.CleanUp.ReferenceOTU68554:0.01375,New.CleanUp.ReferenceOTU68724:0.00928)0.985:0.02763)0.870:0.00986)0.848:0.00777)0.792:0.00685,(((((New.CleanUp.ReferenceOTU75885:0.02732,(New.CleanUp.ReferenceOTU26358:0.03689,(New.CleanUp.ReferenceOTU17464:0.03148,New.CleanUp.ReferenceOTU86085:0.01905)0.844:0.01251)0.746:0.00954)0.896:0.0116,(New.CleanUp.ReferenceOTU56035:0.04278,((New.CleanUp.ReferenceOTU54625:0.09683,New.CleanUp.ReferenceOTU80921:0.0678)0.874:0.02851,(((New.CleanUp.ReferenceOTU60231:0.02208,((((New.CleanUp.ReferenceOTU56320:0.01296,New.CleanUp.ReferenceOTU73811:0.01934)0.598:0.01385,New.CleanUp.ReferenceOTU23562:0.0046)0.748:0.00476,(New.CleanUp.ReferenceOTU42140:0.03739,((New.CleanUp.ReferenceOTU68604:0.02073,(New.CleanUp.ReferenceOTU48475:0.00721,(New.CleanUp.ReferenceOTU81446:0.01728,New.CleanUp.ReferenceOTU89505:0.02057)0.876:0.02442)0.687:0.01475)0.941:0.02302,New.CleanUp.ReferenceOTU20938:0.00459)0.909:0.01544)0.085:0.01195)0.916:0.01336,New.CleanUp.ReferenceOTU451:0.00495)0.896:0.01392)0.844:0.01143,New.CleanUp.ReferenceOTU59274:0.01274)0.783:0.00914,(New.CleanUp.ReferenceOTU2750:0.01569,(New.CleanUp.ReferenceOTU18988:0.01035,(New.CleanUp.ReferenceOTU79020:0.01148,New.CleanUp.ReferenceOTU82421:0.01498)0.956:0.01759)0.880:0.01385)0.890:0.01082)0.050:0.00016)0.916:0.01164)0.714:0.00212)0.883:0.00793,(New.CleanUp.ReferenceOTU83385:0.01699,(New.CleanUp.ReferenceOTU33619:0.00277,New.CleanUp.ReferenceOTU41929:0.00014)0.988:0.00015)0.979:0.01429)0.748:0.00272,(New.CleanUp.ReferenceOTU25989:0.00015,((((New.CleanUp.ReferenceOTU27162:0.00576,New.CleanUp.ReferenceOTU87910:0.00867)0.839:0.00555,New.CleanUp.ReferenceOTU77257:0.01491)0.809:0.00622,(New.CleanUp.ReferenceOTU67754:0.0115,New.CleanUp.ReferenceOTU68617:0.00015)0.847:0.00552)0.645:0.00582,New.CleanUp.ReferenceOTU65418:0.04584)0.872:0.00868)0.973:0.01123)0.979:0.00016,(New.CleanUp.ReferenceOTU46500:0.03575,New.CleanUp.ReferenceOTU57459:0.00545)0.760:0.0087)0.792:0.00321)0.798:0.00607,(New.CleanUp.ReferenceOTU55164:0.04757,(((((((New.CleanUp.ReferenceOTU60356:0.01973,New.CleanUp.ReferenceOTU78496:0.03065)0.934:0.01514,((New.CleanUp.ReferenceOTU15915:0.01433,(New.CleanUp.ReferenceOTU42489:0.02801,New.CleanUp.ReferenceOTU76207:0.00987)0.920:0.01219)0.768:0.00444,(New.CleanUp.ReferenceOTU17134:0.03082,(New.CleanUp.ReferenceOTU84098:0.03063,((New.CleanUp.ReferenceOTU28210:0.05768,New.CleanUp.ReferenceOTU48003:0.01618)0.868:0.00999,((New.CleanUp.ReferenceOTU33617:0.01829,New.CleanUp.ReferenceOTU63490:0.03523)0.826:0.00678,(New.CleanUp.ReferenceOTU87025:0.04295,(New.CleanUp.ReferenceOTU71415:0.0682,New.CleanUp.ReferenceOTU82054:0.00701)0.881:0.01391)0.580:0.00544)0.895:0.00943)0.967:0.02558)0.830:0.0104)0.873:0.01348)0.726:0.0074)0.700:0.00206,(New.CleanUp.ReferenceOTU90284:0.01816,((New.CleanUp.ReferenceOTU11058:0.00535,New.CleanUp.ReferenceOTU12603:0.01191)0.850:0.00582,(New.CleanUp.ReferenceOTU81743:0.02041,New.CleanUp.ReferenceOTU19358:0.01742)0.758:0.00352)0.662:0.00218)0.982:0.01753)0.802:0.00546,(((((New.CleanUp.ReferenceOTU52900:0.02086,(New.CleanUp.ReferenceOTU59704:0.10061,(New.CleanUp.ReferenceOTU13493:0.02723,New.CleanUp.ReferenceOTU9418:0.01255)0.451:0.00437)0.306:0.01841)0.969:0.02201,(New.CleanUp.ReferenceOTU35715:0.04777,(New.CleanUp.ReferenceOTU55134:0.05517,(New.CleanUp.ReferenceOTU12726:0.0422,New.CleanUp.ReferenceOTU39711:0.03052)0.661:0.00627)0.961:0.02669)0.846:0.0112)0.897:0.01166,((New.CleanUp.ReferenceOTU66640:0.00426,New.CleanUp.ReferenceOTU6769:0.01976)0.943:0.02013,(((New.CleanUp.ReferenceOTU83681:0.00705,(New.CleanUp.ReferenceOTU46522:0.05222,(New.CleanUp.ReferenceOTU50757:0.01139,New.CleanUp.ReferenceOTU6744:0.02645)0.935:0.00016)0.233:0.01382)0.962:0.01928,(New.CleanUp.ReferenceOTU47733:0.02684,New.CleanUp.ReferenceOTU61:0.02212)0.895:0.01715)0.429:0.01231,New.CleanUp.ReferenceOTU12217:0.00917)0.886:0.02175)0.706:0.00543)0.757:0.00683,((New.CleanUp.ReferenceOTU21240:0.048,((New.CleanUp.ReferenceOTU51483:0.00521,New.CleanUp.ReferenceOTU54511:0.05864)0.908:0.0213,((New.CleanUp.ReferenceOTU16528:0.05387,New.CleanUp.ReferenceOTU74807:0.01617)0.978:0.0407,New.CleanUp.ReferenceOTU53179:0.04375)0.672:0.03182)0.942:0.03491)0.814:0.01527,(((New.CleanUp.ReferenceOTU79416:0.02451,(New.CleanUp.ReferenceOTU74687:0.02144,New.CleanUp.ReferenceOTU61416:0.04282)0.890:0.01686)0.736:0.01032,New.CleanUp.ReferenceOTU72070:0.11335)0.946:0.01782,New.CleanUp.ReferenceOTU46824:0.03418)0.818:0.00762)0.982:0.02705)0.901:0.01241,((((((New.CleanUp.ReferenceOTU48216:0.01429,(New.CleanUp.ReferenceOTU47225:0.03438,(New.CleanUp.ReferenceOTU11522:0.00817,New.CleanUp.ReferenceOTU72626:0.01885)0.891:0.01804)0.859:0.01139)0.933:0.01828,(New.CleanUp.ReferenceOTU66485:0.03938,New.CleanUp.ReferenceOTU71470:0.03758)0.745:0.0053)0.976:0.02671,(((New.CleanUp.ReferenceOTU9582:0.02608,(New.CleanUp.ReferenceOTU87192:0.0146,(New.CleanUp.ReferenceOTU54913:0.00858,New.CleanUp.ReferenceOTU65268:0.02359)0.853:0.00589)0.961:0.01704)0.912:0.01248,((((New.CleanUp.ReferenceOTU16416:0.02248,New.CleanUp.ReferenceOTU67156:0.00417)0.936:0.01294,((New.ReferenceOTU211:0.02028,New.CleanUp.ReferenceOTU27403:0.02109)0.772:0.01354,(New.CleanUp.ReferenceOTU11191:0.02582,(New.CleanUp.ReferenceOTU27721:0.00287,New.CleanUp.ReferenceOTU28358:0.01119)0.924:0.01301)0.780:0.00668)0.877:0.01047)0.892:0.00578,((New.CleanUp.ReferenceOTU90808:0.02755,((((New.CleanUp.ReferenceOTU45109:0.03106,(New.CleanUp.ReferenceOTU55376:0.01806,(New.CleanUp.ReferenceOTU44676:0.01545,New.CleanUp.ReferenceOTU58818:0.00882)0.852:0.01082)0.902:0.01001)0.785:0.00296,((New.CleanUp.ReferenceOTU33264:0.03381,(New.CleanUp.ReferenceOTU21540:0.00247,New.CleanUp.ReferenceOTU75808:0.03638)0.867:0.02038)0.530:0.0125,New.CleanUp.ReferenceOTU77010:0.0724)0.942:0.02046)0.914:0.00016,(New.CleanUp.ReferenceOTU31643:0.03656,(New.CleanUp.ReferenceOTU29163:0.02832,New.CleanUp.ReferenceOTU72449:0.03852)0.380:0.01087)0.953:0.02981)0.141:0.00833,(New.CleanUp.ReferenceOTU78394:0.06539,(New.CleanUp.ReferenceOTU79568:0.02457,(New.CleanUp.ReferenceOTU41272:0.00015,New.CleanUp.ReferenceOTU52521:0.04115)0.638:0.01867)0.852:0.01859)0.757:0.00469)0.880:0.01104)0.256:0.00293,(New.CleanUp.ReferenceOTU38533:0.05621,(New.CleanUp.ReferenceOTU52225:0.00738,(New.CleanUp.ReferenceOTU45616:0.02033,New.CleanUp.ReferenceOTU66829:0.01998)0.696:0.00145)0.894:0.01208)0.925:0.01676)0.862:0.00766)0.000:0.00015,((New.ReferenceOTU235:0.03551,New.CleanUp.ReferenceOTU71685:0.01122)0.918:0.02235,(New.CleanUp.ReferenceOTU52617:0.07592,New.CleanUp.ReferenceOTU8821:0.02244)0.889:0.02167)0.996:0.04155)0.788:0.00334)0.778:0.01055,(New.CleanUp.ReferenceOTU20720:0.0464,New.CleanUp.ReferenceOTU6228:0.02435)0.892:0.01543)0.880:0.02141)0.696:0.00205,((New.CleanUp.ReferenceOTU65599:0.01033,New.CleanUp.ReferenceOTU71936:0.09009)0.997:0.04582,(New.CleanUp.ReferenceOTU18862:0.03431,New.CleanUp.ReferenceOTU63411:0.03343)0.862:0.01889)0.721:0.00715)0.746:0.00529,New.CleanUp.ReferenceOTU73601:0.03458)0.907:0.01532,(((New.CleanUp.ReferenceOTU89348:0.01684,New.CleanUp.ReferenceOTU53508:0.0597)0.779:0.00771,(New.CleanUp.ReferenceOTU54111:0.01786,((New.CleanUp.ReferenceOTU54227:0.03183,New.CleanUp.ReferenceOTU87147:0.00014)0.953:0.01118,(New.CleanUp.ReferenceOTU74950:0.01981,(New.CleanUp.ReferenceOTU44999:0.00779,New.CleanUp.ReferenceOTU63451:0.00945)0.793:0.01152)0.869:0.00647)0.862:0.00566)0.827:0.00744)0.822:0.01162,((New.CleanUp.ReferenceOTU54543:0.04274,New.CleanUp.ReferenceOTU68630:0.03833)0.601:0.00969,((New.CleanUp.ReferenceOTU4061:0.00559,(((New.CleanUp.ReferenceOTU27994:0.00884,New.CleanUp.ReferenceOTU84576:0.01453)0.897:0.00882,New.CleanUp.ReferenceOTU6598:0.00864)0.763:0.00263,((New.CleanUp.ReferenceOTU15707:0.00579,(New.CleanUp.ReferenceOTU62516:0.0089,New.CleanUp.ReferenceOTU77960:0.03526)0.967:0.01728)0.036:0.00015,(New.CleanUp.ReferenceOTU15605:0.01175,New.CleanUp.ReferenceOTU17651:0.08056)0.996:0.0493)0.958:0.01419)0.870:0.00015)0.943:0.01579,((New.CleanUp.ReferenceOTU76532:0.04238,((New.CleanUp.ReferenceOTU36660:0.00751,(New.CleanUp.ReferenceOTU35506:0.0128,New.CleanUp.ReferenceOTU49450:0.03172)0.783:0.00726)0.828:0.00426,((New.CleanUp.ReferenceOTU13061:0.00014,New.CleanUp.ReferenceOTU40287:0.03771)0.947:0.01436,New.CleanUp.ReferenceOTU83725:0.05367)0.868:0.00014)0.988:0.01973)0.666:0.00014,((New.CleanUp.ReferenceOTU59988:0.00819,(New.CleanUp.ReferenceOTU73976:0.01699,New.CleanUp.ReferenceOTU78707:0.02497)0.985:0.03168)0.753:0.00609,(New.CleanUp.ReferenceOTU63870:0.03023,New.CleanUp.ReferenceOTU52472:0.05302)0.904:0.01573)0.968:0.02065)0.902:0.0116)0.944:0.01799)0.784:0.00752)0.870:0.0108)0.897:0.01362)0.756:0.00549)0.819:0.00516,New.CleanUp.ReferenceOTU28922:0.01235)0.874:0.00571,(((New.CleanUp.ReferenceOTU50253:0.01424,(New.CleanUp.ReferenceOTU60632:0.02579,(New.CleanUp.ReferenceOTU13711:0.01984,New.CleanUp.ReferenceOTU49284:0.01501)0.492:0.00314)0.913:0.00956)0.883:0.00845,((New.CleanUp.ReferenceOTU29403:0.04934,New.CleanUp.ReferenceOTU83176:0.0562)0.915:0.02463,((New.CleanUp.ReferenceOTU39659:0.00555,New.CleanUp.ReferenceOTU28869:0.03041)0.944:0.01178,((New.CleanUp.ReferenceOTU83241:0.02915,(New.CleanUp.ReferenceOTU67768:0.01164,((New.CleanUp.ReferenceOTU42313:0.00538,((New.CleanUp.ReferenceOTU23667:0.02746,New.CleanUp.ReferenceOTU5100:0.01275)0.916:0.01904,New.CleanUp.ReferenceOTU56125:0.02006)0.832:0.00641)0.938:0.01463,New.CleanUp.ReferenceOTU74014:0.01984)0.642:0.00014)0.918:0.01098)0.746:0.00363,(((New.CleanUp.ReferenceOTU34412:0.04018,((New.CleanUp.ReferenceOTU13402:0.02014,(New.CleanUp.ReferenceOTU43342:0.01737,New.CleanUp.ReferenceOTU59736:0.0266)0.768:0.00271)0.744:0.00326,New.CleanUp.ReferenceOTU30949:0.023)0.983:0.03271)0.868:0.01258,(New.CleanUp.ReferenceOTU55136:0.016,(((New.CleanUp.ReferenceOTU11663:0.02569,New.CleanUp.ReferenceOTU60846:0.02575)0.928:0.01877,New.CleanUp.ReferenceOTU76290:0.01646)0.686:0.00439,New.CleanUp.ReferenceOTU2610:0.01719)0.832:0.00924)0.971:0.01786)0.304:0.00277,((New.CleanUp.ReferenceOTU7844:0.01438,(New.CleanUp.ReferenceOTU65183:0.01417,(New.CleanUp.ReferenceOTU6860:0.02203,(New.CleanUp.ReferenceOTU35898:0.0181,New.CleanUp.ReferenceOTU46737:0.03183)0.451:0.01615)0.871:0.01348)0.936:0.01325)0.725:0.00318,New.CleanUp.ReferenceOTU34905:0.04953)0.883:0.00908)0.865:0.00919)0.882:0.00014)0.945:0.0202)0.864:0.00916)0.923:0.01505,((New.CleanUp.ReferenceOTU62577:0.05046,(New.CleanUp.ReferenceOTU91359:0.01705,(New.CleanUp.ReferenceOTU20218:0.09325,New.CleanUp.ReferenceOTU55078:0.00679)0.964:0.04491)0.995:0.04436)0.863:0.00014,New.CleanUp.ReferenceOTU86266:0.01899)0.748:0.00796)0.877:0.01052)0.752:0.00338,(New.CleanUp.ReferenceOTU60800:0.0435,New.CleanUp.ReferenceOTU81086:0.04458)0.961:0.02223)0.870:0.00721)0.438:0.00845)0.748:0.00362,(New.CleanUp.ReferenceOTU3620:0.06286,((((New.CleanUp.ReferenceOTU36593:0.06097,(New.CleanUp.ReferenceOTU5363:0.04177,(New.CleanUp.ReferenceOTU17186:0.05406,New.CleanUp.ReferenceOTU85784:0.02454)0.573:0.01658)0.915:0.0292)0.743:0.00849,New.CleanUp.ReferenceOTU69237:0.02855)0.834:0.01166,(New.CleanUp.ReferenceOTU57541:0.01358,New.CleanUp.ReferenceOTU7148:0.03005)0.791:0.00831)0.616:0.01039,(((New.CleanUp.ReferenceOTU30851:0.00949,(New.CleanUp.ReferenceOTU85394:0.02694,New.CleanUp.ReferenceOTU40774:0.01795)0.867:0.0086)0.888:0.01741,New.CleanUp.ReferenceOTU85053:0.04957)0.744:0.00484,New.CleanUp.ReferenceOTU51514:0.03472)0.972:0.02626)0.479:0.00969)0.849:0.01107)0.885:0.00742)0.792:0.00954,(New.CleanUp.ReferenceOTU21818:0.05035,New.CleanUp.ReferenceOTU79301:0.00316)0.949:0.02169)0.878:0.00983)0.972:0.01719)0.775:0.00552)0.922:0.01275)0.763:0.00014)0.981:0.02556)0.397:0.00455,((((New.CleanUp.ReferenceOTU52928:0.07513,((((New.CleanUp.ReferenceOTU15686:0.0412,New.CleanUp.ReferenceOTU74421:0.05588)0.805:0.00823,((New.CleanUp.ReferenceOTU53172:0.00896,(New.CleanUp.ReferenceOTU87460:0.04803,New.CleanUp.ReferenceOTU55386:0.02537)0.781:0.00675)0.670:0.01145,(New.CleanUp.ReferenceOTU54458:0.02679,New.CleanUp.ReferenceOTU35824:0.08415)0.924:0.0231)0.728:0.0045)0.980:0.02227,((New.CleanUp.ReferenceOTU85982:0.01684,(((((((New.CleanUp.ReferenceOTU24600:0.0076,New.CleanUp.ReferenceOTU48749:0.03779)0.792:0.00572,New.CleanUp.ReferenceOTU9703:0.02761)0.191:0.00833,(New.CleanUp.ReferenceOTU12130:0.02544,New.CleanUp.ReferenceOTU21871:0.02218)0.943:0.01587)0.813:0.00788,(New.CleanUp.ReferenceOTU74031:0.02057,New.CleanUp.ReferenceOTU68553:0.01507)0.317:0.00997)0.879:0.0095,(New.CleanUp.ReferenceOTU85086:0.02083,(New.CleanUp.ReferenceOTU23131:0.01488,New.CleanUp.ReferenceOTU71147:0.01338)0.185:0.00538)0.954:0.01361)0.488:0.00014,(New.CleanUp.ReferenceOTU88396:0.02425,New.CleanUp.ReferenceOTU29065:0.05967)0.487:0.01308)0.776:0.00279,(((New.CleanUp.ReferenceOTU27137:0.00668,New.CleanUp.ReferenceOTU45411:0.01337)0.951:0.02383,(New.CleanUp.ReferenceOTU71073:0.02123,New.CleanUp.ReferenceOTU86837:0.03749)0.945:0.02571)0.696:0.014,(New.CleanUp.ReferenceOTU72896:0.01837,(New.CleanUp.ReferenceOTU65863:0.0227,New.CleanUp.ReferenceOTU71679:0.00016)0.674:0.00722)0.544:0.00998)0.916:0.01111)0.389:0.00016)0.958:0.01433,((New.CleanUp.ReferenceOTU73695:0.01733,(New.CleanUp.ReferenceOTU26095:0.03122,(New.CleanUp.ReferenceOTU77237:0.01194,New.CleanUp.ReferenceOTU90912:0.01121)0.896:0.01489)0.774:0.00717)0.938:0.0162,(New.CleanUp.ReferenceOTU17533:0.03717,New.CleanUp.ReferenceOTU32069:0.01818)0.904:0.01535)0.879:0.01202)0.515:0.00015)0.930:0.0167,(New.CleanUp.ReferenceOTU84808:0.04117,(New.CleanUp.ReferenceOTU59450:0.05084,(New.CleanUp.ReferenceOTU45537:0.0338,New.CleanUp.ReferenceOTU47612:0.00401)0.883:0.01557)0.915:0.02362)0.852:0.01419)0.800:0.01315)0.871:0.0112,New.CleanUp.ReferenceOTU74735:0.02541)0.394:0.01152,New.CleanUp.ReferenceOTU42567:0.01873)0.997:0.04287,(New.CleanUp.ReferenceOTU4893:0.00566,((New.CleanUp.ReferenceOTU84924:0.02745,(New.CleanUp.ReferenceOTU27991:0.01974,((((((((760641:0.01679,(589500:0.00014,(New.CleanUp.ReferenceOTU55012:0.03586,New.CleanUp.ReferenceOTU56763:0.00812)0.994:0.03277)0.436:0.0042)0.356:0.00438,758719:0.00016)0.828:0.00701,((918212:0.00274,(((New.CleanUp.ReferenceOTU43693:0.01692,New.CleanUp.ReferenceOTU81403:0.0354)0.730:0.00271,(New.CleanUp.ReferenceOTU50891:0.0114,541761:0.01138)0.904:0.00865)0.845:0.00532,((239537:0.00556,New.CleanUp.ReferenceOTU55515:0.03465)0.298:0.00272,((151855:0.0142,513073:0.00844)0.822:0.00527,863772:0.01431)0.990:0.0172)0.399:0.00016)0.784:0.00277)0.743:0.00271,(822874:0.00841,(((591683:0.01195,New.CleanUp.ReferenceOTU83007:0.05424)0.913:0.01528,(((210344:0.01349,216576:0.00379)0.924:0.01322,585537:0.01174)0.846:0.00962,(207866:0.00232,New.CleanUp.ReferenceOTU89864:0.04162)0.798:0.00567)0.894:0.01364)0.933:0.0183,583185:0.02198)0.896:0.01082)0.926:0.01131)0.765:0.00443)0.801:0.0233,New.CleanUp.ReferenceOTU55717:0.07758)0.749:0.00657,New.CleanUp.ReferenceOTU74134:0.02152)0.869:0.00842,((New.CleanUp.ReferenceOTU1310:0.0187,New.CleanUp.ReferenceOTU58258:0.03395)0.967:0.02388,((New.CleanUp.ReferenceOTU8098:0.03193,New.CleanUp.ReferenceOTU89070:0.05066)0.936:0.02303,New.CleanUp.ReferenceOTU62991:0.03776)0.597:0.01145)0.830:0.00938)0.939:0.01613,((New.CleanUp.ReferenceOTU88989:0.02438,(New.ReferenceOTU66:0.02269,New.CleanUp.ReferenceOTU47554:0.03064)0.827:0.00671)0.752:0.00346,(New.CleanUp.ReferenceOTU49325:0.0315,(New.CleanUp.ReferenceOTU33978:0.04671,(New.CleanUp.ReferenceOTU61034:0.02261,(New.CleanUp.ReferenceOTU39967:0.02587,New.CleanUp.ReferenceOTU4535:0.00856)0.916:0.01616)0.916:0.01468)0.186:0.01055)0.737:0.01229)0.769:0.00593)0.904:0.01189,New.CleanUp.ReferenceOTU42029:0.0237)0.144:0.00376)0.885:0.01054)0.839:0.00726,(New.CleanUp.ReferenceOTU73280:0.00573,(New.CleanUp.ReferenceOTU3493:0.00275,(New.CleanUp.ReferenceOTU21477:0.01594,(New.CleanUp.ReferenceOTU40541:0.01437,New.CleanUp.ReferenceOTU50667:0.02142)0.785:0.00703)0.940:0.01256)0.984:0.02006)0.764:0.00228)0.993:0.02633)0.869:0.0161)0.632:0.00125)0.913:0.01657)0.746:0.00709)0.971:0.02902,((New.CleanUp.ReferenceOTU37759:0.08944,New.CleanUp.ReferenceOTU81382:0.02628)0.916:0.02843,((((New.CleanUp.ReferenceOTU25574:0.01895,New.CleanUp.ReferenceOTU37259:0.02383)0.967:0.02773,(New.CleanUp.ReferenceOTU65175:0.0396,(New.CleanUp.ReferenceOTU25523:0.01393,New.CleanUp.ReferenceOTU74306:0.00015)0.981:0.02487)0.782:0.01494)0.612:0.00762,(((((((New.CleanUp.ReferenceOTU17271:0.02006,(((New.CleanUp.ReferenceOTU49860:0.02938,(New.CleanUp.ReferenceOTU3846:0.01181,New.CleanUp.ReferenceOTU88438:0.02635)0.765:0.00498)0.870:0.0088,New.CleanUp.ReferenceOTU77012:0.00858)0.399:0.00584,((New.CleanUp.ReferenceOTU58976:0.04971,(New.CleanUp.ReferenceOTU17501:0.02175,(New.CleanUp.ReferenceOTU88380:0.03369,(New.CleanUp.ReferenceOTU51112:0.01714,(New.CleanUp.ReferenceOTU49692:0.02492,New.CleanUp.ReferenceOTU57421:0.02114)0.955:0.0158)0.846:0.00712)0.076:0.00548)0.941:0.01448)0.761:0.00791,New.CleanUp.ReferenceOTU61644:0.03984)0.305:0.00667)0.784:0.00553)0.323:0.00291,(New.CleanUp.ReferenceOTU58895:0.02009,(New.CleanUp.ReferenceOTU410:0.0196,New.CleanUp.ReferenceOTU53669:0.00432)0.764:0.00437)0.925:0.0114)0.820:0.00615,New.CleanUp.ReferenceOTU47601:0.03899)0.947:0.01658,(((New.CleanUp.ReferenceOTU53502:0.02954,New.CleanUp.ReferenceOTU28817:0.04174)0.709:0.00231,(New.CleanUp.ReferenceOTU22155:0.01349,(New.CleanUp.ReferenceOTU42829:0.02075,New.CleanUp.ReferenceOTU18225:0.01939)0.691:0.00547)0.762:0.00333)0.620:0.00016,(New.CleanUp.ReferenceOTU26523:0.01715,New.CleanUp.ReferenceOTU68775:0.01136)0.971:0.02322)0.465:0.00921)0.406:0.00261,((((((New.CleanUp.ReferenceOTU45996:0.02564,(((New.CleanUp.ReferenceOTU53972:0.02854,(New.CleanUp.ReferenceOTU23786:0.00815,(New.CleanUp.ReferenceOTU22214:0.01146,New.CleanUp.ReferenceOTU29064:0.01114)0.346:0.00542)0.857:0.00015)0.971:0.01147,(New.CleanUp.ReferenceOTU71426:0.02558,(New.CleanUp.ReferenceOTU59327:0.00835,New.CleanUp.ReferenceOTU87435:0.00552)0.012:0.00016)0.911:0.0083)0.840:0.00635,(New.CleanUp.ReferenceOTU24927:0.00855,New.CleanUp.ReferenceOTU80266:0.04435)0.831:0.00748)0.859:0.00853)0.915:0.01216,(New.CleanUp.ReferenceOTU44926:0.0141,(New.CleanUp.ReferenceOTU5534:0.01695,New.CleanUp.ReferenceOTU51168:0.00839)0.836:0.00556)0.880:0.00572)0.736:0.00247,New.CleanUp.ReferenceOTU5428:0.02585)0.887:0.00639,(New.CleanUp.ReferenceOTU4241:0.02827,(New.CleanUp.ReferenceOTU57641:0.00965,(((((New.CleanUp.ReferenceOTU47251:0.01049,New.CleanUp.ReferenceOTU49225:0.02167)0.969:0.01838,(New.CleanUp.ReferenceOTU64373:0.01892,(New.CleanUp.ReferenceOTU44280:0.01024,New.CleanUp.ReferenceOTU61537:0.01591)0.786:0.01158)0.929:0.01557)0.232:0.00275,(New.CleanUp.ReferenceOTU46335:0.04473,New.CleanUp.ReferenceOTU56894:0.0106)0.833:0.00649)0.807:0.00581,New.CleanUp.ReferenceOTU89626:0.01444)0.879:0.00684,New.CleanUp.ReferenceOTU19142:0.00753)0.643:0.01101)0.922:0.01284)0.892:0.00984)0.196:0.00014,(New.CleanUp.ReferenceOTU8284:0.03156,New.CleanUp.ReferenceOTU89214:0.02101)0.815:0.01737)0.923:0.00742,(((New.CleanUp.ReferenceOTU10319:0.03102,New.CleanUp.ReferenceOTU10940:0.03798)0.816:0.01952,((New.CleanUp.ReferenceOTU17353:0.01996,(New.CleanUp.ReferenceOTU2832:0.01989,New.CleanUp.ReferenceOTU53529:0.00598)0.647:0.00592)0.881:0.01453,(((((New.CleanUp.ReferenceOTU78201:0.01165,New.CleanUp.ReferenceOTU80942:0.02936)0.714:0.00329,((New.CleanUp.ReferenceOTU36584:0.0066,New.CleanUp.ReferenceOTU41512:0.01982)0.916:0.01187,(((((((New.CleanUp.ReferenceOTU50853:0.02831,New.CleanUp.ReferenceOTU51609:0.00883)0.408:0.00436,(New.CleanUp.ReferenceOTU13076:0.01091,New.CleanUp.ReferenceOTU80707:0.05661)0.936:0.02381)0.887:0.01092,(New.ReferenceOTU422:0.00016,New.CleanUp.ReferenceOTU71178:0.05674)0.910:0.00854)0.959:0.01531,((((((223056:0.00014,2943935:0.00275)0.793:0.00281,(New.CleanUp.ReferenceOTU88423:0.00858,New.CleanUp.ReferenceOTU23247:0.03782)0.683:0.0026)0.989:0.02285,((((584933:0.02075,New.CleanUp.ReferenceOTU46669:0.04103)0.633:0.00579,(New.CleanUp.ReferenceOTU72317:0.01679,543296:0.00279)1.000:0.03434)0.732:0.00329,(3580423:0.01761,558768:0.05053)0.911:0.01162)0.819:0.0086,New.CleanUp.ReferenceOTU48984:0.07788)0.340:0.0025)0.776:0.00713,(New.CleanUp.ReferenceOTU39029:0.01724,New.CleanUp.ReferenceOTU4348:0.03217)0.935:0.01262)0.811:0.00015,(New.CleanUp.ReferenceOTU88324:0.02666,New.CleanUp.ReferenceOTU59204:0.0362)0.530:0.01381)0.986:0.01987,((567007:0.01972,((New.CleanUp.ReferenceOTU58109:0.00837,561662:0.00274)0.927:0.01221,((((New.CleanUp.ReferenceOTU66913:0.02656,New.CleanUp.ReferenceOTU11834:0.0292)0.923:0.01111,New.CleanUp.ReferenceOTU48822:0.00014)0.938:0.01129,New.CleanUp.ReferenceOTU45899:0.00556)0.977:0.0215,(New.CleanUp.ReferenceOTU35805:0.00014,New.CleanUp.ReferenceOTU84770:0.03785)0.647:0.01064)0.863:0.01136)0.853:0.00773)0.842:0.00016,(4314525:0.01709,((917532:0.00015,(130030:0.00015,(New.CleanUp.ReferenceOTU58276:0.02256,536237:0.00014)0.973:0.00837)0.825:0.00275)0.950:0.00842,(New.CleanUp.ReferenceOTU91472:0.01953,(New.CleanUp.ReferenceOTU47094:0.02279,(220054:0.00828,(New.CleanUp.ReferenceOTU8278:0.01391,New.CleanUp.ReferenceOTU23327:0.0139)0.893:0.00014)0.978:0.00015)0.871:0.0076)0.760:0.00379)0.754:0.00278)0.858:0.00559)0.725:0.0015)0.999:0.00014)0.977:0.01814,New.CleanUp.ReferenceOTU4040:0.02319)0.614:0.00259,New.CleanUp.ReferenceOTU18976:0.02497)0.924:0.01106,((New.CleanUp.ReferenceOTU75319:0.04001,((New.CleanUp.ReferenceOTU55359:0.05116,New.CleanUp.ReferenceOTU60022:0.02985)0.793:0.01011,(New.CleanUp.ReferenceOTU20168:0.04395,New.CleanUp.ReferenceOTU61422:0.01821)0.862:0.00935)0.626:0.00803)0.939:0.01826,(New.CleanUp.ReferenceOTU10639:0.04757,(New.CleanUp.ReferenceOTU83257:0.08213,(New.CleanUp.ReferenceOTU30257:0.01093,New.CleanUp.ReferenceOTU77018:0.09157)0.883:0.02969)0.623:0.01272)0.761:0.00595)0.840:0.00619)0.938:0.01212)0.764:0.00672)0.429:0.00676,New.CleanUp.ReferenceOTU54208:0.0336)0.901:0.00973,New.CleanUp.ReferenceOTU32882:0.01696)0.848:0.00681,((New.CleanUp.ReferenceOTU71000:0.01382,(New.CleanUp.ReferenceOTU84593:0.02452,New.CleanUp.ReferenceOTU27277:0.02785)0.352:0.00264)0.786:0.00566,(New.CleanUp.ReferenceOTU45708:0.0181,New.CleanUp.ReferenceOTU56583:0.00859)0.539:0.00687)0.552:0.00361)0.897:0.01575)0.971:0.03346)0.837:0.01379,((((New.CleanUp.ReferenceOTU21385:0.00978,New.CleanUp.ReferenceOTU7874:0.00429)0.470:0.00896,((New.CleanUp.ReferenceOTU45773:0.00015,New.CleanUp.ReferenceOTU79403:0.0353)0.931:0.01011,New.CleanUp.ReferenceOTU49476:0.00671)0.936:0.01991)0.728:0.00811,((New.CleanUp.ReferenceOTU74992:0.00279,(New.CleanUp.ReferenceOTU35671:0.00282,New.CleanUp.ReferenceOTU35353:0.01421)0.761:0.00276)0.895:0.00997,((New.CleanUp.ReferenceOTU33933:0.00563,New.CleanUp.ReferenceOTU45121:0.01129)0.581:0.00015,((New.CleanUp.ReferenceOTU14156:0.01718,New.CleanUp.ReferenceOTU43351:0.00552)0.946:0.01129,New.CleanUp.ReferenceOTU37402:0.02858)0.191:0.00016)0.766:0.00782)0.875:0.00935)0.948:0.01347,New.CleanUp.ReferenceOTU3123:0.01576)0.857:0.00886)0.891:0.00952)0.854:0.00648)0.894:0.00995,(New.CleanUp.ReferenceOTU55334:0.01158,(New.CleanUp.ReferenceOTU9457:0.0374,(New.CleanUp.ReferenceOTU21841:0.00699,New.CleanUp.ReferenceOTU59305:0.02446)0.936:0.01498)0.828:0.00668)0.751:0.00353)0.758:0.01049,(New.CleanUp.ReferenceOTU34875:0.01725,(New.CleanUp.ReferenceOTU60290:0.02824,New.CleanUp.ReferenceOTU80675:0.02909)0.993:0.04065)0.900:0.01874)0.862:0.00748)0.933:0.01907,((New.CleanUp.ReferenceOTU24716:0.00016,(((New.CleanUp.ReferenceOTU845:0.01629,(New.CleanUp.ReferenceOTU57615:0.0176,New.CleanUp.ReferenceOTU2874:0.02343)0.837:0.00981)0.908:0.01382,(((New.CleanUp.ReferenceOTU12910:0.02909,New.CleanUp.ReferenceOTU34318:0.04171)0.925:0.02454,New.CleanUp.ReferenceOTU91363:0.03397)0.944:0.02262,(New.CleanUp.ReferenceOTU12936:0.01815,New.CleanUp.ReferenceOTU46445:0.01185)0.859:0.00943)0.898:0.00979)0.936:0.01413,(New.CleanUp.ReferenceOTU7034:0.04331,(((New.CleanUp.ReferenceOTU87309:0.03575,(New.CleanUp.ReferenceOTU70871:0.00471,(New.CleanUp.ReferenceOTU75496:0.05683,((4419390:0.01793,(New.CleanUp.ReferenceOTU33520:0.00014,New.CleanUp.ReferenceOTU86594:0.0257)0.901:0.01459)0.994:0.03861,(New.CleanUp.ReferenceOTU60574:0.00014,1115464:0.00877)0.736:0.00397)0.933:0.02675)0.952:0.02963)0.882:0.02089)0.928:0.01538,((New.CleanUp.ReferenceOTU16059:0.03705,New.CleanUp.ReferenceOTU25748:0.06292)0.343:0.02576,New.CleanUp.ReferenceOTU9268:0.0066)0.875:0.01522)0.866:0.01237,(New.CleanUp.ReferenceOTU26600:0.00119,New.CleanUp.ReferenceOTU70421:0.05438)0.993:0.03389)0.073:0.0048)0.837:0.00942)0.805:0.00608)0.961:0.02872,(((((New.CleanUp.ReferenceOTU33210:0.05548,(New.CleanUp.ReferenceOTU46294:0.04726,(New.CleanUp.ReferenceOTU42536:0.00014,(((New.CleanUp.ReferenceOTU12781:0.03444,New.CleanUp.ReferenceOTU18525:0.01059)0.874:0.02021,(New.CleanUp.ReferenceOTU22445:0.01222,New.CleanUp.ReferenceOTU54271:0.05802)0.846:0.01229)0.975:0.02692,(((((New.CleanUp.ReferenceOTU10025:0.01563,(New.CleanUp.ReferenceOTU72650:0.03869,New.CleanUp.ReferenceOTU81076:0.02883)0.948:0.02271)0.825:0.00863,(New.CleanUp.ReferenceOTU16779:0.00919,(New.ReferenceOTU89:0.01608,New.CleanUp.ReferenceOTU33938:0.02617)0.800:0.00562)0.754:0.00457)0.932:0.01349,(New.CleanUp.ReferenceOTU64107:0.00014,(New.CleanUp.ReferenceOTU19448:0.0137,New.CleanUp.ReferenceOTU24083:0.04201)0.997:0.03266)0.982:0.02015)0.872:0.01157,New.CleanUp.ReferenceOTU75564:0.04867)0.359:0.00835,New.CleanUp.ReferenceOTU44858:0.01948)0.854:0.00586)0.979:0.02913)0.952:0.0273)0.982:0.04262)0.840:0.01457,(New.CleanUp.ReferenceOTU413:0.00014,(New.CleanUp.ReferenceOTU68479:0.0439,(New.CleanUp.ReferenceOTU31022:0.01892,((New.CleanUp.ReferenceOTU18861:0.00148,New.CleanUp.ReferenceOTU87084:0.03355)0.895:0.01366,(New.CleanUp.ReferenceOTU20795:0.02837,New.CleanUp.ReferenceOTU50566:0.0063)0.947:0.01817)0.505:0.0105)0.925:0.01932)0.983:0.03318)0.995:0.03553)0.835:0.01275,New.CleanUp.ReferenceOTU45415:0.02582)0.387:0.02171,((New.CleanUp.ReferenceOTU5020:0.01905,(New.CleanUp.ReferenceOTU35444:0.03044,New.CleanUp.ReferenceOTU44255:0.0485)0.995:0.04582)0.905:0.02009,(((New.CleanUp.ReferenceOTU41009:0.02827,(New.CleanUp.ReferenceOTU13652:0.00236,4424081:0.01163)0.986:0.03754)0.986:0.03512,((New.CleanUp.ReferenceOTU34252:0.04548,(New.CleanUp.ReferenceOTU45377:0.04701,(New.CleanUp.ReferenceOTU12790:0.05611,(New.CleanUp.ReferenceOTU40503:0.03014,(((New.CleanUp.ReferenceOTU15060:0.0187,New.CleanUp.ReferenceOTU39353:0.03408)0.903:0.0226,(New.CleanUp.ReferenceOTU49326:0.0509,New.CleanUp.ReferenceOTU75785:0.01383)0.971:0.02986)0.973:0.03941,(((New.CleanUp.ReferenceOTU26010:0.01438,New.CleanUp.ReferenceOTU78798:0.0257)0.876:0.00569,((New.CleanUp.ReferenceOTU84501:0.01934,(New.CleanUp.ReferenceOTU62984:0.02567,(200879:0.00277,(New.ReferenceOTU73:0.00014,New.CleanUp.ReferenceOTU45375:0.03754)0.906:0.00015)0.926:0.01209)0.503:0.01154)0.645:0.00309,(New.CleanUp.ReferenceOTU83974:0.00046,New.CleanUp.ReferenceOTU8621:0.04006)1.000:0.04008)1.000:0.00015)0.620:0.00888,New.CleanUp.ReferenceOTU21923:0.02962)0.248:0.00888)0.971:0.03484)0.776:0.01039)0.952:0.04601)0.956:0.04315)0.858:0.02677,(New.CleanUp.ReferenceOTU69933:0.00269,(New.CleanUp.ReferenceOTU78867:0.01522,(New.CleanUp.ReferenceOTU47536:0.05212,New.CleanUp.ReferenceOTU84651:0.06633)0.573:0.03033)0.926:0.01963)0.860:0.00016)0.991:0.05139)0.846:0.01615,(New.CleanUp.ReferenceOTU25795:0.0235,((New.CleanUp.ReferenceOTU44048:0.03542,New.CleanUp.ReferenceOTU91327:0.00588)0.917:0.01316,(((New.CleanUp.ReferenceOTU19697:0.00254,(New.CleanUp.ReferenceOTU46908:0.0376,New.CleanUp.ReferenceOTU6306:0.0011)0.995:0.03411)0.950:0.02167,(((((((New.CleanUp.ReferenceOTU45965:0.01173,New.CleanUp.ReferenceOTU91143:0.01463)0.803:0.00527,(((New.CleanUp.ReferenceOTU869:0.02043,(New.CleanUp.ReferenceOTU80239:0.00294,(New.CleanUp.ReferenceOTU17913:0.00281,4410804:0.00014)0.740:0.0027)0.926:0.00863)0.857:0.00571,(New.CleanUp.ReferenceOTU29127:0.02337,(New.CleanUp.ReferenceOTU1241:0.02835,New.CleanUp.ReferenceOTU52420:0.0115)0.981:0.025)0.839:0.00014)0.940:0.00879,New.CleanUp.ReferenceOTU63900:0.01744)0.755:0.00015)0.921:0.00859,(((((New.CleanUp.ReferenceOTU3053:0.00576,New.CleanUp.ReferenceOTU7792:0.00276)0.961:0.01914,((363511:0.02029,((New.CleanUp.ReferenceOTU17852:0.02021,((((New.CleanUp.ReferenceOTU45305:0.00723,New.CleanUp.ReferenceOTU66295:0.03783)0.968:0.01941,(New.CleanUp.ReferenceOTU22456:0.01722,((((New.CleanUp.ReferenceOTU38938:0.01115,(New.CleanUp.ReferenceOTU21627:0.01738,(((New.CleanUp.ReferenceOTU20375:0.01969,New.CleanUp.ReferenceOTU56281:0.01361)0.715:0.01069,((New.CleanUp.ReferenceOTU50729:0.01466,New.CleanUp.ReferenceOTU88246:0.02042)0.752:0.00226,New.CleanUp.ReferenceOTU6202:0.0142)0.738:0.00284)0.752:0.00396,New.CleanUp.ReferenceOTU2464:0.03489)0.782:0.00443)0.891:0.00856)0.172:0.00014,New.CleanUp.ReferenceOTU81753:0.03484)0.910:0.00575,(New.CleanUp.ReferenceOTU72214:0.02345,(362057:0.01125,((New.CleanUp.ReferenceOTU26227:0.02314,((New.ReferenceOTU407:0.02033,(New.CleanUp.ReferenceOTU77436:0.0242,((((New.CleanUp.ReferenceOTU36597:0.00953,New.CleanUp.ReferenceOTU78080:0.02613)0.552:0.00801,(New.CleanUp.ReferenceOTU33821:0.01394,(New.CleanUp.ReferenceOTU44450:0.02428,New.CleanUp.ReferenceOTU67332:0.0081)0.835:0.01169)0.740:0.00478)0.688:0.00484,(New.CleanUp.ReferenceOTU19918:0.01151,New.CleanUp.ReferenceOTU90876:0.01151)0.761:0.00285)0.773:0.00277,(New.CleanUp.ReferenceOTU46478:0.00852,New.CleanUp.ReferenceOTU68043:0.01139)0.852:0.00572)0.710:0.00231)0.881:0.00855)0.776:0.00994,New.CleanUp.ReferenceOTU35208:0.0114)0.774:0.00628)0.373:0.01224,(New.CleanUp.ReferenceOTU29141:0.01413,New.CleanUp.ReferenceOTU56845:0.00015)0.971:0.01685)0.757:0.00301)0.973:0.00014)0.785:0.00847)0.814:0.00016,(((New.CleanUp.ReferenceOTU50731:0.0076,New.CleanUp.ReferenceOTU75314:0.03149)0.861:0.00816,New.CleanUp.ReferenceOTU66895:0.01991)0.877:0.01299,(((New.CleanUp.ReferenceOTU6686:0.00016,(New.CleanUp.ReferenceOTU79044:0.00835,359389:0.00549)0.443:0.00016)0.860:0.0129,New.CleanUp.ReferenceOTU79196:0.02546)0.859:0.01231,(New.CleanUp.ReferenceOTU73119:0.00014,(New.CleanUp.ReferenceOTU53778:0.00278,New.CleanUp.ReferenceOTU76814:0.00278)0.930:0.00559)0.919:0.0115)0.706:0.01214)0.440:0.00201)0.917:0.01174)0.723:0.00587)0.915:0.00016,((((New.CleanUp.ReferenceOTU18801:0.03322,New.CleanUp.ReferenceOTU9090:0.00832)0.046:0.00668,(New.CleanUp.ReferenceOTU1430:0.00138,New.CleanUp.ReferenceOTU72965:0.03215)0.972:0.02467)0.795:0.00771,(New.CleanUp.ReferenceOTU8120:0.01322,(New.CleanUp.ReferenceOTU44209:0.00837,New.CleanUp.ReferenceOTU45730:0.00854)0.944:0.0165)0.458:0.00287)0.875:0.00703,(New.CleanUp.ReferenceOTU36275:0.01464,(New.CleanUp.ReferenceOTU87569:0.01778,New.CleanUp.ReferenceOTU35425:0.02121)0.717:0.00317)0.861:0.00793)0.914:0.01273)0.883:0.00949,New.CleanUp.ReferenceOTU48415:0.00806)0.865:0.01388)0.771:0.00529,New.CleanUp.ReferenceOTU74076:0.06092)0.804:0.0051)0.884:0.0061,New.CleanUp.ReferenceOTU2828:0.00297)0.939:0.01575)0.785:0.00696,New.CleanUp.ReferenceOTU6582:0.00873)0.759:0.00016,4357147:0.02007)0.913:0.00889,(New.CleanUp.ReferenceOTU12714:0.01148,New.CleanUp.ReferenceOTU69033:0.00575)0.893:0.00894)0.743:0.00279)0.767:0.00264,(869324:0.00016,((New.CleanUp.ReferenceOTU30235:0.0317,(533022:0.00279,New.CleanUp.ReferenceOTU35646:0.02321)0.793:0.00277)0.032:0.00014,(New.CleanUp.ReferenceOTU83567:0.07199,205962:0.01481)0.705:0.00212)0.859:0.00278)0.982:0.01362)0.851:0.00015,(New.CleanUp.ReferenceOTU19794:0.06108,(New.CleanUp.ReferenceOTU37658:0.00751,New.CleanUp.ReferenceOTU46178:0.01683)0.798:0.00655)0.726:0.00369)0.891:0.00882,New.CleanUp.ReferenceOTU24343:0.00866)0.951:0.0224,(New.CleanUp.ReferenceOTU69:0.00288,(New.CleanUp.ReferenceOTU50243:0.00828,New.CleanUp.ReferenceOTU48570:0.04167)0.929:0.01159)0.905:0.0173)0.939:0.02123)0.985:0.03491,(New.CleanUp.ReferenceOTU47579:0.04615,New.CleanUp.ReferenceOTU75956:0.00016)0.959:0.03558)0.063:0.00865)0.956:0.02881)0.857:0.02643)0.744:0.01785)0.969:0.02959)0.861:0.01447,(New.CleanUp.ReferenceOTU22948:0.06169,(New.CleanUp.ReferenceOTU37597:0.03199,(New.CleanUp.ReferenceOTU71581:0.08566,(New.CleanUp.ReferenceOTU40960:0.00868,((New.CleanUp.ReferenceOTU597:0.00014,545232:0.00277)0.960:0.02128,(New.CleanUp.ReferenceOTU19275:0.01746,New.CleanUp.ReferenceOTU39799:0.05766)0.629:0.00901)0.968:0.02137)0.917:0.02534)0.729:0.01268)0.212:0.00426)0.735:0.00384)0.858:0.02262)0.894:0.02049)0.808:0.01032)0.916:0.02013)0.900:0.02092)0.738:0.01047,(((((((New.CleanUp.ReferenceOTU50120:0.11418,((((New.CleanUp.ReferenceOTU71092:0.10402,(New.CleanUp.ReferenceOTU44444:0.04058,((New.CleanUp.ReferenceOTU37017:0.03838,(New.CleanUp.ReferenceOTU11890:0.05258,New.CleanUp.ReferenceOTU29882:0.02739)0.751:0.01385)0.853:0.01036,((New.CleanUp.ReferenceOTU62318:0.00014,New.CleanUp.ReferenceOTU52592:0.05661)0.752:0.00274,((((New.CleanUp.ReferenceOTU62127:0.02017,(518263:0.00963,(New.CleanUp.ReferenceOTU26463:0.0182,New.CleanUp.ReferenceOTU73941:0.02228)0.481:0.00724)0.766:0.00511)0.945:0.01445,(4414731:0.00597,((New.CleanUp.ReferenceOTU45621:0.00653,836908:0.00456)0.911:0.01629,((New.CleanUp.ReferenceOTU4946:0.02907,(New.CleanUp.ReferenceOTU18794:0.00275,208629:0.00014)0.802:0.00566)0.986:0.02541,((((New.CleanUp.ReferenceOTU47780:0.02452,New.CleanUp.ReferenceOTU59463:0.03316)0.865:0.01168,New.CleanUp.ReferenceOTU37686:0.01789)0.957:0.01764,New.CleanUp.ReferenceOTU28234:0.00876)0.386:0.0029,(New.CleanUp.ReferenceOTU22938:0.04111,New.CleanUp.ReferenceOTU88336:0.05499)0.940:0.02426)0.802:0.00766)0.851:0.02084)0.818:0.0079)0.750:0.00403)0.444:0.00535,((New.CleanUp.ReferenceOTU63027:0.02103,New.CleanUp.ReferenceOTU73659:0.01461)0.837:0.0129,(New.CleanUp.ReferenceOTU45812:0.02987,(New.CleanUp.ReferenceOTU62048:0.00504,1105901:0.02976)0.982:0.02875)0.932:0.01613)0.710:0.00232)0.361:0.00566,(New.CleanUp.ReferenceOTU29840:0.01978,New.CleanUp.ReferenceOTU47092:0.00014)0.987:0.02139)0.882:0.0111)0.067:0.00023)0.835:0.01951)0.990:0.06875)0.646:0.02549,((New.CleanUp.ReferenceOTU85590:0.03388,((New.CleanUp.ReferenceOTU46800:0.03163,New.CleanUp.ReferenceOTU14781:0.04411)0.353:0.00712,((New.CleanUp.ReferenceOTU47810:0.02829,New.CleanUp.ReferenceOTU51865:0.02114)0.878:0.01225,(New.CleanUp.ReferenceOTU50234:0.03038,New.CleanUp.ReferenceOTU61001:0.05201)0.998:0.06009)0.770:0.00448)0.865:0.01451)0.864:0.01813,((New.CleanUp.ReferenceOTU34134:0.04167,((New.CleanUp.ReferenceOTU10487:0.02602,(New.CleanUp.ReferenceOTU75192:0.01853,583035:0.04182)0.879:0.01178)0.372:0.0024,((New.CleanUp.ReferenceOTU40196:0.0131,New.CleanUp.ReferenceOTU59983:0.04008)0.341:0.00562,(New.CleanUp.ReferenceOTU1986:0.03267,New.CleanUp.ReferenceOTU66925:0.03611)0.597:0.01264)0.883:0.00874)0.977:0.03032)0.790:0.01291,(((((New.CleanUp.ReferenceOTU10574:0.03669,New.CleanUp.ReferenceOTU54445:0.0271)0.921:0.01733,New.CleanUp.ReferenceOTU78147:0.0406)0.854:0.01213,(New.CleanUp.ReferenceOTU31670:0.04598,New.CleanUp.ReferenceOTU80634:0.00913)0.867:0.01265)0.782:0.00512,New.CleanUp.ReferenceOTU49180:0.01293)0.869:0.0087,(((New.CleanUp.ReferenceOTU13206:0.01121,New.CleanUp.ReferenceOTU23654:0.01129)1.000:0.05793,((New.CleanUp.ReferenceOTU80819:0.00652,(New.CleanUp.ReferenceOTU62557:0.03476,New.CleanUp.ReferenceOTU89635:0.00357)0.983:0.03635)0.991:0.04761,New.CleanUp.ReferenceOTU25330:0.02133)0.282:0.00811)0.862:0.0112,New.CleanUp.ReferenceOTU59608:0.02893)0.608:0.00967)0.544:0.00932)0.991:0.04886)0.930:0.02932)0.972:0.04186,(((204068:0.03331,(New.CleanUp.ReferenceOTU6323:0.04519,247956:0.00857)0.512:0.02117)1.000:0.09691,((New.CleanUp.ReferenceOTU3408:0.02268,((4299829:0.00848,550937:0.01429)0.891:0.00846,New.CleanUp.ReferenceOTU9834:0.01986)0.355:0.00277)0.993:0.00016,((New.CleanUp.ReferenceOTU49662:0.00275,562922:0.00014)0.942:0.01126,(New.CleanUp.ReferenceOTU14984:0.02606,New.CleanUp.ReferenceOTU17458:0.00843)0.951:0.01441)0.338:0.01123)0.998:0.0826)0.895:0.02296,(((New.CleanUp.ReferenceOTU72237:0.05551,(New.CleanUp.ReferenceOTU36676:0.0403,New.CleanUp.ReferenceOTU80816:0.00014)0.972:0.03415)0.905:0.01978,((New.CleanUp.ReferenceOTU65398:0.05042,((New.CleanUp.ReferenceOTU81741:0.00014,(New.CleanUp.ReferenceOTU67252:0.0395,New.CleanUp.ReferenceOTU55181:0.04633)0.754:0.00653)1.000:0.09153,4340425:0.04829)0.561:0.0247)0.998:0.08731,(New.CleanUp.ReferenceOTU14476:0.08334,New.CleanUp.ReferenceOTU41247:0.0813)0.883:0.02105)0.947:0.02777)0.896:0.02739,(New.CleanUp.ReferenceOTU60430:0.15346,New.CleanUp.ReferenceOTU8541:0.07304)0.972:0.06656)0.812:0.01855)0.689:0.01193)0.937:0.02284,((((New.CleanUp.ReferenceOTU83033:0.05753,(New.CleanUp.ReferenceOTU42581:0.07942,New.CleanUp.ReferenceOTU82050:0.03201)0.941:0.0399)0.930:0.03221,(New.CleanUp.ReferenceOTU55980:0.1156,New.CleanUp.ReferenceOTU90662:0.14151)0.185:0.00467)0.986:0.04605,((589827:0.07089,(((New.CleanUp.ReferenceOTU22873:0.01537,((((New.CleanUp.ReferenceOTU75202:0.00015,(New.CleanUp.ReferenceOTU22191:0.02902,4329303:0.00016)0.641:0.00278)0.948:0.01055,(143212:0.00842,New.CleanUp.ReferenceOTU51382:0.00859)0.842:0.00666)0.685:0.01122,(New.CleanUp.ReferenceOTU56100:0.01421,(New.CleanUp.ReferenceOTU14833:0.01423,583206:0.00015)0.810:0.0028)0.921:0.00015)0.881:0.0146,New.CleanUp.ReferenceOTU77151:0.01107)0.466:0.00882)0.989:0.06765,(New.CleanUp.ReferenceOTU87511:0.05816,(((New.CleanUp.ReferenceOTU82162:0.01707,(New.CleanUp.ReferenceOTU22017:0.00304,1116186:0.04491)0.853:0.00949)0.446:0.00443,792673:0.01909)0.744:0.00825,((((New.CleanUp.ReferenceOTU5500:0.01577,(New.CleanUp.ReferenceOTU89917:0.02017,1117883:0.00872)0.858:0.00696)0.927:0.00934,(New.CleanUp.ReferenceOTU68406:0.02097,542211:0.01639)0.886:0.00548)0.742:0.00439,(3087743:0.01384,((113044:0.00015,532125:0.00833)0.826:0.0064,(2470350:0.00016,(New.CleanUp.ReferenceOTU1382:0.00275,689017:0.01993)0.559:0.00278)0.939:0.01346)0.970:0.0296)0.990:0.03722)0.478:0.02223,(New.CleanUp.ReferenceOTU56611:0.04339,(New.CleanUp.ReferenceOTU68246:0.0221,(New.CleanUp.ReferenceOTU2073:0.00555,563447:0.0056)0.903:0.01275)0.993:0.04515)0.659:0.02123)0.915:0.02568)0.555:0.02182)0.941:0.04393)0.951:0.05228,(((((New.CleanUp.ReferenceOTU13370:0.03079,(New.CleanUp.ReferenceOTU29232:0.02368,New.CleanUp.ReferenceOTU79613:0.01101)0.612:0.00532)0.879:0.00718,(((New.CleanUp.ReferenceOTU27626:0.03082,(4479706:0.02413,((New.CleanUp.ReferenceOTU46953:0.01065,(New.CleanUp.ReferenceOTU11528:0.02014,New.CleanUp.ReferenceOTU35463:0.01428)0.900:0.00904)0.914:0.01579,New.CleanUp.ReferenceOTU69792:0.03042)0.867:0.01078)0.346:0.00703)0.918:0.01442,703266:0.0111)0.289:0.00862,(((New.CleanUp.ReferenceOTU28730:0.01953,New.CleanUp.ReferenceOTU72709:0.01969)0.758:0.00457,(New.CleanUp.ReferenceOTU71939:0.00482,(New.CleanUp.ReferenceOTU49193:0.01509,(New.CleanUp.ReferenceOTU72550:0.00793,(New.CleanUp.ReferenceOTU58860:0.04581,New.CleanUp.ReferenceOTU56377:0.05202)0.743:0.0177)0.881:0.01134)0.859:0.01582)0.938:0.01954)0.859:0.01058,(235963:0.01709,(New.CleanUp.ReferenceOTU955:0.02902,New.CleanUp.ReferenceOTU69670:0.01117)0.332:0.00272)0.410:0.00014)0.937:0.01422)0.780:0.00015)0.900:0.00866,(New.CleanUp.ReferenceOTU86990:0.01784,(New.CleanUp.ReferenceOTU32417:0.01147,726273:0.01149)0.389:0.00685)0.995:0.03422)0.256:0.00326,New.CleanUp.ReferenceOTU75265:0.04517)0.864:0.01218,((New.CleanUp.ReferenceOTU68975:0.01497,(New.CleanUp.ReferenceOTU41382:0.04262,New.CleanUp.ReferenceOTU8486:0.09762)1.000:0.07948)0.919:0.0223,New.CleanUp.ReferenceOTU9513:0.01564)0.963:0.03173)0.972:0.04376)0.892:0.02676)0.249:0.02142,((((143557:0.03523,(539366:0.03642,1116183:0.02497)0.860:0.00938)0.985:0.05581,(65692:0.08354,(((((New.CleanUp.ReferenceOTU41614:0.00014,(New.CleanUp.ReferenceOTU46161:0.02654,(New.CleanUp.ReferenceOTU87780:0.00902,New.CleanUp.ReferenceOTU20381:0.07862)0.996:0.04426)0.927:0.01474)0.746:0.00482,New.CleanUp.ReferenceOTU53671:0.03022)0.996:0.04553,New.CleanUp.ReferenceOTU12977:0.01011)0.366:0.02,(New.CleanUp.ReferenceOTU6352:0.00865,4437015:0.00906)0.867:0.01457)0.352:0.00759,(635452:0.03847,(New.CleanUp.ReferenceOTU46702:0.02148,1126396:0.00535)0.904:0.01525)0.818:0.0103)0.901:0.03495)0.997:0.07796)0.921:0.03095,((((((New.CleanUp.ReferenceOTU50467:0.02567,New.CleanUp.ReferenceOTU74926:0.01186)0.847:0.00907,(((New.CleanUp.ReferenceOTU61341:0.01734,(New.CleanUp.ReferenceOTU79646:0.02674,New.CleanUp.ReferenceOTU70753:0.01338)0.751:0.00243)0.879:0.0139,(New.CleanUp.ReferenceOTU82205:0.00679,619454:0.03401)0.872:0.01675)0.975:0.02336,(New.CleanUp.ReferenceOTU2598:0.00418,New.CleanUp.ReferenceOTU39515:0.03696)0.788:0.01253)0.953:0.02341)0.936:0.01427,((((New.CleanUp.ReferenceOTU67625:0.04894,2850551:0.01562)1.000:0.07009,4355359:0.01908)0.970:0.03054,((New.CleanUp.ReferenceOTU36689:0.04868,((New.CleanUp.ReferenceOTU19439:0.03849,New.CleanUp.ReferenceOTU38771:0.04843)0.760:0.00526,((New.CleanUp.ReferenceOTU89671:0.03149,4452387:0.00016)0.925:0.00015,New.CleanUp.ReferenceOTU89560:0.03158)0.340:0.00328)0.701:0.00741)0.957:0.02535,((New.CleanUp.ReferenceOTU70184:0.02786,(112996:0.05369,New.CleanUp.ReferenceOTU58633:0.04814)0.716:0.02037)0.737:0.01273,((New.CleanUp.ReferenceOTU2981:0.01845,New.CleanUp.ReferenceOTU79863:0.01399)0.886:0.0155,((New.CleanUp.ReferenceOTU57365:0.02322,(141414:0.01937,New.CleanUp.ReferenceOTU90619:0.03955)0.973:0.02472)0.887:0.01701,((New.CleanUp.ReferenceOTU30465:0.04264,(New.CleanUp.ReferenceOTU84282:0.02163,(New.CleanUp.ReferenceOTU77074:0.02643,New.CleanUp.ReferenceOTU82638:0.02307)0.648:0.00087)0.931:0.01532)0.420:0.0041,(New.CleanUp.ReferenceOTU12353:0.01687,4355555:0.00015)0.998:0.03803)0.735:0.0069)0.147:0.00015)0.860:0.01309)0.567:0.00609)0.699:0.01379)0.285:0.0117,New.CleanUp.ReferenceOTU12605:0.03534)0.845:0.00693)0.874:0.0118,(((New.CleanUp.ReferenceOTU41918:0.08857,New.CleanUp.ReferenceOTU9482:0.0533)0.987:0.05345,((New.CleanUp.ReferenceOTU15059:0.05013,((New.CleanUp.ReferenceOTU85313:0.05883,((New.CleanUp.ReferenceOTU84346:0.06933,(New.CleanUp.ReferenceOTU34337:0.03777,(New.CleanUp.ReferenceOTU68312:0.08888,New.CleanUp.ReferenceOTU89565:0.01937)0.995:0.06115)0.771:0.02656)1.000:0.08286,(((New.CleanUp.ReferenceOTU35572:0.0386,(New.CleanUp.ReferenceOTU62116:0.03357,(New.CleanUp.ReferenceOTU5868:0.02701,New.CleanUp.ReferenceOTU39830:0.0471)0.857:0.02284)0.970:0.03739)0.295:0.00541,New.CleanUp.ReferenceOTU44451:0.04538)0.935:0.01844,(New.CleanUp.ReferenceOTU3027:0.05637,(New.CleanUp.ReferenceOTU28349:0.01397,(New.CleanUp.ReferenceOTU36748:0.04553,New.CleanUp.ReferenceOTU48283:0.13168)0.973:0.06282)0.834:0.01279)0.982:0.04276)0.223:0.01048)0.174:0.00016)0.978:0.03557,(New.CleanUp.ReferenceOTU4861:0.09706,(New.CleanUp.ReferenceOTU50498:0.00597,New.CleanUp.ReferenceOTU91665:0.04457)0.165:0.02716)0.850:0.02623)0.411:0.01801)0.376:0.01643,New.CleanUp.ReferenceOTU3669:0.13476)0.840:0.02065)0.995:0.05485,((((4430781:0.00787,(1117129:0.02669,(New.CleanUp.ReferenceOTU37146:0.04668,((New.CleanUp.ReferenceOTU48057:0.07805,New.CleanUp.ReferenceOTU43181:0.01375)0.679:0.00756,(New.CleanUp.ReferenceOTU8873:0.00804,(New.CleanUp.ReferenceOTU85228:0.04439,2216515:0.04233)0.214:0.01412)0.866:0.01616)0.804:0.01414)0.901:0.02791)1.000:0.07678)0.753:0.00643,New.CleanUp.ReferenceOTU12771:0.0318)0.453:0.00312,New.CleanUp.ReferenceOTU26682:0.08537)0.847:0.00889,((((((New.CleanUp.ReferenceOTU18240:0.02178,(141294:0.01219,New.CleanUp.ReferenceOTU4333:0.02528)0.778:0.00635)0.935:0.01704,(((113609:0.02228,(237257:0.02659,1542689:0.01671)0.513:0.00843)0.948:0.00015,((New.CleanUp.ReferenceOTU47669:0.02002,562167:0.00548)0.979:0.01717,(4349993:0.00832,(New.CleanUp.ReferenceOTU68418:0.03214,71675:0.02319)0.723:0.00229)0.749:0.00016)0.956:0.01459)0.961:0.01653,(((New.CleanUp.ReferenceOTU80349:0.01464,(New.CleanUp.ReferenceOTU54786:0.01689,(New.CleanUp.ReferenceOTU76756:0.02253,(New.CleanUp.ReferenceOTU37136:0.01965,(New.CleanUp.ReferenceOTU15595:0.01969,(New.CleanUp.ReferenceOTU16586:0.01736,New.CleanUp.ReferenceOTU65174:0.03847)0.292:0.00799)0.839:0.00014)0.638:0.00016)0.839:0.00884)0.709:0.00215)0.883:0.00978,(1146343:0.02659,New.CleanUp.ReferenceOTU76850:0.02568)0.627:0.00852)0.774:0.00492,((((New.CleanUp.ReferenceOTU49903:0.01356,(New.CleanUp.ReferenceOTU10947:0.00274,New.CleanUp.ReferenceOTU38539:0.0084)0.863:0.0071)0.925:0.01228,89830:0.00686)0.257:0.0028,((((New.CleanUp.ReferenceOTU75201:0.02292,New.CleanUp.ReferenceOTU43682:0.00266)0.878:0.00851,New.CleanUp.ReferenceOTU88575:0.00839)0.927:0.00015,(((((New.CleanUp.ReferenceOTU20437:0.0227,New.CleanUp.ReferenceOTU42427:0.03471)0.884:0.00015,(New.CleanUp.ReferenceOTU73892:0.02311,New.CleanUp.ReferenceOTU31984:0.00553)0.862:0.00559)0.602:0.00556,(160945:0.00558,New.CleanUp.ReferenceOTU37716:0.01685)1.000:0.00014)0.796:0.00265,New.CleanUp.ReferenceOTU85376:0.01129)0.855:0.00542,((((New.CleanUp.ReferenceOTU50595:0.00833,(((((New.CleanUp.ReferenceOTU52902:0.01111,(New.CleanUp.ReferenceOTU4240:0.02564,New.CleanUp.ReferenceOTU87838:0.01402)0.856:0.00014)0.918:0.00014,2881602:0.00014)0.928:0.00015,(New.CleanUp.ReferenceOTU55865:0.01719,New.CleanUp.ReferenceOTU75532:0.01714)0.769:0.00252)0.918:0.00265,(New.CleanUp.ReferenceOTU20998:0.01103,New.CleanUp.ReferenceOTU62954:0.00844)0.395:0.00277)1.000:0.00014,New.CleanUp.ReferenceOTU15161:0.01682)0.352:0.00014)0.108:0.00016,New.CleanUp.ReferenceOTU82985:0.01392)0.837:0.00016,New.CleanUp.ReferenceOTU39088:0.01389)0.260:0.00298,(New.CleanUp.ReferenceOTU74724:0.01431,((New.CleanUp.ReferenceOTU7189:0.01412,((New.CleanUp.ReferenceOTU46385:0.02252,New.CleanUp.ReferenceOTU18319:0.02109)0.807:0.0053,New.CleanUp.ReferenceOTU58403:0.02231)0.849:0.00616)0.745:0.00303,New.CleanUp.ReferenceOTU4071:0.0567)0.209:0.00578)0.991:0.01975)0.433:0.00542)0.782:0.00297)0.890:0.00556,(New.CleanUp.ReferenceOTU80330:0.01419,New.CleanUp.ReferenceOTU80637:0.02294)0.738:0.00268)0.815:0.00429)0.741:0.00329,(2984015:0.03303,1118744:0.01939)0.965:0.02321)0.299:0.00014)0.944:0.01517)0.939:0.0146)0.833:0.00602,810819:0.03851)0.997:0.02877,(1055704:0.01989,((New.CleanUp.ReferenceOTU66463:0.00841,4455490:0.01127)0.944:0.01408,((New.CleanUp.ReferenceOTU82608:0.01419,((New.CleanUp.ReferenceOTU3038:0.0038,New.CleanUp.ReferenceOTU67807:0.03362)0.919:0.00862,(New.CleanUp.ReferenceOTU75662:0.01591,(582628:0.00014,(New.CleanUp.ReferenceOTU64636:0.01684,(New.CleanUp.ReferenceOTU15603:0.01142,New.CleanUp.ReferenceOTU233:0.01998)0.304:0.0026)0.676:0.00015)0.668:0.00091)0.842:0.00569)0.866:0.00735)0.900:0.00838,(New.CleanUp.ReferenceOTU64801:0.00276,1104938:0.00012)0.940:0.00836)0.813:0.00014)0.678:0.01127)0.865:0.00618)0.435:0.00255,New.CleanUp.ReferenceOTU41815:0.01765)0.955:0.01679,((((((New.CleanUp.ReferenceOTU65660:0.01686,((((New.CleanUp.ReferenceOTU22990:0.00015,New.CleanUp.ReferenceOTU35111:0.04427)0.903:0.00555,(New.CleanUp.ReferenceOTU15804:0.03848,New.CleanUp.ReferenceOTU67141:0.02075)0.742:0.00211)0.894:0.00014,(New.CleanUp.ReferenceOTU76224:0.01977,(((New.CleanUp.ReferenceOTU4087:0.0206,(New.CleanUp.ReferenceOTU67881:0.03402,((New.CleanUp.ReferenceOTU18491:0.00014,((549137:0.00275,65477:0.00014)1.000:0.00014,New.CleanUp.ReferenceOTU79548:0.03744)0.823:0.00274)0.707:0.00289,(New.CleanUp.ReferenceOTU50440:0.02759,New.CleanUp.ReferenceOTU65762:0.06072)0.936:0.01672)0.813:0.00672)0.722:0.00579)0.879:0.00769,((((New.CleanUp.ReferenceOTU45752:0.0255,New.CleanUp.ReferenceOTU7961:0.01947)0.960:0.00016,((New.CleanUp.ReferenceOTU32836:0.03175,(New.CleanUp.ReferenceOTU22004:0.01185,(New.CleanUp.ReferenceOTU54649:0.03183,(New.CleanUp.ReferenceOTU23570:0.02522,(New.CleanUp.ReferenceOTU54444:0.02015,(New.CleanUp.ReferenceOTU58606:0.00576,(New.CleanUp.ReferenceOTU45594:0.01721,New.CleanUp.ReferenceOTU21424:0.02304)0.886:0.00801)0.887:0.00572)0.840:0.00015)0.780:0.01175)0.822:0.00534)0.000:0.00016)0.870:0.00612,(New.CleanUp.ReferenceOTU91004:0.02462,(New.CleanUp.ReferenceOTU38802:0.01394,511535:0.00014)0.994:0.0343)0.908:0.01338)0.950:0.01443)0.980:0.02099,((New.CleanUp.ReferenceOTU6669:0.02345,New.CleanUp.ReferenceOTU89963:0.01464)0.882:0.01072,New.CleanUp.ReferenceOTU5441:0.00856)0.489:0.00281)0.889:0.00015,New.CleanUp.ReferenceOTU66610:0.02572)0.886:0.00574)0.942:0.01144,(New.CleanUp.ReferenceOTU50339:0.00986,New.CleanUp.ReferenceOTU11167:0.04775)0.894:0.01018)0.750:0.00277)0.789:0.00556)0.949:0.00838,(1123959:0.00014,(New.CleanUp.ReferenceOTU68412:0.01681,New.CleanUp.ReferenceOTU22962:0.02254)0.985:0.00016)0.843:0.00014)0.860:0.00015)0.177:0.00292,New.CleanUp.ReferenceOTU63464:0.01984)0.756:0.00354,340084:0.03103)0.705:0.00554,((New.CleanUp.ReferenceOTU29668:0.05179,(New.CleanUp.ReferenceOTU73896:0.03172,(New.CleanUp.ReferenceOTU64964:0.06503,578783:0.04795)0.820:0.00762)0.842:0.009)0.952:0.01985,(((((New.CleanUp.ReferenceOTU74855:0.06268,(New.CleanUp.ReferenceOTU12224:0.00015,New.CleanUp.ReferenceOTU73778:0.03483)0.769:0.00437)0.348:0.0075,New.CleanUp.ReferenceOTU46695:0.0337)0.877:0.0152,(New.CleanUp.ReferenceOTU22305:0.00957,(((New.CleanUp.ReferenceOTU21058:0.00134,New.CleanUp.ReferenceOTU55017:0.03619)0.873:0.009,(New.ReferenceOTU121:0.00015,New.CleanUp.ReferenceOTU45890:0.02951)0.997:0.03472)0.069:0.00541,New.CleanUp.ReferenceOTU78206:0.02675)0.891:0.01508)0.605:0.00893)0.358:0.01345,New.CleanUp.ReferenceOTU85676:0.01653)0.730:0.00395,((New.CleanUp.ReferenceOTU36610:0.03217,(New.CleanUp.ReferenceOTU48150:0.02792,(New.CleanUp.ReferenceOTU49279:0.01014,(New.CleanUp.ReferenceOTU15744:0.01882,New.CleanUp.ReferenceOTU56584:0.02489)0.858:0.01057)0.916:0.01585)0.900:0.01601)0.927:0.01675,(New.CleanUp.ReferenceOTU45707:0.06276,New.CleanUp.ReferenceOTU76098:0.0038)0.368:0.00568)0.815:0.00512)0.775:0.00421)0.801:0.0063)0.982:0.01792,(((New.CleanUp.ReferenceOTU61516:0.0348,((New.CleanUp.ReferenceOTU13874:0.01429,((((((143935:0.00016,New.CleanUp.ReferenceOTU50130:0.0056)0.941:0.01145,New.CleanUp.ReferenceOTU82925:0.01185)0.345:0.00219,(332648:0.00671,New.CleanUp.ReferenceOTU72496:0.04674)0.701:0.00314)0.939:0.0183,112841:0.03003)0.916:0.01624,(230386:0.01404,(New.CleanUp.ReferenceOTU5267:0.046,New.CleanUp.ReferenceOTU65354:0.06551)0.907:0.02258)0.720:0.00734)0.777:0.00504,4311803:0.01131)0.946:0.01154)0.672:0.00141,((New.CleanUp.ReferenceOTU62941:0.01734,((New.CleanUp.ReferenceOTU12479:0.02931,(New.CleanUp.ReferenceOTU68020:0.02997,New.CleanUp.ReferenceOTU87423:0.03319)0.939:0.01963)0.441:0.00357,New.CleanUp.ReferenceOTU75802:0.03483)0.730:0.003)0.944:0.01489,(New.CleanUp.ReferenceOTU87936:0.02422,New.CleanUp.ReferenceOTU22924:0.03751)0.903:0.01512)0.799:0.00551)0.888:0.01248)0.081:0.00965,New.CleanUp.ReferenceOTU75776:0.03254)0.840:0.01057,4300670:0.02079)0.978:0.02425)0.460:0.00015,(((143650:0.04803,(New.CleanUp.ReferenceOTU61616:0.01969,New.CleanUp.ReferenceOTU7717:0.03286)0.867:0.01013)0.682:0.00986,(New.CleanUp.ReferenceOTU14432:0.00573,90530:0.04511)0.952:0.01823)0.779:0.0048,(((((338734:0.01125,795872:0.00837)0.836:0.00534,(104665:0.01414,2632174:0.00277)0.759:0.00299)0.963:0.0154,(New.CleanUp.ReferenceOTU49389:0.00275,2745:0.00015)0.836:0.00758)0.943:0.01408,((4300547:0.02266,(77570:0.01489,(New.CleanUp.ReferenceOTU5530:0.01569,(New.CleanUp.ReferenceOTU19797:0.01409,((New.CleanUp.ReferenceOTU24504:0.01432,New.CleanUp.ReferenceOTU58839:0.01145)0.831:0.00531,(2741:0.00545,New.CleanUp.ReferenceOTU55001:0.01971)0.891:0.00015)0.743:0.00276)0.945:0.01562)0.067:0.00634)0.276:0.00522)0.872:0.00819,105928:0.01301)0.147:0.00829)0.883:0.00814,New.CleanUp.ReferenceOTU12558:0.03949)0.719:0.00168)0.795:0.0028)0.864:0.00567)0.826:0.00554)0.887:0.01795)0.702:0.00187)0.795:0.00905,((710917:0.12474,(New.CleanUp.ReferenceOTU24603:0.09371,((New.CleanUp.ReferenceOTU20775:0.13399,((204899:0.01017,((((New.CleanUp.ReferenceOTU49694:0.02352,New.CleanUp.ReferenceOTU13035:0.06636)0.911:0.02344,New.CleanUp.ReferenceOTU49005:0.02859)0.598:0.00917,New.CleanUp.ReferenceOTU15471:0.01297)0.976:0.02477,(((New.CleanUp.ReferenceOTU4929:0.0126,New.CleanUp.ReferenceOTU81911:0.03758)0.953:0.01594,1671566:0.00144)0.898:0.00143,New.CleanUp.ReferenceOTU34657:0.00832)0.921:0.00016)0.991:0.02773)0.719:0.01474,(144633:0.00014,New.CleanUp.ReferenceOTU39902:0.00553)0.892:0.01304)0.778:0.01061)0.723:0.00568,New.CleanUp.ReferenceOTU81364:0.04334)0.839:0.01686)0.735:0.02318)0.959:0.04135,((New.CleanUp.ReferenceOTU21676:0.07473,New.CleanUp.ReferenceOTU36202:0.10943)0.966:0.05522,(((242454:0.00443,255346:0.00387)0.990:0.08498,(New.CleanUp.ReferenceOTU34119:0.0365,New.CleanUp.ReferenceOTU72370:0.02992)0.990:0.07406)0.970:0.06763,(((((New.CleanUp.ReferenceOTU32520:0.0005,New.CleanUp.ReferenceOTU80978:0.0545)0.993:0.03497,((New.CleanUp.ReferenceOTU41437:0.02752,New.CleanUp.ReferenceOTU76257:0.01047)1.000:0.05858,(New.CleanUp.ReferenceOTU25125:0.01986,(New.CleanUp.ReferenceOTU42452:0.04192,New.CleanUp.ReferenceOTU46501:0.00584)0.979:0.04166)0.929:0.03043)0.841:0.01437)0.740:0.00314,((New.CleanUp.ReferenceOTU26911:0.05068,New.CleanUp.ReferenceOTU85707:0.01425)1.000:0.06309,(New.CleanUp.ReferenceOTU70667:0.02583,(New.CleanUp.ReferenceOTU89501:0.07648,New.CleanUp.ReferenceOTU71398:0.00309)0.796:0.01274)0.998:0.04553)0.272:0.00016)0.021:0.00016,((New.CleanUp.ReferenceOTU10619:0.05323,New.CleanUp.ReferenceOTU43708:0.04028)0.987:0.0533,(New.CleanUp.ReferenceOTU74032:0.01464,(New.CleanUp.ReferenceOTU60615:0.01162,(New.CleanUp.ReferenceOTU30843:0.00014,(New.CleanUp.ReferenceOTU17426:0.03068,New.CleanUp.ReferenceOTU38536:0.02026)0.918:0.0164)1.000:0.12986)0.944:0.04267)1.000:0.07575)0.142:0.01944)1.000:0.10901,(((((((New.CleanUp.ReferenceOTU48208:0.01491,(New.CleanUp.ReferenceOTU7712:0.01673,(New.CleanUp.ReferenceOTU85496:0.02585,822806:0.00014)0.721:0.0039)0.831:0.00806)0.993:0.05353,(544014:0.00166,(New.CleanUp.ReferenceOTU66947:0.04031,New.CleanUp.ReferenceOTU3575:0.02516)0.188:0.00828)0.995:0.06485)0.662:0.02331,(New.CleanUp.ReferenceOTU44895:0.00716,4477341:0.01587)0.875:0.01117)0.870:0.01363,New.CleanUp.ReferenceOTU49568:0.02772)0.988:0.04925,(New.CleanUp.ReferenceOTU3621:0.11951,(New.ReferenceOTU399:0.09216,2653325:0.06366)0.956:0.04486)0.853:0.04592)0.955:0.03138,((New.CleanUp.ReferenceOTU83388:0.01839,591563:0.06878)0.978:0.06036,(1054927:0.04037,(114049:0.00694,249472:0.01562)0.998:0.07974)1.000:0.13319)0.902:0.03722)0.141:0.00015,(New.CleanUp.ReferenceOTU84182:0.15184,(576689:0.0457,((New.CleanUp.ReferenceOTU20971:0.02588,New.CleanUp.ReferenceOTU28611:0.02517)0.996:0.08277,(New.CleanUp.ReferenceOTU76289:0.02631,(New.CleanUp.ReferenceOTU31111:0.04766,((((620952:0.01117,(New.CleanUp.ReferenceOTU56299:0.00837,576742:0.00558)0.883:0.00015)0.923:0.00842,(New.CleanUp.ReferenceOTU27224:0.03212,((4409769:0.00551,584629:0.00275)0.760:0.00275,(New.CleanUp.ReferenceOTU52515:0.00832,((New.CleanUp.ReferenceOTU25432:0.00551,(New.CleanUp.ReferenceOTU45169:0.00553,New.CleanUp.ReferenceOTU33400:0.00831)0.781:0.00014)0.881:0.00553,New.CleanUp.ReferenceOTU78562:0.02596)0.739:0.00277)0.779:0.00276)0.884:0.00587)0.743:0.0024)0.196:0.00014,(New.CleanUp.ReferenceOTU69393:0.01956,(New.CleanUp.ReferenceOTU86399:0.01999,(New.CleanUp.ReferenceOTU42765:0.0028,New.CleanUp.ReferenceOTU86879:0.01396)0.837:0.0055)0.881:0.00775)0.802:0.00379)0.843:0.01527,(New.CleanUp.ReferenceOTU64105:0.02491,New.CleanUp.ReferenceOTU65821:0.0356)0.825:0.02144)0.256:0.00016)0.922:0.02042)0.991:0.06589)0.645:0.02496)0.973:0.0613)0.935:0.03392)0.499:0.02401)0.261:0.01945)0.898:0.02633)0.913:0.03575)0.903:0.02704)0.938:0.03213,((((New.CleanUp.ReferenceOTU71090:0.13753,(New.CleanUp.ReferenceOTU34293:0.11002,New.CleanUp.ReferenceOTU44272:0.05938)0.988:0.0913)0.937:0.05756,(New.CleanUp.ReferenceOTU57314:0.04432,((((New.CleanUp.ReferenceOTU40257:0.0263,New.CleanUp.ReferenceOTU52449:0.02534)0.964:0.02837,New.CleanUp.ReferenceOTU26822:0.07354)0.896:0.02202,New.CleanUp.ReferenceOTU51542:0.04044)0.780:0.01395,New.CleanUp.ReferenceOTU10331:0.02197)0.923:0.0348)0.725:0.01288)0.370:0.0134,New.CleanUp.ReferenceOTU4735:0.09233)0.882:0.03214,New.CleanUp.ReferenceOTU35467:0.07211)0.536:0.01642)0.750:0.02836)0.790:0.01898,(New.CleanUp.ReferenceOTU20124:0.09947,(166011:0.01612,New.CleanUp.ReferenceOTU63010:0.00656)0.979:0.03859)0.938:0.03502)0.925:0.02442)0.666:0.01427)0.945:0.0391,((((New.CleanUp.ReferenceOTU59596:0.03442,New.CleanUp.ReferenceOTU91636:0.12722)0.617:0.02664,((New.CleanUp.ReferenceOTU9791:0.02097,4316910:0.01476)1.000:0.11587,((((New.CleanUp.ReferenceOTU59301:0.05935,((New.CleanUp.ReferenceOTU91680:0.05989,(New.CleanUp.ReferenceOTU14656:0.06162,153175:0.00604)0.984:0.06454)0.939:0.0357,(New.CleanUp.ReferenceOTU64086:0.03122,820588:0.02337)0.995:0.07658)0.839:0.02828)0.866:0.02395,4444545:0.07609)0.763:0.01985,((((((815455:0.07506,(New.CleanUp.ReferenceOTU37457:0.10065,New.CleanUp.ReferenceOTU10079:0.01964)0.780:0.01141)0.925:0.01845,New.CleanUp.ReferenceOTU67624:0.00725)0.569:0.00285,1671560:0.02171)0.996:0.05834,(New.CleanUp.ReferenceOTU33608:0.05524,(New.CleanUp.ReferenceOTU79801:0.09784,(New.CleanUp.ReferenceOTU20125:0.01391,(New.CleanUp.ReferenceOTU42835:0.01904,2273338:0.01312)0.892:0.01373)0.929:0.02837)0.963:0.04339)0.908:0.03818)0.380:0.01249,((New.CleanUp.ReferenceOTU87662:0.04515,((New.CleanUp.ReferenceOTU34638:0.02261,(New.CleanUp.ReferenceOTU90922:0.02012,New.CleanUp.ReferenceOTU71557:0.01723)0.824:0.00498)0.906:0.00015,(4368980:0.00016,New.CleanUp.ReferenceOTU29806:0.01691)0.543:0.0029)0.942:0.01935)0.988:0.02913,(New.CleanUp.ReferenceOTU25499:0.0416,(New.CleanUp.ReferenceOTU48794:0.04509,275924:0.00882)0.991:0.04209)0.972:0.02205)0.890:0.01365)0.625:0.01271,(New.CleanUp.ReferenceOTU34879:0.0321,New.CleanUp.ReferenceOTU47894:0.00557)0.999:0.05447)0.857:0.01229)0.805:0.01123,(New.CleanUp.ReferenceOTU48894:0.11362,(New.CleanUp.ReferenceOTU60384:0.10207,New.CleanUp.ReferenceOTU86157:0.05483)0.904:0.02464)0.910:0.02086)0.803:0.00913)0.551:0.00893)0.806:0.01764,(((((New.CleanUp.ReferenceOTU2301:0.06882,New.CleanUp.ReferenceOTU74521:0.07753)0.275:0.01053,New.CleanUp.ReferenceOTU71316:0.06803)0.684:0.00829,(147104:0.02192,1108185:0.01034)1.000:0.05446)0.995:0.04956,(New.CleanUp.ReferenceOTU35121:0.02608,809180:0.01467)0.999:0.08265)0.505:0.01549,(New.CleanUp.ReferenceOTU35239:0.05223,New.CleanUp.ReferenceOTU653:0.12072)0.538:0.0262)0.889:0.02417)0.841:0.01753,(((New.CleanUp.ReferenceOTU52554:0.02035,((New.CleanUp.ReferenceOTU13239:0.01393,4391679:0.02329)0.887:0.0128,New.CleanUp.ReferenceOTU75957:0.02186)0.216:0.00996)1.000:0.10707,(New.CleanUp.ReferenceOTU64399:0.06758,(New.CleanUp.ReferenceOTU448:0.04835,819572:0.03637)0.966:0.04696)0.167:0.01292)0.264:0.01226,(((New.CleanUp.ReferenceOTU62492:0.00307,(160390:0.01733,(New.CleanUp.ReferenceOTU66088:0.02118,New.CleanUp.ReferenceOTU60977:0.068)0.667:0.00122)0.795:0.01208)0.998:0.07245,((((((New.CleanUp.ReferenceOTU33906:0.03778,New.CleanUp.ReferenceOTU29563:0.00016)0.884:0.00753,New.CleanUp.ReferenceOTU40390:0.01958)0.774:0.00396,New.CleanUp.ReferenceOTU19064:0.02256)0.603:0.00015,New.CleanUp.ReferenceOTU86288:0.04109)0.569:0.00015,(New.CleanUp.ReferenceOTU25204:0.04464,New.CleanUp.ReferenceOTU74379:0.03167)0.551:0.01288)0.335:0.00617,((New.CleanUp.ReferenceOTU63472:0.01549,(New.CleanUp.ReferenceOTU49204:0.03668,New.CleanUp.ReferenceOTU73290:0.01282)0.691:0.01272)0.650:0.00739,((New.CleanUp.ReferenceOTU12588:0.00283,New.CleanUp.ReferenceOTU85861:0.02893)0.867:0.011,(New.CleanUp.ReferenceOTU15105:0.03188,((New.CleanUp.ReferenceOTU58325:0.01785,(New.CleanUp.ReferenceOTU28439:0.07555,793359:0.01564)0.830:0.01044)0.623:0.0118,(52208:0.0133,(New.CleanUp.ReferenceOTU23334:0.02173,New.CleanUp.ReferenceOTU82475:0.01275)0.895:0.01112)0.754:0.00594)0.934:0.01637)0.707:0.00427)0.885:0.01089)0.985:0.03459)0.574:0.01118)0.978:0.05269,(((152721:0.014,3382083:0.01159)0.860:0.00952,(4402896:0.00342,New.CleanUp.ReferenceOTU80079:0.04114)0.960:0.01932)0.991:0.04404,((4329861:0.05247,((New.CleanUp.ReferenceOTU58348:0.00793,(New.CleanUp.ReferenceOTU58118:0.06987,New.CleanUp.ReferenceOTU81023:0.01559)0.699:0.01167)0.974:0.02676,(New.CleanUp.ReferenceOTU10569:0.01529,New.CleanUp.ReferenceOTU12634:0.01747)0.988:0.03311)0.756:0.00459)0.977:0.03047,New.CleanUp.ReferenceOTU26206:0.0332)0.234:0.00023)0.966:0.06556)0.994:0.0768)0.406:0.00913)0.941:0.0242)0.626:0.0109)0.757:0.00709)0.689:0.01773,(((((211287:0.02059,((210026:0.00014,New.CleanUp.ReferenceOTU67417:0.01671)0.757:0.00337,(New.CleanUp.ReferenceOTU76571:0.01419,585463:0.01971)0.262:0.00277)0.862:0.01392)0.985:0.05592,(New.CleanUp.ReferenceOTU55973:0.06275,New.CleanUp.ReferenceOTU57002:0.11573)0.977:0.05558)0.955:0.03701,(((4299593:0.00658,510580:0.02497)0.332:0.00874,(241504:0.01017,4401164:0.00409)0.975:0.02613)0.919:0.0085,(((New.ReferenceOTU123:0.01986,(791214:0.00014,((New.CleanUp.ReferenceOTU79928:0.00553,358332:0.00014)0.965:0.0083,(New.CleanUp.ReferenceOTU51219:0.00555,New.CleanUp.ReferenceOTU37365:0.06047)0.276:0.00016)0.808:0.00275)0.922:0.00841)0.437:0.00277,(673969:0.00276,4407218:0.01692)0.049:0.00015)0.952:0.00842,New.CleanUp.ReferenceOTU69475:0.02885)0.785:0.00015)0.888:0.01148)0.911:0.01426,((New.CleanUp.ReferenceOTU7139:0.04375,(((207269:0.03511,(New.CleanUp.ReferenceOTU46885:0.01557,719931:0.01278)0.838:0.01821)0.971:0.03233,(((New.CleanUp.ReferenceOTU52573:0.07249,1118355:0.01714)0.914:0.02522,(New.CleanUp.ReferenceOTU20325:0.04246,(4329310:0.04225,(New.CleanUp.ReferenceOTU39513:0.0068,758764:0.01061)0.926:0.02543)0.918:0.02474)0.892:0.02312)0.996:0.0639,New.CleanUp.ReferenceOTU91548:0.11057)0.422:0.00824)0.768:0.01295,((New.CleanUp.ReferenceOTU53133:0.00874,New.CleanUp.ReferenceOTU24216:0.07217)0.964:0.02428,(((New.ReferenceOTU202:0.0151,New.CleanUp.ReferenceOTU53890:0.02191)0.710:0.00578,(211818:0.00269,(810450:0.00846,(205340:0.0113,(226062:0.00015,(New.CleanUp.ReferenceOTU12435:0.01098,New.CleanUp.ReferenceOTU14544:0.02549)0.517:0.00277)0.827:0.00837)0.382:0.00834)0.920:0.01173)0.826:0.00746)0.763:0.00365,New.CleanUp.ReferenceOTU897:0.06751)0.863:0.01105)0.987:0.03559)0.758:0.0127)0.415:0.00514,((New.CleanUp.ReferenceOTU14335:0.01089,(((4441020:0.00016,((New.CleanUp.ReferenceOTU35088:0.02901,(New.CleanUp.ReferenceOTU5610:0.0108,New.CleanUp.ReferenceOTU58235:0.02379)0.679:0.00826)0.892:0.01158,(New.CleanUp.ReferenceOTU39765:0.03444,(587291:0.00014,New.CleanUp.ReferenceOTU5566:0.0377)0.644:0.00015)0.861:0.00785)0.908:0.00964)0.749:0.00303,(New.CleanUp.ReferenceOTU80931:0.05326,((New.CleanUp.ReferenceOTU51640:0.00971,New.CleanUp.ReferenceOTU83990:0.06609)0.980:0.03877,(New.CleanUp.ReferenceOTU11338:0.0389,New.CleanUp.ReferenceOTU2821:0.02084)0.932:0.02319)0.761:0.00702)0.244:0.01698)0.815:0.00606,(New.CleanUp.ReferenceOTU53150:0.04732,(New.CleanUp.ReferenceOTU51600:0.02779,(New.CleanUp.ReferenceOTU52076:0.0234,New.CleanUp.ReferenceOTU6794:0.06761)0.434:0.00774)0.455:0.00728)0.817:0.00015)0.784:0.00531)0.262:0.00511,((New.CleanUp.ReferenceOTU17655:0.01712,New.CleanUp.ReferenceOTU59073:0.00257)0.914:0.01131,New.CleanUp.ReferenceOTU59258:0.02945)0.558:0.00474)1.000:0.06306)0.803:0.0074)0.971:0.02109,(((((New.CleanUp.ReferenceOTU23243:0.05761,New.CleanUp.ReferenceOTU63417:0.04604)0.984:0.04318,(((New.CleanUp.ReferenceOTU67032:0.02413,((New.CleanUp.ReferenceOTU21418:0.08493,New.CleanUp.ReferenceOTU74255:0.03036)0.936:0.03038,((New.CleanUp.ReferenceOTU12738:0.04898,((New.CleanUp.ReferenceOTU32180:0.00554,((New.CleanUp.ReferenceOTU91356:0.02541,(New.CleanUp.ReferenceOTU47976:0.01697,New.CleanUp.ReferenceOTU57568:0.01708)0.660:0.00526)0.884:0.00015,New.CleanUp.ReferenceOTU31242:0.03492)0.963:0.01153)0.734:0.00247,New.CleanUp.ReferenceOTU34202:0.02888)0.966:0.01827)0.687:0.00181,(New.CleanUp.ReferenceOTU7419:0.02283,(New.CleanUp.ReferenceOTU85246:0.03919,308778:0.06373)0.982:0.04337)0.904:0.01307)0.988:0.03956)0.279:0.00956)0.922:0.02276,831877:0.06156)0.533:0.00576,New.CleanUp.ReferenceOTU75499:0.03487)0.973:0.02734)0.738:0.01057,((New.CleanUp.ReferenceOTU11019:0.04041,New.CleanUp.ReferenceOTU49907:0.04203)0.980:0.06079,(New.CleanUp.ReferenceOTU42812:0.11367,New.CleanUp.ReferenceOTU89792:0.07622)1.000:0.1309)0.956:0.03955)0.682:0.00453,(((New.CleanUp.ReferenceOTU23429:0.04001,New.CleanUp.ReferenceOTU64265:0.00083)0.991:0.06826,New.CleanUp.ReferenceOTU29600:0.1048)0.963:0.04404,(((New.CleanUp.ReferenceOTU82703:0.13094,(New.CleanUp.ReferenceOTU15098:0.04149,New.CleanUp.ReferenceOTU67778:0.11647)0.983:0.07693)0.939:0.05492,(((New.CleanUp.ReferenceOTU53438:0.04082,(New.CleanUp.ReferenceOTU53396:0.04958,New.CleanUp.ReferenceOTU26865:0.06036)0.872:0.01905)0.682:0.00263,New.CleanUp.ReferenceOTU89781:0.01717)1.000:0.05712,(((New.CleanUp.ReferenceOTU28725:0.04597,(New.CleanUp.ReferenceOTU67402:0.04377,(4450041:0.04476,580399:0.05663)0.702:0.00668)0.158:0.00694)0.291:0.00749,4410125:0.02903)0.940:0.02323,(((((New.CleanUp.ReferenceOTU61150:0.00816,New.CleanUp.ReferenceOTU73758:0.03869)0.983:0.02748,(((New.CleanUp.ReferenceOTU78453:0.03226,(New.CleanUp.ReferenceOTU9495:0.01515,New.CleanUp.ReferenceOTU1465:0.02957)0.781:0.01074)0.692:0.00316,78594:0.00014)0.970:0.02544,(((New.CleanUp.ReferenceOTU50431:0.01888,(New.CleanUp.ReferenceOTU51224:0.00554,4444212:0.00275)0.860:0.01288)0.987:0.02913,New.CleanUp.ReferenceOTU32885:0.02833)0.477:0.00121,((New.CleanUp.ReferenceOTU2507:0.01408,((New.CleanUp.ReferenceOTU40066:0.02552,(161537:0.00014,New.CleanUp.ReferenceOTU69142:0.00832)0.734:0.00015)0.995:0.03032,New.CleanUp.ReferenceOTU46624:0.0173)0.506:0.00783)0.909:0.01322,(New.CleanUp.ReferenceOTU15569:0.06597,(223797:0.01944,655650:0.0121)0.866:0.01061)0.517:0.00735)0.843:0.01332)0.798:0.01607)0.615:0.00549)0.830:0.00685,((New.CleanUp.ReferenceOTU81323:0.01511,(New.CleanUp.ReferenceOTU54091:0.02244,(New.CleanUp.ReferenceOTU50920:0.02766,New.CleanUp.ReferenceOTU85308:0.02916)0.609:0.0118)0.407:0.01065)0.906:0.0164,(New.CleanUp.ReferenceOTU75966:0.03049,New.CleanUp.ReferenceOTU84275:0.01909)0.874:0.01922)1.000:0.0933)0.942:0.01938,New.CleanUp.ReferenceOTU78619:0.05365)0.731:0.00821,New.CleanUp.ReferenceOTU45891:0.06463)0.963:0.0317)0.853:0.01288)0.848:0.0135)0.919:0.02777,(((New.CleanUp.ReferenceOTU88918:0.09662,(((New.CleanUp.ReferenceOTU18768:0.07128,New.CleanUp.ReferenceOTU81932:0.01629)0.635:0.01776,New.CleanUp.ReferenceOTU66262:0.07201)0.827:0.00859,((New.CleanUp.ReferenceOTU1313:0.02365,New.CleanUp.ReferenceOTU17068:0.07683)0.596:0.02031,New.CleanUp.ReferenceOTU13464:0.03603)0.877:0.0167)0.562:0.00824)0.804:0.02144,((((((New.CleanUp.ReferenceOTU53945:0.04802,(New.CleanUp.ReferenceOTU2321:0.01336,(New.CleanUp.ReferenceOTU72646:0.02311,(New.CleanUp.ReferenceOTU60453:0.02602,(New.CleanUp.ReferenceOTU24446:0.04043,New.CleanUp.ReferenceOTU6772:0.01003)0.977:0.02509)0.135:0.00605)0.933:0.01425)0.999:0.07321)0.481:0.00664,New.CleanUp.ReferenceOTU24076:0.06734)0.893:0.01297,(New.CleanUp.ReferenceOTU32138:0.01424,((((204422:0.00015,(New.CleanUp.ReferenceOTU31684:0.02592,(New.CleanUp.ReferenceOTU29371:0.01054,New.CleanUp.ReferenceOTU58142:0.04626)0.250:0.00687)0.840:0.00566)0.916:0.01753,(New.CleanUp.ReferenceOTU11518:0.04592,(New.CleanUp.ReferenceOTU19727:0.03533,(New.CleanUp.ReferenceOTU17473:0.02329,New.CleanUp.ReferenceOTU65264:0.01088)0.906:0.00957)0.848:0.01075)0.921:0.04426)0.139:0.0023,(((New.CleanUp.ReferenceOTU77205:0.02255,(((New.CleanUp.ReferenceOTU67118:0.01393,705844:0.00286)0.372:0.00268,New.CleanUp.ReferenceOTU51522:0.02567)0.088:0.00289,(236377:0.00562,New.CleanUp.ReferenceOTU88160:0.01995)0.780:0.00267)0.907:0.00014)0.953:0.00843,((New.CleanUp.ReferenceOTU49576:0.00275,106297:0.00276)0.791:0.00283,(New.CleanUp.ReferenceOTU7345:0.01733,(New.CleanUp.ReferenceOTU37634:0.00275,780141:0.00014)0.969:0.01438)0.936:0.01417)0.862:0.00558)0.754:0.00264,325796:0.00286)0.968:0.01447)0.667:0.00147,(New.ReferenceOTU310:0.00551,4375802:0.00278)0.987:0.02757)0.985:0.02821)0.742:0.01501)0.922:0.02187,New.CleanUp.ReferenceOTU40065:0.03974)0.986:0.04587,(New.CleanUp.ReferenceOTU4903:0.06158,610807:0.07337)0.822:0.02376)0.936:0.02297,((186887:0.02954,((4350968:0.02018,((((New.CleanUp.ReferenceOTU42406:0.00556,217684:0.01414)0.979:0.02007,710863:0.00014)0.494:0.00541,4373725:0.01135)0.964:0.02047,New.CleanUp.ReferenceOTU77992:0.05181)0.837:0.00802)0.880:0.00813,225605:0.01899)0.725:0.0038)0.992:0.03505,((New.CleanUp.ReferenceOTU77373:0.02378,(((New.CleanUp.ReferenceOTU80616:0.02819,(New.CleanUp.ReferenceOTU36683:0.00014,New.CleanUp.ReferenceOTU7940:0.04117)0.762:0.00994)0.237:0.00657,New.CleanUp.ReferenceOTU42676:0.02677)0.886:0.01038,(New.CleanUp.ReferenceOTU51130:0.06275,New.CleanUp.ReferenceOTU13848:0.01389)0.744:0.00503)0.803:0.00672)0.994:0.03842,(((New.CleanUp.ReferenceOTU31891:0.0399,(New.CleanUp.ReferenceOTU23880:0.04861,(New.CleanUp.ReferenceOTU37661:0.0388,(New.CleanUp.ReferenceOTU63817:0.02298,New.CleanUp.ReferenceOTU82524:0.03783)0.896:0.0157)0.745:0.00839)0.990:0.05943)0.913:0.02143,(((New.CleanUp.ReferenceOTU58814:0.01392,(New.CleanUp.ReferenceOTU85067:0.02873,554361:0.01989)0.792:0.00752)0.973:0.03122,New.CleanUp.ReferenceOTU29743:0.03488)0.641:0.01494,(New.CleanUp.ReferenceOTU32809:0.02911,(((New.CleanUp.ReferenceOTU56624:0.02127,New.CleanUp.ReferenceOTU42067:0.01588)0.854:0.00572,(((New.CleanUp.ReferenceOTU37296:0.01121,4468934:0.00572)0.745:0.00319,((112836:0.00865,((112949:0.02264,(261663:0.00835,767206:0.00014)0.900:0.00015)0.994:0.0322,(((New.CleanUp.ReferenceOTU5106:0.03113,New.CleanUp.ReferenceOTU976:0.00687)0.886:0.01615,((New.CleanUp.ReferenceOTU52009:0.02004,(New.CleanUp.ReferenceOTU88924:0.03416,2618782:0.02165)0.769:0.00509)0.848:0.00596,New.CleanUp.ReferenceOTU81934:0.02296)0.177:0.00816)0.230:0.00651,216839:0.0148)0.820:0.00901)0.881:0.01642)0.700:0.00978,223752:0.00416)0.958:0.01641)0.811:0.00634,New.CleanUp.ReferenceOTU2411:0.01301)0.744:0.00259)0.935:0.01195,(New.CleanUp.ReferenceOTU3187:0.01313,2616879:0.00746)0.888:0.00723)0.836:0.00568)0.817:0.00928)0.987:0.03532)0.910:0.02215,2629538:0.10212)0.765:0.01421)0.886:0.0142)0.641:0.00734)0.917:0.02419)0.986:0.04255,(((New.CleanUp.ReferenceOTU81560:0.04582,(New.CleanUp.ReferenceOTU7027:0.10027,(New.CleanUp.ReferenceOTU35912:0.0272,New.CleanUp.ReferenceOTU60210:0.0108)0.996:0.05345)0.472:0.01815)0.998:0.08064,(New.CleanUp.ReferenceOTU14249:0.1203,((((New.CleanUp.ReferenceOTU20693:0.01871,((((New.CleanUp.ReferenceOTU45475:0.06214,New.CleanUp.ReferenceOTU89582:0.05874)0.751:0.02283,738462:0.00015)0.987:0.02975,New.CleanUp.ReferenceOTU11240:0.00583)1.000:0.06911,(((((New.CleanUp.ReferenceOTU31740:0.02396,(New.CleanUp.ReferenceOTU15187:0.0188,New.CleanUp.ReferenceOTU55748:0.02048)0.851:0.0076)0.959:0.0222,((New.CleanUp.ReferenceOTU51879:0.03371,((New.CleanUp.ReferenceOTU88772:0.03307,(New.CleanUp.ReferenceOTU29218:0.00334,(New.CleanUp.ReferenceOTU41717:0.00845,New.CleanUp.ReferenceOTU80231:0.00858)0.961:0.01996)0.205:0.00952)0.931:0.01677,(New.CleanUp.ReferenceOTU11742:0.03977,((New.CleanUp.ReferenceOTU32064:0.01318,New.CleanUp.ReferenceOTU51613:0.0261)0.921:0.01645,New.CleanUp.ReferenceOTU30430:0.02321)0.583:0.00584)0.929:0.02167)0.900:0.01199)0.848:0.00685,New.CleanUp.ReferenceOTU55305:0.01279)0.893:0.01014)0.844:0.01699,(New.CleanUp.ReferenceOTU33545:0.04066,New.CleanUp.ReferenceOTU85875:0.02491)0.685:0.01927)0.937:0.03201,New.CleanUp.ReferenceOTU65209:0.01914)0.888:0.01546,((((New.CleanUp.ReferenceOTU87727:0.04651,New.CleanUp.ReferenceOTU29911:0.054)0.837:0.01342,New.CleanUp.ReferenceOTU9479:0.03545)0.591:0.00213,New.ReferenceOTU71:0.00016)0.857:0.00857,New.CleanUp.ReferenceOTU81411:0.05766)0.888:0.01103)0.787:0.00883)0.918:0.01874)0.955:0.02096,New.CleanUp.ReferenceOTU68054:0.03097)0.000:0.00432,(New.CleanUp.ReferenceOTU57517:0.06949,(New.CleanUp.ReferenceOTU14234:0.02573,New.CleanUp.ReferenceOTU89907:0.03761)0.883:0.02419)0.000:0.03581)0.936:0.02796,(New.CleanUp.ReferenceOTU52161:0.07301,New.CleanUp.ReferenceOTU6614:0.08242)0.000:0.00016)0.919:0.02643)0.952:0.03718)0.941:0.03141,(((((New.CleanUp.ReferenceOTU32437:0.02865,((New.CleanUp.ReferenceOTU25278:0.00284,825697:0.017)0.989:0.05045,New.CleanUp.ReferenceOTU75513:0.11117)0.877:0.02126)0.756:0.00553,New.CleanUp.ReferenceOTU41471:0.0347)1.000:0.14899,((New.CleanUp.ReferenceOTU11284:0.02461,New.CleanUp.ReferenceOTU34596:0.09341)0.999:0.14302,((New.CleanUp.ReferenceOTU70899:0.01714,4416841:0.00913)0.917:0.03022,(New.CleanUp.ReferenceOTU20630:0.02474,(New.CleanUp.ReferenceOTU34973:0.02322,(New.CleanUp.ReferenceOTU14535:0.01693,New.CleanUp.ReferenceOTU78573:0.08892)0.332:0.00826)0.892:0.02152)0.737:0.03536)0.987:0.08361)0.849:0.05957)0.909:0.03553,((((New.ReferenceOTU12:0.03311,New.CleanUp.ReferenceOTU55204:0.01339)0.991:0.05526,(349986:0.01224,(New.CleanUp.ReferenceOTU49157:0.02666,New.CleanUp.ReferenceOTU84637:0.01491)0.986:0.03921)0.969:0.04411)0.972:0.04183,((New.CleanUp.ReferenceOTU12533:0.00543,((207509:0.02696,(New.CleanUp.ReferenceOTU36461:0.00343,New.CleanUp.ReferenceOTU47812:0.11944)0.918:0.01722)0.931:0.01309,(New.CleanUp.ReferenceOTU84293:0.05469,New.CleanUp.ReferenceOTU40111:0.01735)0.941:0.02551)0.832:0.01068)0.978:0.03171,New.CleanUp.ReferenceOTU18938:0.02967)0.818:0.01084)0.961:0.03034,(((New.CleanUp.ReferenceOTU2277:0.01292,((New.CleanUp.ReferenceOTU35371:0.0422,(New.CleanUp.ReferenceOTU3218:0.02447,New.CleanUp.ReferenceOTU50074:0.0103)0.869:0.01016)0.838:0.01308,(((New.CleanUp.ReferenceOTU59641:0.02146,New.CleanUp.ReferenceOTU82657:0.02147)0.929:0.01876,((1119093:0.014,(New.CleanUp.ReferenceOTU17608:0.02579,(New.CleanUp.ReferenceOTU89133:0.01396,4452900:0.00014)0.568:0.00014)0.176:0.00015)0.923:0.01423,(549954:0.01758,New.CleanUp.ReferenceOTU86790:0.0551)0.859:0.00955)0.892:0.01479)0.963:0.02162,((New.CleanUp.ReferenceOTU15184:0.01601,New.CleanUp.ReferenceOTU77637:0.02161)0.923:0.01246,(((New.CleanUp.ReferenceOTU59831:0.02794,(New.CleanUp.ReferenceOTU72811:0.03962,(1133077:0.00271,New.CleanUp.ReferenceOTU36906:0.00847)0.372:0.00297)0.962:0.02471)0.945:0.01872,((New.CleanUp.ReferenceOTU15371:0.02483,581262:0.03314)0.899:0.01369,((((New.CleanUp.ReferenceOTU39985:0.02311,New.CleanUp.ReferenceOTU53782:0.02016)0.742:0.00832,(New.CleanUp.ReferenceOTU9114:0.01935,788876:0.02301)0.997:0.0366)0.868:0.00015,(New.CleanUp.ReferenceOTU60758:0.06478,(New.CleanUp.ReferenceOTU18581:0.0167,((((New.CleanUp.ReferenceOTU74057:0.01673,(4333751:0.01862,(137805:0.00602,(523561:0.01354,(151049:0.01136,519054:0.00261)0.847:0.0093)0.430:0.00575)0.879:0.01003)0.874:0.01121)0.987:0.02387,(247875:0.02314,New.CleanUp.ReferenceOTU76029:0.02608)0.740:0.00251)0.871:0.00589,((4482713:0.00548,(137866:0.0198,530046:0.00015)0.943:0.02293)0.934:0.00989,(527429:0.00965,2068900:0.03073)0.860:0.00844)0.355:0.00419)0.951:0.01843,New.CleanUp.ReferenceOTU17015:0.00783)0.988:0.02891)0.931:0.01561)0.917:0.01084)0.755:0.00269,((213308:0.01687,707956:0.00348)0.953:0.014,(128183:0.02233,New.CleanUp.ReferenceOTU52431:0.0253)0.758:0.00409)0.882:0.00578)0.865:0.00909)0.887:0.01294)0.838:0.01042,New.CleanUp.ReferenceOTU52251:0.00851)0.901:0.01045)0.914:0.01029)0.848:0.01082)0.917:0.02099)0.991:0.0397,(((New.CleanUp.ReferenceOTU68539:0.00014,(New.CleanUp.ReferenceOTU44420:0.01061,New.CleanUp.ReferenceOTU90385:0.00364)0.999:0.03179)0.999:0.05895,((New.CleanUp.ReferenceOTU17100:0.02414,(New.CleanUp.ReferenceOTU45570:0.00414,(New.CleanUp.ReferenceOTU26925:0.01611,New.CleanUp.ReferenceOTU80275:0.01677)0.855:0.00918)0.985:0.02731)0.931:0.02043,((New.CleanUp.ReferenceOTU58116:0.00015,New.CleanUp.ReferenceOTU57654:0.07172)0.915:0.01087,(New.CleanUp.ReferenceOTU46404:0.0132,(New.CleanUp.ReferenceOTU62884:0.03143,310817:0.01671)0.955:0.023)0.925:0.01672)0.887:0.01294)0.900:0.02334)0.973:0.04771,((New.CleanUp.ReferenceOTU32744:0.02701,New.CleanUp.ReferenceOTU62621:0.00801)0.999:0.09316,New.CleanUp.ReferenceOTU50774:0.10645)0.687:0.01397)0.974:0.03976)0.682:0.00321,(New.CleanUp.ReferenceOTU6018:0.03253,(New.CleanUp.ReferenceOTU17275:0.01326,(1040109:0.01695,(((New.CleanUp.ReferenceOTU57279:0.0114,New.CleanUp.ReferenceOTU68223:0.01998)0.729:0.00264,(722416:0.0084,(New.CleanUp.ReferenceOTU51013:0.00839,840576:0.00015)0.911:0.00847)0.907:0.00851)0.980:0.01746,New.CleanUp.ReferenceOTU45212:0.01443)0.721:0.00269)0.413:0.00758)0.925:0.02104)1.000:0.07115)0.972:0.036)0.975:0.04109)0.587:0.02235,(((((((New.CleanUp.ReferenceOTU40888:0.05315,(New.CleanUp.ReferenceOTU50168:0.088,(New.CleanUp.ReferenceOTU17274:0.03806,New.CleanUp.ReferenceOTU31217:0.02665)0.795:0.01727)0.952:0.03425)0.930:0.03459,((New.CleanUp.ReferenceOTU67894:0.05666,New.CleanUp.ReferenceOTU41298:0.11009)0.938:0.03907,New.CleanUp.ReferenceOTU75640:0.06575)0.683:0.00903)0.987:0.05461,((((New.CleanUp.ReferenceOTU34909:0.02048,((New.CleanUp.ReferenceOTU27658:0.02284,(New.CleanUp.ReferenceOTU16823:0.023,New.CleanUp.ReferenceOTU90139:0.0171)0.931:0.01837)0.951:0.0256,((New.CleanUp.ReferenceOTU14553:0.10344,New.CleanUp.ReferenceOTU80023:0.00016)0.698:0.00219,New.CleanUp.ReferenceOTU46126:0.03875)0.697:0.01121)1.000:0.05033)0.880:0.01056,(New.CleanUp.ReferenceOTU36667:0.01366,(((((((New.CleanUp.ReferenceOTU57897:0.01994,(New.CleanUp.ReferenceOTU53309:0.01738,New.CleanUp.ReferenceOTU77556:0.01455)0.533:0.00014)0.954:0.01673,New.CleanUp.ReferenceOTU62171:0.00913)0.145:0.00828,New.CleanUp.ReferenceOTU42356:0.02095)0.853:0.00812,New.ReferenceOTU20:0.0117)0.833:0.00881,(New.CleanUp.ReferenceOTU2386:0.0252,New.CleanUp.ReferenceOTU59677:0.00969)0.913:0.01317)0.010:0.00882,New.CleanUp.ReferenceOTU45052:0.0143)0.826:0.00702,New.CleanUp.ReferenceOTU51304:0.01351)0.926:0.01428)0.845:0.0083)0.742:0.00705,(((524929:0.07403,(New.CleanUp.ReferenceOTU62655:0.02458,(((New.CleanUp.ReferenceOTU34241:0.02227,New.CleanUp.ReferenceOTU83547:0.0159)0.768:0.00627,(New.CleanUp.ReferenceOTU71606:0.01198,1068726:0.05174)0.638:0.00098)0.929:0.0057,(((((New.CleanUp.ReferenceOTU14323:0.05429,New.CleanUp.ReferenceOTU43768:0.03674)0.671:0.00542,(New.CleanUp.ReferenceOTU43678:0.0323,New.CleanUp.ReferenceOTU72529:0.00851)0.889:0.01268)0.879:0.00624,(New.CleanUp.ReferenceOTU808:0.02271,(530796:0.00854,(New.CleanUp.ReferenceOTU13011:0.01146,New.CleanUp.ReferenceOTU28887:0.01724)0.729:0.00255)0.915:0.01266)0.874:0.00826)0.839:0.00583,(New.CleanUp.ReferenceOTU38418:0.01664,New.CleanUp.ReferenceOTU15525:0.03222)0.885:0.01063)0.864:0.00016,(((New.CleanUp.ReferenceOTU53279:0.02115,(New.CleanUp.ReferenceOTU53062:0.0068,New.CleanUp.ReferenceOTU8152:0.02605)0.873:0.01196)0.922:0.01562,New.CleanUp.ReferenceOTU5008:0.0367)0.767:0.00357,(((New.CleanUp.ReferenceOTU59917:0.01785,((New.CleanUp.ReferenceOTU61165:0.0175,4295908:0.02405)0.907:0.01003,New.CleanUp.ReferenceOTU45808:0.02466)0.706:0.00714)0.000:0.00015,New.CleanUp.ReferenceOTU62624:0.04406)0.935:0.01114,(((New.CleanUp.ReferenceOTU56220:0.02914,(((New.CleanUp.ReferenceOTU69931:0.00852,New.CleanUp.ReferenceOTU71180:0.02307)0.760:0.00261,(New.CleanUp.ReferenceOTU74298:0.00871,New.CleanUp.ReferenceOTU75833:0.02586)0.336:0.00307)0.943:0.01115,(New.CleanUp.ReferenceOTU7050:0.01999,New.CleanUp.ReferenceOTU32314:0.01778)0.765:0.00255)0.857:0.00582)0.734:0.00344,(New.CleanUp.ReferenceOTU60530:0.02953,(New.CleanUp.ReferenceOTU40393:0.01167,(New.CleanUp.ReferenceOTU40635:0.02076,New.CleanUp.ReferenceOTU67397:0.02402)0.898:0.01095)0.839:0.00611)0.726:0.00801)0.624:0.00667,(New.CleanUp.ReferenceOTU23846:0.03249,New.CleanUp.ReferenceOTU9045:0.00216)0.966:0.02415)0.818:0.00666)0.827:0.00828)0.905:0.00764)0.904:0.00593)0.751:0.00016)0.368:0.0037)0.684:0.00601,New.CleanUp.ReferenceOTU10646:0.04073)0.484:0.01082,New.CleanUp.ReferenceOTU81813:0.01065)0.240:0.00744)0.449:0.01149,(New.CleanUp.ReferenceOTU26933:0.01668,New.CleanUp.ReferenceOTU81908:0.02602)0.981:0.02928)0.887:0.01703)0.806:0.01006,New.CleanUp.ReferenceOTU71991:0.00014)0.920:0.04052,New.CleanUp.ReferenceOTU35357:0.06179)0.999:0.10951,((New.CleanUp.ReferenceOTU43794:0.22551,((((((New.CleanUp.ReferenceOTU11007:0.02166,(New.CleanUp.ReferenceOTU44156:0.01831,(New.CleanUp.ReferenceOTU17041:0.01901,New.CleanUp.ReferenceOTU70745:0.01325)0.885:0.01156)0.877:0.01516)0.994:0.05488,((4328659:0.01485,4387379:0.00846)0.952:0.05228,New.CleanUp.ReferenceOTU52656:0.18097)0.946:0.05432)0.736:0.00453,(New.CleanUp.ReferenceOTU71057:0.03023,(New.CleanUp.ReferenceOTU63551:0.01249,New.CleanUp.ReferenceOTU85689:0.03152)0.975:0.0309)0.969:0.03788)0.996:0.11244,(112962:0.04957,(New.CleanUp.ReferenceOTU1272:0.0572,New.CleanUp.ReferenceOTU21702:0.02468)0.097:0.0108)0.997:0.14779)0.922:0.06331,(New.CleanUp.ReferenceOTU59551:0.11049,(New.CleanUp.ReferenceOTU25802:0.11603,((New.CleanUp.ReferenceOTU11095:0.02886,New.CleanUp.ReferenceOTU5857:0.0426)0.998:0.09599,((144545:0.02771,((New.CleanUp.ReferenceOTU56295:0.07013,(New.CleanUp.ReferenceOTU12774:0.01929,New.CleanUp.ReferenceOTU49827:0.00997)0.975:0.05358)1.000:0.11247,((New.CleanUp.ReferenceOTU71454:0.06697,((217917:0.00832,225041:0.00278)0.749:0.00243,(New.CleanUp.ReferenceOTU37254:0.00834,588861:0.03188)0.781:0.00308)0.861:0.01376)0.958:0.03361,New.CleanUp.ReferenceOTU11059:0.04698)0.904:0.02891)0.448:0.01229)0.947:0.03967,New.CleanUp.ReferenceOTU18498:0.04848)0.938:0.04639)0.880:0.02262)0.847:0.03036)0.998:0.11229)0.336:0.01509,(New.ReferenceOTU77:0.09404,New.CleanUp.ReferenceOTU36306:0.04436)0.994:0.10263)0.578:0.05577)0.762:0.03219,((New.CleanUp.ReferenceOTU8440:0.18412,((New.CleanUp.ReferenceOTU18076:0.02075,New.CleanUp.ReferenceOTU50095:0.04736)0.995:0.07558,(New.CleanUp.ReferenceOTU51528:0.06354,New.CleanUp.ReferenceOTU51953:0.04631)0.914:0.02894)0.945:0.04207)0.958:0.03968,(((((((New.CleanUp.ReferenceOTU80089:0.13656,(((((New.CleanUp.ReferenceOTU10214:0.02465,New.CleanUp.ReferenceOTU85897:0.00015)0.925:0.01493,(New.CleanUp.ReferenceOTU43328:0.01145,New.CleanUp.ReferenceOTU87881:0.1031)0.317:0.00461)0.910:0.02203,New.CleanUp.ReferenceOTU63499:0.03574)0.596:0.01842,(New.CleanUp.ReferenceOTU39643:0.01807,(New.CleanUp.ReferenceOTU36231:0.12632,(((((New.CleanUp.ReferenceOTU58664:0.00616,(New.ReferenceOTU259:0.01048,(New.CleanUp.ReferenceOTU72722:0.02466,(New.CleanUp.ReferenceOTU33825:0.00342,(((New.CleanUp.ReferenceOTU10160:0.02244,(New.CleanUp.ReferenceOTU86878:0.06289,New.CleanUp.ReferenceOTU67509:0.01962)0.878:0.01863)0.841:0.01278,(((New.CleanUp.ReferenceOTU69329:0.04093,New.CleanUp.ReferenceOTU335:0.01848)0.557:0.02142,New.CleanUp.ReferenceOTU13564:0.01008)0.952:0.02127,New.CleanUp.ReferenceOTU55088:0.00608)0.894:0.01007)0.787:0.00425,(New.CleanUp.ReferenceOTU64985:0.03081,New.CleanUp.ReferenceOTU62701:0.06036)0.961:0.02934)0.874:0.00737)0.907:0.01499)0.686:0.00874)0.895:0.01451)0.779:0.00298,New.CleanUp.ReferenceOTU70189:0.01218)0.702:0.00312,New.CleanUp.ReferenceOTU6208:0.03415)0.516:0.01901,((New.CleanUp.ReferenceOTU62866:0.06291,New.CleanUp.ReferenceOTU68765:0.05384)0.942:0.03361,New.CleanUp.ReferenceOTU69760:0.05777)0.860:0.03289)0.987:0.05711,(((244101:0.00014,((New.CleanUp.ReferenceOTU25439:0.0149,New.CleanUp.ReferenceOTU87740:0.01186)0.889:0.00014,(New.CleanUp.ReferenceOTU73460:0.00913,New.CleanUp.ReferenceOTU61114:0.01821)0.755:0.00276)0.907:0.00015)0.928:0.00015,(New.CleanUp.ReferenceOTU60405:0.01809,New.CleanUp.ReferenceOTU35473:0.02123)0.752:0.00297)0.977:0.00016,(New.CleanUp.ReferenceOTU39984:0.05971,New.CleanUp.ReferenceOTU50:0.02182)0.999:0.04826)0.964:0.03701)0.000:0.00657)0.266:0.02193)0.873:0.02076)1.000:0.075,(New.CleanUp.ReferenceOTU59373:0.04978,New.CleanUp.ReferenceOTU84835:0.01014)0.829:0.01395)0.535:0.00695)0.983:0.03673,((New.CleanUp.ReferenceOTU4028:0.04505,(New.CleanUp.ReferenceOTU13836:0.03258,((((New.CleanUp.ReferenceOTU41612:0.01689,New.CleanUp.ReferenceOTU53577:0.01672)0.750:0.00348,(New.ReferenceOTU47:0.01441,((New.CleanUp.ReferenceOTU15337:0.01709,New.CleanUp.ReferenceOTU41902:0.01422)0.841:0.00015,New.CleanUp.ReferenceOTU66348:0.01985)0.929:0.00852)0.644:0.00015)0.928:0.00783,New.CleanUp.ReferenceOTU91233:0.01197)0.248:0.00015,New.CleanUp.ReferenceOTU90140:0.02263)0.822:0.00984)0.637:0.00607)0.112:0.01728,New.CleanUp.ReferenceOTU76200:0.11414)0.986:0.05087)0.701:0.00893,New.CleanUp.ReferenceOTU56515:0.03557)0.160:0.00375,((New.CleanUp.ReferenceOTU89630:0.04905,((New.CleanUp.ReferenceOTU34714:0.01846,New.CleanUp.ReferenceOTU4795:0.03291)0.990:0.03695,(((((New.CleanUp.ReferenceOTU80311:0.00848,New.CleanUp.ReferenceOTU25830:0.01137)0.787:0.00275,130629:0.00014)0.000:0.00015,(New.CleanUp.ReferenceOTU15858:0.0173,New.CleanUp.ReferenceOTU59702:0.02625)0.862:0.00546)1.000:0.00014,New.CleanUp.ReferenceOTU8655:0.0027)0.907:0.02078,((New.CleanUp.ReferenceOTU91089:0.01544,(((New.CleanUp.ReferenceOTU54471:0.01986,New.CleanUp.ReferenceOTU514:0.0084)0.918:0.00015,(((New.CleanUp.ReferenceOTU19240:0.01151,New.CleanUp.ReferenceOTU78869:0.0115)0.725:0.00252,New.CleanUp.ReferenceOTU28442:0.0259)0.775:0.00284,(New.CleanUp.ReferenceOTU47898:0.02027,((New.CleanUp.ReferenceOTU10770:0.02748,(New.CleanUp.ReferenceOTU69389:0.01782,(New.CleanUp.ReferenceOTU55217:0.03581,New.CleanUp.ReferenceOTU84958:0.00861)0.979:0.02463)0.923:0.02148)0.286:0.01901,New.CleanUp.ReferenceOTU72911:0.01455)0.952:0.02057)0.743:0.00255)0.889:0.00014)0.969:0.00016,(New.CleanUp.ReferenceOTU45304:0.01791,New.CleanUp.ReferenceOTU53750:0.11669)0.974:0.03304)0.942:0.01035)0.701:0.00736,(New.CleanUp.ReferenceOTU32547:0.01142,New.CleanUp.ReferenceOTU87153:0.01148)0.810:0.00903)0.930:0.02125)0.980:0.03373)0.955:0.02304)0.241:0.00518,(New.CleanUp.ReferenceOTU39477:0.01582,New.CleanUp.ReferenceOTU49514:0.01874)0.973:0.02641)0.918:0.0161)0.864:0.00015,(((New.CleanUp.ReferenceOTU30292:0.05993,(New.CleanUp.ReferenceOTU37797:0.01447,(New.CleanUp.ReferenceOTU28543:0.01519,New.CleanUp.ReferenceOTU66919:0.02638)0.710:0.00176)0.766:0.00744)0.926:0.02699,(New.CleanUp.ReferenceOTU80841:0.02476,(New.CleanUp.ReferenceOTU38987:0.01809,New.CleanUp.ReferenceOTU49895:0.03916)0.817:0.00666)0.914:0.02073)0.977:0.04602,(((New.CleanUp.ReferenceOTU26394:0.01722,New.CleanUp.ReferenceOTU81835:0.01764)0.803:0.00822,New.CleanUp.ReferenceOTU16302:0.05037)0.855:0.01014,(((New.CleanUp.ReferenceOTU41534:0.03299,New.CleanUp.ReferenceOTU88863:0.05764)0.983:0.0332,New.CleanUp.ReferenceOTU88626:0.00014)0.916:0.01554,New.CleanUp.ReferenceOTU52270:0.01958)0.054:0.0036)0.978:0.04053)0.496:0.02554)0.929:0.03743,(New.CleanUp.ReferenceOTU56722:0.00015,((((New.CleanUp.ReferenceOTU68759:0.02462,(4306484:0.00856,(New.CleanUp.ReferenceOTU83434:0.03177,New.CleanUp.ReferenceOTU61577:0.04417)0.876:0.01633)0.946:0.02236)0.990:0.03752,(((New.CleanUp.ReferenceOTU18170:0.00568,New.CleanUp.ReferenceOTU21198:0.01723)0.721:0.00238,New.CleanUp.ReferenceOTU20267:0.03279)0.919:0.00016,(New.CleanUp.ReferenceOTU32806:0.03216,New.CleanUp.ReferenceOTU41916:0.00014)0.993:0.04202)0.673:0.0169)0.949:0.02169,New.CleanUp.ReferenceOTU65649:0.01509)0.494:0.00464,(New.ReferenceOTU366:0.07312,(New.CleanUp.ReferenceOTU63710:0.02902,New.CleanUp.ReferenceOTU76944:0.00015)0.995:0.0306)0.963:0.00011)0.983:0.01634)1.000:0.08952)0.920:0.02386,(New.CleanUp.ReferenceOTU54373:0.09828,(((((((New.CleanUp.ReferenceOTU45920:0.04934,New.CleanUp.ReferenceOTU13715:0.05854)0.857:0.01529,New.CleanUp.ReferenceOTU23207:0.03951)0.933:0.02257,((((New.CleanUp.ReferenceOTU84409:0.00836,((New.CleanUp.ReferenceOTU82115:0.02005,(New.CleanUp.ReferenceOTU11776:0.01732,(New.CleanUp.ReferenceOTU32252:0.02029,New.CleanUp.ReferenceOTU82494:0.0176)0.246:0.00813)0.977:0.02118)0.605:0.01137,New.CleanUp.ReferenceOTU91217:0.0169)0.858:0.00015)0.653:0.00257,((((New.CleanUp.ReferenceOTU79532:0.02684,(New.CleanUp.ReferenceOTU38692:0.00279,(((((New.CleanUp.ReferenceOTU63980:0.04014,New.CleanUp.ReferenceOTU83259:0.0147)0.813:0.01838,(New.CleanUp.ReferenceOTU55308:0.02381,New.CleanUp.ReferenceOTU91638:0.03314)0.600:0.01592)0.886:0.03086,(New.CleanUp.ReferenceOTU3329:0.02817,New.CleanUp.ReferenceOTU37047:0.01394)0.736:0.00014)0.925:0.01842,(New.CleanUp.ReferenceOTU27596:0.00769,(New.CleanUp.ReferenceOTU27989:0.01552,New.CleanUp.ReferenceOTU73653:0.022)0.491:0.00812)0.849:0.00729)0.964:0.02215,New.CleanUp.ReferenceOTU12424:0.06649)0.927:0.0157)0.787:0.0055)0.711:0.00658,New.CleanUp.ReferenceOTU55123:0.01186)0.948:0.01812,(New.CleanUp.ReferenceOTU50193:0.0395,(New.CleanUp.ReferenceOTU90229:0.00659,(New.CleanUp.ReferenceOTU31759:0.01301,New.CleanUp.ReferenceOTU17477:0.04248)0.852:0.04005)0.963:0.038)0.822:0.01351)0.780:0.00665,((New.CleanUp.ReferenceOTU11348:0.01534,(New.CleanUp.ReferenceOTU32444:0.02978,((New.CleanUp.ReferenceOTU46961:0.01919,(New.CleanUp.ReferenceOTU91408:0.01662,New.CleanUp.ReferenceOTU63083:0.03697)0.574:0.0194)0.957:0.01876,New.CleanUp.ReferenceOTU61312:0.02617)0.670:0.00172)0.984:0.02662)0.955:0.02051,(New.CleanUp.ReferenceOTU27813:0.04409,New.CleanUp.ReferenceOTU46226:0.02819)0.761:0.00506)0.928:0.01562)0.774:0.00739)0.979:0.03134,(New.CleanUp.ReferenceOTU43104:0.02708,New.CleanUp.ReferenceOTU43831:0.00943)0.979:0.03133)0.962:0.0265,New.CleanUp.ReferenceOTU851:0.00016)0.989:0.03283)0.847:0.01001,New.CleanUp.ReferenceOTU10518:0.00626)0.992:0.04211,New.CleanUp.ReferenceOTU16941:0.04644)0.029:0.00827,(New.CleanUp.ReferenceOTU20921:0.11344,New.CleanUp.ReferenceOTU51109:0.01541)0.959:0.03129)0.690:0.00678,(New.CleanUp.ReferenceOTU48284:0.10779,New.CleanUp.ReferenceOTU49972:0.02847)0.960:0.05555)0.510:0.04974)0.929:0.03551)0.874:0.02931)0.983:0.06514)0.890:0.03765)0.344:0.00876,(New.CleanUp.ReferenceOTU15714:0.10738,((New.CleanUp.ReferenceOTU71757:0.0157,(New.CleanUp.ReferenceOTU77185:0.03677,(New.CleanUp.ReferenceOTU11487:0.0233,New.CleanUp.ReferenceOTU72086:0.01572)0.314:0.00968)0.987:0.0423)0.850:0.01993,4299596:0.01672)0.998:0.07784)0.931:0.03799)0.808:0.00911)0.424:0.00014)0.892:0.02089)0.803:0.01908)0.331:0.0105)0.849:0.01486)0.880:0.0105,((New.CleanUp.ReferenceOTU64412:0.05666,(New.CleanUp.ReferenceOTU37589:0.06086,New.CleanUp.ReferenceOTU39950:0.04984)0.888:0.0211)0.674:0.01957,((New.CleanUp.ReferenceOTU20891:0.01155,New.CleanUp.ReferenceOTU614:0.09329)0.981:0.02889,New.CleanUp.ReferenceOTU14123:0.0469)0.860:0.01235)0.906:0.01948)0.907:0.01446)0.630:0.00318)1.000:0.07247,((New.CleanUp.ReferenceOTU22166:0.00776,(New.CleanUp.ReferenceOTU61235:0.00016,(New.CleanUp.ReferenceOTU41709:0.00588,New.CleanUp.ReferenceOTU30466:0.08688)0.294:0.05142)1.000:0.06563)0.998:0.06789,(New.CleanUp.ReferenceOTU48564:0.05612,(New.CleanUp.ReferenceOTU17998:0.03024,New.CleanUp.ReferenceOTU35861:0.08491)0.984:0.06224)0.991:0.05496)0.945:0.02832)0.864:0.01423,(New.CleanUp.ReferenceOTU2885:0.04193,((((New.CleanUp.ReferenceOTU35063:0.07105,New.CleanUp.ReferenceOTU89863:0.04867)0.934:0.02404,(((New.CleanUp.ReferenceOTU37726:0.01344,((New.CleanUp.ReferenceOTU50955:0.02639,New.CleanUp.ReferenceOTU713:0.00266)0.969:0.01274,(New.CleanUp.ReferenceOTU68342:0.02635,New.CleanUp.ReferenceOTU14574:0.06507)0.796:0.01086)0.227:0.00268)0.917:0.01991,((New.CleanUp.ReferenceOTU25209:0.09992,New.CleanUp.ReferenceOTU61002:0.00895)0.964:0.02407,(((New.CleanUp.ReferenceOTU11387:0.01088,((New.CleanUp.ReferenceOTU88126:0.01413,New.CleanUp.ReferenceOTU89011:0.02615)0.816:0.00857,New.CleanUp.ReferenceOTU14380:0.02333)0.723:0.00333)0.135:0.00529,(((New.CleanUp.ReferenceOTU41657:0.01496,(New.CleanUp.ReferenceOTU39773:0.04027,New.CleanUp.ReferenceOTU75041:0.02869)0.977:0.02648)0.856:0.0101,(((New.CleanUp.ReferenceOTU88501:0.0653,((((New.CleanUp.ReferenceOTU38807:0.01315,((New.CleanUp.ReferenceOTU34428:0.00277,New.CleanUp.ReferenceOTU57698:0.01988)0.904:0.00935,((New.CleanUp.ReferenceOTU47916:0.01719,New.CleanUp.ReferenceOTU56814:0.0025)0.986:0.02069,(New.CleanUp.ReferenceOTU62410:0.01423,New.CleanUp.ReferenceOTU73475:0.00014)1.000:0.04206)0.804:0.00421)0.971:0.01417)0.505:0.00014,(((((((New.CleanUp.ReferenceOTU50071:0.01394,((New.CleanUp.ReferenceOTU78035:0.01408,New.CleanUp.ReferenceOTU78281:0.01285)0.772:0.00713,((New.CleanUp.ReferenceOTU25253:0.00362,New.CleanUp.ReferenceOTU6623:0.0278)0.448:0.00796,(((New.CleanUp.ReferenceOTU23951:0.0112,(New.CleanUp.ReferenceOTU31355:0.01134,New.CleanUp.ReferenceOTU28359:0.02)0.705:0.00273)0.826:0.00657,(New.CleanUp.ReferenceOTU63977:0.01554,New.CleanUp.ReferenceOTU72259:0.0195)0.736:0.00417)0.861:0.01003,(New.CleanUp.ReferenceOTU89105:0.03626,(New.CleanUp.ReferenceOTU38699:0.03998,New.CleanUp.ReferenceOTU4727:0.05444)0.962:0.03434)0.800:0.01225)0.597:0.00839)0.860:0.00947)0.316:0.00332)0.630:0.00014,(New.CleanUp.ReferenceOTU1683:0.01049,New.CleanUp.ReferenceOTU73354:0.00736)0.906:0.00736)0.763:0.00523,New.CleanUp.ReferenceOTU11492:0.02217)0.884:0.00972,(New.CleanUp.ReferenceOTU86960:0.02313,(((New.CleanUp.ReferenceOTU59306:0.02005,((New.CleanUp.ReferenceOTU32199:0.01013,New.CleanUp.ReferenceOTU39683:0.03186)0.720:0.01007,New.CleanUp.ReferenceOTU89646:0.00016)0.959:0.01428)0.900:0.00834,New.CleanUp.ReferenceOTU76189:0.00014)0.897:0.00821,(((New.CleanUp.ReferenceOTU82504:0.00878,New.CleanUp.ReferenceOTU50085:0.03506)0.074:0.00244,(New.CleanUp.ReferenceOTU42855:0.03191,(New.CleanUp.ReferenceOTU23204:0.0053,New.CleanUp.ReferenceOTU54012:0.00587)0.646:0.00587)0.768:0.00276)0.979:0.00014,(New.CleanUp.ReferenceOTU7959:0.01951,New.CleanUp.ReferenceOTU8970:0.02254)0.099:0.00675)0.924:0.01146)0.971:0.0173)0.895:0.00865)0.657:0.00275,((((New.CleanUp.ReferenceOTU12582:0.01476,(New.CleanUp.ReferenceOTU54766:0.03135,New.CleanUp.ReferenceOTU41870:0.00611)0.882:0.01137)0.929:0.01419,New.CleanUp.ReferenceOTU58264:0.04467)0.699:0.00318,(((New.CleanUp.ReferenceOTU14115:0.01504,New.CleanUp.ReferenceOTU37181:0.01812)0.966:0.01828,(New.CleanUp.ReferenceOTU60196:0.00577,(New.CleanUp.ReferenceOTU39285:0.0055,New.CleanUp.ReferenceOTU4404:0.00279)0.950:0.01102)0.862:0.00555)0.919:0.00849,((New.CleanUp.ReferenceOTU34968:0.0115,New.CleanUp.ReferenceOTU69922:0.01513)0.798:0.00699,(New.CleanUp.ReferenceOTU31045:0.0125,(New.CleanUp.ReferenceOTU77460:0.01865,New.CleanUp.ReferenceOTU799:0.01462)0.774:0.00668)0.971:0.02202)0.975:0.00016)0.670:0.0023)0.383:0.00543,New.CleanUp.ReferenceOTU27972:0.02518)0.846:0.00631)0.427:0.00849,((New.CleanUp.ReferenceOTU44663:0.08119,((New.CleanUp.ReferenceOTU17129:0.03582,(New.CleanUp.ReferenceOTU64186:0.03196,New.CleanUp.ReferenceOTU64468:0.00568)0.316:0.00948)0.769:0.01666,(((((New.CleanUp.ReferenceOTU44230:0.00297,(New.CleanUp.ReferenceOTU20258:0.00565,New.CleanUp.ReferenceOTU48345:0.01131)0.774:0.0025)0.899:0.01113,(New.CleanUp.ReferenceOTU18617:0.01706,New.CleanUp.ReferenceOTU57197:0.00878)0.749:0.00032)0.900:0.01363,(((((((New.CleanUp.ReferenceOTU44679:0.01412,(New.CleanUp.ReferenceOTU48272:0.01098,(New.CleanUp.ReferenceOTU29653:0.01739,New.CleanUp.ReferenceOTU54223:0.02029)0.805:0.0011)0.709:0.00129)0.844:0.00524,((((New.CleanUp.ReferenceOTU32878:0.01115,New.CleanUp.ReferenceOTU5582:0.014)0.067:0.00016,((New.CleanUp.ReferenceOTU78:0.01406,(New.CleanUp.ReferenceOTU8241:0.01405,New.CleanUp.ReferenceOTU84226:0.01405)0.881:0.00558)0.894:0.00177,(New.CleanUp.ReferenceOTU470:0.00838,New.CleanUp.ReferenceOTU5442:0.00838)0.902:0.00178)0.917:0.00183)0.782:0.00275,(New.CleanUp.ReferenceOTU18654:0.00834,New.CleanUp.ReferenceOTU64131:0.01111)0.909:0.00015)0.679:0.00016,(New.CleanUp.ReferenceOTU27823:0.02528,(New.CleanUp.ReferenceOTU58798:0.0145,New.CleanUp.ReferenceOTU50342:0.01385)0.399:0.0054)0.746:0.00316)0.783:0.00147)0.800:0.00162,(((((New.CleanUp.ReferenceOTU80753:0.02565,(((((New.CleanUp.ReferenceOTU22063:0.01113,New.CleanUp.ReferenceOTU89480:0.00556)0.854:0.00547,(New.CleanUp.ReferenceOTU24327:0.01127,New.CleanUp.ReferenceOTU50626:0.01691)0.653:0.00557)0.805:0.00016,New.CleanUp.ReferenceOTU61428:0.01402)0.839:0.00014,New.CleanUp.ReferenceOTU33238:0.01402)0.451:0.00275,(New.CleanUp.ReferenceOTU22396:0.0144,New.CleanUp.ReferenceOTU77586:0.02012)0.743:0.0024)0.653:0.00015)0.826:0.00276,((New.CleanUp.ReferenceOTU15641:0.01392,((((New.CleanUp.ReferenceOTU51616:0.03161,(New.CleanUp.ReferenceOTU20810:0.00277,New.CleanUp.ReferenceOTU27861:0.01407)0.970:0.01128)0.063:0.00015,(New.CleanUp.ReferenceOTU80930:0.00867,(New.CleanUp.ReferenceOTU74468:0.02267,New.CleanUp.ReferenceOTU19894:0.02019)0.752:0.00275)0.745:0.00247)0.924:0.00555,New.CleanUp.ReferenceOTU73366:0.00016)0.858:0.00014,New.CleanUp.ReferenceOTU41814:0.01399)0.875:0.0056)0.368:0.00278,(New.CleanUp.ReferenceOTU72557:0.01406,(New.CleanUp.ReferenceOTU82684:0.01422,(New.CleanUp.ReferenceOTU27342:0.01422,New.CleanUp.ReferenceOTU41444:0.01444)0.740:0.00252)0.767:0.00267)0.756:0.00261)1.000:0.00015)0.887:0.00016,(((New.CleanUp.ReferenceOTU60600:0.01117,((New.CleanUp.ReferenceOTU47430:0.01972,New.CleanUp.ReferenceOTU63856:0.01392)0.879:0.00016,(New.CleanUp.ReferenceOTU2168:0.01679,(New.CleanUp.ReferenceOTU30604:0.01111,(New.CleanUp.ReferenceOTU46381:0.01111,New.CleanUp.ReferenceOTU59422:0.01393)0.870:0.00014)0.690:0.00275)0.905:0.00015)0.885:0.00014)0.916:0.00275,(((New.CleanUp.ReferenceOTU66889:0.01692,New.CleanUp.ReferenceOTU90180:0.01118)0.551:0.00274,New.CleanUp.ReferenceOTU12770:0.02261)0.850:0.00015,(New.CleanUp.ReferenceOTU40498:0.01393,New.CleanUp.ReferenceOTU44964:0.01111)0.956:0.00015)0.887:0.00014)0.879:0.00275,(New.CleanUp.ReferenceOTU67945:0.02258,(New.CleanUp.ReferenceOTU43756:0.01094,((New.CleanUp.ReferenceOTU27146:0.0168,New.CleanUp.ReferenceOTU89356:0.01113)0.505:0.00015,New.CleanUp.ReferenceOTU32309:0.0139)0.836:0.00145)0.836:0.00147)0.727:0.00015)0.000:0.00016)0.000:0.00014,((New.ReferenceOTU324:0.01968,New.CleanUp.ReferenceOTU47833:0.01669)0.962:0.00016,((New.CleanUp.ReferenceOTU78286:0.01692,New.CleanUp.ReferenceOTU81439:0.01688)0.763:0.00268,((New.CleanUp.ReferenceOTU87038:0.01977,New.CleanUp.ReferenceOTU71204:0.02265)0.832:0.00014,New.CleanUp.ReferenceOTU90640:0.01979)0.809:0.00277)0.850:0.00014)0.000:0.00014)0.831:0.00014,((((((New.CleanUp.ReferenceOTU45642:0.01415,New.CleanUp.ReferenceOTU65317:0.01994)0.502:0.00542,New.ReferenceOTU147:0.01684)0.943:0.00016,New.CleanUp.ReferenceOTU4859:0.00833)0.890:0.00016,((New.CleanUp.ReferenceOTU1658:0.01386,(New.CleanUp.ReferenceOTU23845:0.01701,New.CleanUp.ReferenceOTU28639:0.01421)0.509:0.00015)0.917:0.00532,(New.CleanUp.ReferenceOTU31827:0.01393,(New.CleanUp.ReferenceOTU39010:0.01686,New.CleanUp.ReferenceOTU24832:0.00836)0.219:0.00016)0.846:0.00276)0.911:0.00014)1.000:0.00016,((((New.CleanUp.ReferenceOTU39340:0.03076,New.CleanUp.ReferenceOTU52886:0.04602)0.849:0.00799,(New.CleanUp.ReferenceOTU8020:0.02032,New.CleanUp.ReferenceOTU91681:0.00526)0.760:0.00291)0.836:0.00532,New.CleanUp.ReferenceOTU49894:0.02554)0.401:0.00278,New.CleanUp.ReferenceOTU49579:0.02268)0.880:0.00566)0.856:0.00275,New.CleanUp.ReferenceOTU78066:0.02259)1.000:0.00015)0.571:0.00015)0.832:0.00275,((((((New.CleanUp.ReferenceOTU28055:0.01122,New.CleanUp.ReferenceOTU2366:0.01406)0.827:0.00521,((New.CleanUp.ReferenceOTU37118:0.01391,(New.CleanUp.ReferenceOTU31646:0.01404,New.CleanUp.ReferenceOTU82629:0.01971)0.569:0.00015)0.998:0.00015,(New.CleanUp.ReferenceOTU3095:0.01671,New.CleanUp.ReferenceOTU42974:0.01697)0.756:0.00557)0.151:0.00147)0.784:0.00148,(((New.CleanUp.ReferenceOTU20169:0.01133,New.CleanUp.ReferenceOTU68256:0.01664)0.347:0.00282,New.CleanUp.ReferenceOTU65640:0.01959)0.780:0.00192,(New.CleanUp.ReferenceOTU70840:0.01118,((((New.CleanUp.ReferenceOTU32906:0.00361,(New.CleanUp.ReferenceOTU47353:0.01036,New.CleanUp.ReferenceOTU80806:0.00921)0.721:0.00553)0.903:0.00751,(New.CleanUp.ReferenceOTU86898:0.00834,New.CleanUp.ReferenceOTU51032:0.01111)0.023:0.00016)0.719:0.00016,New.CleanUp.ReferenceOTU50543:0.01666)0.787:0.00559,(New.CleanUp.ReferenceOTU936:0.00845,(New.CleanUp.ReferenceOTU71640:0.01969,New.CleanUp.ReferenceOTU90364:0.02)0.779:0.00278)0.769:0.0028)0.730:0.00256)0.845:0.00521)0.813:0.00131)0.720:0.00016,(New.CleanUp.ReferenceOTU40330:0.01399,((New.CleanUp.ReferenceOTU52691:0.01975,New.CleanUp.ReferenceOTU6073:0.0084)0.337:0.00269,New.CleanUp.ReferenceOTU79534:0.01968)0.835:0.00014)0.837:0.00275)0.765:0.00016,(((New.CleanUp.ReferenceOTU29863:0.01119,(New.CleanUp.ReferenceOTU1289:0.00837,New.CleanUp.ReferenceOTU3928:0.00837)0.752:0.00272)0.481:0.00549,New.CleanUp.ReferenceOTU576:0.01988)0.870:0.00015,(New.CleanUp.ReferenceOTU27471:0.017,New.CleanUp.ReferenceOTU50976:0.01698)0.764:0.00265)0.921:0.00015)0.000:0.00016,((((((178300:0.00281,((New.CleanUp.ReferenceOTU20662:0.01691,New.CleanUp.ReferenceOTU56915:0.01395)0.720:0.00281,New.CleanUp.ReferenceOTU75875:0.01116)0.786:0.00275)0.868:0.00143,New.CleanUp.ReferenceOTU58732:0.01383)0.867:0.0014,(New.CleanUp.ReferenceOTU53822:0.01395,New.CleanUp.ReferenceOTU50172:0.014)0.760:0.00275)0.865:0.00016,1109698:0.00013)0.000:0.00014,(((New.CleanUp.ReferenceOTU23646:0.01397,New.CleanUp.ReferenceOTU2702:0.01402)0.905:0.00015,((New.CleanUp.ReferenceOTU57175:0.01684,(New.CleanUp.ReferenceOTU27821:0.00956,New.CleanUp.ReferenceOTU35939:0.01903)0.767:0.00523)0.741:0.00281,(New.CleanUp.ReferenceOTU48824:0.01114,New.CleanUp.ReferenceOTU60955:0.01394)0.743:0.00278)0.742:0.00273)0.856:0.00275,((New.CleanUp.ReferenceOTU24672:0.01677,(((((New.CleanUp.ReferenceOTU26627:0.0146,New.CleanUp.ReferenceOTU66727:0.02932)0.732:0.00215,(New.CleanUp.ReferenceOTU26730:0.00837,New.CleanUp.ReferenceOTU4089:0.00838)0.768:0.00283)0.372:0.00277,(New.CleanUp.ReferenceOTU35223:0.01973,(New.CleanUp.ReferenceOTU3490:0.01404,New.CleanUp.ReferenceOTU60469:0.00556)0.817:0.00538)0.449:0.00015)0.751:0.00014,New.CleanUp.ReferenceOTU24671:0.01975)0.289:0.00016,(New.CleanUp.ReferenceOTU6721:0.01114,(New.CleanUp.ReferenceOTU44164:0.00601,New.CleanUp.ReferenceOTU6113:0.0161)0.784:0.00596)0.899:0.00014)0.458:0.00015)0.812:0.00156,(New.CleanUp.ReferenceOTU48258:0.0198,New.CleanUp.ReferenceOTU63699:0.01122)0.835:0.00512)0.812:0.00154)0.923:0.00014)0.992:0.00014,(((New.CleanUp.ReferenceOTU52507:0.01686,(New.CleanUp.ReferenceOTU49125:0.01129,New.CleanUp.ReferenceOTU6185:0.01695)0.212:0.00543)0.870:0.00014,(New.CleanUp.ReferenceOTU49194:0.01682,(New.CleanUp.ReferenceOTU9333:0.02279,New.CleanUp.ReferenceOTU11781:0.01686)0.846:0.00015)0.828:0.00277)0.831:0.00275,(((New.CleanUp.ReferenceOTU37976:0.01392,New.CleanUp.ReferenceOTU9317:0.01679)0.288:0.00276,New.CleanUp.ReferenceOTU88931:0.01677)0.933:0.00014,(((New.CleanUp.ReferenceOTU58853:0.01111,New.CleanUp.ReferenceOTU31479:0.01112)0.766:0.00276,New.CleanUp.ReferenceOTU42417:0.01963)0.920:0.00015,((New.CleanUp.ReferenceOTU48785:0.01697,New.CleanUp.ReferenceOTU72245:0.01124)0.766:0.00264,(New.CleanUp.ReferenceOTU45723:0.01404,New.CleanUp.ReferenceOTU90792:0.01404)0.741:0.00271)0.919:0.00012)0.883:0.00015)0.876:0.00275)0.877:0.00015)0.923:0.00016)0.884:0.00016)0.734:0.00014,(New.CleanUp.ReferenceOTU83873:0.01989,(New.CleanUp.ReferenceOTU3851:0.01683,(New.CleanUp.ReferenceOTU36417:0.01395,New.CleanUp.ReferenceOTU45863:0.01111)0.878:0.00016)0.774:0.00276)0.782:0.00278)0.915:0.00837,New.CleanUp.ReferenceOTU72587:0.00842)0.911:0.00873,(New.CleanUp.ReferenceOTU52721:0.0174,(New.CleanUp.ReferenceOTU72751:0.03187,(New.CleanUp.ReferenceOTU82302:0.01147,(New.CleanUp.ReferenceOTU79811:0.00867,New.CleanUp.ReferenceOTU13189:0.01124)0.757:0.00247)0.774:0.0028)0.823:0.00561)0.744:0.00227)0.865:0.00579)0.765:0.00315,((((New.CleanUp.ReferenceOTU59096:0.01125,New.CleanUp.ReferenceOTU89252:0.01702)0.810:0.00652,(New.CleanUp.ReferenceOTU70552:0.00307,(New.CleanUp.ReferenceOTU53802:0.00368,New.CleanUp.ReferenceOTU26550:0.0313)0.808:0.01345)0.256:0.00608)0.853:0.00881,New.CleanUp.ReferenceOTU9572:0.01612)0.838:0.0065,(New.CleanUp.ReferenceOTU50384:0.03799,(((New.CleanUp.ReferenceOTU22674:0.02217,New.CleanUp.ReferenceOTU79925:0.0161)0.913:0.01253,((New.ReferenceOTU191:0.00734,New.CleanUp.ReferenceOTU4904:0.0226)0.751:0.00438,((New.CleanUp.ReferenceOTU49379:0.02146,New.CleanUp.ReferenceOTU73033:0.0133)0.977:0.02508,(((New.CleanUp.ReferenceOTU11340:0.01272,New.CleanUp.ReferenceOTU76592:0.03167)0.887:0.00959,(New.CleanUp.ReferenceOTU10551:0.00591,New.CleanUp.ReferenceOTU84403:0.03423)0.862:0.00615)0.730:0.00999,New.CleanUp.ReferenceOTU7384:0.04995)0.789:0.01254)0.441:0.00439)0.749:0.00346)0.892:0.01383,(New.CleanUp.ReferenceOTU23229:0.02556,New.CleanUp.ReferenceOTU80308:0.01885)0.641:0.00901)0.617:0.00681)0.932:0.01178)0.869:0.0063)0.718:0.0025,(New.CleanUp.ReferenceOTU42127:0.01402,New.CleanUp.ReferenceOTU78439:0.01724)0.975:0.01773)0.915:0.01566)0.759:0.00739)0.428:0.0134,((New.CleanUp.ReferenceOTU77534:0.00831,((New.CleanUp.ReferenceOTU76562:0.04725,New.CleanUp.ReferenceOTU79227:0.00015)0.803:0.00772,New.CleanUp.ReferenceOTU56881:0.04049)0.944:0.01557)0.224:0.00014,(New.CleanUp.ReferenceOTU44503:0.022,New.CleanUp.ReferenceOTU49422:0.0146)0.931:0.0123)0.639:0.01608)0.897:0.0129)0.868:0.00015,((((((New.CleanUp.ReferenceOTU67891:0.0199,New.CleanUp.ReferenceOTU53538:0.01745)0.935:0.01137,New.CleanUp.ReferenceOTU62811:0.00885)0.782:0.00496,New.CleanUp.ReferenceOTU10335:0.01203)0.987:0.02607,New.CleanUp.ReferenceOTU71089:0.01357)0.736:0.00585,New.CleanUp.ReferenceOTU11595:0.01854)0.950:0.02011,(New.CleanUp.ReferenceOTU83632:0.02237,New.CleanUp.ReferenceOTU85704:0.00434)0.799:0.01113)0.787:0.00804)0.943:0.00842)0.944:0.01567,New.CleanUp.ReferenceOTU47900:0.03106)0.364:0.00413,((New.CleanUp.ReferenceOTU65571:0.04999,((New.CleanUp.ReferenceOTU32153:0.01354,(New.CleanUp.ReferenceOTU3786:0.02034,(New.CleanUp.ReferenceOTU1576:0.04576,(New.CleanUp.ReferenceOTU11646:0.00502,(New.CleanUp.ReferenceOTU3777:0.00543,(New.CleanUp.ReferenceOTU22659:0.02598,(New.CleanUp.ReferenceOTU26952:0.00015,(New.CleanUp.ReferenceOTU59962:0.02675,New.CleanUp.ReferenceOTU67436:0.04219)0.832:0.00755)0.920:0.0128)0.931:0.0135)0.983:0.01808)0.938:0.01155)0.926:0.0149)0.972:0.02482)0.688:0.00277,(New.CleanUp.ReferenceOTU61829:0.02812,(New.CleanUp.ReferenceOTU66421:0.01098,New.CleanUp.ReferenceOTU84074:0.01169)0.878:0.01004)0.949:0.02762)0.714:0.02635)0.891:0.01707,(New.CleanUp.ReferenceOTU79539:0.0275,(New.CleanUp.ReferenceOTU22096:0.03149,(New.CleanUp.ReferenceOTU81530:0.01584,New.CleanUp.ReferenceOTU88325:0.01782)0.904:0.01735)0.935:0.01855)0.929:0.01566)0.724:0.01557)0.781:0.00681)0.340:0.00738,(New.CleanUp.ReferenceOTU83393:0.0396,((New.CleanUp.ReferenceOTU17570:0.00016,New.CleanUp.ReferenceOTU68456:0.07536)1.000:0.06748,((New.CleanUp.ReferenceOTU64423:0.09212,New.CleanUp.ReferenceOTU81696:0.00016)0.988:0.06807,(((New.CleanUp.ReferenceOTU44543:0.06051,((New.CleanUp.ReferenceOTU67648:0.04762,(New.CleanUp.ReferenceOTU38229:0.00248,New.CleanUp.ReferenceOTU5286:0.0581)1.000:0.08061)0.662:0.00468,New.CleanUp.ReferenceOTU26785:0.10182)0.804:0.00898)0.594:0.02083,(New.CleanUp.ReferenceOTU8184:0.03203,New.CleanUp.ReferenceOTU87855:0.03285)0.969:0.02777)0.700:0.00466,((New.CleanUp.ReferenceOTU87655:0.08536,New.CleanUp.ReferenceOTU29924:0.03374)0.837:0.00963,New.CleanUp.ReferenceOTU83948:0.04869)0.732:0.00458)1.000:0.06133)0.551:0.00088)0.208:0.00562)0.709:0.00457)0.917:0.01173,New.CleanUp.ReferenceOTU77209:0.06849)0.835:0.00591)0.783:0.00614,New.CleanUp.ReferenceOTU49875:0.04112)0.974:0.02234)0.736:0.00582,New.CleanUp.ReferenceOTU73965:0.02123)0.813:0.0146)0.892:0.02215)0.859:0.01377,((New.CleanUp.ReferenceOTU38366:0.05543,(New.CleanUp.ReferenceOTU70888:0.01809,((((New.CleanUp.ReferenceOTU53032:0.04623,(New.CleanUp.ReferenceOTU48707:0.06652,((New.CleanUp.ReferenceOTU71734:0.03236,(((((New.CleanUp.ReferenceOTU50693:0.01823,(New.CleanUp.ReferenceOTU16402:0.02657,((((New.CleanUp.ReferenceOTU3876:0.04562,New.CleanUp.ReferenceOTU22425:0.01626)0.747:0.00995,(New.CleanUp.ReferenceOTU36835:0.01741,((New.CleanUp.ReferenceOTU21944:0.02737,New.CleanUp.ReferenceOTU58302:0.02432)0.812:0.00777,(New.CleanUp.ReferenceOTU16089:0.00016,(New.CleanUp.ReferenceOTU52467:0.02483,New.CleanUp.ReferenceOTU78140:0.04258)0.920:0.0138)0.361:0.00581)0.949:0.01464)0.945:0.00016)0.900:0.01126,(((New.CleanUp.ReferenceOTU26825:0.01115,(New.CleanUp.ReferenceOTU44239:0.06192,New.CleanUp.ReferenceOTU30433:0.02257)0.845:0.00593)0.764:0.0028,(New.CleanUp.ReferenceOTU71847:0.01646,New.CleanUp.ReferenceOTU91611:0.0271)0.941:0.01676)0.701:0.00249,((New.CleanUp.ReferenceOTU50628:0.00319,(((New.CleanUp.ReferenceOTU25826:0.03414,New.CleanUp.ReferenceOTU63413:0.0066)0.999:0.05776,((((New.CleanUp.ReferenceOTU30916:0.02243,(New.CleanUp.ReferenceOTU41449:0.01127,New.CleanUp.ReferenceOTU43576:0.00265)0.984:0.02441)0.713:0.00788,New.CleanUp.ReferenceOTU39344:0.01346)0.884:0.00015,New.CleanUp.ReferenceOTU23806:0.02017)0.987:0.02247,New.CleanUp.ReferenceOTU75718:0.00336)0.279:0.0102)0.480:0.01198,New.CleanUp.ReferenceOTU272:0.01633)0.977:0.02359)0.937:0.01499,(New.CleanUp.ReferenceOTU38860:0.02889,New.CleanUp.ReferenceOTU54635:0.00015)0.652:0.00843)0.938:0.01991)0.910:0.01389)0.729:0.00284,(210217:0.00279,New.CleanUp.ReferenceOTU78569:0.02918)0.781:0.0029)0.890:0.00878)0.877:0.00889)0.613:0.00663,New.CleanUp.ReferenceOTU62763:0.00801)0.984:0.02574,New.CleanUp.ReferenceOTU64454:0.01057)0.934:0.01917,New.CleanUp.ReferenceOTU31049:0.00309)0.969:0.02256,((New.CleanUp.ReferenceOTU34656:0.01092,(New.CleanUp.ReferenceOTU12019:0.00595,New.CleanUp.ReferenceOTU40795:0.02574)0.901:0.01131)0.876:0.00616,(((New.CleanUp.ReferenceOTU76778:0.05781,New.CleanUp.ReferenceOTU7623:0.0121)0.146:0.00911,New.CleanUp.ReferenceOTU373
[truncated: 1,441,662 more chars]
