# Supplementary material for: Microbial environment shapes immune function and cloacal microbiota dynamics in zebra finches Taeniopygia guttata
Source: Anim Microbiome. 2020 Jun 3;2:21. doi: 10.1186/s42523-020-00039-3 (PMC7807698; doi:10.1186/s42523-020-00039-3)
Supplement: Supplementary file 2 — Additional file 2. [file 42523_2020_39_MOESM2_ESM.zip › Microbiome_vanVeelen_Rscript_ZebraFinchExp.txt]

### Statistical analysis of immune function, experimental soil and cloacal microbiome data ###
## This analysis accompanies van Veelen et al. [Experimental microbial environments affect immune function and host-associated microbiome in zebra finches Taeniopygia guttata]

Author: Pieter van Veelen (pietervanveelen@gmail.com) 


### EXPERIMENTAL AND TEMPORAL EFFECTS OF INNATE IMMUNE FUNCTION IN FEMALE ZEBRA FINCHES####

### INPUT DATA: ###
## import biom table and associated data
#tree <- read_tree_greengenes("rep_set_6314A.tre")
#biom <- import_biom("otu_table_mc2_w_tax_no_chimeras_mit_chloro_filtered_cloacalonly_0_00001_json.biom", parseFunction = parse_taxonomy_default)
#mapping <- import_qiime_sample_data("mappingfile_cloacalonly_20170327_final.txt")

# create physeq object for cloacal samples
#data <- merge_phyloseq(biom, mapping, tree)
#data
#colnames(tax_table(data)) <- c(k = "Kingdom", p = "Phylum", c = "Class", o = "Order", f = "Family", g = "Genus", s = "Species")

# remove Archaea otus
#data <- subset_taxa(data, Kingdom == "k__Bacteria")

#library(ape)
# evaluate tree topology
#is.binary.tree(phy_tree(data)) # FALSE --> polychotomy present (node has more than 2 tips)

# resolve single polychotomous node
#phy_tree_resolved <- multi2di(phy_tree(data))
#is.binary.tree(phy_tree_resolved)
# create new phy_tree
#tree2 <- phy_tree_resolved

# merge new phy_tree object with sample_data and otu_table into new phyloseq object
#data2 <- merge_phyloseq(biom, mapping, tree2)

# remove NCs from dataset 
#data2 <- subset_samples(data2, X.SampleID != "NC1" )
#data2 <- subset_samples(data2, X.SampleID != "NC8" ) # 227 samples left
#nsamples(data2)


############# DATA PRE-PROCESSING AND DATAFRAME CONSTRUCTION ##################


#    data2 <- merge_phyloseq(biom, mapping, tree2)

### Create Dataframe with all Immune indices ###
    immune_data <- as.data.frame(sample_data(data2)@.Data)
    colnames(immune_data) <- sample_data(data2)@names
    head(immune_data)
    
    immune_data$bioreps <- paste0( immune_data$exp, "--", immune_data$sampling_point)
    immune_data <- subset(immune_data, StudyName == "6314A")
    nrow(immune_data)
    
    # create Days as a continuous time variable:
    colnames(immune_data)[18] <- "Sampling_date"
    immune_data$Sampling_date <- as.Date(immune_data$Sampling_date, format="%d/%m/%Y")
    immune_data$start_date <- as.Date("2014/11/17")
    str(richness_cloacal_w_mapping)
    immune_data$days <- difftime(immune_data$Sampling_date, immune_data$start_date, units="days")
    immune_data$days <- as.numeric(as.character(immune_data$days))
    head(richness_cloacal_w_mapping)
    
    # add IgY data ("Female_sample_mean_SerumIgY_20170428.txt")
    IgY_samples <- read.table(file.choose(), dec = ".", sep = "\t", header = TRUE)
    colnames(IgY_samples)[1] <- "Sampling_date"
    IgY_samples$Sampling_date <- as.Date(IgY_samples$Sampling_date, format="%d/%m/%Y")
    nrow(IgY_samples)
    head(IgY_samples)
    immune_data2 <- join(immune_data,IgY_samples, by = c("ring_ID","Sampling_date"), type="left" )
    head(immune_data2)
    colnames(immune_data2)[48] <- "IgYmean"
    colnames(immune_data2)[49] <- "IgYsd"
    View(immune_data2)


##    ## Linear mixed model analysis Agglutination

#      # Sampling point T1-T4
    
        immune_data_t14_Agg_noNA <- immune_data_t14[!is.na(immune_data_t14$agg_titre),] # n=178
        immune_data_t24_Agg_noNA <- immune_data_t24[!is.na(immune_data_t24$agg_titre),] # n=135

	 # agglutination ~ sampling_point
        library(lmerTest)
    
        aggl_lmer_cat <- lmer(agg_titre ~ exp * sampling_point + (1|ring_ID) + (1|room), data=immune_data_t14_Agg_noNA)
        hist(residuals(aggl_lmer_cat))
        plot(resid(aggl_lmer_cat)~fitted(aggl_lmer_cat))
        qqnorm(residuals(aggl_lmer_cat))
        anova(aggl_lmer_cat)
        summary(aggl_lmer_cat)

  	# variance explained by random effects
        0.3458/(0.3458 + 1.9810)*100
        
        # variance explained by female ID and time (sampling point within females)
        library(MuMIn)
        aggl_lmer_cat2 <- lmer(agg_titre ~ sampling_point + (1|ring_ID), data=immune_data_t14_Agg_noNA)
        r.squaredGLMM(aggl_lmer_cat2)
        R2m         R2c 
        0.01228025  0.15166204 
        # ~1.2% of variance within Females explained by Sampling point 
        
        (0.15166204-0.01228025)*100
        [1] 13.93818 # % of total variance explained by Female
      
   	# analysis of within-samplingpoint contasts of agg_titre
        # LMM
        aggl_lmer_cont3 <- lmer(agg_titre ~ exp*sampling_point + (1|ring_ID) + (1|room), data=immune_data_t14_Agg_noNA)
        
        # Test contrasts of experimental treatment within each sampling point
        library(phia)
        # FDR corrected q vals
        testInteractions(aggl_lmer_cont3, pairwise = "exp", fixed = "sampling_point", adjustment = "BH")
       
	# plot
pdf("Immunity_Treatment_Timepoint_boxplots_AGG_LegendF.pdf", width = 4, height = 4, useDingbats = F) 
  pd <- position_dodge(0.3)
  aggl_plot <-ggplot(data=immune_data_t14,
                     aes(x=days, y=agg_titre)) +
  labs(list(x = "Sampling moment", y = "Agglutination titre")) + 
  theme(axis.text.x = element_text(angle = -90, hjust = 0)) +
  scale_color_manual(values=c("red", "blue","green"), 
                     name="",
                     breaks=c("NC","treatment", "control"),
                     labels=c("NC","sterilised", "natural")) +
  geom_point(aes(color=exp, group = ring_ID, shape = exp),show.legend=F , position=position_dodge(3)) +
  geom_line(aes(color=exp, group = ring_ID),show.legend=F , position=position_dodge(3), alpha = 0.3) +
  geom_boxplot(aes(fill=exp, group=bioreps),outlier.shape=NA,show.legend=F, position=position_dodge(8), width = 5) 
#geom_point(data=Obs_summ2, aes(x=sampling_point, y=Observed,color=exp,size=2), position = pd,stat = "identity") +
#geom_errorbar(data=Obs_summ2, aes(ymin=Observed-CI, ymax=Observed+CI,color=exp),width=0.1, position=pd,stat = "identity")
print(aggl_plot)
dev.off()


##    ## Linear mixed model analysis IgY concentration  ##
	
 # Sampling point T1-T4
        
        immune_data_t14_IgY_noNA <- immune_data_t14[!is.na(immune_data_t14$IgYmean),] # n=181
        immune_data_t24_IgY_noNA <- immune_data_t24[!is.na(immune_data_t24$IgYmean),] # n=137
        
        # IgY ~ sampling_point
        
        # LMM
        IgY_lmer_cat <- lmer(IgYmean ~ exp * sampling_point + (1|ring_ID) + (1|room), data=immune_data_t14_IgY_noNA)
        hist(residuals(IgY_lmer_cat))
        plot(resid(IgY_lmer_cat)~fitted(IgY_lmer_cat))
        qqnorm(residuals(IgY_lmer_cat))
        anova(IgY_lmer_cat)
        summary(IgY_lmer_cat)
        
        # Test contrasts of experimental treatment within each sampling point
        # FDR corrected q vals 
        testInteractions(IgY_lmer_cat, pairwise = "exp", fixed = "sampling_point", adjustment = "BH")
        testInteractions(IgY_lmer_cat, pairwise = "sampling_point", fixed = "exp", adjustment = "BH")
        
        # variance explained by random effects
        0.28989/(0.28989 + 0.07329)*100 #= 79.81992 %
        
        # variance explained by female ID and time (sampling point within females)
        library(MuMIn)
        IgY_lmer_cat2 <- lmer(IgYmean ~ sampling_point + (1|ring_ID), data=immune_data_t14_IgY_noNA)
        r.squaredGLMM(IgY_lmer_cat2)
        R2m         R2c 
        0.0130656  0.8128503  
        # ~1.3% of variance within Females explained by Sampling point 
        
        (0.8128503-0.0130656)*100
        [1] 79.97847 # % of total variance explained by Female
 
	# Test contrasts of experimental treatment within each sampling point
        library(phia)
        # FDR corrected q vals
        testInteractions(IgY_lmer_cat, pairwise = "exp", fixed = "sampling_point", adjustment = "BH")
       
	# plot
          IgY_plot <-ggplot(data=immune_data_t14,
                            aes(x=sampling_point, y=IgYmean, group=bioreps)) +
            labs(list(x = "Sampling moment", y = "IgY absorbance")) + 
            theme(axis.text.x = element_text(angle = 0, hjust = 0)) +
            scale_color_manual(values=c("red", "blue","green"), 
                               name="",
                               breaks=c("NC","treatment", "control"),
                               labels=c("NC","sterilised", "natural")) +
            geom_point(aes(color=exp, shape= exp, group = ring_ID), show.legend=F, position=position_dodge(0.5)) +
            geom_line(aes(color=exp, group = ring_ID), show.legend=F,alpha = 0.3, position=position_dodge(0.5)) +
            geom_boxplot(aes(fill=exp),outlier.shape=NA,show.legend=F, position=position_dodge(0.65), width = 0.5) 
          print(IgY_plot)
   
    	 ## check of interaction term when removing 5 individuals with the highest IgY concentrations at baseline.
            ss_immune_data_t14_rmHighIgY <- subset(immune_data_t14, ring_ID != "4669")
            ss_immune_data_t14_rmHighIgY <- subset(ss_immune_data_t14_rmHighIgY, ring_ID != "4237")
            ss_immune_data_t14_rmHighIgY <- subset(ss_immune_data_t14_rmHighIgY, ring_ID != "3666")
            ss_immune_data_t14_rmHighIgY <- subset(ss_immune_data_t14_rmHighIgY, ring_ID != "4428")
            ss_immune_data_t14_rmHighIgY <- subset(ss_immune_data_t14_rmHighIgY, ring_ID != "4271")
            nrow(ss_immune_data_t14_rmHighIgY)
   

   	  # only T2-T4 for estimation of Exp*Time effect
            ss_immune_data_t24_rmHighIgY <- subset(ss_immune_data_t14_rmHighIgY, sampling_point != 1)
            nrow(ss_immune_data_t24_rmHighIgY) # 123
            
            IgY_lmer24_cont_rmHigh <- lmer(IgYmean ~ exp * days + (1|ring_ID) + (1|room), data=ss_immune_data_t24_rmHighIgY)
            hist(residuals(IgY_lmer24_cont_rmHigh))
            plot(resid(IgY_lmer24_cont_rmHigh)~fitted(IgY_lmer24_cont_rmHigh))
            qqnorm(residuals(IgY_lmer24_cont_rmHigh))
            anova(IgY_lmer24_cont_rmHigh)
            summary(IgY_lmer24_cont_rmHigh)
            
        pdf("Immunity_Treatment_Timepoint_boxplots_IgY_LegendF.pdf", width = 4, height = 4, useDingbats = F) 
        pd <- position_dodge(3)
        IgY_plot <-ggplot(data=immune_data_t14,
                           aes(x=days, y=IgYmean)) +
          labs(list(x = "Sampling moment", y = "IgY absorbance")) + 
          theme(axis.text.x = element_text(angle = -90, hjust = 0)) +
          geom_boxplot(aes(fill=exp, group=bioreps),outlier.shape=NA,show.legend=F, position=position_dodge(8), width = 5) +
          geom_point(aes(color = exp, group = ring_ID, shape = exp),show.legend=F , position=pd) +
          geom_text(aes(label=ifelse(IgYmean>3,as.character(ring_ID),'')),hjust=0,vjust=0) +
          geom_line(aes(color = exp, group = ring_ID),show.legend = F, position = pd, alpha = 0.5) +
          scale_color_manual(values=c("red", "blue","green"), 
                           name="",
                           breaks=c("NC","treatment", "control"),
                           labels=c("NC","sterilised", "natural")) 
        #geom_point(data=Obs_summ2, aes(x=sampling_point, y=Observed,color=exp,size=2), position = pd,stat = "identity") +
        #geom_errorbar(data=Obs_summ2, aes(ymin=Observed-CI, ymax=Observed+CI,color=exp),width=0.1, position=pd,stat = "identity")
        print(IgY_plot)
        dev.off()


##    ## Linear mixed model analysis of Lysis titre  ##       

      
##    ## Linear mixed model analysis lysis

        # Sampling point T1-T4
          
          immune_data_t14_lysis_noNA <- immune_data_t14[!is.na(immune_data_t14$lysis_titre),] # n=180
          immune_data_t24_lysis_noNA <- immune_data_t24[!is.na(immune_data_t24$lysis_titre),] # n=136
          
          # lysis ~ sampling_point
          library(lmerTest)
          
          lysis_glmer_cat <- glmer(binomial_lysis ~ exp * sampling_point + (1|ring_ID) + (1|room), family = "binomial", data=immune_data_t14_lysis_noNA)
          hist(residuals(lysis_glmer_cat))
          plot(resid(lysis_glmer_cat)~fitted(lysis_glmer_cat))
          qqnorm(residuals(lysis_glmer_cat))
          anova(lysis_glmer_cat)
          summary(lysis_glmer_cat)
          
          # Test contrasts of experimental treatment within each sampling point
          library(phia)
          # FDR corrected q vals
          testInteractions(lysis_glmer_cat, pairwise = "exp", fixed = "sampling_point", adjustment = "BH")
          
          # repeatability estimation using 1000 bootstraps and 1000 permutations, adjusted for fixed and other random effects
          rpt(binomial_lysis ~ exp*sampling_point + (1|ring_ID) + (1|room), data=immune_data_t14_IgY_noNA, grname = "ring_ID", datatype = "Binary", 
              nboot = 1000, npermut = 1000, adjusted = T)

	# plot
   	
	lysis_plot <-ggplot(data=immune_data_t14,
                          aes(x=sampling_point, y=lysis_titre, group=bioreps)) +
        labs(list(x = "Sampling moment", y = "Lysis titre")) +
        theme(axis.text.x = element_text(angle = 0, hjust = 0)) +
        geom_boxplot(aes(fill=exp),outlier.shape=NA,show.legend=F, position=position_dodge(0.75)) +
        geom_point(aes(color=exp), show.legend=F, position=position_jitterdodge(0.3)) +
        #geom_point(data=Shan_summ2, aes(x=sampling_point, y=Shannon,color=exp, size=2), position = pd) +
        #geom_errorbar(data=Shan_summ2, aes(ymin=Shannon-CI, ymax=Shannon+CI,color=exp), width=0.1, position=pd) +
        scale_color_manual(values=c("red", "blue","green"), 
                           name="",
                           breaks=c("NC","treatment", "control"),
                           labels=c("NC","sterilised", "natural")) 
      print(lysis_plot)


##    ## Linear mixed model analysis haptoglobin

      # Sampling point T1-T4
        
        immune_data_t14_hp_noNA <- immune_data_t14[!is.na(immune_data_t14$hp),] # n= 177
        immune_data_t24_hp_noNA <- immune_data_t24[!is.na(immune_data_t24$hp),] # n= 135
        
        # hp ~ sampling_point
        library(lmerTest)
        
        hp_lmer_cat <- lmer(hp ~ exp * sampling_point + (1|ring_ID) + (1|room), data=immune_data_t14_hp_noNA)
        hist(residuals(hp_lmer_cat))
        plot(resid(hp_lmer_cat)~fitted(hp_lmer_cat))
        qqnorm(residuals(hp_lmer_cat))
        anova(hp_lmer_cat)
        summary(hp_lmer_cat)
        
	# Test contrasts of experimental treatment within each sampling point
        library(phia)
        # FDR corrected q vals
        testInteractions(hp_lmer_cat, pairwise = "exp", fixed = "sampling_point", adjustment = "BH")
        
     
        
	# plot
	hp_plot <-ggplot(data=immune_data2,
                     aes(x=sampling_point, y=hp, group=bioreps)) +
      labs(list(x = "Sampling moment", y = "Haptoglobin concentration")) +
      theme(axis.text.x = element_text(angle = 0, hjust = 0)) +
      #scale_x_discrete(labels=c("Cloacal gut","Brood patch skin", "Feather", "Nest lining", "Surface soil")) +
      geom_boxplot(aes(fill=exp),outlier.shape=NA,show.legend=F, position=position_dodge(0.75)) +
      geom_point(aes(color=exp),show.legend=F,position=position_jitterdodge(0.3)) +
      #geom_point(data=Shan_summ2, aes(x=sampling_point, y=Shannon,color=exp, size=2), position = pd) +
      #geom_errorbar(data=Shan_summ2, aes(ymin=Shannon-CI, ymax=Shannon+CI,color=exp), width=0.1, position=pd) +
      scale_color_manual(values=c("red", "blue","green"), 
                         name="",
                         breaks=c("NC","treatment", "control"),
                         labels=c("NC","sterilised", "natural")) 
      print(hp_plot)
	

## combined plot immune indices ##

pdf("Immunity_Treatment_Timepoint_boxplots_AGG_IGY_LYS_HP_LegendF.pdf", width = 20, height = 5, useDingbats = F) 
grid.arrange(aggl_plot, IgY_plot, lysis_plot, hp_plot, ncol=4)
dev.off()


#### repeatability�s of immune function indices ####
  
   # repeatability estimation using 1000 bootstraps and 1000 permutations, adjusted for fixed and other random effects
        rpt(hp ~ exp*sampling_point + (1|ring_ID) + (1|room), data=immune_data_t14_IgY_noNA, grname = "ring_ID", datatype = "Gaussian", 
            nboot = 1000, npermut = 1000, adjusted = T)
  
  # repeatability estimation using 1000 bootstraps and 1000 permutations, adjusted for fixed and other random effects
  	rpt(agg_titre ~ exp*sampling_point + (1|ring_ID) + (1|room), data=immune_data_t14_IgY_noNA, grname = "ring_ID", datatype = "Gaussian", 
              nboot = 1000, npermut = 1000, adjusted = T)   
    
     # repeatability estimation using 1000 bootstraps and 1000 permutations, adjusted for fixed and other random effects
          rpt(binomial_lysis ~ exp*sampling_point + (1|ring_ID) + (1|room), data=immune_data_t14_IgY_noNA, grname = "ring_ID", datatype = "Binary", 
              nboot = 1000, npermut = 1000, adjusted = T)

  # repeatability estimation using 1000 bootstraps and 1000 permutations, adjusted for fixed and other random effects
        rpt(hp ~ exp*sampling_point + (1|ring_ID) + (1|room), data=immune_data_t14_IgY_noNA, grname = "ring_ID", datatype = "Gaussian", 
            nboot = 1000, npermut = 1000, adjusted = T)
      


## varcomps using https://cran.r-project.org/web/packages/rptR/vignettes/rptR.html
          install.packages("rptR", dependencies = T)
          library(rptR)
        
  # plot repeatabilities
        pdf("Within and between-individual variation in IgY.pdf", useDingbats = F)
        ggplot(immune_data_t14_IgY_noNA, aes(x=ring_ID, y = IgYmean, color = exp)) +
          geom_point() +
          ggtitle("IgY concentration - variation within and among individuals") +
          theme(axis.text.x = element_text(angle = -90, hjust = 0))
        dev.off()
        
        pdf("Within and between-individual variation in Agg_titre.pdf", useDingbats = F)
        ggplot(immune_data_t14_IgY_noNA, aes(x=ring_ID, y = agg_titre, color = exp)) +
          geom_point() +
          ggtitle("Agglutination titre - variation within and among individuals") +
          theme(axis.text.x = element_text(angle = -90, hjust = 0))
        dev.off()
        
        pdf("Within and between-individual variation in Lysis titre.pdf", useDingbats = F)
        ggplot(immune_data_t14_IgY_noNA, aes(x=ring_ID, y = lysis_titre, color = exp)) +
          geom_point() +
          ggtitle("Lysis titre - variation within and among individuals") +
          theme(axis.text.x = element_text(angle = -90, hjust = 0))
        dev.off()
        
        pdf("Within and between-individual variation in haptoglobin.pdf", useDingbats = F)
        ggplot(immune_data_t14_IgY_noNA, aes(x=ring_ID, y = hp, color = exp)) +
          geom_point() +
          ggtitle("Hp concentration - variation within and among individuals") +
          theme(axis.text.x = element_text(angle = -90, hjust = 0))
        dev.off()
        

#### multivariate analysis of immune function ####

# input file immune_data_t14_IgY_noNA
nrow(immune_data_t14_IgY_noNA) # 181

immune_data_t14_IgY_noNAallIndices <- immune_data_t14_IgY_noNA %>%
  subset(
    !is.na(agg_titre) & 
      !is.na(IgYmean) &
      !is.na(lysis_titre) & 
      !is.na(hp) 
  )

    # metadata dataframes
    # ordination immune function n=172 (all immune indices have no NA)
    df_immune_data_t14_IgY_noNAallIndices <- subset(immune_data_t14_IgY_noNA, X.SampleID %in% c(rownames(immune_data_t14_IgY_noNAallIndices_forRDA)))
    
    # create sampling moment subsets:
    df_immune_data_t14_IgY_noNAallIndices_t1 <- subset(df_immune_data_t14_IgY_noNAallIndices, sampling_point == 1) # n=41
    df_immune_data_t14_IgY_noNAallIndices_t2 <- subset(df_immune_data_t14_IgY_noNAallIndices, sampling_point == 2) # n=43
    df_immune_data_t14_IgY_noNAallIndices_t3 <- subset(df_immune_data_t14_IgY_noNAallIndices, sampling_point == 3) # n=45
    df_immune_data_t14_IgY_noNAallIndices_t4 <- subset(df_immune_data_t14_IgY_noNAallIndices, sampling_point == 4) # n=43


nrow(immune_data_t14_IgY_noNAallIndices) # 171 samples with all non-NA data for 4 immune indices
colnames(immune_data_t14_IgY_noNAallIndices)
rownames(immune_data_t14_IgY_noNAallIndices) <- immune_data_t14_IgY_noNAallIndices$X.SampleID

rownames(immune_data_t14_IgY_noNAallIndices_forRDA) <- immune_data_t14_IgY_noNAallIndices$X.SampleID

immune_data_t14_IgY_noNAallIndices_forRDA_t1 <- subset(immune_data_t14_IgY_noNAallIndices_forRDA, rownames(immune_data_t14_IgY_noNAallIndices_forRDA) %in% df_immune_data_t14_IgY_noNAallIndices_t1$X.SampleID) # n=41
immune_data_t14_IgY_noNAallIndices_forRDA_t2 <- subset(immune_data_t14_IgY_noNAallIndices_forRDA, rownames(immune_data_t14_IgY_noNAallIndices_forRDA) %in% df_immune_data_t14_IgY_noNAallIndices_t2$X.SampleID) # n=43
immune_data_t14_IgY_noNAallIndices_forRDA_t3 <- subset(immune_data_t14_IgY_noNAallIndices_forRDA, rownames(immune_data_t14_IgY_noNAallIndices_forRDA) %in% df_immune_data_t14_IgY_noNAallIndices_t3$X.SampleID) # n=45
immune_data_t14_IgY_noNAallIndices_forRDA_t4 <- subset(immune_data_t14_IgY_noNAallIndices_forRDA, rownames(immune_data_t14_IgY_noNAallIndices_forRDA) %in% df_immune_data_t14_IgY_noNAallIndices_t4$X.SampleID) # n=43


# create distance matrix (Bray-Curtis)
bray_immune_t1_all_noNA <- vegdist(immune_data_t14_IgY_noNAallIndices_forRDA_t1, binary = F, na.rm = TRUE)
bray_immune_t2_all_noNA <- vegdist(immune_data_t14_IgY_noNAallIndices_forRDA_t2, binary = F, na.rm = TRUE)
bray_immune_t3_all_noNA <- vegdist(immune_data_t14_IgY_noNAallIndices_forRDA_t3, binary = F, na.rm = TRUE)
bray_immune_t4_all_noNA <- vegdist(immune_data_t14_IgY_noNAallIndices_forRDA_t4, binary = F, na.rm = TRUE)


# adonis
adonis(bray_immune_14_all_noNA ~ sampling_point + exp , strata =df_immune_data_t14_IgY_noNAallIndices$room, permutations = 999, data = df_immune_data_t14_IgY_noNAallIndices )

adonis(bray_immune_t1_all_noNA ~ exp, strata =df_immune_data_t14_IgY_noNAallIndices_t1$room, permutations = 999, data = df_immune_data_t14_IgY_noNAallIndices_t1 )
adonis(bray_immune_t2_all_noNA ~ exp, strata =df_immune_data_t14_IgY_noNAallIndices_t2$room, permutations = 999, data = df_immune_data_t14_IgY_noNAallIndices_t2 )
adonis(bray_immune_t3_all_noNA ~ exp, strata =df_immune_data_t14_IgY_noNAallIndices_t3$room, permutations = 999, data = df_immune_data_t14_IgY_noNAallIndices_t3 )
adonis(bray_immune_t4_all_noNA ~ exp, strata =df_immune_data_t14_IgY_noNAallIndices_t4$room, permutations = 999, data = df_immune_data_t14_IgY_noNAallIndices_t4 )


# ordinate PCoA
immune_noNA_t2_PCoA <- cmdscale(bray_immune_t2_all_noNA, k = 2)
PcoA2D_AT <- as.data.frame(immune_noNA_t2_PCoA)
PcoA2D_AT$Group <- df_immune_data_t14_IgY_noNAallIndices_t2$exp
names(PcoA2D_AT)[1:2] <- c('PC1', 'PC2')

cbPalette <- c("#999999", "#E69F00", "#56B4E9", "#009E73", "#F0E442",
               "#0072B2", "#D55E00", "#CC79A7")
immune_PcoA <- ggplot(PcoA2D_AT, aes(x = PC1, y = PC2, colour = Group, 
                                 label = row.names(PcoA2D_AT)))
immune_PcoA + geom_point(size =5, aes(shape=Group)) +
  scale_colour_manual(values = cbPalette[2:3]) +
  geom_text(col = 'black')


# model matrix
mm <- model.matrix(~ exp + sampling_point , immune_data_t14_IgY_noNAallIndices)
# perform RDA with exp and sampling_point
RDA_immune_t1 <- capscale(bray_immune_t1_all_noNA ~ exp , sqrt.dist= TRUE, data = df_immune_data_t14_IgY_noNAallIndices_t1)
RDA_immune_t1
anova(RDA_immune_t1, by = "terms")

RDA_immune_t2 <- capscale(bray_immune_t2_all_noNA ~ exp , sqrt.dist= TRUE, data = df_immune_data_t14_IgY_noNAallIndices_t2)
RDA_immune_t2
anova(RDA_immune_t2, by = "terms")

RDA_immune_t3 <- capscale(bray_immune_t3_all_noNA ~ exp , sqrt.dist= TRUE, data = df_immune_data_t14_IgY_noNAallIndices_t3)
RDA_immune_t3
anova(RDA_immune_t3, by = "terms")

RDA_immune_t4 <- capscale(bray_immune_t4_all_noNA ~ exp , sqrt.dist= TRUE, data = df_immune_data_t14_IgY_noNAallIndices_t4)
RDA_immune_t4
anova(RDA_immune_t4, by = "terms")


mds_immune <- cmdscale(bray_immune_14_all_noNA, add = T, k = 3)
df_MDS_immune <- data.frame(row.names = rownames(mds_immune$points), MDS1 = as.data.frame(mds_immune$points)[,1])
df_MDS_immune$X.SampleID <- row.names(df_MDS_immune)
df_MDS_immune_join <- join(df_MDS_immune, immune_data_t14_IgY_noNAallIndices, by = "X.SampleID", type = "inner")


# PCA
PCA <- princomp(immune_data_t14_IgY_noNAallIndices_forRDA)
biplot(PCA)
plot(PCA)
PCA$loadings
PCA1_data_immune <- data.frame(row.names = rownames(PCA$scores), PCA1 = as.data.frame(PCA$scores)$Comp.1)
PCA1_data_immune$X.SampleID <- rownames(PCA1_data_immune)
PCA1_data_immune$PCA2 <- as.data.frame(PCA$scores)$Comp.2

PCA1_data_immune_meta <- join(PCA1_data_immune, immune_data_t14_IgY_noNAallIndices, by = "X.SampleID", type = "inner")
nrow(PCA1_data_immune_meta)
head(PCA1_data_immune_meta)

mod.PCA1.immune <- lmer(PCA1 ~ exp * sampling_point + (1|ring_ID), data = PCA1_data_immune_meta)
anova(mod.PCA1.immune)
  
mod.PCA2.immune <- lmer(PCA2 ~ exp * sampling_point + (1|ring_ID), data = PCA1_data_immune_meta)
anova(mod.PCA2.immune)

mod.MDS1.immune <- lmer(MDS1 ~ exp * sampling_point + (1|ring_ID) + (1|room), data = df_MDS_immune_join)
anova(mod.MDS1.immune)

testInteractions(mod.MDS1.immune,pairwise = "sampling_point", adjustment = "BH")
testInteractions(mod.MDS1.immune,pairwise = "sampling_point", fixed = "exp", adjustment = "BH")
testInteractions(mod.MDS1.immune,pairwise = "exp", fixed = "sampling_point", adjustment = "BH")

rpt(PCA1 ~ exp * sampling_point + (1|ring_ID) + (1|room), data=PCA1_data_immune_meta, grname = "ring_ID", datatype = "Gaussian", 
    nboot = 1000, npermut = 1000, adjusted = T)

rpt(PCA2 ~ exp * sampling_point + (1|ring_ID) + (1|room), data=PCA1_data_immune_meta, grname = "ring_ID", datatype = "Gaussian", 
    nboot = 1000, npermut = 1000, adjusted = T)

rpt(MDS1 ~ exp * sampling_point + (1|ring_ID) + (1|room), data=subset(df_MDS_immune_join, sampling_point != "1"), grname = "ring_ID", datatype = "Gaussian", nboot = 1000, npermut = 1000, adjusted = T)

  

########### -- Analysis soil beddings -- zebra finch experiment ###########

##### load R packages #####

source("https://bioconductor.org/biocLite.R")

biocLite("phyloseq")
library(phyloseq)
library(ggplot2)
library(vegan)
library(plyr)
library(reshape2)
library(gridExtra)
library(dplyr)

##### preparing biom OTU table containig community table and taxonomic information ####

# create biom table filtered for c__Chloroplast, f__Mitochondria in QIIME using filter_taxa_from_otu_table.py
# create biom tables for various filtering depths based on mimimun_count_fractions using filter_otus_from_otu_table.py
# find all outputs in ./filtered_bioms/ and all commands in Pipeline_cloacal_biom_filtering.py
# same abundance filter 0.001% as in cloacal samples:
#               0.00001 --> 785058 reads are clustered in 5031 otus, i.e. (785058/843474 * 100 = 93.1% of total reads in unfiltered table)
# Use the 0.00001 (0.001% filter) with table density 0.049 non-zero values
# convert biom table to json file with biom convert -i otu_table_mc2_w_tax_no_chimeras_mit_chloro_filtered_soilonly_0_00001.biom -o otu_table_mc2_w_tax_no_chimeras_mit_chloro_filtered_soilonly_0_00001_json.biom --table-type "OTU table" --to-json

#### Analysis of zebra finch soil microbiomes ####

### create phyloseq object

# import biom table
biom.soil <- import_biom("otu_table_mc2_w_tax_no_chimeras_mit_chloro_filtered_soilonly_0_00001_json.biom", treefilename = "rep_set_6314A.tre", parseFunction = parse_taxonomy_default)
mapping.soil <- import_qiime_sample_data("mapping_metadata_file_soilonly_20170328_final_corrected_corrected.txt")

# phyloseq object soils including NC
physoil <- merge_phyloseq(biom.soil, mapping.soil)
physoil

# delete NC's (2 NCs not from kit used using soil extractions)

  # phyloseq-class experiment-level object
  # otu_table()   OTU Table:         [ 4968 taxa and 71 samples ]
  # sample_data() Sample Data:       [ 71 samples by 37 sample variables ]
  # tax_table()   Taxonomy Table:    [ 4968 taxa by 7 taxonomic ranks ]
  # phy_tree()    Phylogenetic Tree: [ 4968 tips and 4965 internal nodes ]

rank_names(physoil)
colnames(tax_table(physoil)) <- c(k = "Kingdom", p = "Phylum", c = "Class", o = "Order", f = "Family", g = "Genus", s = "Species")
head(sample_data(physoil))
head(tax_table(physoil))

# filtering of Bacteria only removes several 100 OTUs (Archaea and Unassigned)
physoil2 <- subset_taxa(physoil, Kingdom == "k__Bacteria")
    # phyloseq-class experiment-level object
    # otu_table()   OTU Table:         [ 4766 taxa and 71 samples ]
    # sample_data() Sample Data:       [ 71 samples by 37 sample variables ]
    # tax_table()   Taxonomy Table:    [ 4766 taxa by 7 taxonomic ranks ]
    # phy_tree()    Phylogenetic Tree: [ 4766 tips and 4763 internal nodes ]

physoil <- subset_samples(physoil2, X.SampleID != "NC1")
physoil <- subset_samples(physoil, X.SampleID != "NC8")
physoil <- prune_taxa(taxa_sums(physoil) > 0, physoil)

physoil # (only Bacteria,  no NCs, 69 soil samples, 4748 OTUs: each with minimal abundance of 0.001% of total abundance)
    # phyloseq-class experiment-level object
    # otu_table()   OTU Table:         [ 4748 taxa and 69 samples ]
    # sample_data() Sample Data:       [ 69 samples by 37 sample variables ]
    # tax_table()   Taxonomy Table:    [ 4748 taxa by 7 taxonomic ranks ]
    # phy_tree()    Phylogenetic Tree: [ 4748 tips and 4745 internal nodes ]

# range of sample sums
range(sample_sums(physoil))

# Rarefy to 1115 reads per sample
soildata_rare1115 <- rarefy_even_depth(physoil, 1115, rngseed = TRUE)

# Estimate richness (rare)
soilrichness <- estimate_richness(soildata_rare1115)

#colnames(sample_data(soildata_vst_rare_1049_pruned))
#sample_data(soildata_vst_rare_1049_pruned)$Timepoint <- as.factor(sample_data(soildata_vst_rare_1049_pruned)$Timepoint)
#plot_richness(soildata_vst_rare_1049_pruned, x="Timepoint", color="GroupExp", shape="Replicate", measures = c("Observed", "Shannon"))


# sort rownames: cut the "X" and leave the second part of the split
rownames(soilrichness)
rownames(soilrichness) <- sapply(strsplit(rownames(soilrichness),"X6314A."),"[",2)
head(soilrichness)
soilrichness$Sample_ID <- rownames(soilrichness)
soilrichness$NumberID <- soilrichness$Sample_ID
soilrichness$NumberID <- sapply(strsplit(rownames(soilrichness),"G"),"[",2)

# add sample_id as number from rownames(object)
soilrichness$NumberID <- as.numeric(as.character(soilrichness$NumberID))
str(soilrichness)
# order by sample ID
soilrichness <-soilrichness[order(soilrichness$NumberID),]
nrow(soilrichness)

soilmap <- (as.data.frame(sample_data(soildata_rare1115)))
soilmapping <- (as.data.frame(sample_data(soildata_rare1115)@.Data))
colnames(soilmapping) <- soilmap@names
nrow(soilmapping)
str(soilmapping)


# add metadata to test patterns
library(plyr)
soilrichness_w_mapping <- join(soilrichness, soilmapping, by="NumberID", type="left")
head(soilrichness_w_mapping)
nrow(soilrichness_w_mapping)

pdf("6314A_soilrichness_Sampling_date_GroupExp_rare1115.pdf", useDingbats = F, width = 10)
p <- ggplot(data=soilrichness_w_mapping, aes(x=Sampling_date,y=Observed, color=GroupExp, shape=Replicate))
p <- p + geom_point(aes())
p <- p + geom_text(aes(label=NumberID),hjust = 0, nudge_x = 0.05)
p <- p + theme(axis.text.x = element_text(angle = -90, hjust = 0))
p <- p + scale_x_date(date_labels = "%d %b %Y")
print(p)
dev.off()

## Outliers identified by almost certain mislabeling of samples (NumberID 8 and 67: same Replicate, same date, by Treatments most likely interchanged when labeling tubes)
# remove outliers from analysis
nrow(soilrichness_w_mapping)
soilrichness_w_mapping <- subset(soilrichness_w_mapping, NumberID != 8)
soilrichness_w_mapping <- subset(soilrichness_w_mapping, NumberID != 67)
nrow(soilrichness_w_mapping)

# subset of data separating day 0 (in BAG) and day 0.5, 1.5 and 2 (during experiment)
soilrichness_w_mapping_exp <- subset(soilrichness_w_mapping, Timepoint=="0.5"|Timepoint=="1.5"|Timepoint=="2")

# Transform Timepoint to categorical factor
soilrichness_w_mapping_exp$Timepoint <- as.factor(soilrichness_w_mapping_exp$Timepoint)

# ANOVA Summary stats per GroupExp per Timepoint

lm_obs <- lm(Observed ~ GroupExp * Timepoint + Replicate, data=soilrichness_w_mapping_exp)

# normality check OK
shapiro.test(residuals(lm_obs))
plot(fitted(lm_obs), resid(lm_obs)) # fine

# Homogeneity of variance OK, when day 0 is filtered (i.e. not experimental - pure check for difference in bags)
library(car)
leveneTest(Observed ~ GroupExp * Timepoint * Replicate , data=soilrichness_w_mapping_exp)

# ANOVA with random intercept for Replicate rooms
library(lme4)
lme_obs <- lmer(Observed ~ GroupExp + Timepoint + (1|Replicate), data=soilrichness_w_mapping_exp)

anova(lme_obs)
summary(lme_obs)

library(doBy)
summary_richness_exp <- summaryBy(Observed~GroupExp,data=soilrichness_w_mapping_exp, FUN = function(x) { c(m = mean(x), s = sd(x), n=length(x), sem= sd(x)/sqrt(length(x)))} )
summary_richness_exp

library(multcomp)
summary(glht(lme_obs,linfct=mcp(Timepoint="Tukey")), test = adjusted("bonferroni"))


# LMER Shannon
lmer_shan <- lmer(Shannon ~ GroupExp + Timepoint + (1|Replicate), data=soilrichness_w_mapping_exp)
anova(lmer_shan) # interaction not significant

# summary shannon lmer
      summary(lmer_shan)
  
   # multcomp estimation
      summary(glht(lmer_shan, linfct=mcp(Timepoint="Tukey")), test = adjusted("bonferroni")) 
   
# normality check OK without interaction
shapiro.test(residuals(lmer_shan))
plot(fitted(lmer_shan), resid(lmer_shan)) # fine

  leveneTest(residuals(lmer_shan) ~ GroupExp * Timepoint*Replicate , data=soilrichness_w_mapping_exp)


#### Relative abundances #####

##### BARPLOTS OF REL ABUNDANCE #####

soil_phy_exponly_bact <- subset_taxa(soil_phy_exponly, Kingdom =="k__Bacteria", na.rm = FALSE)

# agglomerate phylotypes into at phylum level groups
soil1049.phylum <- tax_glom(soil_phy_exponly_bact, taxrank="Phylum")
soil1049.class <- tax_glom(soil_phy_exponly_bact, taxrank="Class")

# split by lark species
soil1049.phylum.N <- subset_samples(soil1049.phylum, GroupExp =="N")
soil1049.phylum.S <- subset_samples(soil1049.phylum, GroupExp =="S")
soil1049.class.N <- subset_samples(soil1049.class, GroupExp =="N")
soil1049.class.S <- subset_samples(soil1049.class, GroupExp =="S")

# calculate mean abundance per sample type
soil1049.phylum_merged <- merge_samples(soil1049.phylum, "Timepoint", fun=mean)
soil1049.phylum.N_merged <- merge_samples(soil1049.phylum.N, "Timepoint", fun=mean)
soil1049.phylum.S_merged <- merge_samples(soil1049.phylum.S, "Timepoint", fun=mean)
soil1049.class.N_merged <- merge_samples(soil1049.class.N, "Timepoint", fun=mean)
soil1049.class.S_merged <- merge_samples(soil1049.class.S, "Timepoint", fun=mean)

# calculate relative abundances
soil1049.phylum_merged.rel <- transform_sample_counts(soil1049.phylum_merged, function(x) 100* x / sum(x))
soil1049.phylum.N_merged.rel <- transform_sample_counts(soil1049.phylum.N_merged, function(x) 100* x / sum(x))
soil1049.phylum.S_merged.rel <- transform_sample_counts(soil1049.phylum.S_merged, function(x) 100* x / sum(x))
soil1049.class.N_merged.rel <- transform_sample_counts(soil1049.class.N_merged, function(x) 100* x / sum(x))
soil1049.class.S_merged.rel <- transform_sample_counts(soil1049.class.S_merged, function(x) 100* x / sum(x))

#str(sample_data(soil1049.phylum.N_merged.rel))
# reorder facor levels of sample type
#sample_data(soil1049.phylum_merged.rel)$Timepoint <-factor(sample_data(soil1049.phylum_merged.rel)$Timepoint, levels = c("broodpatch", "cloacal", "feathers", "nest material", "soil"))
#sample_data(soil1049.phylum.N_merged.rel)$Timepoint <-factor(sample_data(soil1049.phylum.N_merged.rel)$Timepoint, levels = c("broodpatch", "cloacal", "feathers", "nest material", "soil"))
#sample_data(soil1049.phylum.S_merged.rel)$Timepoint <-factor(sample_data(samples_merged.class.V.rel)$Type, levels = c("broodpatch", "cloacal", "feathers", "nest material", "soil"))
#sample_data(soil1049.class.N_merged.rel)$Timepoint <-factor(sample_data(samples_merged.class.V.rel)$Type, levels = c("broodpatch", "cloacal", "feathers", "nest material", "soil"))
#sample_data(soil1049.class.S_merged.rel)$Timepoint <-factor(sample_data(samples_merged.class.V.rel)$Type, levels = c("broodpatch", "cloacal", "feathers", "nest material", "soil"))

# create a vector with sample type names in the desired order
#type.order <- c("cloacal", "broodpatch", "feathers", "nest material", "soil")


#sample_data(samples_merged.phylum.V.rel) %>%
#  slice(match(type.order, Type))
#sample_data(samples_merged.phylum.B.rel) %>%
#  slice(match(type.order, Type))
#sample_data(samples_merged.class.V.rel) %>%
#  slice(match(type.order, Type))
#sample_data(samples_merged.class.B.rel) %>%
#  slice(match(type.order, Type))

# split Phylum Proteobacteria in its Classes
phyla_noProteob.N <- subset_taxa(soil1049.phylum.N_merged.rel, Phylum !="p__Proteobacteria", na.rm = FALSE) 
phyla_noProteob.S <- subset_taxa(soil1049.phylum.S_merged.rel, Phylum !="p__Proteobacteria", na.rm = FALSE) 
classes_Proteo.N <- subset_taxa(soil1049.class.N_merged.rel, Phylum =="p__Proteobacteria", na.rm = FALSE) 
classes_Proteo.S <- subset_taxa(soil1049.class.N_merged.rel, Phylum =="p__Proteobacteria", na.rm = FALSE) 

otus_N <- merge_phyloseq_pair(otu_table(phyla_noProteob.N),otu_table(classes_Proteo.N))
otus_S <- merge_phyloseq_pair(otu_table(phyla_noProteob.S),otu_table(classes_Proteo.S))

samples_N <- merge_phyloseq_pair(sample_data(phyla_noProteob.N),sample_data(classes_Proteo.N))
samples_S <- merge_phyloseq_pair(sample_data(phyla_noProteob.S),sample_data(classes_Proteo.S))

tax_N <- merge_phyloseq_pair(tax_table(phyla_noProteob.N),tax_table(classes_Proteo.N))
tax_S <- merge_phyloseq_pair(tax_table(phyla_noProteob.S),tax_table(classes_Proteo.S))

# replace the phylum Proteobacteria name tags with their class names
tax_N[22:27,2] <- tax_N[22:27,3]
tax_S[22:27,2] <- tax_S[22:27,3]

#create new phyloseq objects with proteob classes merged with other phyla
physeq.N <- phyloseq(otus_N, samples_N, tax_N)
physeq.S <- phyloseq(otus_S, samples_S, tax_S)

# select only the abundant taxa
selected.N = filter_taxa(physeq.N, function(x) mean(x) > 0.1, prune = TRUE)
selected.S = filter_taxa(physeq.S, function(x) mean(x) > 0.1, prune = TRUE) 

pruned.N <- prune_taxa(names(sort(taxa_sums(selected.N), TRUE))[1:19], selected.N)
pruned.S <- prune_taxa(names(sort(taxa_sums(selected.S), TRUE))[1:19], selected.S)

# Give Type names
sample_data(pruned.N)$Timepoint <- rownames(sample_data(pruned.N))
sample_data(pruned.S)$Timepoint <- rownames(sample_data(pruned.S))

# prune
#samples_merged.phylum.rel1 <- prune_taxa(names(sort(taxa_sums(samples_merged.phylum.rel), TRUE)[1:11], samples_merged.phylum.rel)

# OPTION
#phylum.rel.df.V <- psmelt(samples_merged.phylum.V.rel)  
#phylum.rel.df.B <- psmelt(samples_merged.phylum.B.rel)  
#class.rel.df.V <- psmelt(samples_merged.class.V.rel) 
#class.rel.df.B <- psmelt(samples_merged.class.B.rel)     

# OPTION write tables to manually replace the Proteobacteria phylum with its classes
#write.table(phylum.rel.df.V, file = "Relative_abundances_Skylarks_Phyla_allSamples.txt", sep = "\t", dec=".")
#write.table(phylum.rel.df.B, file = "Relative_abundances_Woodlarks_Phyla_allSamples.txt", sep = "\t", dec=".")
#write.table(class.rel.df.V, file = "Relative_abundances_Skylarks_Classes_allSamples.txt", sep = "\t", dec=".")
#write.table(class.rel.df.B, file = "Relative_abundances_Woodlarks_Classes_allSamples.txt", sep = "\t", dec=".")

## RUN "stacked_barplot_phyloseq_joey711.R" first to build the plots.
# Google for the R script on Github of joey711 (https://github.com/joey711/phyloseq/issues/442)

colourCountN = length(unique(rownames(tax_table(pruned.N))))
colourCountS = length(unique(rownames(tax_table(pruned.S))))
library(RColorBrewer)
getPalette = colorRampPalette(brewer.pal(7, "Set1"))

library(gridExtra)
# barplot of phyla (and proteobacteria classes) for both treatments N and S across experimental timepoints 
pdf("Barplot_OTU_rel_abund_perGroupExp_per_Timepoint_ProteoClasses.pdf", width = 8, height = 4)
N <- plot_ordered_bar(pruned.N, x="Timepoint",fill = "Phylum")  + 
  scale_y_continuous(name = "Relative abundance") + 
  labs(title = "Natural soil treatment") +
  scale_x_discrete(labels=c("0.5 weeks","1.5 weeks", "2 weeks")) +
  scale_fill_manual(values= getPalette(colourCountN))
S <- plot_ordered_bar(pruned.S, "Timepoint",fill = "Phylum")  + 
  scale_y_continuous(name = "Relative abundance") + 
  labs(title = "Sterilized soil treatment") +
  scale_x_discrete(labels=c("0.5 weeks","1.5 weeks", "2 weeks"))  +
  scale_fill_manual(values= getPalette(colourCountN))
grid.arrange(N,S, ncol=2)
dev.off()


# R script found in 'Mean_Variance_relationship_DESeq_soilonly_zf.R

# Variance stabilisation of 
# see http://joey711.github.io/phyloseq-extensions/DESeq2.html for tutorial.
# USE NON-RAREFIED DATA!

source("https://bioconductor.org/biocLite.R")
biocLite("DESeq2")
library(DESeq2)
sessionInfo()

# input data
physoil3
# delete mislabeled samples from phyloseq object

soils <- subset_samples(physoil, NumberID != 8)
soils <- subset_samples(soils, NumberID != 67)

# remove OTUs that are not present anymore
soils <- prune_taxa(taxa_sums(soils) > 0, soils)

# assumptions (Weiss et al 2017) --> Use Deseq2 VST only on weighted UniFrac for ordination analysis

    # library sizes of experimental groups do not differ:
    t.test(sample_sums(soils_N), sample_sums(soils_S))


# transform Timepoint to factor in 'soils'    
sample_data(soils)$Timepoint <- as.factor(sample_data(soils)$Timepoint)

# create DESeq2 object from phyloseq object 'soils' with the experimental design formula ~ GroupExp + Timepoint
library(DESeq2)
soildds <- phyloseq_to_deseq2(soils, ~ GroupExp + Timepoint)
soildds

# PHYLOSEQ OBJECT WITH VARIANCE STABILISING TRANSFORMED OTU TABLE IS CREATED HERE 'soildata_vst'
## deseq2 variance stabilisation procedure based on dispersion in the data and size factors

soildds <- estimateSizeFactors(soildds)
soildds <- estimateDispersions(soildds)
#soilvst <- getVarianceStabilizedData(soildds) # not accounting for the design matrix (i.e. ~1 instead of ~GroupExp+Timepoint --> not desirable for further analysis)

library(DESeq)
soildds_vst <- varianceStabilizingTransformation(soildds)
dim(soildds_vst)

# store original non-transformed otu table in soildata_vst0
soils_vst0 <- soils
soils_vst <- soils
otu_table(soils_vst0)[1:5,1:5]

# store variance stabilised transformed otu table in soildata_vst
otu_table(soils_vst) <- otu_table(assay(soildds_vst), taxa_are_rows = TRUE) 
otu_table(soildata_vst)[1:5,1:5]

  # set negative transformed values to ZERO (as they are estimated to be close to zero based on the fitted NegBin model: the more negative, the more likely to be true 0)
  otu_table(soils_vst)[otu_table(soils_vst) < 0] <- 0
  dim(otu_table(soils_vst))
  

  
  
  
### run deseq_var to evaluate the Mean-Variance relationship of the VST-transformed OTU data
  
  source("https://bioconductor.org/biocLite.R")
  biocLite("DESeq")
  require(DESeq)
  sample_data(soils_vst)$bioreps <- factor(paste0(sample_data(soils_vst)$GroupExp, 
                                                 "--", sample_data(soils_vst)$Timepoint))
  sample_data(soils_vst)@names
  

  
  deseq_var = function(soils_vst, bioreps) {
    require("DESeq2")
    require("plyr")
    # soils_vst = GP bioreps = 'BioReps'
    biorep_levels = levels(factor(get_variable(soils_vst, bioreps)))
    ldfs = lapply(biorep_levels, function(L, soils_vst, bioreps) {
      # L = biorep_levels[1]
      whsa = as(get_variable(soils_vst, bioreps), "character") %in% L
      # Skip if there are 2 or fewer instances among BioReps Prob don't want to
      # assume very much from estimates of variance for which N<=2
      if (sum(whsa) <= 2) {
        return(NULL)
      }
      ps1 = prune_samples(whsa, soils_vst)
      # Prune the 'zero' OTUs from this sample set.
      ps1 = prune_taxa(taxa_sums(ps1) > 5, soils_vst)
      # Coerce to matrix, round up to nearest integer just in case
      x = ceiling(as(otu_table(ps1), "matrix"))
      # Add 1 to everything to avoid log-0 problems
      x = x + 1
      cds = newCountDataSet(countData = x, conditions = get_variable(soils_vst, 
                                                                     bioreps))
      # Estimate Size factors
      cds = estimateSizeFactors(cds, locfunc = median)
      # Estimate Dispersions, DESeq
      cds = estimateDispersions(cds, method = "pooled", sharingMode = "fit-only", 
                                fitType = "local")
      # get the scale-normalized mean and variance
      df = getBaseMeansAndVariances(counts(cds), sizeFactors(cds))
      colnames(df) <- c("Mean", "Variance")
      ## Calculate Mean and Variance for each OTU after rarefying Use a non-random
      ## definition of 'rarefying'
      ps1r = transform_sample_counts(ps1, function(x, Smin = min(sample_sums(ps1), 
                                                                 na.rm = TRUE)) {
        round(x * Smin/sum(x), digits = 0)
      })
      ps1r = prune_taxa(taxa_sums(ps1r) > 5, ps1r)
      rdf = data.frame(Mean = apply(otu_table(ps1r), 1, mean), Variance = apply(otu_table(ps1r), 
                                                                                1, var))
      # Return results, including cds and 'rarefied' mean-var
      return(list(df = df, cds = cds, rdf = rdf))
    }, soils_vst, bioreps)
    names(ldfs) <- biorep_levels
    # Remove the elements that were skipped.
    ldfs <- ldfs[!sapply(ldfs, is.null)]
    # Group into data.frames of variance estimates
    df = ldply(ldfs, function(L) {
      data.frame(L$df, OTUID = rownames(L$df))
    })
    rdf = ldply(ldfs, function(L) {
      data.frame(L$rdf, OTUID = rownames(L$rdf))
    })
    colnames(df)[1] <- bioreps
    colnames(rdf)[1] <- bioreps
    # Remove values that are zero for both
    df <- df[!(df$Mean == 0 & df$Variance == 0), ]
    rdf <- rdf[!(rdf$Mean == 0 & rdf$Variance == 0), ]
    # Create a `data.frame` of the DESeq predicted.
    deseqfitdf = ldply(ldfs, function(x) {
      df = x$df
      xg = seq(range(df$Mean)[1], range(df$Mean)[2], length.out = 100)
      fitVar = xg + fitInfo(x$cds)$dispFun(xg) * xg^2
      return(data.frame(Mean = xg, Variance = fitVar))
    })
    colnames(deseqfitdf)[1] <- bioreps
    return(list(datadf = df, fitdf = deseqfitdf, raredf = rdf))
  }
  
  deseq_var_soils_vst <- deseq_var(soils_vst, "bioreps")
  
  # plot results!
  plot_dispersion(deseq_var_soils_vst$datadf, deseq_var_soils_vst$fitdf)
  

# heatmap of variance stabilised transformed otutable (top 100 most siginificantly different otus between GroupExp's)
  library(scales)
  pdf("Heatmap_OTU_soils_abundance_vst_biorepsOrder_biorepsLabeled.pdf", useDingbats = F)
  #plot_heatmap(soils_Trimvst, distance = "wunifrac",method = "NMDS", sample.label = "bioreps", trans= identity_trans(), taxa.label = "Class", low="white", high ="#860001")
  plot_heatmap(soils_Trimvst, distance = "wunifrac",sample.order = "bioreps", sample.label = "bioreps", taxa.order = "Class",  trans= identity_trans(), taxa.label = "Class", low="white", high ="#000086")
  dev.off()
  pdf("Heatmap_OTU_soils_abundance_vst_biorepsOrder_biorepsLabeled_OTUlabel.pdf", useDingbats = F)
  #plot_heatmap(soils_Trimvst, distance = "wunifrac",method = "NMDS", sample.label = "bioreps", trans= identity_trans(), taxa.label = "Class", low="white", high ="#860001")
  plot_heatmap(soils_Trimvst, distance = "wunifrac",sample.order = "bioreps", sample.label = "bioreps", taxa.order = "Class",  trans= identity_trans(), taxa.label = keepOTUs_top50, low="white", high ="#000086")
  dev.off()
  
  pdf("Heatmap_OTU_abundance_vst_NMDS_Timepoint_labeled.pdf", useDingbats = F)
  plot_heatmap(soildataTrim0, method = "NMDS", distance = "bray", sample.label = "GroupExp", low="#066817", high="#eaf39a")
  dev.off()
  pdf("Heatmap_OTU_rare1049_abundance_vst_NMDS_Timepoint_labeled.pdf", useDingbats = F)
  plot_heatmap(soildata0_1049Trim, method = "NMDS", distance = "bray", sample.label = "GroupExp", low="#066817", high="#eaf39a")
  dev.off()
  
  # heatmap ofnon-transformed otutable (top 100 most siginificantly different otus between GroupExp's)
  plot_heatmap(soildata0_1049Trim, method = "PCoA", distance = "bray", sample.label = "GroupExp")
  


#### Analysis of beta diversity of soils zebra finch ####

#input 'soils'
soils_vst

library(ape)
# evaluate tree topology
is.binary.tree(phy_tree(soils_vst)) # FALSE --> polychotomy present (node has more than 2 tips)

# resolve single polychotomous node
phy_tree_resolved_soil <- multi2di(phy_tree(soils_vst))
is.binary.tree(phy_tree_resolved_soil)
# create new phy_tree
phy_tree(soils_vst) <- phy_tree_resolved_soil

soils_vst

library(vegan)

# exponly (n=58)
    # subset BAG day 0 samples out of phyloseq
    soils_vst_exponly <- subset_samples(soils_vst, Timepoint != 0)
    soils_vst_exponly_pruned <- prune_taxa(taxa_sums(soils_vst_exponly) > 0, soils_vst_exponly)
    soils_vst_exponly_pruned

# ordinate soil beta diversity
   w.unif_soil_exponly_pcoa <- ordinate(soils_vst_exponly_pruned, method = "PCoA", distance ="unifrac", weighted = TRUE) 
   w.unif_soil_exponly_nmds <- ordinate(soils_vst_exponly_pruned, method = "NMDS", distance ="unifrac", weighted = TRUE) 
 
# plot ordinations
 weighted_soil_exponly <- plot_ordination(soils_vst_exponly_pruned, w.unif_soil_exponly_pcoa, type = "samples", color = "GroupExp",shape="Timepoint", title = "weighted UniFrac distances") + geom_point(size=1)
    print(weighted_soil_exponly)
    weighted_soil_exponly_nmds <- plot_ordination(soils_vst_exponly_pruned, w.unif_soil_exponly_nmds, type = "samples", color = "GroupExp",shape="Timepoint", title = "Bray-Curtis dissimilarities") + geom_point(size=1)
    print(weighted_soil_exponly_nmds)
  

 # wunifr
      pdf("Ordination_PCoA_soils_zebrafinch_wunifr_expOnly_20171111.pdf", useDingbats = F, width = 7, height = 6)
      p1 <- weighted_soil_exponly <- plot_ordination(soils_vst_exponly_pruned, w.unif_soil_exponly_pcoa, type = "samples", color = "Timepoint",shape="GroupExp", title = "weighted UniFrac distances") + geom_point(size=2)
      p1 + stat_ellipse(type = "t", linetype = 1)
      dev.off()
      
  # biplot
        sample_data(soils_vst_exponly_pruned)$bioreps <- paste0(sample_data(soils_vst_exponly_pruned)$GroupExp,"--", sample_data(soils_vst_exponly_pruned)$Timepoint)
        
        pdf("Ordination_PCoA_soils_zebrafinch_wunifr_expOnly_taxa_bioplot_20171111.pdf", useDingbats = F, width = 10, height = 7)
        weighted_soil_exponly <- plot_ordination(soils_vst_exponly_pruned, w.unif_soil_exponly_pcoa, type = "biplot", color = "Phylum", shape="bioreps", title = "weighted UniFrac distances") + geom_point(size=1)
        weighted_soil_exponly
        dev.off()
   
 # bray
      pdf("Ordination_PCoA_soils_zebrafinch_bray_expOnly.pdf", useDingbats = F, width = 6, height = 5)
      p2 <- bray_soil_exponly <- plot_ordination(soil_phy_exponly, bray_soil_exponly_pcoa, type = "samples", color = "Timepoint",shape="GroupExp", title = "Bray-Curtis dissimilarities") + geom_point(size=1)
      p2 + stat_ellipse(type = "t", linetype = 1)
      dev.off()
    

# Adonis test of similarities based on weighted UniFrac distance matrix and permutations within Replicate strata
      d_wunif_soil <-UniFrac(soils_vst_exponly_pruned, weighted = TRUE, normalized = TRUE)
      df_soil_exponly = as(sample_data(soils_vst_exponly_pruned), "data.frame")

  # adonis
      results_ad1 <- adonis(d_wunif_soil ~ GroupExp + Timepoint, strata=df_soil_exponly$Replicate, data=df_soil_exponly, permutations = 999) 
      results_ad1

  # adonis 2  
      results_ad2 <- adonis2(d_wunif_soil ~ GroupExp + Timepoint, strata=df_soil_exponly$Replicate, data=df_soil_exponly, permutations = 999, by = "margin") 
      results_ad2
   


########### Analysis of cloacal microbiome variation in zebra finches on distinct microbial environments ###########


##### load R packages #####

source('http://bioconductor.org/BiocLite.R')
source("https://bioconductor.org/biocLite.R")

source("https://bioconductor.org/biocLite.R")
biocLite("DESeq")
biocLite("DESeq2")
biocLite("phyloseq")

library(DESeq)
library(DESeq2)
library(phyloseq)
library(ggplot2)
library(vegan)
library(plyr)
library(reshape2)
library(gridExtra)
library(dplyr)

##### preparing biom OTU table containig community table and taxonomic information ####

  # create biom table filtered for c__Chloroplast, f__Mitochondria in QIIME using filter_taxa_from_otu_table.py
  # create biom tables for various filtering depths based on mimimun_count_fractions using filter_otus_from_otu_table.py
  # find all outputs in ./filtered_bioms/ and all commands in Pipeline_cloacal_biom_filtering.py
      # conclusion:   0.1 -->     10171752 reads are clustered in only 4 otus, i.e. (10171752/1431602 * 100 = 74.9% of total reads in unfiltered table)
      #               0.01 -->    1176703 reads are clustered in only 9 otus, i.e. (1176703/1431602 * 100 = 82.2% of total reads in unfiltered table)
      #               0.001 -->   1276436 reads are clustered in only 40 otus, i.e. (1276436/1431602 * 100 = 89.2% of total reads in unfiltered table)
      #               0.0001 -->  1349184 reads are clustered in only 236 otus, i.e. (1349184/1431602 * 100 = 94.2% of total reads in unfiltered table)
      #               0.00001 --> 1397887 reads are clustered in only 1496 otus, i.e. (1397887/1431602 * 100 = 97.6% of total reads in unfiltered table)
  # Use the 0.00001 (0.001% filter) with table density 0.078 non-zero values
  # convert biom table to json file with biom convert -i otu_table_mc2_w_tax_no_chimeras_mit_chloro_filtered_cloacalonly_0_00001.biom -o otu_table_mc2_w_tax_no_chimeras_mit_chloro_filtered_cloacalonly_0_00001_json.biom --table-type "OTU table" --to-json

#### Analysis of cloacal microbiomes ####

  ### create phyloseq object
  
    setwd("~/Documents/PhD/DATA/DATA_zebra_finch/MiSeq_DATA_6314A/Data_analysis_6314A/6314A_biom_table_prep/cloacal_only_bioms")
    
    # import biom table
    tree <- read_tree_greengenes("rep_set_6314A.tre")
    biom <- import_biom("otu_table_mc2_w_tax_no_chimeras_mit_chloro_filtered_cloacalonly_0_00001_json.biom", parseFunction = parse_taxonomy_default)
    mapping <- import_qiime_sample_data("mappingfile_cloacalonly_20170327_final.txt")
    
    # create physeq object for cloacal samples
    data <- merge_phyloseq(biom, mapping, tree)
    data
    colnames(tax_table(data)) <- c(k = "Kingdom", p = "Phylum", c = "Class", o = "Order", f = "Family", g = "Genus", s = "Species")
    
    # remove Archaea otus
    data <- subset_taxa(data, Kingdom == "k__Bacteria")
    
    library(ape)
    # evaluate tree topology
    is.binary.tree(phy_tree(data)) # FALSE --> polychotomy present (node has more than 2 tips)
    
    # resolve single polychotomous node
    phy_tree_resolved <- multi2di(phy_tree(data))
    is.binary.tree(phy_tree_resolved)
    # create new phy_tree
    tree2 <- phy_tree_resolved
    
    # merge new phy_tree object with sample_data and otu_table into new phyloseq object
    data2 <- merge_phyloseq(biom, mapping, tree2)
    
    # remove NCs from dataset 
    data2 <- subset_samples(data2, X.SampleID != "NC1" )
    data2 <- subset_samples(data2, X.SampleID != "NC8" ) # 227 samples left
    nsamples(data2)
    
    range(sample_sums(data2))
    12 88999
    
    # Select cloacal samples during the acclimation period (sampling_point = 1-4; t14)
    data2.t14 <- subset_samples(data2, sampling_point != 5)  
    data2.t14
    
    # remove OTUs without reads
    data2.t14.pruned <- prune_taxa(taxa_sums(data2.t14) > 0, data2.t14)
    
    # create distribution of coverage across samples
    dist_sample_sums <- data.frame(sample_sums(data2.t14.pruned))$sample_sums.data2.t14.pruned.
    dist_sample_sums <- as.vector(dist_sample_sums)
    summary(dist_sample_sums)
  
    
    # prune samples > 10% percentile of sample sums  
      quantile(dist_sample_sums, 0.20) #1198.4   --> prune 1199   and higher
    data4 <- prune_samples(sample_sums(data2.t14.pruned) > 1199, data2.t14.pruned) # 145 samples left


#### alpha diversity of cloacal microbiomes ####
    
    # create rarefaction curves
    
    
    ## rarefy sequence data for alpha diversity estimation
    
    library(phyloseq)       
    setwd("~/Documents/PhD/DATA/DATA_zebra_finch/MiSeq_DATA_6314A/Data_analysis_6314A/6314A_biom_table_prep/cloacal_only_bioms")
    
    # rarefaction curve
    # use function from https://rdrr.io/github/MadsAlbertsen/ampvis/src/R/amp_rarecurve.R
    data4_rarefaction <- amp_rarecurve(data4, color = "sampling_point", xlim = c(0,30000)) 
  
    # rarefy data to 1199 reads per sample (1393 OTUs remain)
    data_rare1199_rarefied <- rarefy_even_depth(data4, 1199, rngseed = TRUE)
    
    # prune lost OTUs due to rarefaction
    data_rare1199 <- prune_taxa(taxa_sums(data_rare1199_rarefied) > 0, data_rare1199_rarefied)
    data_rare1199 # 1310 OTUs remain


# Estimate richness of 181 cloacal samples (all samples <0.2 percentile)
    richness_cloacal_rare <- estimate_richness(data_rare1199)
    colnames(sample_data(data_rare1199))[18] <- "Sampling_date"
    sample_data(data_rare1199)$sampling_point <- as.factor(sample_data(data_rare1199)$sampling_point)
    
   
    library(ggplot2)        
    pdf("plot_richness_data_rare1199.pdf", useDingbats = F)
    plot_richness(data_rare1199, x="exp", color="sampling_point", measures = c("Observed", "Shannon"))
    dev.off()
    
    
    # sort rownames: cut the "X" and leave the second part of the split
    rownames(richness_cloacal_rare) <- sapply(strsplit(rownames(richness_cloacal_rare),"X"),"[",2)
    rownames(richness_cloacal_rare) <- sapply(strsplit(rownames(richness_cloacal_rare),"6314A.S"),"[",2)
    head(richness_cloacal_rare)
    
    # add sample_id as number from rownames(object)
    richness_cloacal_rare$NumberID <- as.numeric(rownames(richness_cloacal_rare))
    
    # order by sample ID
    richness_cloacal_rare <-richness_cloacal_rare[order(richness_cloacal_rare$NumberID),]
    
    map <- as.data.frame(sample_data(data_rare1199)@.Data)
    colnames(map) <- sample_data(data_rare1199)@names
    
    # add metadata to test patterns
    library(dplyr)
    library(reshape2)
    richness_cloacal_w_mapping <- left_join(richness_cloacal_rare, map, by="NumberID")
    head(richness_cloacal_w_mapping)
    nrow(richness_cloacal_w_mapping)
    
    # create dates and days as variables
    richness_cloacal_w_mapping$Sampling_date <- as.Date(richness_cloacal_w_mapping$Sampling_date, format="%d/%m/%Y")
    richness_cloacal_w_mapping$start_date <- as.Date("2014/11/17")
    str(richness_cloacal_w_mapping)
    richness_cloacal_w_mapping$days <- difftime(richness_cloacal_w_mapping$Sampling_date, richness_cloacal_w_mapping$start_date, units="days")
    richness_cloacal_w_mapping$days <- as.numeric(as.character(richness_cloacal_w_mapping$days))
    head(richness_cloacal_w_mapping)
    
  
    # create log-transformed OTU richness and Shannon diversity
    richness_cloacal_w_mapping$log_Observed <- log(richness_cloacal_w_mapping$Observed)
    richness_cloacal_w_mapping$log_Shannon <- log(richness_cloacal_w_mapping$Shannon)
    
    
  # LMM analysis of OTU richness  
    
      # T1-T4
          require(lme4)
          require(nlme)
          
          str(richness_cloacal_w_mapping)
          
          obs.m1 <- lmer(Observed ~ exp * sampling_point + (1|ring_ID) + (1|room), data = richness_cloacal_w_mapping)
          obs.m1a <- lmer(Observed ~ exp + sampling_point + (1|ring_ID) + (1|room), data = richness_cloacal_w_mapping)
          obs.m1d <- lmer(log(Observed) ~ exp + sampling_point + (1|ring_ID) + (1|room), data = richness_cloacal_w_mapping)
          
          shapiro.test(residuals(obs.m1))  #differs!
          shapiro.test(residuals(obs.m1a)) #differs!
          shapiro.test(residuals(obs.m1d)) #OK! --> work with log-transformed data
          
   # log-transformed Richness LMER
          # relevel exp so that estimates are sterilised compared to control
          levels(richness_cloacal_w_mapping$exp)
          richness_cloacal_w_mapping <- within(richness_cloacal_w_mapping, exp <- relevel(exp, ref = "control"))
          
          obs.m1c <- lmer(log_Observed ~ exp * sampling_point + (1|ring_ID) + (1|room), data = richness_cloacal_w_mapping)
          shapiro.test(residuals(obs.m1c))
          plot(fitted(obs.m1c) ~ resid(obs.m1c))
          anova(obs.m1c)
          summary(obs.m1c)
          
          
          # female random effect:
          library(MuMIn)
          obs.m1e <- lmer(log_Observed ~ exp * sampling_point + (1|ring_ID) , data = richness_cloacal_w_mapping_t14)
          r.squaredGLMM(obs.m1e)
          R2m       R2c 
          0.1939050 0.2218008  
          
          (0.2218008-0.1939050) *100
          # 2.78958 % of variation explained by female ID 
         
          # repeatability of alpha diversity
          rpt(log_Observed ~  exp * sampling_point + (1|ring_ID) + (1|room), data = richness_cloacal_w_mapping_t14, grname = "ring_ID", datatype = "Gaussian", 
              nboot = 1000, npermut = 1000, adjusted = T)
      
    # model predictions
    # create newdata over the variables that we would like to see
    newdat1 <-  with(richness_cloacal_w_mapping, data.frame(
      days = c(seq(10,60, length.out =500), seq(10, 60, length.out =500)),
      exp_code = rep(c(0,1), each = 500)
    ))
  
# change N to 0 and S to 1 in df
    richness_cloacal_w_mapping$exp_code <- ifelse(richness_cloacal_w_mapping$exp == "control", 0, 1)
    require(nlme)
    obs.m1c <- lme(Observed ~ exp_code + sampling_point, random = list(~1|ring_ID, ~1|room), data = richness_cloacal_w_mapping)
    pred.Obs_1 <- predictSE(obs.m1c, newdata = newdat1, se.fit = TRUE, type = "reponse")
    # bind back
    newdat1$fit <- pred.Obs_1$fit
    newdat1$se.lo <- with(pred.Obs_1, fit - se.fit* 1.96) 
    newdat1$se.hi <- with(pred.Obs_1, fit + se.fit* 1.96)
   ## colors
    newdat1$col <- rep(c("red","blue"), each = 600)
   


## Shannon diversity
    
    # LMM analysis of Shannon diversity
    
        # T1-T4
          require(lme4)
          require(nlme)
          
          str(richness_cloacal_w_mapping)
          
          Shan.m1 <- lmer(Shannon ~ exp * sampling_point + (1|ring_ID) + (1|room), data = richness_cloacal_w_mapping)
          Shan.m1a <- lmer(Shannon ~ exp + sampling_point + (1|ring_ID) + (1|room), data = richness_cloacal_w_mapping)
          Shan.m1d <- lmer(log(Shannon) ~ exp + sampling_point + (1|ring_ID) + (1|room), data = richness_cloacal_w_mapping)
          
          shapiro.test(residuals(Shan.m1))  #differs!
          shapiro.test(residuals(Shan.m1a)) #differs!
          shapiro.test(residuals(Shan.m1d)) #OK! --> work with log-transformed data
          
          
          # log-transformed Shannon diversity LMER
          Shan.m1c <- lmer(log_Shannon ~ exp * sampling_point + (1|ring_ID) + (1|room), data = richness_cloacal_w_mapping)
          shapiro.test(residuals(Shan.m1c))
          plot(fitted(Shan.m1c) ~ resid(Shan.m1c))
          anova(Shan.m1c)
          summary(Shan.m1c)
          
          rpt(log_Shannon ~ exp * sampling_point + (1|ring_ID) + (1|room), data = richness_cloacal_w_mapping_t14, grname = "ring_ID", datatype = "Gaussian", 
              nboot = 1000, npermut = 1000, adjusted = T)

 # female random effect:
          library(MuMIn)
          Shan.m1e <- lmer(log_Shannon ~ exp * sampling_point + (1|ring_ID) , data = richness_cloacal_w_mapping)
          r.squaredGLMM(Shan.m1e)
          R2m       R2c 
          0.1744932 0.2719694  
          
          (0.2719694-0.1744932) *100
          # 9.74762 % of variation explained by female ID 

 newdat3 <-  with(richness_cloacal_w_mapping, data.frame(
      days = c(seq(10,60, length.out =500), seq(10, 60, length.out =500)),
      exp_code = rep(c(0,1), each = 500)
    ))
 
pred.Shan_2 <- predictSE(Shan.m1c, newdata = newdat3, se.fit = TRUE, type = "reponse")
    
 # bind back
    newdat3$fit <- pred.Shan_2$fit
    newdat3$se.lo <- with(pred.Shan_2, fit - se.fit* 1.96) 
    newdat3$se.hi <- with(pred.Shan_2, fit + se.fit* 1.96) 
   


#### Temporal shifts and stability of alpha diversity in cloacal microbiomes ####
# richness
library(reshape2)
richness_cloacal_w_mapping_dcastDays <- richness_cloacal_w_mapping_t14
richness_cloacal_w_mapping_dcastDays$ring_ID <- as.factor(richness_cloacal_w_mapping_dcastDays$ring_ID)
# Observed OTU richness  
richness_cloacal_w_mapping_dcastDaysObs <- dcast(richness_cloacal_w_mapping_dcastDays, ring_ID + exp ~ days, value.var = "Observed")
colnames(richness_cloacal_w_mapping_dcastDaysObs) <- c("ring_ID", "exp","d0", "d15", "d29", "d56")
head(richness_cloacal_w_mapping_dcastDaysObs)
richness_cloacal_w_mapping_dcastDaysObs$d15_0 <- richness_cloacal_w_mapping_dcastDaysObs$d15 - richness_cloacal_w_mapping_dcastDaysObs$d0
richness_cloacal_w_mapping_dcastDaysObs$d29_15 <- richness_cloacal_w_mapping_dcastDaysObs$d29 - richness_cloacal_w_mapping_dcastDaysObs$d15
richness_cloacal_w_mapping_dcastDaysObs$d56_29 <- richness_cloacal_w_mapping_dcastDaysObs$d56 - richness_cloacal_w_mapping_dcastDaysObs$d29

# from wide to long
richness_cloacal_w_mapping_dcastDaysObs_long <- melt(richness_cloacal_w_mapping_dcastDaysObs, id.vars=c("ring_ID", "exp"), measure.vars=c("d15_0","d29_15","d56_29"))
colnames(richness_cloacal_w_mapping_dcastDaysObs_long)[4] <- "changeObs"
colnames(richness_cloacal_w_mapping_dcastDaysObs_long)[3] <- "difftime"
richness_cloacal_w_mapping_dcastDaysObs_long$diffdays <- rep(c(15,14,27), each = 45)
richness_cloacal_w_mapping_dcastDaysObs_long$sumdays <- rep(c(15,29,56), each = 45)
head(richness_cloacal_w_mapping_dcastDaysObs_long)

# Shannon diversity
richness_cloacal_w_mapping_dcastDaysShan <- dcast(richness_cloacal_w_mapping_dcastDays, ring_ID + exp ~ days, value.var = "Shannon")
colnames(richness_cloacal_w_mapping_dcastDaysShan) <- c("ring_ID", "exp", "d0", "d15", "d29", "d56")
head(richness_cloacal_w_mapping_dcastDaysShan)
richness_cloacal_w_mapping_dcastDaysShan$d15_0 <- richness_cloacal_w_mapping_dcastDaysShan$d15 - richness_cloacal_w_mapping_dcastDaysShan$d0
richness_cloacal_w_mapping_dcastDaysShan$d29_15 <- richness_cloacal_w_mapping_dcastDaysShan$d29 - richness_cloacal_w_mapping_dcastDaysShan$d15
richness_cloacal_w_mapping_dcastDaysShan$d56_29 <- richness_cloacal_w_mapping_dcastDaysShan$d56 - richness_cloacal_w_mapping_dcastDaysShan$d29

# from wide to long
richness_cloacal_w_mapping_dcastDaysShan_long <- melt(richness_cloacal_w_mapping_dcastDaysShan, id.vars=c("ring_ID", "exp"), measure.vars=c("d15_0","d29_15","d56_29"))
colnames(richness_cloacal_w_mapping_dcastDaysShan_long)[4] <- "changeShan"
colnames(richness_cloacal_w_mapping_dcastDaysShan_long)[3] <- "difftime"
richness_cloacal_w_mapping_dcastDaysShan_long$diffdays <- rep(c(15,14,27), each = 45)
richness_cloacal_w_mapping_dcastDaysShan_long$sumdays <- rep(c(15,29,56), each = 45)
head(richness_cloacal_w_mapping_dcastDaysShan_long)


## calculate summary statistics       

# To get around NAs when calculating summary
sumfun <- function(x, ...){
  c(m=mean(x, ...), v=var(x, ...), l=length(which(!is.na(x))))
}

#
summ_changeObs <- summaryBy(changeObs ~ difftime + exp, data=richness_cloacal_w_mapping_dcastDaysObs_long, FUN = sumfun, na.rm = TRUE)
summ_changeObs$changeObs.sem <- sqrt(summ_changeObs$changeObs.v)/sqrt(summ_changeObs$changeObs.l)
summ_changeObs$CIlo <- summ_changeObs$changeObs.m-1.96*summ_changeObs$changeObs.sem
summ_changeObs$CIhi <- summ_changeObs$changeObs.m+1.96*summ_changeObs$changeObs.sem
summ_changeObs$diffdays <- c(15,15,14,14,27,27)
summ_changeObs$sumdays <- c(15,15,29,29,56,56)
colnames(summ_changeObs)[3] <- "changeObs"

summ_changeShan <- summaryBy(changeShan ~ difftime + exp, data=richness_cloacal_w_mapping_dcastDaysShan_long, FUN = sumfun, na.rm = TRUE)
summ_changeShan$changeShan.sem <- sqrt(summ_changeShan$changeShan.v)/sqrt(summ_changeShan$changeShan.l)
summ_changeShan$CIlo <- summ_changeShan$changeShan.m-1.96*summ_changeShan$changeShan.sem
summ_changeShan$CIhi <- summ_changeShan$changeShan.m+1.96*summ_changeShan$changeShan.sem
summ_changeShan$diffdays <- c(15,15,14,14,27,27)
summ_changeShan$sumdays <- c(15,15,29,29,56,56)
colnames(summ_changeShan)[3] <- "changeShan"

# plot changes in richness and shannon diversity
pd <- position_dodge(2)
pdf("Rate_change_alpha_diversity_20171208_sumdays_exp.pdf", width = 8, height = 4, useDingbats = F)
changeObs_plot <- 
  ggplot(data= richness_cloacal_w_mapping_dcastDaysObs_long, aes(x = sumdays, y = changeObs)) +
  geom_point(aes(color = exp, shape = exp, group = ring_ID),show.legend = F, position = pd, alpha = 0.75) +
  geom_line(aes(color = exp, group = ring_ID),show.legend = F, position = pd, alpha = 0.5) +
  geom_point(data=summ_changeObs, aes(x = sumdays, y = changeObs, shape = exp, group = exp),show.legend = F, position = position_dodge((width = 3)), size = 2) +
  geom_errorbar(data=summ_changeObs, aes(ymin = CIlo, ymax = CIhi, group = exp), width = 0.1,show.legend = F, position = position_dodge((width = 3))) +
  labs(list(x = "Time period since start (day)", y = "Change of OTU richness")) + 
  theme(axis.text.x = element_text(angle = -90, hjust = 0))

changeShan_plot <- 
  ggplot(data= richness_cloacal_w_mapping_dcastDaysShan_long, aes(x = sumdays, y = changeShan)) +
  geom_point(aes(color = exp, shape = exp, group = ring_ID),show.legend = F, position = pd, alpha = 0.75) +
  geom_line(aes(color = exp, group = ring_ID),show.legend = F, position = pd, alpha = 0.5) +
  geom_point(data=summ_changeShan, aes(x = sumdays, y = changeShan, shape = exp, group = exp),show.legend = F,  position = position_dodge((width = 3)), size = 2) +
  geom_errorbar(data=summ_changeShan, aes(ymin = CIlo, ymax = CIhi, group = exp),show.legend = F, width = 0.1,  position = position_dodge((width = 3))) +
  labs(list(x = "Time period since start (day)", y = "Change of Shannon diveristy index")) + 
  theme(axis.text.x = element_text(angle = -90, hjust = 0))
grid.arrange(changeObs_plot, changeShan_plot, ncol = 2)
dev.off()

# calculate differences among treatments and over time
# create column with numerical days (base of difference: e.g. 15 = base of t15-t0)
## observed
richness_cloacal_w_mapping_dcastDaysObs_long$baseDays <- richness_cloacal_w_mapping_dcastDaysObs_long$difftime
spl <- strsplit(sub("d","", richness_cloacal_w_mapping_dcastDaysObs_long$baseDays), "_", fixed = TRUE)
richness_cloacal_w_mapping_dcastDaysObs_long$baseDays <- sapply(spl, "[", 1)
richness_cloacal_w_mapping_dcastDaysObs_long$baseDays <- as.numeric(richness_cloacal_w_mapping_dcastDaysObs_long$baseDays)
# add 'room' using match function
richness_cloacal_w_mapping_dcastDaysObs_long$room <- richness_cloacal_w_mapping$room[match(richness_cloacal_w_mapping_dcastDaysObs_long$ring_ID, richness_cloacal_w_mapping$ring_ID)]

# linear mixed model of within-individual shifts in alpha diversity
obs.ind.change.mod <- lmer(changeObs ~ exp*difftime + (1|room), data = richness_cloacal_w_mapping_dcastDaysObs_long)
hist(residuals(obs.ind.change.mod))
plot( fitted(obs.ind.change.mod), residuals(obs.ind.change.mod))
anova(obs.ind.change.mod)
summary(obs.ind.change.mod)

library(phia)
testInteractions(obs.ind.change.mod, pairwise = "exp", fixed = "difftime", adjustment = "BH")

r.squaredGLMM(obs.ind.change.mod)
# 0% var expl by room 

### Shannon - LMM Degree of Change (exp * baseDays)
richness_cloacal_w_mapping_dcastDaysShan_long$baseDays <- richness_cloacal_w_mapping_dcastDaysShan_long$difftime
spl <- strsplit(sub("d","", richness_cloacal_w_mapping_dcastDaysShan_long$baseDays), "_", fixed = TRUE)
richness_cloacal_w_mapping_dcastDaysShan_long$baseDays <- sapply(spl, "[", 1)
richness_cloacal_w_mapping_dcastDaysShan_long$baseDays <- as.numeric(richness_cloacal_w_mapping_dcastDaysShan_long$baseDays)
# add 'room' using match function
richness_cloacal_w_mapping_dcastDaysShan_long$room <- richness_cloacal_w_mapping$room[match(richness_cloacal_w_mapping_dcastDaysShan_long$ring_ID, richness_cloacal_w_mapping$ring_ID)]

# linear mixed model
shan.ind.change.mod <- lmer(changeShan ~ exp*difftime + (1|room), data = richness_cloacal_w_mapping_dcastDaysShan_long)
anova(shan.ind.change.mod)
summary(shan.ind.change.mod)
hist(residuals(shan.ind.change.mod))
plot( fitted(shan.ind.change.mod), residuals(shan.ind.change.mod))

testInteractions(shan.ind.change.mod, pairwise = "exp", fixed = "difftime", adjustment = "BH")

# repeatability
rpt(changeShan ~ exp*difftime + (1|ring_ID) +(1|room), data=richness_cloacal_w_mapping_dcastDaysShan_long, grname = "ring_ID", datatype = "Gaussian", 
    nboot = 1000, npermut = 1000, adjusted = T)

# plots
pdf("Actual_Rate_change_alpha_diversity_2017112_difftime_exp.pdf", width = 8, height = 4, useDingbats = F)
changeObs2_plot <- 
  ggplot(data= richness_cloacal_w_mapping_dcastDaysObs_long, aes(x = difftime, y = changeObs)) +
  geom_point(aes(color = ring_ID, shape = exp, group = ring_ID),show.legend = F, position = position_jitterdodge(dodge.width = 0.3), alpha = 0.75) +
  geom_line(aes(color = ring_ID, group = ring_ID, lty = exp),show.legend = F, position = position_jitterdodge(dodge.width = 0.3), , alpha = 0.5) +
  geom_point(data=summ_changeObs, aes(x = difftime, y = changeObs, shape = exp, group = exp),show.legend = F, position = position_dodge((width = 0.2)), size = 2) +
  geom_errorbar(data=summ_changeObs, aes(ymin = CIlo, ymax = CIhi, group = exp), width = 0.1,show.legend = F, position = position_dodge((width = 0.2))) +
  labs(list(x = "Time period since start (day)", y = "Change of OTU richness")) + 
  theme(axis.text.x = element_text(angle = -90, hjust = 0))

changeShan2_plot <- 
  ggplot(data= richness_cloacal_w_mapping_dcastDaysShan_long, aes(x = difftime, y = changeShan)) +
  geom_point(aes(color = ring_ID,shape = exp, group = ring_ID),show.legend = F, position = position_jitterdodge(dodge.width = 0.3), alpha = 0.75) +
  geom_line(aes(color = ring_ID, group = ring_ID, lty = exp),show.legend = F, position = position_jitterdodge(dodge.width = 0.3), , alpha = 0.5) +
  geom_point(data=summ_changeShan, aes(x = difftime, y = changeShan, shape = exp, group = exp),show.legend = F,  position = position_dodge((width = 0.2)), size = 2) +
  geom_errorbar(data=summ_changeShan, aes(ymin = CIlo, ymax = CIhi, group = exp),show.legend = F, width = 0.1,  position = position_dodge((width = 0.2))) +
  labs(list(x = "Time period since start (day)", y = "Change of Shannon diveristy index")) + 
  theme(axis.text.x = element_text(angle = -90, hjust = 0))
grid.arrange(changeObs_plot, changeShan_plot, ncol = 2)
dev.off()


### Beta diversity of cloacal microbiomes ####

### Following Weiss et al. 2017
### first evaluate experimental group differences in the sequence data characteristics

 ## estimate overdispersion of the data
        #Input data: data2
        
        # check whether library size distributions are similar between groups (SST vs NST)
        
        data_lib_distr_SST <- subset_samples(data2, exp == "treatment")
        data_lib_distr_NST <- subset_samples(data2, exp == "control")
        
        ssums_SST <- sample_sums(data_lib_distr_SST)
        ssums_NST <- sample_sums(data_lib_distr_NST)
        
        hist(ssums_NST)
        hist(ssums_SST)
        
        # Welch t-sample t test to test whether two distributions differ
        t.test(ssums_NST, ssums_SST)
        data:  ssums_NST and ssums_SST
        t = 1.6341, df = 198.83, p-value = 0.1038
        alternative hypothesis: two-sided
        
        ## library size distributions are not significantly different
        range(dist_sample_sums)
        12 88999
        ## coverage distribution
        
        # because differential abundance testing and ordination are less effected by library size, we used the upper
        # 90% of the coverage distribution for beta diversity and differential abundance testing
        quantile(dist_sample_sums, 0.10)    # 468.1 --> 469 minimum in data2_pruned
        
        data2_pruned <- prune_samples(sample_sums(data2.t14.pruned) > 468, data2.t14.pruned) # 204 samples retained
     
	 ##  mean library sizes of cloacal samples differ between SST and NST, but not more than 2-3 times (cf. Weiss et al. 2017) 
        t.test(sample_sums(subset_samples(data2_pruned, exp == "control")), sample_sums(subset_samples(data2_pruned, exp == "treatment")))
        
	  # summary of distributions
          summary(sample_sums(subset_samples(data2_pruned, exp == "control"))) # mean = 8061 IQR: 2280-11020
          summary(sample_sums(subset_samples(data2_pruned, exp == "treatment"))) # mean = 5124 IQR:1421-6468
          
        # create factor combining both 'treatment' (N=control and S=trestment soils) and sampling_point [t=1-5] . bioreps is 'biological replicates'
        sample_data(data2_pruned)$bioreps <- factor(paste0(sample_data(data2_pruned)$exp, 
                                                       "--", sample_data(data2_pruned)$sampling_point))
        sample_data(data2_pruned)@names
       

## Perform variance-stabilising transformation on the read abundance data following Callahan et al. 2016 ##
deseq_var = function(data2_pruned, bioreps) {
          require("DESeq")
          require("plyr")
          # data = GP bioreps = 'BioReps'
          biorep_levels = levels(factor(get_variable(data2_pruned, bioreps)))
          ldfs = lapply(biorep_levels, function(L, data2_pruned, bioreps) {
            # L = biorep_levels[1]
            whsa = as(get_variable(data2_pruned, bioreps), "character") %in% L
            # Skip if there are 2 or fewer instances among BioReps Prob don't want to
            # assume very much from estimates of variance for which N<=2
            if (sum(whsa) <= 2) {
              return(NULL)
            }
            ps1 = prune_samples(whsa, data2_pruned)
            # Prune the 'zero' OTUs from this sample set.
            ps1 = prune_taxa(taxa_sums(ps1) > 5, data2_pruned)
            # Coerce to matrix, round up to nearest integer just in case
            x = ceiling(as(otu_table(ps1), "matrix"))
            # Add 1 to everything to avoid log-0 problems
            x = x + 1
            cds = newCountDataSet(countData = x, conditions = get_variable(data2_pruned, 
                                                                           bioreps))
            # Estimate Size factors
            cds = estimateSizeFactors(cds, locfunc = median)
            # Estimate Dispersions, DESeq
            cds = estimateDispersions(cds, method = "pooled", sharingMode = "fit-only", 
                                      fitType = "local")
            # get the scale-normalized mean and variance
            df = getBaseMeansAndVariances(counts(cds), sizeFactors(cds))
            colnames(df) <- c("Mean", "Variance")
            ## Calculate Mean and Variance for each OTU after rarefying Use a non-random
            ## definition of 'rarefying'
            ps1r = transform_sample_counts(ps1, function(x, Smin = min(sample_sums(ps1), 
                                                                       na.rm = TRUE)) {
              round(x * Smin/sum(x), digits = 0)
            })
            ps1r = prune_taxa(taxa_sums(ps1r) > 5, ps1r)
            rdf = data.frame(Mean = apply(otu_table(ps1r), 1, mean), Variance = apply(otu_table(ps1r), 
                                                                                      1, var))
            # Return results, including cds and 'rarefied' mean-var
            return(list(df = df, cds = cds, rdf = rdf))
          }, data2_pruned, bioreps)
          names(ldfs) <- biorep_levels
          # Remove the elements that were skipped.
          ldfs <- ldfs[!sapply(ldfs, is.null)]
          # Group into data.frames of variance estimates
          df = ldply(ldfs, function(L) {
            data.frame(L$df, OTUID = rownames(L$df))
          })
          rdf = ldply(ldfs, function(L) {
            data.frame(L$rdf, OTUID = rownames(L$rdf))
          })
          colnames(df)[1] <- bioreps
          colnames(rdf)[1] <- bioreps
          # Remove values that are zero for both
          df <- df[!(df$Mean == 0 & df$Variance == 0), ]
          rdf <- rdf[!(rdf$Mean == 0 & rdf$Variance == 0), ]
          # Create a `data.frame` of the DESeq predicted.
          deseqfitdf = ldply(ldfs, function(x) {
            df = x$df
            xg = seq(range(df$Mean)[1], range(df$Mean)[2], length.out = 100)
            fitVar = xg + fitInfo(x$cds)$dispFun(xg) * xg^2
            return(data.frame(Mean = xg, Variance = fitVar))
          })
          colnames(deseqfitdf)[1] <- bioreps
          return(list(datadf = df, fitdf = deseqfitdf, raredf = rdf))
        }
        
        ## plot function mean-variance relationships
        plot_dispersion <- function(datadf, fitdf, title = "Microbiome Counts, Common-Scale", 
                                    xbreaks = c(10, 1000, 1e+05)) {
          require("ggplot2")
          p = ggplot(datadf, aes(Mean, Variance)) + geom_point(alpha = 0.25, size = 1.5) + 
            facet_wrap(~exp)
          p = p + scale_y_log10()
          p = p + scale_x_log10(breaks = xbreaks, labels = xbreaks)
          p = p + geom_abline(intercept = 0, slope = 1, linetype = 1, size = 0.5, 
                              color = "gray60")
          p = p + geom_line(data = fitdf, color = "red", linetype = 1, size = 0.5)
          p = p + ggtitle(title)
          return(p)
        }
        
        # run deseq_var 
        source("https://bioconductor.org/biocLite.R")
        biocLite("DESeq")
        library(DESeq2)
        deseq_var_cloacal <- deseq_var(data2_pruned, "exp")
        
        # plot dispersion of untransformed raw data across biological replicates, bioreps.
        pdf("Fig_S1__Mean_variance_dispersionEstimation_cloacalOnly_filteredBacterial_untransformed.pdf", useDingbats = F)
        plot_dispersion(deseq_var_cloacal$datadf, deseq_var_cloacal$fitdf)
        dev.off()
        
       
        
          # Dispersion plots show highly overdispersed count data (untransformed data and rarefied data) in cloacal microbiomes viewed across treatment and sampling time points
          # --> perform a variance stabilising transformation on the untransformed otu_table using the DESeq2 package
        
          # set dates in phyloseq object as as.Date
          colnames(sample_data(data2_pruned))[18] <- "Sampling_date"
          head(sample_data(data2_pruned))
          sample_data(data2_pruned)$Sampling_date <- as.Date(sample_data(data2_pruned)$Sampling_date, "%d/%m/%Y")
          
          # convert dates to days since 17-11-2017 (day 1)
          sample_data(data2_pruned)$Day <- difftime(sample_data(data2_pruned)$Sampling_date, "2014-11-17", units = "days")
          sample_data(data2_pruned)$days <- round(sample_data(data2_pruned)$Day, digits = 0)
          sample_data(data2_pruned)$days <- as.numeric(sample_data(data2_pruned)$days)
          
        
          # create phyloseq_to_deseq2 dds object
            range(taxa_sums(data2_pruned))
            1 350572
            # prune taxa with zero abundance
            data_pruned <- prune_taxa(taxa_sums(data2_pruned) > 1, data2_pruned) # 0 OTU pruned; 1395 left
         
          # create phyloseq_to_deseq2 DESeq2 object
            # convert sampling_point variable from numerical/integer mode to factor 
            # (i.e. a discrete treatment of time here, 0, 2, 4, 8, ~16 weeks in experiment)
            sample_data(data_pruned)$sampling_point <- as.factor(sample_data(data_pruned)$sampling_point)
          cloacal_dds <- phyloseq_to_deseq2(data_pruned, ~ exp + days + exp:days)
          cloacal_dds
        
        
        
        # PHYLOSEQ OBJECT WITH VARIANCE STABILISING TRANSFORMED OTU TABLE IS CREATED HERE 'cloacal__pruned'
        ## deseq2 variance stabilisation procedure based on dispersion in the data and size factors
        
        cloacal_dds <- estimateSizeFactors(cloacal_dds)
          # Error in estimateSizeFactorsForMatrix(counts(object), locfunc = locfunc,  : 
          #every gene contains at least one zero, cannot compute log geometric means -->
            # calculate geometric means prior to estimate size factors
            gm_mean = function(x, na.rm=TRUE){
              exp(sum(log(x[x > 0]), na.rm=na.rm) / length(x))
            }
            # calculate geometric means
            geoMeans <- apply(counts(cloacal_dds), 1, gm_mean)
            
            # estimate Size Factors specifying geoMeans
            cloacal_dds <- estimateSizeFactors(cloacal_dds, geoMeans=geoMeans)
            sizeFactors(cloacal_dds)
            # estimate Dispersions specifying geoMeans
            cloacal_dds <- estimateDispersions(cloacal_dds)
            dispersions(cloacal_dds)
      
            # run variance stabilizing transformation (vst) or rlog transformation if size factors vary greatly (TRUE here)
            detach("package:DESeq", unload=TRUE)
            cloacal_dds_vst <- varianceStabilizingTransformation(cloacal_dds)
            #cloacal_dds_rlog <- rlogTransformation(cloacal_dds, blind = FALSE) # long runtime --> perform later 20170406
            dim(cloacal_dds_vst)
            
            
            # store original non-transformed otu table in data_pruned_0 and the object to add VST_table in data_pruned_vst
            data_pruned_0 <- data_pruned
            data_pruned_vst <- data_pruned
            otu_table(data_pruned_0)[1:5,1:5]
            
            # store variance stabilised transformed otu table in soildata_vst
            otu_table(data_pruned_vst) <- otu_table(assay(cloacal_dds_vst), taxa_are_rows = TRUE) 
            otu_table(data_pruned_vst)[1:5,1:5]
            
            # set negative transformed values to ZERO (as they are estimated to be close to zero based on the fitted NegBin model: the more negative, the more likely to be true 0)
            otu_table(data_pruned_vst)[otu_table(data_pruned_vst) < 0] <- 0
            otu_table(data_pruned_vst)[1:5,1:5]
            
            # plot dispersion of rarefied raw data Experimental groups, exp.
              # deseq_var function from http://joey711.github.io/waste-not-supplemental/dispersion-survey/dispersion.html
            deseq_var = function(physeq, bioreps) {
              require("DESeq")
              require("plyr")
              # physeq = GP bioreps = 'BioReps'
              biorep_levels = levels(factor(get_variable(physeq, bioreps)))
              ldfs = lapply(biorep_levels, function(L, physeq, bioreps) {
                # L = biorep_levels[1]
                whsa = as(get_variable(physeq, bioreps), "character") %in% L
                # Skip if there are 2 or fewer instances among BioReps Prob don't want to
                # assume very much from estimates of variance for which N<=2
                if (sum(whsa) <= 2) {
                  return(NULL)
                }
                ps1 = prune_samples(whsa, physeq)
                # Prune the 'zero' OTUs from this sample set.
                ps1 = prune_taxa(taxa_sums(ps1) > 5, physeq)
                # Coerce to matrix, round up to nearest integer just in case
                x = ceiling(as(otu_table(ps1), "matrix"))
                # Add 1 to everything to avoid log-0 problems
                x = x + 1
                cds = newCountDataSet(countData = x, conditions = get_variable(physeq, 
                                                                               bioreps))
                # Estimate Size factors
                cds = estimateSizeFactors(cds, locfunc = median)
                # Estimate Dispersions, DESeq
                cds = estimateDispersions(cds, method = "pooled", sharingMode = "fit-only", 
                                          fitType = "local")
                # get the scale-normalized mean and variance
                df = getBaseMeansAndVariances(counts(cds), sizeFactors(cds))
                colnames(df) <- c("Mean", "Variance")
                ## Calculate Mean and Variance for each OTU after rarefying Use a non-random
                ## definition of 'rarefying'
                ps1r = transform_sample_counts(ps1, function(x, Smin = min(sample_sums(ps1), 
                                                                           na.rm = TRUE)) {
                  round(x * Smin/sum(x), digits = 0)
                })
                ps1r = prune_taxa(taxa_sums(ps1r) > 5, ps1r)
                rdf = data.frame(Mean = apply(otu_table(ps1r), 1, mean), Variance = apply(otu_table(ps1r), 
                                                                                          1, var))
                # Return results, including cds and 'rarefied' mean-var
                return(list(df = df, cds = cds, rdf = rdf))
              }, physeq, bioreps)
              names(ldfs) <- biorep_levels
              # Remove the elements that were skipped.
              ldfs <- ldfs[!sapply(ldfs, is.null)]
              # Group into data.frames of variance estimates
              df = ldply(ldfs, function(L) {
                data.frame(L$df, OTUID = rownames(L$df))
              })
              rdf = ldply(ldfs, function(L) {
                data.frame(L$rdf, OTUID = rownames(L$rdf))
              })
              colnames(df)[1] <- bioreps
              colnames(rdf)[1] <- bioreps
              # Remove values that are zero for both
              df <- df[!(df$Mean == 0 & df$Variance == 0), ]
              rdf <- rdf[!(rdf$Mean == 0 & rdf$Variance == 0), ]
              # Create a `data.frame` of the DESeq predicted.
              deseqfitdf = ldply(ldfs, function(x) {
                df = x$df
                xg = seq(range(df$Mean)[1], range(df$Mean)[2], length.out = 100)
                fitVar = xg + fitInfo(x$cds)$dispFun(xg) * xg^2
                return(data.frame(Mean = xg, Variance = fitVar))
              })
              colnames(deseqfitdf)[1] <- bioreps
              return(list(datadf = df, fitdf = deseqfitdf, raredf = rdf))
            }
            
            deseq_var_cloacal <- deseq_var(data_pruned_vst, "exp")
            
       


### beta diversity analysis using variance-stabilised data ###

## Beta diversity analysis using variance-stabilised data (n= 163; min: 469 reads per sample)    
            
	## weighted UniFrac
            df_wunif_data_pruned_vst <- as.data.frame(sample_data(data_pruned_vst)@.Data)
            colnames(df_wunif_data_pruned_vst) <- sample_data(data_pruned_vst)@names
            
            cloacal_vst_wunifr <- UniFrac(data_pruned_vst, weighted = T, normalized = T)
            
       # uunifrac
                                        cloacal_vst_uunifr_t14 <- UniFrac(data_pruned_vst_t14, weighted = F)
                                        pcoa_cloacal_vst_uunifr_t14  <- ordinate(data_pruned_vst_t14, method="PCoA", distance = "uunifrac")
                                        pcoa_scores_t14_df_wu <- plot_ordination(justDF = T, data_pruned_vst_t14, pcoa_cloacal_vst_wunifr_t14, axes = c(1,2), color="sampling_point",shape="exp", type = "Samples" )
                                        pcoa_scores_t14_df_uu <- plot_ordination(justDF = T, data_pruned_vst_t14, pcoa_cloacal_vst_uunifr_t14, axes = c(1,2), color="sampling_point",shape="exp", type = "Samples" )
                                        model_betadisper_t14 <- betadisper(cloacal_vst_uunifr_t14, df_wunif_data_pruned_vst_t14$sampling_point, type = "median")
                                        permutest(model_betadisper_t14)
                                        
                                                                                
                                        adonis2_cloacal_uunifr_t14 <- adonis2(cloacal_vst_uunifr_t14 ~ exp * sampling_point, strata=df_wunif_data_pruned_vst_t14$room, by= "margin", data=df_wunif_data_pruned_vst_t14)
                                        adonis_cloacal_uunifr_t14 <- adonis(cloacal_vst_uunifr_t14 ~ exp + sampling_point + exp * sampling_point , strata=df_wunif_data_pruned_vst_t14$room, 																	data=df_wunif_data_pruned_vst_t14)
                                        adonis2_cloacal_uunifr_t14 <- adonis2(cloacal_vst_uunifr_t14 ~ exp + days, strata=df_wunif_data_pruned_vst_t14$room, by= "margin", data=df_wunif_data_pruned_vst_t14)
                                        adonis_cloacal_uunifr_t14 <- adonis(cloacal_vst_uunifr_t14 ~ exp + days + exp * days , strata=df_wunif_data_pruned_vst_t14$room, data=df_wunif_data_pruned_vst_t14)
                                        
                                        # repeatability of (un)weighted UniFrac PCo1
                                        rpt(Axis.1 ~ exp*sampling_point + (1|ring_ID) + (1|room), data=pcoa_scores_t14_df_uu, grname = "ring_ID", datatype = "Gaussian", 
                                            nboot = 1000, npermut = 1000, adjusted = T)
                                        
                                                                              
                                        rpt(Axis.1 ~ exp*sampling_point + (1|ring_ID) + (1|room), data=pcoa_scores_t14_df_wu, grname = "ring_ID", datatype = "Gaussian", 
                                            nboot = 1000, npermut = 1000, adjusted = T)
                                        
         # wunifrac
                                        pcoa_cloacal_vst_wunifr_t14  <- ordinate(data_pruned_vst_t14, method="PCoA", distance = "wunifrac")
                                        pcoa_scores_t14_df <- plot_ordination(justDF = F, data_pruned_vst_t14, pcoa_cloacal_vst_wunifr_t14, axes = c(1,2), color="sampling_point",shape="exp", type = "Samples" )
                                        model_betadisper_t14 <- betadisper(cloacal_vst_wunifr_t14, df_wunif_data_pruned_vst_t14$bioreps, type = "median")
                   
                                        adonis2_cloacal_wunifr_t14 <- adonis2(cloacal_vst_wunifr_t14 ~ exp + sampling_point, strata=df_wunif_data_pruned_vst_t14$room, by= "margin", 																data=df_wunif_data_pruned_vst_t14)
                                        adonis_cloacal_wunifr_t14 <- adonis(cloacal_vst_wunifr_t14 ~ exp + sampling_point + exp * sampling_point , strata=df_wunif_data_pruned_vst_t14$room, 														data=df_wunif_data_pruned_vst_t14)
                                        adonis2_cloacal_wunifr_t14 <- adonis2(cloacal_vst_wunifr_t14 ~ exp + days, strata=df_wunif_data_pruned_vst_t14$room, by= "margin", data=df_wunif_data_pruned_vst_t14)
                                        adonis_cloacal_wunifr_t14 <- adonis(cloacal_vst_wunifr_t14 ~ exp + days + exp * days , strata=df_wunif_data_pruned_vst_t14$room, data=df_wunif_data_pruned_vst_t14)

                                        pdf("Ordination_cloacal_uunifr_t14_samples_withMedianIQR.pdf", useDingbats = F, width = 5.5, height = 4)
                                        p <- ggplot(data = pcoa_scores_t14_df, aes(x = Axis.1, y = Axis.2))
                                        p + geom_point(aes(colour = sampling_point, shape = exp), size = 2) +
                                          geom_point(data = summary_uunif_pcoa_t14, aes(x = Axis.1, y = Axis.2, colour = sampling_point, shape = exp), size = 5) +
                                          geom_errorbarh(data=summary_uunif_pcoa_t14,  aes(xmin = Axis.1 - ax1_25, xmax = Axis.1 + ax1_75, colour = sampling_point, shape = exp)) +
                                          geom_errorbar(data=summary_uunif_pcoa_t14,  aes(ymin = Axis.2 - ax2_25, ymax = Axis.2 + ax2_75, colour = sampling_point, shape = exp))
                                        dev.off()
         
          # plot species aspect of wunifrac ordination
                                        p1 <- plot_ordination(data_pruned_vst_t14, pcoa_cloacal_vst_wunifr_t14, "species", color = "Phylum")
                                        (p1 <- ggplot(p1$data, p1$mapping) + geom_point(size = 5, alpha = 0.5) +
                                            facet_wrap(~Phylum) + scale_colour_hue(guide = "none"))
                                        (p3 <- ggplot(p1$data, p1$mapping) 
                                          + geom_density2d() 
                                          + facet_wrap(~Phylum) 
                                          + scale_colour_hue(guide = "none"))

                                        pdf("Fig. 3c Species_ordination_wunifrac_transition.pdf", useDingbats = F, width = 10, height = 8)
                                         print(p3)
                                        dev.off()
                                        
                                        pdf("Fig. 3c.2 Sample_ordination_SMALL_wunifrac_transition.pdf", useDingbats = F, width = 5, height = 4)
                                        plot_ordination(data_pruned_vst_t14, pcoa_cloacal_vst_wunifr_t14, "Samples", color = "sampling_point", shape = "exp") +
                                          geom_point(size = 3)
                                        dev.off()

                                        plot_ordination(data_pruned_vst_t14, pcoa_cloacal_vst_wunifr_t14, "biplot", color = "Phylum", shape = "exp") +
                                          geom_point(size = 3)
                                        

              # mean weighted unifrac between sampling points
                                        data_pruned_vst_t14
                                        #input weighted unifrac distance matrix is cloacal_vst_wunifr_t14
                                        # select only within-individual wUniFrac distances
                                        wUniFr_distances_females_compT1_Trest <- wUniFr_distances_females2[which(wUniFr_distances_females2$ring_ID == wUniFr_distances_females2$ring_ID_2),]
                                        
                                        wUniFr_distances_females2 <- join(wUniFr_distances_females, sampletype2_join, by="sample2",type="left")
                                        wUniFr_distances_females2$Day_2 <- round(wUniFr_distances_females2$Day_2, digits = 0)
                                        
                                        # select only within-individual wUniFrac distances
                                        wUniFr_distances_females2 <- wUniFr_distances_females2[which(wUniFr_distances_females2$ring_ID == wUniFr_distances_females2$ring_ID_2),]

                                        # PCoA immune data
                                        data_pruned_vst_t14_prunedImmune <- subset_samples(data_pruned_vst_t14, sample_names(data_pruned_vst_t14) %in% names_cloacal_data_pruned)


                
  # plot PCoA t1-4
            pdf("Fig. Sx Ordination_cloacal_wunifr_t14_inclBaseline_samples.pdf", useDingbats = F, width = 6, height = 4)
            plot_ordination(data_pruned_vst, pcoa_cloacal_vst_wunifr, axes = c(1,2), color="sampling_point",shape="exp", type = "Samples" ) 
            dev.off()
            
            model_betadisper_t14 <- betadisper(cloacal_vst_wunifr_t14, df_wunif_data_pruned_vst_t14$sampling_point, type = "centroid")
            plot(model_betadisper_t14)
            TukeyHSD(model_betadisper_t14)
         
  	pdf("Fig. Sx Distance_to_centroid_cloacal_wunifr_t14_samples.pdf", useDingbats = F, width = 6, height = 4)
            plot(model_betadisper_t14)
            dev.off()
       

       # summary of PCoA df for plotting median and IQR
                                        summary_uunif_pcoa_t14 <- summaryBy(Axis.1 + Axis.2 ~ exp + sampling_point, data = pcoa_scores_t14_df, FUN = function(x) { c(m = median(x), quant_25 = quantile(x, 0.25), 													quant_75 = quantile(x, 0.75),s = sd(x), n=length(x), sem= sd(x)/sqrt(length(x)), n=length(x))} )
                                        colnames(summary_uunif_pcoa_t14)[4] <- "Axis.1.quant_25"
                                        colnames(summary_uunif_pcoa_t14)[5] <- "Axis.1.quant_75"
                                        colnames(summary_uunif_pcoa_t14)[11] <- "Axis.2.quant_25"
                                        colnames(summary_uunif_pcoa_t14)[12] <- "Axis.2.quant_75"
                                        colnames(summary_uunif_pcoa_t14)[3] <- "Axis.1"
                                        colnames(summary_uunif_pcoa_t14)[10] <- "Axis.2"
                                        
                                        summary_uunif_pcoa_t14[17] <- with(summary_uunif_pcoa_t14, Axis.1 - Axis.1.quant_25)
                                        summary_uunif_pcoa_t14[18] <- with(summary_uunif_pcoa_t14, Axis.1.quant_75 - Axis.1 )
                                        summary_uunif_pcoa_t14[19] <- with(summary_uunif_pcoa_t14, Axis.2 - Axis.2.quant_25)
                                        summary_uunif_pcoa_t14[20] <- with(summary_uunif_pcoa_t14, Axis.2.quant_75 - Axis.2 )
                                        colnames(summary_uunif_pcoa_t14)[17] <- "ax1_25"
                                        colnames(summary_uunif_pcoa_t14)[18] <- "ax1_75"
                                        colnames(summary_uunif_pcoa_t14)[19] <- "ax2_25"
                                        colnames(summary_uunif_pcoa_t14)[20] <- "ax2_75"
                                        summary_uunif_pcoa_t14


#### Stability and resilience of cloacal microbiomes __ within-individual beta diversity ####

# input data
cloacal_vst_wunifr_t14  #<- UniFrac(data_pruned_vst_t14, weighted = T, normalized = T)

# create a long format df with weighted UniFrac distances for each combination of samples
library(reshape2)
library(dplyr)
matrix_d_wunif <- as.matrix(cloacal_vst_wunifr_t14)
matrix2_d_wunif <- melt(matrix_d_wunif)[melt(upper.tri(matrix_d_wunif))$value,]
names(matrix2_d_wunif) <- c("sample1", "sample2", "distance")

# check sample_data data_pruned_vst
sample_data(data_pruned_vst_t14)

# Make dataframe for joining SampleIDs in 'sample1' with SampleType from sample_data(data_pruned_vst_t14) 
sampletype1_join <- as.data.frame(sample_data(data_pruned_vst_t14)@.Data)
colnames(sampletype1_join) <- sample_data(data_pruned_vst_t14)@names

sampletype1_join <- sampletype1_join[,c(9,19,20,21,42,18,34)]
sampletype1_join <- as.data.frame(sampletype1_join)
colnames(sampletype1_join)[1] <- "sample1"
require(plyr)

# join sample types for sample1 column
wUniFr_distances_females <- join(matrix2_d_wunif, sampletype1_join, by="sample1",type="left")
wUniFr_distances_females$Day <- round(wUniFr_distances_females$Day, digits = 0)


# repeat for 'sample2' column
sampletype2_join <- sampletype1_join
colnames(sampletype2_join) <- paste(colnames(sampletype2_join), "2", sep = "_")

colnames(sampletype2_join)[1] <- "sample2"
wUniFr_distances_females2 <- join(wUniFr_distances_females, sampletype2_join, by="sample2",type="left")
wUniFr_distances_females_compareT1_Tother <- join(wUniFr_distances_females, sampletype2_join, by="sample2",type="left")
wUniFr_distances_females2$Day_2 <- round(wUniFr_distances_females2$Day_2, digits = 0)

# select only within-individual wUniFrac distances
wUniFr_distances_females2 <- wUniFr_distances_females2[which(wUniFr_distances_females2$ring_ID == wUniFr_distances_females2$ring_ID_2),]
wUniFr_distances_females_compareT1_Tother_sameRingID <- wUniFr_distances_females_compareT1_Tother[which(wUniFr_distances_females_compareT1_Tother$ring_ID == wUniFr_distances_females_compareT1_Tother$ring_ID_2),]

# reorder data by ring, sampling_point, sampling_point_2
wUniFr_distances_females2$sampling_point <- as.numeric(as.character(wUniFr_distances_females2$sampling_point))
wUniFr_distances_females2$sampling_point_2 <- as.numeric(as.character(wUniFr_distances_females2$sampling_point_2))
wUniFr_distances_females2 <- wUniFr_distances_females2[with(wUniFr_distances_females2, order(ring_ID, -sampling_point, -sampling_point_2)),]

# select only comparisons of consecutive sampling moments
wUniFr_distances_females2 <- wUniFr_distances_females2[which(abs(wUniFr_distances_females2$sampling_point - wUniFr_distances_females2$sampling_point_2) == 1),]
nrow(wUniFr_distances_females2) # 71 within-individual comparisons

# Create a comparison ID factor 'difftime'
wUniFr_distances_females2$difftime <- interaction(wUniFr_distances_females2$sampling_point, wUniFr_distances_females2$sampling_point_2, sep = "_", lex.order = TRUE)
wUniFr_distances_females2$difftime <- factor(wUniFr_distances_females2$difftime, levels = rev(levels(wUniFr_distances_females2$difftime)))
nrow(wUniFr_distances_females2)

# filter out non-consecutive distances
wUniFr_distances_females3 <- wUniFr_distances_females2
wUniFr_distances_females3$ring_ID <- as.numeric(as.character(wUniFr_distances_females3$ring_ID))

# to keep
#install.packages("rockchalk")
library(rockchalk)

wUniFr_distances_females3$difftime <- combineLevels(wUniFr_distances_females3$difftime,levs = c("4_3", "3_4"), newLabel = c("d4_3"))
wUniFr_distances_females3$difftime <- combineLevels(wUniFr_distances_females3$difftime,levs = c("3_2", "2_3"), newLabel = c("d3_2"))
wUniFr_distances_females3$difftime <- combineLevels(wUniFr_distances_females3$difftime,levs = c("2_1", "1_2"), newLabel = c("d2_1"))

# reorder factor levels
wUniFr_distances_females3$difftime <- factor(wUniFr_distances_females3$difftime, levels = c("d4_3", "d3_2", "d2_1"))
wUniFr_distances_females3$difftime <- factor(wUniFr_distances_females3$difftime, levels = rev(levels(wUniFr_distances_females3$difftime)))

# create a summary for means and CI of within individual beta diversity between consecutive sampling points
library(doBy)
sumfun <- function(x, ...){
  c(m=mean(x, ...), v=var(x, ...), l=length(x))
}

#
summ_within_ind_beta <- summaryBy(distance ~ difftime + exp, data=wUniFr_distances_females3, FUN = sumfun, na.rm = TRUE)

summ_within_ind_beta$distance.sem <- sqrt(summ_within_ind_beta$distance.v)/sqrt(summ_within_ind_beta$distance.l)
summ_within_ind_beta$CIlo <- summ_within_ind_beta$distance.m-1.96*summ_within_ind_beta$distance.sem
summ_within_ind_beta$CIhi <- summ_within_ind_beta$distance.m+1.96*summ_within_ind_beta$distance.sem
colnames(summ_within_ind_beta)[3] <- "distance"
summ_within_ind_beta


# plot within individual beta diversity (wUniFrac) between sampling points
wUniFr_distances_females4 <- wUniFr_distances_females3
wUniFr_distances_females4$ring_ID <- as.factor(wUniFr_distances_females4$ring_ID)

pdf("Within_individual_beta_diversity_20171208_difftime_exp.pdf", width = 4, height = 4, useDingbats = F)
within_ind_wunifr_plot <- 
  ggplot(data= wUniFr_distances_females4, aes(x = difftime, y = distance, group = exp:ring_ID)) +
  geom_point(aes(color = exp, shape = exp),show.legend = F, position = position_dodge(0.2), alpha = 0.75) +
  geom_line(aes(color = exp,  lty = exp),show.legend = F , position = position_dodge(0.2), alpha = 0.5) +
  geom_point(data=summ_within_ind_beta, aes(x = difftime, y = distance, shape = exp, group = exp),show.legend = F, position = position_dodge((width = 0.2)), size = 2) +
  geom_errorbar(data=summ_within_ind_beta, aes(ymin = CIlo, ymax = CIhi, group = exp), width = 0.1,show.legend = F, position = position_dodge((width = 0.2))) +
  labs(list(x = "Timepoint t\n (Day since 17 November 2017)", y = "Within-individual weighted UniFrac distance")) + 
  theme(axis.text.x = element_text(angle = -90, hjust = 0))
print(within_ind_wunifr_plot)
dev.off()


lmer_beta_ind <- lmer(distance ~ exp * difftime + (1|ring_ID) + (1|room), data =wUniFr_distances_females4 )
anova(lmer_beta_ind)
summary(lmer_beta_ind)
shapiro.test(resid(lmer_beta_ind))
plot(resid(lmer_beta_ind), fitted(lmer_beta_ind))

testInteractions(lmer_beta_ind, pairwise = "difftime", fixed = "exp", adjustment = "BH")

library(MuMIn)
r.squaredGLMM(lmer_beta_ind)
# ~13% of variance within individuals is explained by difftime and treatment and the interaction

(0.3053913-0.1336369)*100
[1] 17.17544 # % of total variance explained by Female ID

# test effect of breeding (shift d5_4, versus other time periods)
lmer_beta_ind_intFac <- lmer(distance ~ intFac + (1|ring_ID), data =wUniFr_distances_females4 )
anova(lmer_beta_ind_intFac)
summary(lmer_beta_ind_intFac)
shapiro.test(resid(lmer_beta_ind_intFac))
plot(resid(lmer_beta_ind_intFac), fitted(lmer_beta_ind_intFac))


### analyse distances within individuals between t1 and tx ###

# [separate analysis] select all within-individual distances with sampling point 1
wUniFr_distances_females_compareT1_Tother_ss1 <- subset(wUniFr_distances_females_compareT1_Tother, sampling_point == 1 | sampling_point_2 == 1)

wUniFr_distances_females_compareT1_Tother_ss1$difftime <- interaction(wUniFr_distances_females_compareT1_Tother_ss1$sampling_point, wUniFr_distances_females_compareT1_Tother_ss1$sampling_point_2, sep = "_", lex.order = TRUE)
wUniFr_distances_females_compareT1_Tother_ss1$difftime <- factor(wUniFr_distances_females_compareT1_Tother_ss1$difftime, levels = rev(levels(wUniFr_distances_females_compareT1_Tother_ss1$difftime)))
nrow(wUniFr_distances_females_compareT1_Tother_ss1)
wUniFr_distances_females_compareT1_Tother_ss1$difftime <- droplevels(wUniFr_distances_females_compareT1_Tother_ss1$difftime )

# to keep
#install.packages("rockchalk")
library(rockchalk)

wUniFr_distances_females_compareT1_Tother_ss1$difftime <- combineLevels(wUniFr_distances_females_compareT1_Tother_ss1$difftime,levs = c("4_1", "1_4"), newLabel = c("d4_1"))
wUniFr_distances_females_compareT1_Tother_ss1$difftime <- combineLevels(wUniFr_distances_females_compareT1_Tother_ss1$difftime,levs = c("3_1", "1_3"), newLabel = c("d3_1"))
wUniFr_distances_females_compareT1_Tother_ss1$difftime <- combineLevels(wUniFr_distances_females_compareT1_Tother_ss1$difftime,levs = c("2_1", "1_2"), newLabel = c("d2_1"))

# reorder factor levels
wUniFr_distances_females_compareT1_Tother_ss1$difftime <- factor(wUniFr_distances_females_compareT1_Tother_ss1$difftime, levels = c("d2_1", "d3_1", "d4_1"))
wUniFr_distances_females_compareT1_Tother_ss1 <- subset(wUniFr_distances_females_compareT1_Tother_ss1, !is.na(difftime))
nrow(wUniFr_distances_females_compareT1_Tother_ss1)

lm_beta_ind_t1comp <- lm(distance ~ exp * difftime, data =wUniFr_distances_females_compareT1_Tother_ss1)
anova(lm_beta_ind_t1comp)
lm_beta_ind_t1comp_ind <- lmer(distance ~ exp * difftime + (1|ring_ID), data =wUniFr_distances_females_compareT1_Tother_ss1)
anova(lm_beta_ind_t1comp_ind)

library(phia)
testInteractions(lm_beta_ind_t1comp, pairwise = "difftime", fixed = "exp", adjustment = "BH")


# summary
library(doBy)

SS1_summ <- summaryBy(distance~exp+difftime,data=wUniFr_distances_females_compareT1_Tother_ss1, FUN = function(x) { c(m = mean(x), s = sd(x), n=length(x), sem= sd(x)/sqrt(length(x)), n=length(x))} )

SS1_summ$CI <-SS1_summ$distance.sem*1.96
colnames(SS1_summ)[3] <- "distance"

ggplot(data=wUniFr_distances_females_compareT1_Tother_ss1, aes()) +
  geom_point(aes(x = difftime, y = distance, group = exp, shape = exp), position = position_jitter(0.5)) +
  geom_boxplot(aes(x = difftime, y = distance, colour = exp, shape = exp))

pdf("Fig. Sx. weighted UniFrac distance between t1 and t234.pdf", useDingbats = F, width = 5, height = 5)
ggplot(data=wUniFr_distances_females_compareT1_Tother_ss1,
       aes(x = difftime, y = distance)) +
  labs(list(x = "Temporal shift", y = "weighted UniFrac distance")) + 
  theme(axis.text.x = element_text(angle = 0, hjust = 0)) +
  geom_point(aes(color=exp, shape=exp),show.legend=F , position=position_jitterdodge(0.3)) +
  geom_point(data=SS1_summ, aes(x=difftime, y=distance, group = exp, shape = exp),size = 4, position=position_dodge(0.75)) +
  geom_errorbar(data=SS1_summ, aes(x=difftime,ymin=distance-CI, ymax=distance+CI, group = exp), width = 0.2, position = position_dodge(0.75))
dev.off()


 #### DIFFERENTIAL ABUNDANCE AMONG GROUPS : RUN DESeq2 now for non-transformed data to estimate differential abundance
            
  ## Which OTU abundances differ among treatnents, regardless of timepoint)       
                    
                 # Time point 2-4 only   
                    # test of treatment regardless of time point during the experimental phase only  
                    design(cloacal_dds_t24)
                    cloacal_dds_t24         <- DESeq(cloacal_dds_t24, test = "Wald")
                    resultsNames(cloacal_dds_t24)
                    cloacal_res_t24_exp <- results(cloacal_dds_t24, name = "exp_treatment_vs_control")
                    summary(cloacal_res_t24_exp) 
                        
                    cloacal_res_t24_exp = cloacal_res_t24_exp[order(cloacal_res_t24_exp$padj, na.last=NA), ]
                    alpha = 0.1
                    sigtab_cloacal_res_t24_exp = cloacal_res_t24_exp[(cloacal_res_t24_exp$padj < alpha), ]
                    sigtab_cloacal_res_t24_exp = cbind(as(sigtab_cloacal_res_t24_exp, "data.frame"), as(tax_table(data_pruned)[rownames(sigtab_cloacal_res_t24_exp), ], "matrix"))
                    sigtab_cloacal_res_t24_exp
                    
                    
                    cloacal_res_t24_days <- results(cloacal_dds_t24, name = "days.exptreatment")
                    summary(cloacal_res_t24_days)
                    cloacal_res_t24_days = cloacal_res_t24_days[order(cloacal_res_t24_days$padj, na.last=NA), ]
                    alpha = 0.1
                    sigtab_cloacal_res_t24_days = cloacal_res_t24_days[(cloacal_res_t24_days$padj < alpha), ]
                    sigtab_cloacal_res_t24_days = cbind(as(sigtab_cloacal_res_t24_days, "data.frame"), as(tax_table(data_pruned)[rownames(sigtab_cloacal_res_t24_days), ], "matrix"))
                    sigtab_cloacal_res_t24_days
               

		### --- TIME EFFECTS ON ABUNDANCE -------- ###  
                    
                    # test of time point during the experimental phase only  
                    design(cloacal_dds_t24)
                    cloacal_dds_t24         <- DESeq(cloacal_dds_t24, test = "Wald")
                    resultsNames(cloacal_dds_t24)
                    cloacal_res_t24_days <- results(cloacal_dds_t24, name = "days")
                    summary(cloacal_res_t24_days) 
                    
                    cloacal_res_t24_days = cloacal_res_t24_days[order(cloacal_res_t24_days$padj, na.last=NA), ]
                    alpha = 0.1
                    sigtab_cloacal_res_t24_days = cloacal_res_t24_days[(cloacal_res_t24_days$padj < alpha), ]
                    sigtab_cloacal_res_t24_days = cbind(as(sigtab_cloacal_res_t24_days, "data.frame"), as(tax_table(data_pruned)[rownames(sigtab_cloacal_res_t24_days), ], "matrix"))
                    sigtab_cloacal_res_t24_days
   
		### --- INTERACTIONS TREATMENT X TIME EFFECTS ON ABUNDANCE -------- 
		## WHICH OTUS INCREASE/DECREASE IN ONE BUT NOT THE OTHER (OR DIFFERENTIALLY ACROSS) 			TREATMENT(S)?
                     
                     
                     # Which OTU abundances differ among treatments, regardless of timepoint) 
                    design(cloacal_dds_t24)
                    cloacal_dds_t24         <- DESeq(cloacal_dds_t24, test = "Wald")
                    resultsNames(cloacal_dds_t24)
                    cloacal_res_t24_int <- results(cloacal_dds_t24, name = "exp1.days")
                    summary(cloacal_res_t24_int)                    
                    cloacal_res_t24_days = cloacal_res_t24_days[order(cloacal_res_t24_days$padj, na.last=NA), ]
                    alpha = 0.1
                    sigtab_cloacal_res_t24_days = cloacal_res_t24_days[(cloacal_res_t24_days$padj < alpha), ]
                    sigtab_cloacal_res_t24_days = cbind(as(sigtab_cloacal_res_t24_days, "data.frame"), as(tax_table(data_pruned)[rownames(sigtab_cloacal_res_t24_days), ], "matrix"))
                    sigtab_cloacal_res_t24_days                                
                    


### Multivariate analysis immune function and Procrustes superimposition with cloacal microbiome variation ###

   ### RDA immune function and OTUs ###  
                                       
                                       # combine sample_data(data_pruned_vst)  and immune_data2
                                       # samples that were filtered from microbiome analysis because of 
                                       # low coverage need to be filtered from immune_data2 as well

                            ## input data           
                                       physeq_cloacal_immune <- data_pruned_vst
                                       
                                       immune_data2$Description <- gsub("_", ".", immune_data2$Description)
                                       list_rm <- c(setdiff(immune_data2$Description, sample_names(physeq_cloacal_immune)))
                                       immune_data3 <- subset(immune_data2, ! Description %in% list_rm, )
                                       nrow(immune_data3)
                                       
                                       rownames(immune_data3) <- immune_data3$Description
                                       sampleDF_immune_data3 <- sample_data(immune_data3)
                                       physeq_cloacal_immune <- merge_phyloseq(sampleDF_immune_data3, otu_table(data_pruned_vst), tax_table(data_pruned_vst), phy_tree(data_pruned_vst))
                                       
                                       # Remove data points with missing metadata
                                       cloacal_immune_notNA <- physeq_cloacal_immune %>%
                                         subset_samples(
                                           !is.na(agg_titre) & 
                                             !is.na(IgYmean) &
                                             !is.na(lysis_titre) & 
                                             !is.na(hp) &
                                             !is.na(weight) &
                                             !is.na(tarsus_mm)
                                         )
                                       
                                       # bray curtis dissimilarities of cloacal microbiome
                                       bray_not_na <- phyloseq::distance(physeq = cloacal_immune_notNA, method = "bray")
                                       
                                       df_cloacal_immune_notNA <- as.data.frame(sample_data(cloacal_immune_notNA)@.Data)
                                       colnames(df_cloacal_immune_notNA) <- sample_data(cloacal_immune_notNA)@names
                                       df_cloacal_immune_notNA$cond <- residuals(lm(weight ~ tarsus_mm, df_cloacal_immune_notNA))
                                       sample_data(cloacal_immune_notNA)$cond <- residuals(lm(weight ~ tarsus_mm, df_cloacal_immune_notNA))
 
                                       # immune function data frame for Bray Curtis distance matrix
                                       names_cloacal_data_pruned <- c(as.character(sample_data(cloacal_immune_notNA)$X.SampleID))

                                       immune_data_t14_Agg_noNA <- immune_data_t14[!is.na(immune_data_t14$agg_titre),]
                                       nrow(immune_data_t14_Agg_noNA)
                                       
                                       cloacal_immune_notNA
                                       names_cloacal_data_pruned <- c(as.character(sample_data(cloacal_immune_notNA)$X.SampleID))
                                       
                                       immune_data_t14_Agg_noNA2 <- subset(immune_data_t14_Agg_noNA, immune_data_t14_Agg_noNA$X.SampleID %in% names_cloacal_data_pruned)
                                       nrow(immune_data_t14_Agg_noNA2)
                                       
                                       immune_matrix <- subset(immune_data_t14_Agg_noNA, select = c(X.SampleID,exp, agg_titre,IgYmean, lysis_titre, hp))
                                       immune_only_forRDA <- subset(immune_matrix, select = c(exp,X.SampleID,agg_titre,IgYmean, lysis_titre, hp))
                                        
                                       # split data by experimental treatment
                                       immune_only_forRDA_natural <- subset(immune_only_forRDA, exp == "control")
                                       immune_only_forRDA_sterilised <- subset(immune_only_forRDA, exp == "treatment")
                                       nrow(immune_only_forRDA_natural) # n = 94
                                       nrow(immune_only_forRDA_sterilised) # n = 84
                                       immune_only_forRDA_natural1 <- subset(immune_only_forRDA_natural, select = c(agg_titre,IgYmean, lysis_titre, hp))
                                       immune_only_forRDA_sterilised1 <- subset(immune_only_forRDA_sterilised, select = c(agg_titre,IgYmean, lysis_titre, hp))
                                       
                                       # subset cloacal microbiome data per experimental group
                                       physeq_cloacal_immune_natural <- subset_samples(physeq_cloacal_immune, exp == "control")
                                       physeq_cloacal_immune_sterilised <- subset_samples(physeq_cloacal_immune, exp == "treatment")
                                       
                                         physeq_cloacal_immune_natural_noNA <- physeq_cloacal_immune_natural %>%
                                         subset_samples(
                                           !is.na(agg_titre) & 
                                             !is.na(IgYmean) &
                                             !is.na(lysis_titre) & 
                                             !is.na(hp) &
                                             !is.na(weight) &
                                             !is.na(tarsus_mm)
                                         )
                                       
                                       physeq_cloacal_immune_sterilised_noNA <- physeq_cloacal_immune_sterilised %>%
                                         subset_samples(
                                           !is.na(agg_titre) & 
                                             !is.na(IgYmean) &
                                             !is.na(lysis_titre) & 
                                             !is.na(hp) &
                                             !is.na(weight) &
                                             !is.na(tarsus_mm)
                                         )
                                       
                                       # extract sample names
                                       names_cloacal_data_pruned_natural <- c(as.character(sample_data(physeq_cloacal_immune_natural_noNA)$X.SampleID))
                                       names_cloacal_data_pruned_sterilised <- c(as.character(sample_data(physeq_cloacal_immune_sterilised_noNA)$X.SampleID))
                                       
                                       # subset immune data for which cloacal data is available # total n = 135
                                       cloacal_immune_notNA_natural <- subset(immune_data_t14_Agg_noNA, immune_data_t14_Agg_noNA$X.SampleID %in% names_cloacal_data_pruned_natural)
                                       cloacal_immune_notNA_sterilised <- subset(immune_data_t14_Agg_noNA, immune_data_t14_Agg_noNA$X.SampleID %in% names_cloacal_data_pruned_sterilised)
                                       
                                       # filter only immune index columns for PCoA
                                       immune_only_forRDA_natural1 <- subset(cloacal_immune_notNA_natural, select = c(agg_titre,IgYmean, lysis_titre, hp))
                                       immune_only_forRDA_sterilised1 <- subset(cloacal_immune_notNA_sterilised, select = c(agg_titre,IgYmean, lysis_titre, hp))
                                       
                                       # create bray-curtis matrices
                                       bray_immune_14 <- vegdist(immune_only_forRDA_noNA, binary = F, na.rm = TRUE)
                                       bray_immune_14_natural <- vegdist(immune_only_forRDA_natural1, binary = F, na.rm = TRUE)
                                       bray_immune_14_sterilised <- vegdist(immune_only_forRDA_sterilised1, binary = F, na.rm = TRUE)
                                       
                                       # total cloacal bray (not subset by exp group)
                                       bray_not_na <- phyloseq::distance(physeq = cloacal_immune_notNA, method = "bray")
                                       wunifr_not_na <- phyloseq::distance(physeq = cloacal_immune_notNA, method = "wunifrac")
                                       unifr_not_na <- phyloseq::distance(physeq = cloacal_immune_notNA, method = "uunifrac")
                                       
                                       # 
                                       bray_noNA_natural <- phyloseq::distance(physeq = subset_samples(cloacal_immune_notNA, exp == "control"), method = "bray")
                                       bray_noNA_sterilised <- phyloseq::distance(physeq = subset_samples(cloacal_immune_notNA, exp == "treatment"), method = "bray")
                                       wunifr_noNA_natural <- phyloseq::distance(physeq = subset_samples(cloacal_immune_notNA, exp == "control"), method = "wunifrac")
                                       wunifr_noNA_sterilised <- phyloseq::distance(physeq = subset_samples(cloacal_immune_notNA, exp == "treatment"), method = "wunifrac")
                                       unifr_noNA_natural <- phyloseq::distance(physeq = subset_samples(cloacal_immune_notNA, exp == "control"), method = "uunifrac")
                                       unifr_noNA_sterilised <- phyloseq::distance(physeq = subset_samples(cloacal_immune_notNA, exp == "treatment"), method = "uunifrac")
                                       
                                       
                                       # cmdscale of immunity and cloacal
                                       mds.immune2 <- cmdscale(bray_immune_14, add = T)
                                       mds.immune3 <- cmdscale(bray_immune_14, add = T, k = 3)
                                      
                                       mds.cloacal3.wunifr <- cmdscale(wunifr_not_na, add = T, k = 3)
                                       mds.cloacal3.unifr <- cmdscale(unifr_not_na, add = T, k = 3)
                                       
                                       # cmdscale bray
                                       mds.immune3_natural <- cmdscale(bray_immune_14_natural, add = T, k = 3)
                                       mds.immune3_sterilised <- cmdscale(bray_immune_14_sterilised, add = T, k = 3)
                                       mds.cloacal3_natural <- cmdscale(bray_noNA_natural, add = T, k = 3)
                                       mds.cloacal3_sterilised <- cmdscale(bray_noNA_sterilised, add = T, k = 3)
                                        
                                       #cmdscale wunifr
                                       mds.wunifr.cloacal3_natural <- cmdscale(wunifr_noNA_natural, add = T, k = 3)
                                       mds.wunifr.cloacal3_sterilised <- cmdscale(wunifr_noNA_sterilised, add = T, k = 3)
                                       
                                       #cmdscale unifrac
                                       mds.unifr.cloacal3_natural <- cmdscale(unifr_noNA_natural, add = T, k = 3)
                                       mds.unifr.cloacal3_sterilised <- cmdscale(unifr_noNA_sterilised, add = T, k = 3)
                                       
                                       
                      
                                       # procrustes analysis
                                       immune_cloacal_procrustes3 <- procrustes(mds.immune2, mds.cloacal2, scale = T, symmetric = T)
                                       immune_cloacal_procrustes3.1 <- procrustes(mds.immune3, mds.cloacal3, scale = T, symmetric = T)
                                       immune_cloacal_procrustes3.2 <- procrustes(mds.immune3, mds.cloacal3.wunifr , scale = T, symmetric = T)
                                       immune_cloacal_procrustes3.3 <- procrustes(mds.immune3,mds.cloacal3.unifr, scale = T, symmetric = T)
                                       
                                       immune_cloacal_procrustes3.1_natural <- procrustes(mds.immune3_natural, mds.cloacal3_natural, scale = T, symmetric = T)
                                       immune_cloacal_procrustes3.1_sterilised <- procrustes(mds.immune3_sterilised, mds.cloacal3_sterilised, scale = T, symmetric = T)

                                       # protest overall
                                       immune_cloacal_protes3.1 <- protest(mds.immune3, mds.cloacal3, scale = T, symmetric = T, permutations = 10000)
                                       immune_cloacal_protes3.2 <- protest(mds.immune3, mds.cloacal3.wunifr, scale = T, symmetric = T, permutations = 10000)
                                       immune_cloacal_protes3.3 <- protest(mds.immune3, mds.cloacal3.unifr, scale = T, symmetric = T, permutations = 10000)
                                       
                                          #  bray
                                         immune_cloacal_protes3.1_natural_bray <- protest(mds.immune3_natural, mds.cloacal3_natural, scale = T, symmetric = T, permutations = 10000)
                                         immune_cloacal_protes3.1_sterilised_bray <- protest(mds.immune3_sterilised, mds.cloacal3_sterilised, scale = T, symmetric = T, permutations = 10000)
                                          # wunifr
                                         immune_cloacal_protes3.2_natural_wunifr <- protest(mds.immune3_natural, mds.wunifr.cloacal3_natural, scale = T, symmetric = T, permutations = 10000)
                                         immune_cloacal_protes3.2_sterilised_wunifr <- protest(mds.immune3_sterilised, mds.wunifr.cloacal3_sterilised, scale = T, symmetric = T, permutations = 10000)
                                          # unifr
                                         immune_cloacal_protes3.3_natural_unifr <- protest(mds.immune3_natural, mds.unifr.cloacal3_natural, scale = T, symmetric = T, permutations = 10000)
                                         immune_cloacal_protes3.3_sterilised_unifr <- protest(mds.immune3_sterilised, mds.unifr.cloacal3_sterilised, scale = T, symmetric = T, permutations = 10000)
                                         
                                       # dataframes for procrustes plot
                                        # weighted UniFrac
                                         immune_cloacal_procrustes3.2
                                        # unweighted UniFrac
                                         immune_cloacal_procrustes3.3
                                         # HighDiv.uu
                                         immune_cloacal_procrustes3.1_natural
                                         # LowDiv.uu
                                         immune_cloacal_procrustes3.1_sterilised
                                       
                                       test1.uu <- data.frame(MDS1cloacal=immune_cloacal_procrustes3.3$Yrot[,1], MDS2cloacal=immune_cloacal_procrustes3.3$Yrot[,2])
                                       test2.uu <- data.frame(MDS1immune=immune_cloacal_procrustes3.3$X[,1], MDS2immune=immune_cloacal_procrustes3.3$X[,2])
                                       test3.uu <- merge(test1.uu, test2.uu, by="row.names", all.x=TRUE)
                                       test7.uu <- merge(test1.uu, test2.uu, by="row.names", all.x=TRUE)
                                       nrow(test7.uu)
                                       names(test7.uu)[1] <- "X.SampleID"

                                       test8.uu <- left_join(test7.uu, immune_data_t14_Agg_noNA2, by = "X.SampleID")
                                       
                                       test1.wu <- data.frame(MDS1cloacal=immune_cloacal_procrustes3.2$Yrot[,1], MDS2cloacal=immune_cloacal_procrustes3.2$Yrot[,2])
                                       test2.wu <- data.frame(MDS1immune=immune_cloacal_procrustes3.2$X[,1], MDS2immune=immune_cloacal_procrustes3.2$X[,2])
                                       test3.wu <- merge(test1.wu, test2.wu, by="row.names", all.x=TRUE)
                                       test7.wu <- merge(test1.wu, test2.wu, by="row.names", all.x=TRUE)
                                       nrow(test7.wu)
                                       names(test7.wu)[1] <- "X.SampleID"
                                       
                                       test8.wu <- left_join(test7.wu, immune_data_t14_Agg_noNA2, by = "X.SampleID")
                                       
                                       test7.wu.nat <- subset(test7.wu, exp == "control")
                                       
                                       
                                       # highDiv.uu dataframe
                                       df_procr_HighDiv.uu.cloacal <- as.data.frame(immune_cloacal_procrustes3.1_natural$Yrot)
                                       df_procr_HighDiv.uu.immune <- as.data.frame(immune_cloacal_procrustes3.1_natural$X)
                                       rownames(df_procr_HighDiv.uu.immune) <- rownames(df_procr_HighDiv.uu.cloacal)
                                       colnames(df_procr_HighDiv.uu.cloacal) <- c("MDS1cloacal","MDS2cloacal","MDS3cloacal")
                                       colnames(df_procr_HighDiv.uu.immune) <- c("MDS1immune","MDS2immune","MDS3immune")
                                       df_procr_HighDiv.uu.cloacal$X.SampleID <- rownames(df_procr_HighDiv.uu.cloacal)
                                       df_procr_HighDiv.uu.immune$X.SampleID <- rownames(df_procr_HighDiv.uu.immune)

                                       test7.uu.HighDiv <- merge(df_procr_HighDiv.uu.cloacal, df_procr_HighDiv.uu.immune, by = "X.SampleID", all.x=TRUE)
                                       nrow(test7.uu.HighDiv)
                                       
                                       test8.uu.HighDiv <- left_join(test7.uu.HighDiv, immune_data_t14_Agg_noNA2, by = "X.SampleID")
                                       
                                       # LowDiv.wu dataframe
                                       df_procr_LowDiv.uu.cloacal <- as.data.frame(immune_cloacal_procrustes3.1_sterilised$Yrot)
                                       df_procr_LowDiv.uu.immune <- as.data.frame(immune_cloacal_procrustes3.1_sterilised$X)
                                       rownames(df_procr_LowDiv.uu.immune) <- rownames(df_procr_LowDiv.uu.cloacal)
                                       colnames(df_procr_LowDiv.uu.cloacal) <- c("MDS1cloacal","MDS2cloacal","MDS3cloacal")
                                       colnames(df_procr_LowDiv.uu.immune) <- c("MDS1immune","MDS2immune","MDS3immune")
                                       df_procr_LowDiv.uu.cloacal$X.SampleID <- rownames(df_procr_LowDiv.uu.cloacal)
                                       df_procr_LowDiv.uu.immune$X.SampleID <- rownames(df_procr_LowDiv.uu.immune)
                                       
                                       test7.uu.LowDiv <- merge(df_procr_LowDiv.uu.cloacal, df_procr_LowDiv.uu.immune, by = "X.SampleID", all.x=TRUE)
                                       nrow(test7.uu.LowDiv)
                                       
                                       test8.uu.LowDiv <- left_join(test7.uu.LowDiv, immune_data_t14_Agg_noNA2, by = "X.SampleID")
                                       
                                       # ggplot of procrustes HighDiv uu
                                       pdf("Procrustes_ordination_unweightedUniFrac_MDS_immune_cloacal_axes12.pdf", useDingbats = F, width = 12, height = 5)
                                       uu.procr.HighDiv <- ggplot(data = test8.uu.HighDiv, aes()) +
                                         geom_point(aes(x=MDS1cloacal, y=MDS2cloacal, colour = sampling_point), size = 1.5, shape = 19) +
                                         geom_point(aes(x=MDS1immune, y=MDS2immune, colour = sampling_point), size = 1.5, shape = 1 ) +
                                         geom_segment(aes(x=MDS1immune,y=MDS2immune,xend=MDS1cloacal,yend=MDS2cloacal, colour = sampling_point), size = 0.75, alpha = 0.2) +
                                         ggtitle("unweighted UniFrac HighDiv")
                                       uu.procr.LowDiv <- ggplot(data = test8.uu.LowDiv, aes()) +
                                         geom_point(aes(x=MDS1cloacal, y=MDS2cloacal, colour = sampling_point), size = 1.5, shape = 19) +
                                         geom_point(aes(x=MDS1immune, y=MDS2immune, colour = sampling_point), size = 1.5, shape = 1 ) +
                                         geom_segment(aes(x=MDS1immune,y=MDS2immune,xend=MDS1cloacal,yend=MDS2cloacal, colour = sampling_point), size = 0.75, alpha = 0.2) +
                                         ggtitle("unweighted UniFrac LowDiv")
                                       grid.arrange(uu.procr.HighDiv, uu.procr.LowDiv, nrow = 1, ncol = 2)
                                       dev.off()
                                       
                                       
                                     # ggplot of procrustes
                                       pdf("Procrustes_ordination_MDS_immune_cloacal_n135_axes12_bray_unifr_wunifr.pdf", useDingbats = F, width = 8, height = 5)
                                        uu.procr.nat <- ggplot(data = subset(test8.uu, exp == "control"), aes()) +
                                          geom_point(aes(x=MDS1cloacal, y=MDS2cloacal, colour = sampling_point), size = 1.5, shape = 19) +
                                          geom_point(aes(x=MDS1immune, y=MDS2immune, colour = sampling_point), size = 1.5, shape = 1 ) +
                                          geom_segment(aes(x=MDS1immune,y=MDS2immune,xend=MDS1cloacal,yend=MDS2cloacal, colour = sampling_point), size = 0.75, alpha = 0.2) +
                                          ggtitle("unweighted UniFrac natural")
                                       wu.procr.nat <- ggplot(data = subset(test8.wu, exp == "control"), aes()) +
                                         geom_point(aes(x=MDS1cloacal, y=MDS2cloacal, colour = sampling_point), size = 1.5, shape = 19) +
                                         geom_point(aes(x=MDS1immune, y=MDS2immune, colour = sampling_point), size = 1.5, shape = 1 ) +
                                         geom_segment(aes(x=MDS1immune,y=MDS2immune,xend=MDS1cloacal,yend=MDS2cloacal, colour = sampling_point), size = 0.75, alpha = 0.2) +
                                         ggtitle("weighted UniFrac natural")
                                       
                                       uu.procr.ster <- ggplot(data = subset(test8.uu, exp == "treatment"), aes()) +
                                         geom_point(aes(x=MDS1cloacal, y=MDS2cloacal, colour = sampling_point), size = 1.5, shape = 19) +
                                         geom_point(aes(x=MDS1immune, y=MDS2immune, colour = sampling_point), size = 1.5, shape = 1 ) +
                                         geom_segment(aes(x=MDS1immune,y=MDS2immune,xend=MDS1cloacal,yend=MDS2cloacal, colour = sampling_point), size = 0.75, alpha = 0.2) +
                                         ggtitle("unweighted UniFrac sterilised")
                                       wu.procr.ster <- ggplot(data = subset(test8.wu, exp == "treatment"), aes()) +
                                         geom_point(aes(x=MDS1cloacal, y=MDS2cloacal, colour = sampling_point), size = 1.5, shape = 19) +
                                         geom_point(aes(x=MDS1immune, y=MDS2immune, colour = sampling_point), size = 1.5, shape = 1 ) +
                                         geom_segment(aes(x=MDS1immune,y=MDS2immune,xend=MDS1cloacal,yend=MDS2cloacal, colour = sampling_point), size = 0.75, alpha = 0.2) +
                                         ggtitle("weighted UniFrac sterilised")
                                       
                                       grid.arrange(uu.procr.nat, wu.procr.nat,uu.procr.ster,wu.procr.ster, nrow = 2, ncol = 2)
                                       dev.off()

                                       # overall procrustes plot - no exp group subset
                                       pdf("Procrustes_ordination_MDS_immune_cloacal_n135_axes12_bray_unifr_wunifr_2_total.pdf", useDingbats = F, width = 10, height = 8)
                                       uu.procr <- ggplot(data = test8.uu, aes()) +
                                         geom_point(aes(x=MDS1cloacal, y=MDS2cloacal, colour = sampling_point, shape = exp), size = 3.5) +
                                         geom_point(aes(x=MDS1immune, y=MDS2immune, colour = sampling_point, shape = exp), size = 1 ) +
                                         geom_segment(aes(x=MDS1immune,y=MDS2immune,xend=MDS1cloacal,yend=MDS2cloacal, colour = sampling_point), size = 0.75, alpha = 0.2) +
                                         ggtitle("unweighted UniFrac natural")
                                       print(uu.procr)
                                       dev.off()
                                       
                                       wu.procr <- ggplot(data = test8.wu, aes()) +
                                         geom_point(aes(x=MDS1cloacal, y=MDS2cloacal, colour = sampling_point, shape = exp), size = 1.5) +
                                         geom_point(aes(x=MDS1immune, y=MDS2immune, colour = sampling_point, shape = exp), size = 1.5) +
                                         geom_segment(aes(x=MDS1immune,y=MDS2immune,xend=MDS1cloacal,yend=MDS2cloacal, colour = sampling_point), size = 0.75, alpha = 0.2) +
                                         ggtitle("weighted UniFrac natural")
                                       grid.arrange(uu.procr, wu.procr, nrow = 1, ncol = 2)
                                       dev.off()
                                       
                                        
                                      
                                     # linear mixed models 
                                      lmer_MDS1_test8.uu.HighDiv <- lmer(MDS1immune ~ MDS1cloacal + (1|sampling_point) + (1|ring_ID) + (1|room), data = test8.uu.HighDiv)
                                      anova(lmer_MDS1_test8.uu.HighDiv)
                                      summary(lmer_MDS1_test8.uu.HighDiv)
                                      
                                      lmer_MDS1_test8.uu.LowDiv <- lmer(MDS1immune ~ MDS1cloacal + (1|sampling_point) + (1|ring_ID) + (1|room), data = test8.uu.LowDiv)
                                      anova(lmer_MDS1_test8.uu.LowDiv)
                                      summary(lmer_MDS1_test8.uu.LowDiv)
                                      
                                      # plot second PCoA axis of procrustes analysis immune vs cloacal
                                      library(effects)
                                      
                                      pdf("Predicted_effect_MDS1immune_MDS1cloacal_unweighted_uniFrac.pdf", useDingbats = F, width = 5, height = 5)
                                      par(mfrow = c(1,2))
                                      plot(Effect("MDS1cloacal", lmer_MDS1_test8.uu.HighDiv), ylim = c(-0.1,0.1))
                                      plot(Effect("MDS1cloacal", lmer_MDS1_test8.uu.LowDiv), ylim = c(-0.1,0.1))
                                      dev.off()
                                      # Repeatability of ring_ID across MDS1immune
                                        
                                        # Immune function axes MDS
                                        rpt(MDS1immune ~ MDS1cloacal + (1|ring_ID) + (1|room), data=test8.uu.HighDiv, grname = "ring_ID", datatype = "Gaussian", 
                                            nboot = 1000, npermut = 1000, adjusted = T)
                                        
                                                                              
                                        rpt(MDS1immune ~ MDS1cloacal + (1|ring_ID) + (1|room), data=test8.uu.LowDiv, grname = "ring_ID", datatype = "Gaussian", 
                                            nboot = 1000, npermut = 1000, adjusted = T)
                                        
                                                                              
                                        rpt(MDS2immune ~ MDS2cloacal + (1|ring_ID) + (1|room), data=test8.uu.HighDiv, grname = "ring_ID", datatype = "Gaussian", 
                                            nboot = 1000, npermut = 1000, adjusted = T)
                                       
                                        
                                        rpt(MDS2immune ~ MDS2cloacal + (1|ring_ID) + (1|room), data=test8.uu.LowDiv, grname = "ring_ID", datatype = "Gaussian", 
                                            nboot = 1000, npermut = 1000, adjusted = T)
                                        
                                                                                
                                        # cloacal PCo repeatability
                                        
                                        rpt(MDS1cloacal ~  (1|ring_ID) + (1|room), data=test8.uu.HighDiv, grname = "ring_ID", datatype = "Gaussian", 
                                            nboot = 1000, npermut = 1000, adjusted = T)
                                        
                                        rpt(MDS2cloacal ~  (1|ring_ID) + (1|room), data=test8.uu.HighDiv, grname = "ring_ID", datatype = "Gaussian", 
                                            nboot = 1000, npermut = 1000, adjusted = T)
                                        
                                        rpt(MDS1cloacal ~  (1|ring_ID) + (1|room), data=test8.uu.LowDiv, grname = "ring_ID", datatype = "Gaussian", 
                                            nboot = 1000, npermut = 1000, adjusted = T)
                                        
                                        rpt(MDS2cloacal ~  (1|ring_ID) + (1|room), data=test8.uu.LowDiv, grname = "ring_ID", datatype = "Gaussian", 
                                            nboot = 1000, npermut = 1000, adjusted = T)
                                        
                                        ggplot(data=test8.uu, aes(x=ring_ID, y = MDS1immune, color = ring_ID)) +
                                          geom_point() +
                                          theme(axis.text.x = element_text(angle = -90, hjust = 0, vjust=0.5))
                                          
                                  

				                  # add IgY to the PCoA scores
                                        pcoa_scores_t14_df
                                        pcoa_scores_t14_df_IgY_wu <- join(pcoa_scores_t14_df_wu, immune_data_t14_Agg_noNA2, by = "X.SampleID", type = "inner")
                                        pcoa_scores_t14_df_IgY_uu <- join(pcoa_scores_t14_df_uu, immune_data_t14_Agg_noNA2, by = "X.SampleID", type = "inner")
                                          
                                          # axis 1
                                          anova(lmer(agg_titre ~ Axis.1 + (1|ring_ID) + (1|room),pcoa_scores_t14_df_IgY_uu))
                                          anova(lmer(IgYmean ~ Axis.1 + (1|ring_ID) + (1|room),pcoa_scores_t14_df_IgY_uu))
                                          anova(glmer(binomial_lysis ~ Axis.1 + (1|ring_ID) + (1|room),family = "binomial", pcoa_scores_t14_df_IgY_uu))
                                          anova(lmer(hp ~ Axis.1 + (1|ring_ID) + (1|room),pcoa_scores_t14_df_IgY_wu))
                                          
                                          summary(lmer(agg_titre ~ Axis.1 + (1|ring_ID) + (1|room),pcoa_scores_t14_df_IgY_uu))
                                          summary(lmer(IgYmean ~ Axis.1 + (1|ring_ID) + (1|room),pcoa_scores_t14_df_IgY_uu))
                                          summary(glmer(binomial_lysis ~ Axis.1 + (1|ring_ID) + (1|room),family = "binomial", pcoa_scores_t14_df_IgY_uu))
                                          summary(lmer(hp ~ Axis.1 + (1|ring_ID) + (1|room),pcoa_scores_t14_df_IgY_wu))
                                          anova(lmer(hp ~ Axis.1 + (1|ring_ID) + (1|room),pcoa_scores_t14_df_IgY_wu))
                                          
                                          # axis 2
                                          anova(lmer(agg_titre ~ Axis.2 + (1|ring_ID) + (1|room),pcoa_scores_t14_df_IgY_uu))
                                          anova(lmer(IgYmean ~ Axis.2 + (1|ring_ID) + (1|room),pcoa_scores_t14_df_IgY_uu))
                                          anova(glmer(binomial_lysis ~ Axis.2 + (1|ring_ID) + (1|room),family = "binomial", pcoa_scores_t14_df_IgY_uu))
                                          anova(lmer(hp ~ Axis.2 + (1|ring_ID) + (1|room),pcoa_scores_t14_df_IgY_wu))
                                          
                                          summary(lmer(agg_titre ~ Axis.2 + (1|ring_ID) + (1|room),pcoa_scores_t14_df_IgY_uu))
                                          summary(lmer(IgYmean ~ Axis.2 + (1|ring_ID) + (1|room),pcoa_scores_t14_df_IgY_uu))
                                          summary(glmer(binomial_lysis ~ Axis.2 + (1|ring_ID) + (1|room),family = "binomial", pcoa_scores_t14_df_IgY_uu))
                                          summary(lmer(hp ~ Axis.2 + (1|ring_ID) + (1|room),pcoa_scores_t14_df_IgY_wu))
                                          
                                        # plot immune function against PCo1 of unweighted UniFrac
                                        pdf("Correlation_immune_cloacalPCo1_n135_bray_uunifr.pdf", useDingbats = F, width = 3.5, height = 12)
                                        agg_PCo1 <- ggplot(pcoa_scores_t14_df_IgY_wu, aes(x=Axis.1, y=agg_titre, shape = exp)) +
                                          geom_point(aes(), size = 3, show.legend = F)
                                        IgY_PCo1 <- ggplot(pcoa_scores_t14_df_IgY_wu, aes(x=Axis.1, y=IgYmean, shape = exp)) +
                                          geom_point(aes(), size = 3, show.legend = F) 
                                        binomLys_PCo1 <- ggplot(pcoa_scores_t14_df_IgY_wu, aes(x=Axis.1, y=binomial_lysis)) +
                                          geom_point(aes(), size = 3, show.legend = F) +
                                          geom_smooth(method = "glm",method.args = list(family = "binomial"),se = F)
                                        hp_PCo1 <- ggplot(pcoa_scores_t14_df_IgY_wu, aes(x=Axis.1, y=hp)) +
                                          geom_point(aes(shape = exp), size = 3, show.legend = F) +
                                          geom_abline(slope = 0.15311, intercept = 0.57451, color = "blue")
                                        grid.arrange(agg_PCo1,IgY_PCo1,binomLys_PCo1,hp_PCo1, nrow = 4, ncol = 1)  
                                        dev.off()
                                        
                                        pdf("Correlation_immune_cloacalPCo2_n135_bray_uunifr.pdf", useDingbats = F, width = 3.5, height = 12)
                                        agg_PCo2 <- ggplot(pcoa_scores_t14_df_IgY_wu, aes(x=Axis.2, y=agg_titre, shape = exp)) +
                                          geom_point(aes(), size = 3, show.legend = F)
                                        IgY_PCo2 <- ggplot(pcoa_scores_t14_df_IgY_wu, aes(x=Axis.2, y=IgYmean, shape = exp)) +
                                          geom_point(aes(), size = 3, show.legend = F) +
                                          geom_abline(slope = 0.30546, intercept = 2.34921, color = "blue")
                                        binomLys_PCo2 <- ggplot(pcoa_scores_t14_df_IgY_wu, aes(x=Axis.2, y=binomial_lysis)) +
                                          geom_point(aes(), size = 3, show.legend = F) +
                                          geom_smooth(method = "glm",method.args = list(family = "binomial"),se = F)
                                        hp_PCo2 <- ggplot(pcoa_scores_t14_df_IgY_wu, aes(x=Axis.2, y=hp)) +
                                          geom_point(aes(shape = exp), size = 3, show.legend = F)
                                        grid.arrange(agg_PCo2,IgY_PCo2,binomLys_PCo2,hp_PCo2, nrow = 4, ncol = 1)  
                                        dev.off()
                                   
                                        
                                 
                               
                                                                  
